# Supplementary material for: A DOCK1 Gene-Derived Circular RNA Is Highly Expressed in Luminal Mammary Tumours and Is Involved in the Epithelial Differentiation, Growth, and Motility of Breast Cancer Cells
Source: Cancers (Basel). 2021 Oct 23;13(21):5325. doi: 10.3390/cancers13215325 (PMC8582367; doi:10.3390/cancers13215325)
Supplement: Supplementary file 1 [file cancers-13-05325-s001.zip]

Archive with 6 entries (6 files):
- Suppl.Table S3.xlsx
- Suppl.TableS1.xlsx
- Suppl.TableS2.xlsx
- Suppl.TableS4.xlsx
- Suppl.TableS5.xlsx
- SUPPLEMENTARY_crc_rev2.pdf
