# Supplementary material for: A DOCK1 Gene-Derived Circular RNA Is Highly Expressed in Luminal Mammary Tumours and Is Involved in the Epithelial Differentiation, Growth, and Motility of Breast Cancer Cells
Source: Cancers (Basel). 2021 Oct 23;13(21):5325. doi: 10.3390/cancers13215325 (PMC8582367; doi:10.3390/cancers13215325)
Supplement: Supplementary file 1 [file cancers-13-05325-s001.zip › Suppl.Table S3.xlsx]

## Sheet: MDA-MB-231
MDA-MB-231
SYMBOL	ENTREZ	ENSEMBL	CHROMOSOME	pVOID1	pVOID2	pVOID3	circDOCK1a	circDOCK1b	circDOCK1c	log2 fold change	Pvalue	FDR
A1BG	1	ENSG00000121410	19	0.0796796	0.372438	0.209936	0.062215	0.29159	0.421349	0.32251	0.702698	NA
A1BG-AS1	503538	ENSG00000268895	19	5.33853	4.8417	4.8985	5.41271	4.37385	5.05618	0.0736158	0.755375	0.937281
A1CF	29974	ENSG00000148584	10	0	0	0	0.12443	0.0485983	0	2.16059	0.319688	NA
A2M	2	ENSG00000175899	12	0	0	0	0	0	0	0	1	NA
A2M-AS1	144571	ENSG00000245105	12	0	0.148975	0	0.311075	0.145795	0.180578	2.17154	0.079063	NA
A3GALT2	127550	ENSG00000184389	1	0.0796796	0.223463	0.209936	0.12443	0.0971967	0.240771	-0.0818571	0.941245	NA
A4GALT	53947	ENSG00000128274	22	6.85245	8.34262	7.41773	12.5674	11.372	12.5201	0.785545	0.000600927	0.0103724
A4GNT	51146	ENSG00000118017	3	0	0	0.0699786	0	0	0	-1.2595	0.775058	NA
AAAS	8086	ENSG00000094914	12	36.7323	43.3518	27.7815	30.8587	34.4076	33.4671	-0.0276457	0.87532	0.980926
AACS	65985	ENSG00000081760	12	50.3575	38.8081	47.7254	40.1287	41.5516	36.1758	-0.114958	0.399641	0.750778
AACSP1	729522	ENSG00000250420	5	0.0796796	0	0	0	0	0	-1.25951	0.477002	0.798302
AADAC	13	ENSG00000114771	3	0.0796796	0.148975	0	0.12443	0.0971967	0.180578	0.920304	0.575519	NA
AADACP1	201651	ENSG00000240602	3	0.876475	0.446926	0.419872	1.43094	1.79814	1.50482	1.5546	0.0216468	0.14766
AADAT	51166	ENSG00000109576	4	4.22302	4.39477	5.8782	6.47036	5.00563	4.51445	0.233155	0.321991	0.68108
AAGAB	79719	ENSG00000103591	15	56.8115	47.0762	50.5945	63.7704	56.4713	54.7753	0.280477	0.0517732	0.254331
AAK1	22848	ENSG00000115977	2	176.172	182.793	205.597	154.356	134.666	134.29	-0.317169	0.0758289	0.32021
AAMDC	28971	ENSG00000087884	11	12.43	17.4301	14.1357	8.95896	14.2393	12.3997	-0.206789	0.396635	0.748583
AAMP	14	ENSG00000127837	2	121.113	115.381	116.234	126.794	112.7	109.069	0.0822793	0.515784	0.82326
AANAT	15	ENSG00000129673	17	0.0796796	0	0.209936	0	0.0485983	0	-2.17929	0.159687	NA
AAR2	25980	ENSG00000131043	20	62.4688	57.281	65.15	69.0587	63.032	56.8821	0.130556	0.3074	0.668161
AARD	441376	ENSG00000205002	8	0.0796796	0	0	0.062215	0.0485983	0	0.587979	0.712039	0.921113
AARS1	16	ENSG00000090861	16	172.028	183.985	188.242	120.386	197.892	181.12	-0.0262109	0.889723	0.985562
AARS2	57505	ENSG00000124608	6	23.5852	18.7709	22.4631	23.8284	18.0786	16.9141	-0.0413388	0.790829	0.95179
AARSD1	80755	ENSG00000266967	17	1.51391	0.893852	2.65919	1.67981	0.728975	1.08347	-0.456467	0.34662	0.704247
AASDH	132949	ENSG00000157426	4	18.0076	19.7392	14.6955	14.3717	18.273	19.382	0.0895639	0.603142	0.870823
AASDHPPT	60496	ENSG00000149313	11	74.1817	63.7615	73.5475	60.9085	50.5909	51.7055	-0.274424	0.109121	0.396717
AASS	10157	ENSG00000008311	7	37.7681	41.0427	35.6891	33.1606	35.7684	37.5	-0.00653927	0.965093	1
AATBC	284837	ENSG00000215458	21	0	0.297951	0.0699786	0	0	0.0601927	-2.51205	0.129098	NA
AATF	26574	ENSG00000275700	17	48.2062	36.4245	50.3146	50.5186	41.3572	37.5	0.0393748	0.875368	0.980926
AATK	9625	ENSG00000181409	17	0	0.0744877	0	0	0.194393	0	1.54886	0.29369	0.653051
ABALON	103021294	ENSG00000281376	20	0.478078	0.446926	0.699786	0.62215	0.534582	0.662119	0.2517	0.705651	NA
ABAT	18	ENSG00000183044	16	1.99199	2.01117	1.18964	0.62215	1.16636	0.782505	-0.896051	0.0670601	0.297173
ABCA1	19	ENSG00000165029	9	92.3487	109.348	87.3333	110.805	146.135	159.149	0.623591	0.0022404	0.029117
ABCA10	10349	ENSG00000154263	17	1.03584	0.96834	1.04968	1.05766	0.826172	1.32424	0.160777	0.724895	0.925684
ABCA11P	79963	ENSG00000251595	4	0.717116	0.670389	1.39957	0.559935	0.534582	0.662119	-0.582294	0.266131	0.625018
ABCA12	26154	ENSG00000144452	2	0.239039	0.148975	0.0699786	0.12443	0	0.0601927	-1.26813	0.348861	NA
ABCA13	154664	ENSG00000179869	7	1.35455	0.893852	1.18964	0.24886	0.242992	0.180578	-2.24726	0.00026702	0.00550637
ABCA17P	650655	ENSG00000238098	16	0.0796796	0	0.0699786	0	0	0.0601927	-1.19115	0.526602	NA
ABCA2	20	ENSG00000107331	9	20.876	28.8267	27.5716	18.9756	34.3104	34.4904	0.279947	0.296415	0.655515
ABCA3	21	ENSG00000167972	16	4.54174	8.04467	3.77884	13.6873	21.3347	19.2616	1.82764	3.83105e-08	3.19169e-06
ABCA4	24	ENSG00000198691	1	1.19519	1.71322	0.839743	0.311075	0.534582	0.601927	-1.26118	0.00889685	0.0803188
ABCA5	23461	ENSG00000154265	17	22.39	19.0689	15.8851	18.1668	17.6412	19.9238	0.0601826	0.815629	0.963339
ABCA6	23460	ENSG00000154262	17	0.398398	0.297951	0.0699786	0.062215	0.340188	0.421349	0.25166	0.736838	0.929852
ABCA7	10347	ENSG00000064687	19	17.2108	22.1973	17.4946	6.28372	10.0113	10.7745	-0.973944	0.00795584	0.0747156
ABCA8	10351	ENSG00000141338	17	0.0796796	0.0744877	0	0.062215	0	0.0601927	-0.29723	0.843877	0.973622
ABCA9	10350	ENSG00000154258	17	0.478078	0.0744877	0.0699786	0.12443	0.145795	0.0601927	-0.759871	0.487687	0.804585
ABCA9-AS1	104355297	ENSG00000231749	17	0	0	0	0	0	0	0	1	1
ABCB1	5243	ENSG00000085563	7	0	0	0	0	0	0	0	1	NA
ABCB10	23456	ENSG00000135776	1	36.6526	38.5101	35.6891	40.1287	34.845	38.8243	0.136445	0.566879	0.850398
ABCB10P3	728248	ENSG00000261524	15	0	0	0	0	0.0485983	0	0.664072	0.880236	NA
ABCB11	8647	ENSG00000073734	2	0	0	0	0	0	0.0601927	0.664076	0.833517	NA
ABCB4	5244	ENSG00000005471	7	0	0.0744877	0	0	0	0.0601927	-0.297717	0.87357	NA
ABCB5	340273	ENSG00000004846	7	0	0	0	0	0	0	0	1	NA
ABCB6	10058	ENSG00000115657	2	1.51391	0.96834	1.53953	1.05766	1.26356	0.722312	-0.291782	0.487489	0.804585
ABCB7	22	ENSG00000131269	X	36.8916	38.8081	39.6778	33.5339	32.0263	33.106	-0.127925	0.372827	0.728514
ABCB8	11194	ENSG00000197150	7	22.3103	17.7281	24.2126	22.0241	23.959	22.9936	0.201878	0.18894	0.524695
ABCB9	23457	ENSG00000150967	12	21.3541	20.6331	19.9439	17.1714	18.4188	16.7336	-0.142406	0.342736	0.701124
ABCC1	4363	ENSG00000103222	16	30.9954	32.7746	48.985	34.5293	35.0394	37.2593	0.0177828	0.925375	0.999893
ABCC10	89845	ENSG00000124574	6	26.2943	24.8789	31.2804	25.6326	25.2225	24.3178	-0.035297	0.863489	0.977192
ABCC11	85320	ENSG00000121270	16	0.876475	0.0744877	0.48985	0.311075	0.194393	0.180578	-0.965037	0.231703	NA
ABCC12	94160	ENSG00000140798	16	0.0796796	0.223463	0	0.062215	0.194393	0.180578	0.64815	0.645082	NA
ABCC13	150000	ENSG00000243064	21	0	0	0	0	0.0485983	0.0601927	1.50422	0.730874	NA
ABCC2	1244	ENSG00000023839	10	4.14334	3.57541	2.79914	6.2215	5.8804	6.561	0.931434	2.433e-05	0.000776944
ABCC3	8714	ENSG00000108846	17	44.7002	48.6405	30.6506	29.6766	52.1946	47.4318	0.160096	0.668288	0.904742
ABCC4	10257	ENSG00000125257	13	80.1577	75.1581	78.8658	70.8007	69.8844	71.5089	-0.0429494	0.88917	0.985424
ABCC5	10057	ENSG00000114770	3	34.2622	34.7858	45.0662	39.942	34.9908	36.1758	0.0578892	0.70605	0.920388
ABCC6	368	ENSG00000091262	16	1.03584	1.34078	0.839743	0.559935	1.60374	1.08347	0.125139	0.829793	0.969697
ABCC6P1	653190	ENSG00000256340	16	0.0796796	0.446926	0.139957	0.062215	0.340188	0.361156	0.312607	0.682437	0.911586
ABCC6P2	730013	ENSG00000255277	16	0.159359	0.223463	0	0.062215	0.0485983	0.120385	-0.628405	0.585151	NA
ABCC8	6833	ENSG00000006071	11	0.0796796	0	0	0	0	0	-1.25951	0.561504	NA
ABCC9	10060	ENSG00000069431	12	6.77276	3.50092	5.17842	2.79968	1.99253	1.50482	-1.19297	0.00199863	0.0267198
ABCD1	215	ENSG00000101986	X	11.7926	9.6834	10.0069	13.0029	10.5458	13.122	0.319973	0.29314	0.652852
ABCD1P2	26983	ENSG00000215151	10	0	0	0	0	0.0485983	0	0.664072	0.880236	NA
ABCD2	225	ENSG00000173208	12	0.0796796	0.148975	0.0699786	0	0	0	-3.1561	0.0443891	0.231582
ABCD3	5825	ENSG00000117528	1	132.188	137.355	132.889	105.143	82.8602	95.6461	-0.40651	0.000737435	0.0120998
ABCD4	5826	ENSG00000119688	14	67.887	63.3145	73.6175	53.2561	58.6582	57.1228	-0.178054	0.1594	0.482369
ABCE1	6059	ENSG00000164163	4	241.429	178.174	200.069	246.558	160.861	181.601	0.0285453	0.925701	1
ABCF1	23	ENSG00000204574	6	51.234	41.0427	62.2109	55.9313	45.6824	42.0747	-0.00565989	0.978037	1
ABCF2	10061	ENSG00000033050	7	89.4802	69.8695	75.5769	106.512	87.0882	82.8853	0.336129	0.0308057	0.182795
ABCF2P1	344653	ENSG00000242159	3	0.796796	0.372438	0.0699786	0.559935	0.437385	0.240771	0.124199	0.886334	NA
ABCF3	55324	ENSG00000161204	3	32.1906	31.2103	39.8878	41.373	37.2749	42.0145	0.320536	0.0163173	0.122543
ABCG1	9619	ENSG00000160179	21	0.159359	0.0744877	0.0699786	1.49316	4.32525	4.87561	5.25966	8.72763e-09	9.08886e-07
ABCG2	9429	ENSG00000118777	4	5.25885	3.6499	4.05876	8.33681	5.8318	4.69503	0.642853	0.0436119	0.229468
ABCG4	64137	ENSG00000172350	11	0.557757	0.893852	0.9797	0.74658	1.02056	0.963083	0.261952	0.555074	0.845763
ABCG5	64240	ENSG00000138075	2	0	0	0	0	0	0	0	1	NA
ABHD1	84696	ENSG00000143994	2	0.398398	0.893852	0.629807	0.311075	0.87477	0.662119	0.0524482	0.92941	1
ABHD10	55347	ENSG00000144827	3	38.9633	37.6163	41.4973	52.1984	50.5909	50.2007	0.472083	0.00012149	0.00285023
ABHD11	83451	ENSG00000106077	7	16.414	13.0353	14.2756	16.1759	13.7047	10.8949	0.000439681	0.998299	1
ABHD12	26090	ENSG00000100997	20	42.3895	56.0147	47.5854	39.3199	42.8151	39.9077	-0.160941	0.215101	0.562518
ABHD12B	145447	ENSG00000131969	14	0	0	0	0.062215	0	0.0601927	1.66028	0.703383	NA
ABHD13	84945	ENSG00000139826	13	19.1231	20.4096	27.0817	13.874	14.6281	18.2384	-0.416559	0.014947	0.115826
ABHD14A	25864	ENSG00000248487	3	3.66526	3.87336	3.00908	4.16841	4.81123	4.15329	0.420611	0.105115	0.387719
ABHD14A-ACY1	100526760	ENSG00000114786	3	0.0796796	0.0744877	0	0	0.0485983	0	-1.22676	0.716887	NA
ABHD14B	84836	ENSG00000114779	3	26.852	33.5195	30.7206	37.0802	47.8208	42.4358	0.581013	0.000712926	0.0117536
ABHD15	116236	ENSG00000168792	17	14.9798	14.3761	15.6052	12.8785	14.8711	15.4695	0.0425896	0.75371	0.936641
ABHD17A	81926	ENSG00000129968	19	70.5961	66.592	57.5924	52.8828	56.4227	60.0723	-0.101399	0.506546	0.817565
ABHD17B	51104	ENSG00000107362	9	18.4857	19.6648	16.0251	18.6023	16.4748	18.2986	0.0766908	0.570509	0.852467
ABHD17C	58489	ENSG00000136379	15	12.191	12.4394	13.3659	16.0515	15.4057	18.2384	0.484904	0.0862359	0.345109
ABHD18	80167	ENSG00000164074	4	18.5653	16.3873	16.5149	18.1046	15.6487	15.5297	0.0366205	0.794673	0.953319
ABHD2	11057	ENSG00000140526	15	156.252	150.093	143.386	150.249	134.423	138.082	0.0103314	0.950821	1
ABHD3	171586	ENSG00000158201	18	25.7365	18.2495	20.3638	31.9163	22.4038	23.1742	0.369838	0.142695	0.458095
ABHD4	63874	ENSG00000100439	14	57.9271	69.795	48.7051	32.6629	54.8675	49.5386	-0.265475	0.30377	0.663733
ABHD5	51099	ENSG00000011198	3	42.7879	32.0297	38.3483	45.6658	41.9404	39.2456	0.265694	0.2656	0.624548
ABHD6	57406	ENSG00000163686	3	14.5017	13.1098	11.7564	17.2336	15.8431	15.5899	0.4068	0.0334331	0.193129
ABHD8	79575	ENSG00000127220	19	18.3263	20.4096	17.8445	16.2381	17.5926	18.1782	-0.0229399	0.924694	0.999348
ABI1	10006	ENSG00000136754	10	82.3887	83.2772	72.7077	70.7385	78.7779	71.87	-0.00684547	0.964087	1
ABI2	10152	ENSG00000138443	2	100.157	115.53	113.715	109.125	120.816	118.038	0.176842	0.169746	0.49707
ABI3	51225	ENSG00000108798	17	0.398398	0.297951	0.279914	0.74658	1.21496	1.08347	1.75674	0.00244166	0.031093
ABI3BP	25890	ENSG00000154175	3	1.59359	2.97951	1.46955	1.36873	1.60374	1.6252	-0.295577	0.482755	0.801656
ABITRAM	54942	ENSG00000119328	9	12.9081	11.4711	12.0363	12.7541	13.5103	13.7841	0.237389	0.211001	0.557152
ABL1	25	ENSG00000097007	9	143.901	134.301	165.639	98.0509	90.3929	91.7336	-0.565334	6.60047e-06	0.000270735
ABL2	27	ENSG00000143322	1	548.435	439.477	464.938	408.379	429.804	388.664	-0.143152	0.478556	0.799799
ABLIM1	3983	ENSG00000099204	10	61.1142	47.7466	65.4999	93.758	64.2956	65.5498	0.459037	0.15211	0.472271
ABLIM2	84448	ENSG00000163995	4	0.637437	2.08566	2.16934	2.79968	4.56824	4.15329	1.32324	0.00931731	0.0831681
ABLIM3	22885	ENSG00000173210	5	32.7483	35.7541	37.7884	31.2942	43.1553	41.7737	0.226814	0.280904	0.640345
ABO	28	ENSG00000175164	9	0	0	0	0	0	0	0	1	NA
ABR	29	ENSG00000159842	17	52.6682	52.8863	51.2243	50.643	52.9236	53.6317	0.103077	0.297533	0.657074
ABRACL	58527	ENSG00000146386	6	28.5253	25.4748	21.6234	31.1075	32.3179	32.5642	0.445137	0.0480301	0.243545
ABRAXAS1	84142	ENSG00000163322	4	16.175	18.8454	20.7836	15.616	15.5515	19.2616	-0.0515514	0.7522	0.936108
ABRAXAS2	23172	ENSG00000165660	10	25.8162	23.6871	25.7521	37.889	33.3871	36.236	0.612768	1.80852e-06	9.18718e-05
ABT1	29777	ENSG00000146109	6	28.5253	23.4636	25.5422	26.1925	22.2094	25.1605	0.0229098	0.8592	0.977192
ABTB1	80325	ENSG00000114626	3	7.4102	13.7057	16.375	6.34593	16.1347	14.1453	0.0597181	0.877353	0.981686
ABTB2	25841	ENSG00000166016	11	14.183	15.9404	18.8942	9.89219	14.4337	14.7472	-0.229543	0.293148	0.652852
ACAA1	30	ENSG00000060971	3	14.9798	20.1862	27.4316	25.0726	24.445	25.4013	0.352596	0.0769214	0.322788
ACAA2	10449	ENSG00000167315	18	85.6556	95.1208	77.0464	42.3062	43.5927	40.5097	-0.928777	7.2615e-15	2.38801e-12
ACACA	31	ENSG00000278540	17	97.5278	129.534	124.282	79.3242	97.7798	95.4054	-0.269953	0.0689526	0.302751
ACACB	32	ENSG00000076555	12	14.9001	12.4394	17.5646	13.2518	11.4692	11.6172	-0.208115	0.319869	0.679604
ACAD10	80724	ENSG00000111271	12	22.2306	24.8789	24.4225	19.1	20.6543	23.1742	-0.0872257	0.761701	0.939205
ACAD11	84129	ENSG00000240303	3	3.58558	2.16014	2.02938	2.23974	1.94393	2.76886	-0.0580596	0.849238	0.975128
ACAD8	27034	ENSG00000151498	11	41.3537	36.5735	33.8696	36.5824	34.3104	34.9117	0.02122	0.856169	0.977192
ACAD9	28976	ENSG00000177646	3	37.7681	40.4468	42.6869	45.6658	42.9123	43.8805	0.228864	0.0554456	0.265067
ACADL	33	ENSG00000115361	2	2.47007	2.16014	2.16934	0.684365	1.02056	1.32424	-1.06201	0.00156163	0.022097
ACADM	34	ENSG00000117054	1	56.0147	50.4282	52.6239	44.4837	40.8712	40.9912	-0.232714	0.103679	0.385529
ACADS	35	ENSG00000122971	12	7.33052	10.0558	7.97756	5.41271	9.67107	9.32986	0.0437398	0.884028	0.984074
ACADSB	36	ENSG00000196177	10	16.0953	18.1005	21.9033	25.8192	27.1179	24.4984	0.561364	0.00153052	0.021751
ACADVL	37	ENSG00000072778	17	583.733	534.449	419.941	356.616	382.469	369.402	-0.371871	0.0091781	0.0822781
ACAN	176	ENSG00000157766	15	0	0	0	0	0.0485983	0	0.664077	0.750809	NA
ACAP1	9744	ENSG00000072818	17	0.637437	0.96834	0.629807	0.74658	1.36075	0.90289	0.545722	0.217169	0.565545
ACAP2	23527	ENSG00000114331	3	92.9861	84.5435	86.8434	100.042	95.3985	99.3781	0.256688	0.00143206	0.0205387
ACAP3	116983	ENSG00000131584	1	32.1109	28.6778	34.0096	23.7039	21.7235	24.9198	-0.33209	0.0851291	0.34256
ACAT1	38	ENSG00000075239	11	98.5637	106.443	110.146	93.5092	105.167	105.096	0.0449313	0.824236	0.966974
ACAT2	39	ENSG00000120437	6	124.221	152.178	113.785	113.667	140.255	129.414	0.0726396	0.755182	0.937176
ACBD3	64746	ENSG00000182827	1	55.1383	59.6646	56.8926	46.9723	59.3872	56.5811	0.0233376	0.87317	0.980389
ACBD4	79777	ENSG00000181513	17	7.48988	9.60891	6.78792	4.47948	8.01872	8.48717	-0.0881147	0.830526	0.970042
ACBD5	91452	ENSG00000107897	10	71.9507	70.9868	74.0373	66.6945	59.1442	62.8411	-0.103431	0.356045	0.712812
ACBD6	84320	ENSG00000230124	1	62.7875	58.7708	53.3237	61.344	55.9853	61.3363	0.130633	0.270263	0.629643
ACBD7	414149	ENSG00000176244	10	2.47007	5.95901	2.44925	4.35505	4.56824	5.17657	0.468967	0.188512	0.524144
ACCS	84680	ENSG00000110455	11	6.93213	11.3221	8.18749	6.2215	8.7477	8.72794	-0.0615381	0.854183	0.977192
ACCSL	390110	ENSG00000205126	11	0	0	0	0	0	0	0	1	NA
ACD	65057	ENSG00000102977	16	34.6606	30.6889	32.1202	27.3746	28.7216	29.0129	-0.0955218	0.516261	0.823358
ACE	1636	ENSG00000159640	17	0.478078	0.744877	0.769764	0.87101	1.55515	1.32424	1.00885	0.0933499	0.362543
ACE2	59272	ENSG00000130234	X	0.398398	0.372438	0.209936	0	0.0485983	0.120385	-2.43118	0.0507892	NA
ACER1	125981	ENSG00000167769	19	0.159359	0	0.139957	0.12443	0.0485983	0	-0.689847	0.766582	NA
ACER2	340485	ENSG00000177076	9	1.35455	1.48975	0.9797	1.74202	1.11776	1.44462	0.262234	0.460063	0.789082
ACER3	55331	ENSG00000078124	11	66.5325	54.7484	53.9535	46.8479	39.0245	37.8612	-0.401139	0.0333488	0.192761
ACHE	43	ENSG00000087085	7	0.796796	0	0.419872	0.24886	0.145795	0.0601927	-1.30697	0.0553108	0.26476
ACIN1	22985	ENSG00000100813	14	183.9	181.377	243.595	166.861	166.206	148.736	-0.239838	0.0833079	0.338054
ACKR1	2532	ENSG00000213088	1	0	0	0	0	0	0	0	1	NA
ACKR2	1238	ENSG00000144648	3	0.0796796	0.0744877	0	0.062215	0	0.0601927	-0.283486	0.863774	NA
ACKR3	57007	ENSG00000144476	2	0.159359	0	0	0.062215	0	0	-1.19613	0.453189	0.788134
ACKR4	51554	ENSG00000129048	3	0	0.0744877	0	0.062215	0.0485983	0.0601927	1.18816	0.655471	NA
ACLY	47	ENSG00000131473	17	472.978	566.553	485.861	512.838	551.057	522.713	0.15473	0.39516	0.747455
ACO1	48	ENSG00000122729	9	186.131	189.646	158.082	184.468	192.644	196.71	0.203694	0.103765	0.385697
ACO2	50	ENSG00000100412	22	69.7196	65.7726	74.6671	79.8841	74.1611	73.9768	0.216011	0.0314198	0.18503
ACOD1	730249	ENSG00000102794	13	0	0	0	0.24886	0	0.0601927	2.99788	0.307742	NA
ACOT1	641371	ENSG00000184227	14	0.956155	2.16014	0.559829	0.559935	1.60374	2.04655	0.298636	0.56958	0.851825
ACOT11	26027	ENSG00000162390	1	0.478078	0.446926	0.9797	1.05766	0.777573	1.08347	0.685462	0.122925	0.42256
ACOT12	134526	ENSG00000172497	5	0	0	0	0	0	0	0	1	NA
ACOT13	55856	ENSG00000112304	6	12.3503	14.2271	10.9167	10.8876	12.101	14.3259	0.0916087	0.761635	0.939205
ACOT2	10965	ENSG00000119673	14	21.5932	21.4524	15.3253	16.5492	18.3702	18.4792	-0.0269255	0.896067	0.987697
ACOT4	122970	ENSG00000177465	14	3.66526	2.60707	2.65919	1.49316	2.38132	1.68539	-0.564074	0.0543397	0.26194
ACOT6	641372	ENSG00000205669	14	0	0	0	0	0	0.0601927	0.664077	0.77454	NA
ACOT7	11332	ENSG00000097021	1	37.051	44.9906	62.7708	44.1105	50.1535	54.9559	0.138485	0.531413	0.833793
ACOT8	10005	ENSG00000101473	20	27.0114	29.5716	22.6031	19.8466	25.7571	28.11	-0.00376277	0.986013	1
ACOT9	23597	ENSG00000123130	X	78.4844	73.5938	70.4684	84.3636	92.677	78.732	0.301036	0.0343183	0.197088
ACOX1	51	ENSG00000161533	17	87.0898	84.0966	70.5384	86.4789	81.548	79.9359	0.136989	0.37755	0.732021
ACOX2	8309	ENSG00000168306	3	7.88828	6.77838	7.13781	7.77688	5.8318	5.47753	-0.0928093	0.76635	0.941735
ACOX3	8310	ENSG00000087008	4	12.9878	11.7691	14.0657	14.2472	11.4206	13.0618	0.0916927	0.576127	0.855387
ACOXL	55289	ENSG00000153093	2	0	0	0	0.062215	0.194393	0.180578	3.52678	0.019196	NA
ACOXL-AS1	400997	ENSG00000204581	2	0	0.297951	0	0	0.145795	0	-0.851226	0.638933	NA
ACP1	52	ENSG00000143727	2	51.7121	47.4487	49.4749	71.6095	56.5685	60.3732	0.442122	0.000670083	0.011245
ACP2	53	ENSG00000134575	11	40.6366	36.7224	35.5491	39.8176	33.3385	28.11	-0.0566112	0.747044	0.934364
ACP3	55	ENSG00000014257	3	0.0796796	0	0	0	0	0	-1.25951	0.655503	NA
ACP4	93650	ENSG00000142513	19	0	0	0	0	0	0.0601927	0.664078	0.725936	NA
ACP5	54	ENSG00000102575	19	0	0	0.0699786	0.062215	0	0	-0.297717	0.862624	0.977192
ACP6	51205	ENSG00000162836	1	28.5253	33.5939	27.2916	27.6857	31.8805	32.3235	0.138501	0.321783	0.680977
ACP7	390928	ENSG00000183760	19	1.99199	0.521414	0.839743	0.933225	1.21496	1.02327	0.0362417	0.956043	1
ACRBP	84519	ENSG00000111644	12	1.59359	0.893852	0.349893	0.49772	0.728975	1.32424	-0.0399982	0.949066	1
ACSBG1	23205	ENSG00000103740	15	0.239039	0	0.0699786	0	0	0.0601927	-2.21253	0.230044	NA
ACSBG2	81616	ENSG00000130377	19	0	0	0	0	0	0	0	1	NA
ACSF2	80221	ENSG00000167107	17	29.1627	45.9589	25.8921	19.8466	40.531	36.1156	0.0307239	0.93176	1
ACSF3	197322	ENSG00000176715	16	25.0194	22.4953	27.7815	22.9573	26.5347	25.1605	0.0868322	0.578646	0.85693
ACSL1	2180	ENSG00000151726	4	36.6526	34.4878	37.9984	37.7023	40.9198	41.5329	0.237694	0.214678	0.561874
ACSL3	2181	ENSG00000123983	2	278.401	341.973	237.857	231.564	262.82	292.958	-0.0261941	0.876193	0.981548
ACSL4	2182	ENSG00000068366	X	268.361	259.664	244.435	231.191	260.584	260.454	0.061109	0.6586	0.899361
ACSL5	51703	ENSG00000197142	10	120.635	104.357	82.4348	128.661	109.395	111.657	0.287419	0.247168	0.60198
ACSL6	23305	ENSG00000164398	5	0.0796796	0	0	0	0.0485983	0	-0.297717	0.867234	0.977681
ACSM1	116285	ENSG00000166743	16	0	0	0	0	0	0.0601927	0.664078	0.721807	NA
ACSM2A	123876	ENSG00000183747	16	0	0	0	0	0	0	0	1	NA
ACSM2B	348158	ENSG00000066813	16	0	0	0	0	0	0	0	1	NA
ACSM3	6296	ENSG00000005187	16	0.956155	0.893852	1.18964	0.37329	1.26356	0.963083	-0.121135	0.876507	0.981659
ACSM5	54988	ENSG00000183549	16	0.159359	0	0	0	0.0971967	0	-0.318404	0.829551	0.969697
ACSM6	142827	ENSG00000173124	10	0	0	0	0.12443	0	0	1.68573	0.698927	NA
ACSS1	84532	ENSG00000154930	20	2.70911	2.38361	3.70886	4.16841	6.22059	6.50081	1.0369	0.000583579	0.0101289
ACSS2	55902	ENSG00000131069	20	70.7555	89.7577	56.9626	55.8691	87.8658	77.8291	0.125078	0.699935	0.918402
ACSS3	79611	ENSG00000111058	12	32.3499	45.1395	32.8199	28.8678	43.0581	45.927	0.192325	0.510734	0.820073
ACTA1	58	ENSG00000143632	1	0.318718	0.521414	0.209936	0.311075	0.340188	0.300963	-0.0331267	0.961157	1
ACTA2	59	ENSG00000107796	10	2.31071	1.93668	1.18964	1.11987	3.64487	3.06983	0.638882	0.175907	0.506515
ACTA2-AS1	100132116	ENSG00000180139	10	5.33853	4.54375	4.8985	6.09707	3.15889	1.98636	-0.295826	0.501306	0.814962
ACTB	60	ENSG00000075624	7	2079	2159.18	2677.87	2588.52	2165.64	2227.31	0.111617	0.430578	0.773087
ACTBL2	345651	ENSG00000169067	5	0.159359	0	0.0699786	0	0	0.0601927	-1.7788	0.228995	0.579314
ACTBP1	643309	ENSG00000229145	X	0	0.0744877	0	0	0	0	-1.25951	0.700364	NA
ACTBP14	389976	ENSG00000229001	10	0.0796796	0.0744877	0.0699786	0	0	0	-2.74091	0.227773	NA
ACTC1	70	ENSG00000159251	15	0.159359	0	0	0.062215	0.0485983	0.120385	0.676324	0.782361	NA
ACTE1P	399923	ENSG00000172900	11	0	0	0	0	0	0	0	1	NA
ACTG1	71	ENSG00000184009	17	1803.63	1775.86	2834.76	2797.56	2148.09	2260.96	0.265561	0.20535	0.549741
ACTG1P10	83	ENSG00000231340	X	0.717116	1.04283	0.699786	0.99544	0.58318	0.300963	-0.298269	0.536081	0.837114
ACTG1P12	100418921	ENSG00000226642	3	0	0	0	0	0	0	0	1	NA
ACTG1P14	100418910	ENSG00000230581	9	0.478078	0.297951	0.699786	0.12443	0.0485983	0.180578	-2.02193	0.0100607	0.0879611
ACTG1P16	100418960	ENSG00000260298	16	0.0796796	0.0744877	0	0.062215	0.0971967	0	0.184555	0.943496	NA
ACTG1P17	283693	ENSG00000259315	15	0.159359	0.148975	0.209936	0.12443	0.29159	0.361156	0.685815	0.450157	NA
ACTG1P21	100131291	ENSG00000232672	1	0	0	0	0.062215	0	0	0.664072	0.880236	NA
ACTG1P23	442097	ENSG00000230362	3	0.478078	0.521414	0.279914	0.37329	0.29159	0.541734	0.00830285	0.98951	1
ACTG1P24	441783	ENSG00000226359	17	0.398398	0.595901	1.25961	0.311075	0.145795	0.300963	-1.51325	0.0362181	0.204429
ACTG1P25	148709	ENSG00000234996	1	0.637437	0.521414	0.419872	0.24886	0.388787	0.361156	-0.535445	0.31528	0.67596
ACTG2	72	ENSG00000163017	2	2.39039	2.30912	5.80822	7.71466	6.12339	6.98235	1.07727	0.0140324	0.110706
ACTL10	170487	ENSG00000182584	20	0.796796	0.297951	0.769764	0.49772	0.437385	0.963083	0.121846	0.880111	NA
ACTL11P	389120	ENSG00000234667	3	0.239039	0.0744877	0.0699786	0.12443	0.826172	0.361156	1.90556	0.167355	NA
ACTL6A	86	ENSG00000136518	3	90.7551	85.2884	97.1303	97.9887	92.7742	95.2248	0.16506	0.489793	0.806029
ACTL6B	51412	ENSG00000077080	7	0	0	0	0	0	0.0601927	0.664072	0.880236	NA
ACTL7B	10880	ENSG00000148156	9	0	0	0	0.062215	0	0	0.664075	0.836592	NA
ACTL8	81569	ENSG00000117148	1	0	0	0.0699786	0	0	0	-1.2595	0.775058	NA
ACTN1	87	ENSG00000072110	14	573.534	548.527	837.993	459.209	479.666	460.654	-0.388466	0.0313011	0.184567
ACTN1-AS1	161159	ENSG00000259062	14	0.239039	0.372438	0.48985	0.49772	0.680377	0.361156	0.580934	0.402183	NA
ACTN2	88	ENSG00000077522	1	0	0.148975	0	0.12443	0.0485983	0	0.285293	0.844835	NA
ACTN3	89	ENSG00000248746	11	0.159359	0.0744877	0.0699786	0.24886	0	0.0601927	0.0999536	0.949944	NA
ACTN4	81	ENSG00000130402	19	566.602	689.756	796.356	563.979	665.943	610.835	-0.0606049	0.748754	0.935007
ACTN4P1	344978	ENSG00000213493	4	0.398398	0.744877	0.9797	0.12443	0.777573	0.541734	-0.44248	0.484995	0.803064
ACTR10	55860	ENSG00000131966	14	74.6598	75.5305	81.2451	62.0284	66.7741	70.4856	-0.117475	0.406324	0.755985
ACTR1A	10121	ENSG00000138107	10	177.924	196.499	163.75	198.217	212.472	196.108	0.272155	0.0177569	0.129666
ACTR1AP1	100287074	ENSG00000233370	2	0	0	0.0699786	0.062215	0	0	-0.297717	0.898706	NA
ACTR1B	10120	ENSG00000115073	2	105.097	129.757	89.2927	70.4896	99.4322	93.5996	-0.200454	0.422181	0.767286
ACTR2	10097	ENSG00000138071	2	242.226	279.627	506.155	218.499	229.141	252.508	-0.459028	0.0536556	0.259756
ACTR3	10096	ENSG00000115091	2	243.421	228.528	218.333	233.866	233.807	234.21	0.123768	0.425967	0.769762
ACTR3B	57180	ENSG00000133627	7	4.62142	3.20297	6.43803	4.04398	4.17946	4.39407	-0.0818958	0.751091	0.935433
ACTR3C	653857	ENSG00000106526	7	6.21501	4.61824	4.40865	2.86189	1.55515	1.26405	-1.3263	0.000977939	0.015125
ACTR3P2	100129013	ENSG00000232267	X	0	0	0	0	0	0	0	1	NA
ACTR5	79913	ENSG00000101442	20	18.1669	17.8026	21.4834	22.3974	18.9534	15.7103	0.0880624	0.680178	0.91081
ACTR6	64431	ENSG00000075089	12	25.0991	26.3686	25.5422	25.3837	28.0898	32.805	0.262114	0.147959	0.466731
ACTR8	93973	ENSG00000113812	3	45.6564	45.1395	46.1159	63.086	51.9516	51.9463	0.384788	0.00205154	0.0271967
ACTRT1	139741	ENSG00000123165	X	0	0	0	0	0	0	0	1	NA
ACTRT3	84517	ENSG00000184378	3	0.0796796	0	0	0	0	0	-1.25951	0.458455	0.788359
ACVR1	90	ENSG00000115170	2	25.0991	30.7634	24.4925	19.3489	21.4805	21.4888	-0.268082	0.0997254	0.376734
ACVR1B	91	ENSG00000135503	12	13.8643	11.0242	16.375	10.9498	11.8094	12.7608	-0.118618	0.485208	0.803182
ACVR1C	130399	ENSG00000123612	2	0.239039	0.96834	0.9797	0.12443	0.437385	0.662119	-0.748762	0.269046	0.628068
ACVR2A	92	ENSG00000121989	2	17.6092	20.1862	17.2147	17.9801	16.2804	16.9141	-0.00702814	0.959432	1
ACVR2B	93	ENSG00000114739	3	18.645	22.0483	20.2938	40.0043	35.6712	40.9912	1.03208	2.87291e-14	8.28503e-12
ACVR2B-AS1	100128640	ENSG00000229589	3	0.717116	0.96834	0.279914	0.808795	1.79814	1.38443	1.13727	0.0513744	0.253313
ACVRL1	94	ENSG00000139567	12	0.239039	0.297951	0	0.062215	0.242992	0.0601927	-0.422992	0.805262	NA
ACY1	95	ENSG00000243989	3	0.239039	0.670389	0.349893	0.62215	0.58318	0.782505	0.747085	0.300853	NA
ACY3	91703	ENSG00000132744	11	0.0796796	0	0	0.062215	0	0	-0.297717	0.872402	NA
ACYP1	97	ENSG00000119640	14	10.7567	9.45994	11.6164	8.33681	8.6505	10.0522	-0.137709	0.520867	0.826097
ACYP2	98	ENSG00000170634	2	7.96796	8.64057	6.43803	5.22606	5.05423	6.80177	-0.334421	0.133901	0.442364
ADA	100	ENSG00000196839	20	4.46206	5.36311	5.17842	5.47492	7.24115	6.50081	0.457783	0.0247622	0.160445
ADA2	51816	ENSG00000093072	22	0	0	0	0	0	0	0	1	NA
ADAL	161823	ENSG00000168803	15	10.7567	12.9609	10.9866	12.3186	9.81686	11.7376	0.0592502	0.725184	0.925684
ADAM10	102	ENSG00000137845	15	155.933	191.806	177.466	130.9	156.098	159.691	-0.136343	0.375348	0.730274
ADAM11	4185	ENSG00000073670	17	2.94814	2.97951	1.60951	2.61303	3.15889	2.88925	0.314423	0.219937	0.569341
ADAM12	8038	ENSG00000148848	10	15.8562	12.7374	11.4065	7.96352	7.04676	5.41734	-0.867199	0.0324957	0.189195
ADAM15	8751	ENSG00000143537	1	205.175	188.454	207.556	206.181	194.539	191.533	0.077671	0.436648	0.777997
ADAM17	6868	ENSG00000151694	2	40.7163	49.9812	41.4973	42.0573	61.5255	60.7946	0.412401	0.0190308	0.135485
ADAM18	8749	ENSG00000168619	8	0	0	0	0	0	0	0	1	NA
ADAM19	8728	ENSG00000135074	5	67.2496	51.62	62.5609	67.5033	60.7965	61.2761	0.163794	0.313102	0.673989
ADAM1B	100420505	ENSG00000226469	12	0.0796796	0	0.139957	0.12443	0	0.0601927	-0.191827	0.927727	NA
ADAM20	8748	ENSG00000134007	14	0.478078	0.744877	1.18964	0.24886	0.242992	0.601927	-1.06685	0.123735	0.423869
ADAM20P1	317760	ENSG00000259158	14	1.11551	0.223463	0.48985	0.12443	0.145795	0.300963	-1.57284	0.0526594	0.257191
ADAM20P3	644325	ENSG00000249162	4	0	0	0	0	0	0.0601927	0.664072	0.880236	NA
ADAM21	8747	ENSG00000139985	14	0.478078	0.893852	0	0.24886	0.0485983	0.180578	-1.43622	0.310711	NA
ADAM21P1	145241	ENSG00000235812	14	0	0.0744877	0.0699786	0.062215	0.0485983	0.0601927	0.311995	0.890287	NA
ADAM22	53616	ENSG00000008277	7	7.72892	10.2793	5.94818	7.40359	6.94956	8.24639	0.0141558	0.962546	1
ADAM23	8745	ENSG00000114948	2	0.637437	0.670389	0.9797	1.36873	1.70094	1.14366	0.979902	0.0141081	0.111023
ADAM28	10863	ENSG00000042980	8	0	0.223463	0	0.062215	0.145795	0.0601927	0.366582	0.85772	NA
ADAM29	11086	ENSG00000168594	4	0	0	0	0	0	0.0601927	0.664077	0.766313	NA
ADAM30	11085	ENSG00000134249	1	0	0	0.0699786	0.062215	0.0971967	0	1.10333	0.732907	NA
ADAM32	203102	ENSG00000197140	8	1.03584	0.893852	0.769764	0.684365	0.680377	0.662119	-0.307262	0.436816	0.778115
ADAM33	80332	ENSG00000149451	20	0	0.0744877	0	0	0.145795	0.240771	2.36983	0.310428	NA
ADAM3A	1587	ENSG00000197475	8	0	0	0	0	0	0	0	1	NA
ADAM3B	1596	ENSG00000260089	16	0	0	0	0	0	0	0	1	NA
ADAM5	255926	ENSG00000196115	8	0	0	0	0	0	0	0	1	NA
ADAM7	8756	ENSG00000069206	8	0	0	0	0	0	0	0	1	NA
ADAM8	101	ENSG00000151651	10	89.2411	98.4727	68.0892	147.325	157.361	183.768	1.03248	3.31782e-08	2.83984e-06
ADAM9	8754	ENSG00000168615	8	271.15	289.534	268.858	206.367	227.829	215.369	-0.254146	0.0704739	0.306433
ADAMDEC1	27299	ENSG00000134028	8	0	0	0	0	0	0	0	1	NA
ADAMTS1	9510	ENSG00000154734	21	101.352	78.1376	131.42	42.6795	42.1833	34.6108	-1.28067	2.42711e-07	1.60764e-05
ADAMTS10	81794	ENSG00000142303	19	0.0796796	0	0	0	0.0971967	0	0.572147	0.724059	0.925543
ADAMTS12	81792	ENSG00000151388	5	19.3621	27.6349	15.7452	75.9645	93.9406	91.1919	2.15534	2.30781e-24	3.93272e-21
ADAMTS13	11093	ENSG00000160323	9	0.318718	0.521414	0.629807	0.12443	0.534582	0.361156	-0.406666	0.540726	0.838561
ADAMTS14	140766	ENSG00000138316	10	1.27487	1.56424	1.74946	0	0.145795	0.120385	-3.9409	7.83484e-08	5.94591e-06
ADAMTS15	170689	ENSG00000166106	11	20.7167	26.9645	23.023	15.1182	21.2375	23.3547	-0.146262	0.458457	0.788359
ADAMTS16	170690	ENSG00000145536	5	36.3339	26.6666	31.5603	31.1697	26.8749	25.0402	-0.0853981	0.769256	0.942428
ADAMTS17	170691	ENSG00000140470	15	0	0	0.0699786	0.24886	0.194393	0.0601927	2.75522	0.0476247	0.241997
ADAMTS18	170692	ENSG00000140873	16	0	0	0	0	0.145795	0.300963	3.53623	0.385445	NA
ADAMTS19-AS1	103689846	ENSG00000249421	5	0	0	0.139957	0	0	0.0601927	-1.12229	0.797504	NA
ADAMTS2	9509	ENSG00000087116	5	0.239039	0	0.0699786	0	0.194393	0	-0.317625	0.761926	0.939205
ADAMTS20	80070	ENSG00000173157	12	0	0	0	0	0.0971967	0.0601927	2.13026	0.147659	0.466363
ADAMTS3	9508	ENSG00000156140	4	8.68508	5.73555	4.54861	6.28372	3.79067	3.43098	-0.387508	0.154698	0.475706
ADAMTS4	9507	ENSG00000158859	1	2.23103	2.30912	1.74946	0.24886	0.485983	0.300963	-2.47226	1.86751e-06	9.43441e-05
ADAMTS5	11096	ENSG00000154736	21	0	0	0	0	0	0	0	1	1
ADAMTS6	11174	ENSG00000049192	5	36.8916	33.3705	45.4161	47.2834	65.6564	61.3965	0.689935	0.000299756	0.00597758
ADAMTS7	11173	ENSG00000136378	15	6.13533	3.87336	5.94818	4.79056	5.29722	4.45426	-0.0315749	0.921723	0.997892
ADAMTS7P1	390660	ENSG00000274376	15	0	0	0	0	0	0	0	1	NA
ADAMTS7P3	400406	ENSG00000261143	15	0	0	0	0.062215	0.0485983	0.0601927	2.14348	0.219327	NA
ADAMTS7P4	642935	ENSG00000218052	15	0	0.297951	0.139957	0	0.0971967	0.0601927	-1.31241	0.228954	0.579314
ADAMTS8	11095	ENSG00000134917	11	0	0.0744877	0	0	0	0	-1.25951	0.615674	NA
ADAMTS9	56999	ENSG00000163638	3	5.97597	3.50092	4.68856	8.58567	8.01872	8.06582	0.903646	0.00291267	0.0353385
ADAMTS9-AS2	100507098	ENSG00000241684	3	0.717116	0.372438	0.559829	0.808795	1.65234	1.86597	1.4984	0.0227947	0.15246
ADAMTSL1	92949	ENSG00000178031	9	36.5729	32.7001	39.3979	32.414	31.2973	28.7721	-0.133733	0.365434	0.721722
ADAMTSL2	9719	ENSG00000197859	9	0.159359	0.297951	0.139957	0.186645	0.0485983	0.180578	-0.446238	0.745709	NA
ADAMTSL3	57188	ENSG00000156218	15	1.75295	2.08566	2.02938	0.559935	0.437385	0.541734	-1.84989	4.35085e-07	2.62193e-05
ADAMTSL4	54507	ENSG00000143382	1	17.7686	28.5288	37.2286	14.1228	25.4169	21.549	-0.357243	0.327765	0.687181
ADAMTSL4-AS1	574406	ENSG00000203804	1	3.9043	3.12848	6.64797	4.41727	4.32525	5.7183	0.173931	0.673129	0.907099
ADAMTSL5	339366	ENSG00000185761	19	21.9119	19.7392	20.9236	12.0075	12.4898	12.8812	-0.643743	0.00891951	0.0804601
ADAP1	11033	ENSG00000105963	7	1.35455	0.96834	1.11966	2.17753	2.52711	3.55137	1.36323	2.36063e-05	0.000756409
ADAP2	55803	ENSG00000184060	17	0.717116	0.446926	0.839743	4.9772	6.51218	5.23676	3.1606	6.64779e-20	4.98452e-17
ADAR	103	ENSG00000160710	1	287.962	324.99	280.754	294.277	282.988	276.585	0.0327436	0.763109	0.939663
ADARB1	104	ENSG00000197381	21	28.5253	36.8714	38.9781	25.3215	33.6786	30.6381	-0.122683	0.47998	0.800893
ADARB2	105	ENSG00000185736	10	0	0	0	0	0	0	0	1	NA
ADARB2-AS1	642394	ENSG00000205696	10	0	0	0	0	0	0	0	1	NA
ADAT1	23536	ENSG00000065457	16	57.2896	52.4393	51.1543	40.6886	33.1927	31.8419	-0.506407	8.59724e-05	0.0021719
ADAT2	134637	ENSG00000189007	6	19.2825	13.7057	20.5037	21.2775	15.7459	13.7841	0.0249914	0.909356	0.992251
ADAT3	113179	ENSG00000213638	19	1.91231	1.86219	1.18964	1.43094	0.826172	1.74559	-0.21986	0.596336	0.867142
ADCK1	57143	ENSG00000063761	14	2.62943	1.41527	2.16934	1.80424	1.45795	1.44462	-0.300652	0.399034	0.750533
ADCK2	90956	ENSG00000133597	7	23.5055	22.0483	20.5037	24.4505	26.6319	21.4888	0.236701	0.241666	0.595373
ADCK5	203054	ENSG00000173137	8	8.04764	9.01301	9.23717	10.8876	12.101	12.5201	0.530659	0.0466077	0.23884
ADCY1	107	ENSG00000164742	7	0	0	0	0	0	0	0	1	1
ADCY10	55811	ENSG00000143199	1	0.637437	0.744877	0.209936	0.186645	0.388787	0.662119	-0.255433	0.740689	0.931577
ADCY10P1	221442	ENSG00000161912	6	3.9043	2.97951	2.9391	3.98176	3.11029	3.43098	0.199985	0.573484	0.853993
ADCY2	108	ENSG00000078295	5	0.0796796	0	0	0	0	0	-1.25951	0.48813	NA
ADCY3	109	ENSG00000138031	2	49.7201	40.6703	50.8045	51.2652	45.974	44.2416	0.102646	0.605284	0.872774
ADCY4	196883	ENSG00000129467	14	0.398398	0.521414	0.209936	0.062215	0.194393	0.180578	-1.25195	0.273618	NA
ADCY5	111	ENSG00000173175	3	0.478078	0.223463	0.48985	0	0.0485983	0.240771	-1.97614	0.0161838	0.121947
ADCY6	112	ENSG00000174233	12	16.8124	21.378	17.9845	19.7844	25.9515	27.3275	0.476938	0.016343	0.122687
ADCY6-DT	100506125	ENSG00000257660	12	0	0	0	0	0.0485983	0	0.664077	0.768967	NA
ADCY7	113	ENSG00000121281	16	91.8706	66.6665	85.9337	73.787	68.2321	66.5731	-0.128278	0.367503	0.724068
ADCY8	114	ENSG00000155897	8	0	0	0	0.062215	0.194393	0	2.76071	0.276588	NA
ADCY9	115	ENSG00000162104	16	35.6965	35.0092	39.328	36.3958	37.1777	38.4029	0.123119	0.279725	0.639522
ADCYAP1	116	ENSG00000141433	18	0	0	0	0	0	0	0	1	NA
ADCYAP1R1	117	ENSG00000078549	7	0.318718	0.148975	0.0699786	0.062215	0.0485983	0	-2.14006	0.150903	NA
ADD1	118	ENSG00000087274	4	155.933	169.013	157.872	147.512	152.016	154.033	0.00828873	0.925821	1
ADD2	119	ENSG00000075340	2	20.5573	26.8156	34.6394	26.1303	31.8319	30.0361	0.196883	0.425747	0.769663
ADD3	120	ENSG00000148700	10	34.4216	48.4915	33.0999	52.8828	77.0284	79.4543	0.948992	2.77849e-06	0.000129882
ADD3-AS1	100505933	ENSG00000203876	10	0.0796796	0.0744877	0.0699786	0	0.194393	0.180578	0.883039	0.469068	NA
ADGB	79747	ENSG00000118492	6	0.0796796	0	0	0.062215	0.0485983	0	0.578782	0.775038	NA
ADGRA2	25960	ENSG00000020181	8	2.70911	2.01117	1.74946	2.61303	3.49908	3.73195	0.711978	0.0668977	0.296894
ADGRA3	166647	ENSG00000152990	4	55.218	54.525	51.1543	50.3319	59.6302	57.6044	0.158813	0.1621	0.486529
ADGRB1	575	ENSG00000181790	8	0.0796796	0	0	0	0.0971967	0.180578	1.9095	0.163573	0.488197
ADGRB2	576	ENSG00000121753	1	1.75295	1.86219	1.74946	1.18209	2.8187	1.20385	0.0894328	0.770198	0.942694
ADGRB3	577	ENSG00000135298	6	1.99199	1.41527	1.39957	1.36873	0.87477	0.662119	-0.625178	0.326828	0.686401
ADGRD1	283383	ENSG00000111452	12	11.0755	8.78955	10.5668	15.2427	11.372	12.3395	0.454736	0.0390245	0.214081
ADGRE1	2015	ENSG00000174837	19	0	0.0744877	0	0.311075	0.0971967	0.120385	2.7647	0.0319232	0.187293
ADGRE2	30817	ENSG00000127507	19	1.59359	0.670389	1.9594	2.4886	2.08973	2.82905	0.906577	0.07096	0.307535
ADGRE3	84658	ENSG00000131355	19	0	0	0	0	0	0	0	1	NA
ADGRE4P	326342	ENSG00000268758	19	0	0.0744877	0	0	0	0	-1.25951	0.462253	0.790019
ADGRE5	976	ENSG00000123146	19	131.232	119.627	197.41	150.311	131.215	145.606	0.0275958	0.880566	0.982979
ADGRF1	266977	ENSG00000153292	6	0	0.0744877	0	0.062215	0.145795	0.180578	2.39299	0.0747989	0.317075
ADGRF2	222611	ENSG00000164393	6	0.0796796	0	0	0	0	0	-1.25951	0.562431	NA
ADGRF3	165082	ENSG00000173567	2	0.159359	0.0744877	0.419872	0.311075	0.437385	0.180578	0.601931	0.443323	NA
ADGRF4	221393	ENSG00000153294	6	0.876475	0.595901	0.419872	0.186645	0.340188	0.180578	-1.28508	0.0857885	0.343993
ADGRF5	221395	ENSG00000069122	6	2.62943	2.38361	2.79914	2.17753	2.57571	2.76886	0.044418	0.927627	1
ADGRF5P1	389740	ENSG00000227582	9	0.478078	0.372438	0.629807	0.62215	0.437385	0.421349	0.0926607	0.907979	NA
ADGRG1	9289	ENSG00000205336	16	40.6366	27.188	50.8045	28.059	22.4524	22.9936	-0.591822	0.00774026	0.0732044
ADGRG2	10149	ENSG00000173698	X	0	0	0	0.062215	0.145795	0.0601927	2.83911	0.0766016	NA
ADGRG3	222487	ENSG00000182885	16	0.0796796	0.0744877	0	0.12443	0.0485983	0.0601927	0.703391	0.621247	0.880226
ADGRG4	139378	ENSG00000156920	X	0.557757	0.372438	0.139957	0.37329	0.388787	0.300963	0.106582	0.915953	NA
ADGRG5	221188	ENSG00000159618	16	0.159359	0.372438	0	0	0.194393	0.120385	-0.622749	0.68263	NA
ADGRG6	57211	ENSG00000112414	6	165.734	145.549	154.233	166.425	157.264	155.478	0.141666	0.538102	0.837471
ADGRG7	84873	ENSG00000144820	3	0	0.0744877	0	0	0	0	-1.2595	0.775058	NA
ADGRL1	22859	ENSG00000072071	19	21.4338	18.9944	27.9914	34.2183	27.1665	25.943	0.449852	0.0814834	0.334224
ADGRL2	23266	ENSG00000117114	1	140.953	155.679	121.343	61.2818	61.0395	61.4567	-1.08639	1.19091e-07	8.52046e-06
ADGRL3	23284	ENSG00000150471	4	3.98398	3.87336	2.51923	1.43094	1.26356	1.08347	-1.35563	0.00562726	0.0578941
ADGRL4	64123	ENSG00000162618	1	0.0796796	0	0	0	0	0	-1.25951	0.659854	NA
ADGRV1	84059	ENSG00000164199	5	21.1151	17.4301	16.7949	17.4202	11.1776	12.4599	-0.330556	0.23767	0.590237
ADH1B	125	ENSG00000196616	4	0	0	0	0	0	0	0	1	NA
ADH1C	126	ENSG00000248144	4	0	0.297951	0	0.12443	0.0485983	0.0601927	-0.280251	0.870003	NA
ADH4	127	ENSG00000198099	4	0	0.0744877	0	0	0	0	-1.2595	0.775058	NA
ADH5	128	ENSG00000197894	4	79.5999	82.9793	78.8658	84.488	97.5369	89.5667	0.268704	0.0910278	0.356895
ADH5P2	343296	ENSG00000232676	1	0	0.223463	0.0699786	0	0.0485983	0.120385	-0.716655	0.619692	NA
ADH5P3	100131810	ENSG00000223694	1	0.239039	0.297951	0.0699786	0	0.0971967	0.120385	-1.33759	0.257704	NA
ADH6	130	ENSG00000172955	4	0	0	0	0	0	0	0	1	NA
ADHFE1	137872	ENSG00000147576	8	1.27487	2.45809	1.53953	0.99544	2.23552	1.6252	-0.0138217	0.975562	1
ADI1	55256	ENSG00000182551	2	23.9039	25.7727	19.3841	25.5704	21.2861	20.6461	0.06657	0.702879	0.919241
ADIG	149685	ENSG00000182035	20	0.318718	0.223463	0.139957	0.24886	0.0971967	0.120385	-0.455163	0.691036	NA
ADIPOQ	9370	ENSG00000181092	3	0	0	0	0.062215	0.0485983	0.120385	2.58379	0.411099	NA
ADIPOR1	51094	ENSG00000159346	1	138.164	146.592	115.885	124.928	120.329	115.871	-0.0502013	0.69432	0.917288
ADIPOR2	79602	ENSG00000006831	12	68.2854	84.3945	87.8231	108.752	117.948	116.292	0.608697	3.44107e-07	2.15729e-05
ADIRF	10974	ENSG00000148671	10	1.43423	0.893852	0.909721	7.71466	7.72713	8.48717	2.99499	1.15255e-19	8.30946e-17
ADIRF-AS1	100133190	ENSG00000272734	10	10.199	8.56608	7.41773	7.09251	7.87293	9.8716	0.0256104	0.913013	0.993408
ADK	132	ENSG00000156110	10	77.2892	79.9253	109.237	80.0707	90.2471	87.4599	0.0493842	0.828943	0.969342
ADM	133	ENSG00000148926	11	88.8427	88.6403	80.0555	92.7626	80.4788	80.5378	0.0783564	0.752046	0.936063
ADM2	79924	ENSG00000128165	22	1.35455	1.34078	0.9797	1.74202	5.20002	3.97272	1.68088	4.35519e-05	0.00123882
ADM5	199800	ENSG00000224420	19	5.01981	2.83053	6.64797	6.2215	3.49908	4.03291	0.0189131	0.959274	1
ADNP	23394	ENSG00000101126	20	114.739	127.746	129.67	109.623	121.204	125.502	0.0350456	0.790968	0.95179
ADNP-AS1	101927631	ENSG00000259456	20	0.398398	0.446926	0.419872	0.37329	0.340188	0.180578	-0.397791	0.579564	NA
ADNP2	22850	ENSG00000101544	18	102.946	86.7781	90.1324	76.7111	72.4601	70.0643	-0.251723	0.098707	0.374459
ADO	84890	ENSG00000181915	10	98.723	76.8713	79.8456	74.4092	58.7554	62.7208	-0.281924	0.109445	0.39739
ADORA1	134	ENSG00000163485	1	3.1075	3.57541	3.14904	4.04398	2.38132	1.98636	-0.133347	0.657353	0.89928
ADORA2A	135	ENSG00000128271	22	0.318718	0.223463	0.629807	0.24886	0.29159	0.0601927	-0.85325	0.274119	NA
ADORA2A-AS1	646023	ENSG00000178803	22	0	0	0	0	0	0	0	1	NA
ADORA2B	136	ENSG00000170425	17	277.763	218.994	203.358	136.624	118.094	127.548	-0.771489	0.0117381	0.0974454
ADORA3	140	ENSG00000282608	1	0	0.0744877	0	0	0.145795	0	1.05887	0.592963	NA
ADPGK	83440	ENSG00000159322	15	45.4971	38.1377	42.547	58.171	43.7385	42.496	0.294375	0.0557862	0.266028
ADPGK-AS1	100287559	ENSG00000260898	15	0	0	0.0699786	0	0.0971967	0.0601927	1.12363	0.545118	NA
ADPRH	141	ENSG00000144843	3	4.22302	2.97951	4.05876	2.17753	3.0131	3.2504	-0.311126	0.213598	0.559975
ADPRHL1	113622	ENSG00000153531	13	39.7601	34.1898	38.1383	22.1486	24.8337	23.415	-0.570183	3.94288e-05	0.00114411
ADPRM	56985	ENSG00000170222	17	21.9916	18.9199	16.445	13.314	12.6356	13.1822	-0.450122	0.00315319	0.0375202
ADPRS	54936	ENSG00000116863	1	28.2863	25.6983	23.7227	33.0362	29.8394	27.4479	0.317682	0.0717794	0.309739
ADRA1B	147	ENSG00000170214	5	2.47007	2.68156	3.00908	1.55538	1.94393	1.50482	-0.601243	0.0422866	0.224614
ADRA1D	146	ENSG00000171873	20	0	0	0	0	0	0	0	1	1
ADRA2A	150	ENSG00000150594	10	0	0	0	0	0	0	0	1	1
ADRA2B	151	ENSG00000274286	2	0	0	0	0	0	0	0	1	NA
ADRA2C	152	ENSG00000184160	4	0.318718	0.446926	0.139957	0.24886	0.145795	0.481541	0.0262255	0.966749	1
ADRB1	153	ENSG00000043591	10	0.159359	0.148975	0.139957	0.37329	0.29159	0.481541	1.44354	0.0704036	0.306357
ADRB2	154	ENSG00000169252	5	33.2264	34.7113	34.0096	30.9831	38.1497	38.4631	0.176832	0.240557	0.593947
ADRB3	155	ENSG00000188778	8	0	0	0	0	0	0	0	1	NA
ADRM1	11047	ENSG00000130706	20	193.143	144.804	185.793	242.514	178.793	177.328	0.29371	0.196751	0.536128
ADSL	158	ENSG00000239900	22	5.09949	5.4376	6.50801	6.90587	4.17946	5.35715	0.039909	0.891173	0.985787
ADSS1	122622	ENSG00000185100	14	0.956155	0.670389	0.279914	0.49772	0.971967	1.08347	0.544165	0.345405	0.703062
ADSS2	159	ENSG00000035687	1	77.6079	75.754	75.5769	80.3818	80.576	85.2328	0.203859	0.225746	0.575808
ADTRP	84830	ENSG00000111863	6	1.27487	0.670389	1.46955	1.36873	1.50655	1.02327	0.294558	0.462942	0.790115
AEBP1	165	ENSG00000106624	7	0	0.148975	0	0	0.0485983	0	-1.19756	0.526359	NA
AEBP2	121536	ENSG00000139154	12	16.5734	17.5046	26.4519	24.2639	24.8823	25.7023	0.401371	0.0435226	0.229117
AEN	64782	ENSG00000181026	15	57.7677	35.6796	54.0934	68.4365	56.6171	50.3813	0.351581	0.243517	0.597791
AFAP1	60312	ENSG00000196526	4	173.303	176.163	180.965	188.947	179.814	184.551	0.159593	0.2901	0.649152
AFAP1-AS1	84740	ENSG00000272620	4	0	0	0	0	0	0	0	1	NA
AFAP1L1	134265	ENSG00000157510	5	13.2268	9.60891	11.9663	16.7981	17.1552	17.2151	0.657171	0.00187315	0.0253334
AFAP1L2	84632	ENSG00000169129	10	55.218	57.0576	58.4321	41.5596	38.3441	43.8203	-0.367622	0.000218101	0.00471003
AFDN	4301	ENSG00000130396	6	283.978	316.424	247.654	222.108	284.543	285.855	0.000991114	0.994256	1
AFF1	4299	ENSG00000172493	4	82.1497	84.3945	88.243	65.8857	74.5498	72.2914	-0.161509	0.112449	0.403883
AFF2	2334	ENSG00000155966	X	0	0	0	0	0	0	0	1	1
AFF3	3899	ENSG00000144218	2	11.1551	10.4283	13.5059	7.90131	10.9346	9.57063	-0.204965	0.389084	0.742781
AFF4	27125	ENSG00000072364	5	222.226	244.767	234.218	193.924	217.429	221.509	-0.0497934	0.647227	0.894155
AFG1L	246269	ENSG00000135537	6	20.1589	20.5586	23.5828	20.6554	16.9608	19.2616	-0.0813935	0.614892	0.877085
AFG3L1P	172	ENSG00000223959	16	24.382	19.3668	25.1923	18.4779	15.6001	15.5899	-0.374609	0.0277736	0.172139
AFG3L2	10939	ENSG00000141385	18	78.0063	65.3257	68.9989	93.8203	84.9985	81.3203	0.393495	0.0159942	0.121022
AFG3L2P1	347028	ENSG00000253606	8	0	0.223463	0	0	0.0971967	0.0601927	-0.343702	0.811233	NA
AFM	173	ENSG00000079557	4	0	0	0	0	0	0.0601927	0.664078	0.727589	NA
AFMID	125061	ENSG00000183077	17	24.0632	23.5381	28.2713	25.2593	25.1253	23.3547	0.0567281	0.717452	0.923036
AFP	174	ENSG00000081051	4	0.717116	0.148975	0.699786	0.37329	0.145795	0.0601927	-1.35761	0.0632888	0.28746
AFTPH	54812	ENSG00000119844	2	91.4722	85.7353	87.1233	82.1238	81.5966	85.3532	0.0135097	0.880834	0.983104
AGA	175	ENSG00000038002	4	18.0076	16.6107	12.0363	13.5629	13.6561	12.8812	-0.115562	0.552815	0.844678
AGAP1	116987	ENSG00000157985	2	83.8229	94.3014	110.986	70.8629	72.7517	80.7786	-0.268961	0.0535576	0.259348
AGAP1-IT1	100506749	ENSG00000235529	2	0.717116	0.521414	1.60951	0.87101	0.485983	0.662119	-0.415912	0.517256	0.823996
AGAP11	119385	ENSG00000271880	10	0.0796796	0.148975	0.0699786	0	0.0971967	0	-1.40165	0.444319	NA
AGAP12P	414224	ENSG00000265018	10	1.75295	1.04283	1.25961	1.05766	0.631778	0.90289	-0.558269	0.136396	0.447195
AGAP2	116986	ENSG00000135439	12	0.159359	0.521414	0.139957	0.49772	1.21496	1.20385	1.93579	0.00286456	0.0349397
AGAP2-AS1	100130776	ENSG00000255737	12	12.9878	11.918	12.6661	13.5629	13.6075	13.4832	0.213181	0.269012	0.628068
AGAP3	116988	ENSG00000133612	7	46.6922	46.6293	51.8541	47.8434	51.3684	50.5016	0.142726	0.183901	0.517298
AGAP4	119016	ENSG00000188234	10	7.8086	7.44877	7.69764	8.02574	7.24115	6.74158	0.0378372	0.858113	0.977192
AGAP5	729092	ENSG00000172650	10	0.478078	0.372438	0.909721	0.37329	0.29159	0.361156	-0.697769	0.309071	NA
AGAP6	414189	ENSG00000204149	10	19.0434	15.7169	23.3728	17.6691	17.1066	15.5899	-0.108762	0.580073	0.857664
AGAP9	642517	ENSG00000204172	10	16.0156	14.0782	17.3547	14.745	13.2674	11.6172	-0.16125	0.373245	0.728633
AGBL1	123624	ENSG00000273540	15	0.239039	0.0744877	0	0.062215	0.0485983	0	-1.36663	0.577563	NA
AGBL2	79841	ENSG00000165923	11	1.67327	2.45809	1.9594	2.23974	1.94393	2.22713	0.166083	0.630661	0.885324
AGBL3	340351	ENSG00000146856	7	2.07167	1.63873	1.46955	2.42639	2.38132	1.44462	0.379068	0.343477	0.701742
AGBL4	84871	ENSG00000186094	1	0.0796796	0	0.0699786	0	0	0	-2.15395	0.175995	0.506515
AGBL4-AS1	101929721	ENSG00000230114	1	0	0	0	0	0	0	0	1	NA
AGBL5	60509	ENSG00000084693	2	15.2985	18.324	14.3456	14.8072	17.1066	16.4326	0.110786	0.560982	0.847822
AGBL5-AS1	100874031	ENSG00000231636	2	0	0	0	0	0.0485983	0	0.664072	0.880236	NA
AGER	177	ENSG00000204305	6	0.398398	0.148975	0.699786	0.311075	0.87477	0.481541	0.532673	0.38265	0.736199
AGFG1	3267	ENSG00000173744	2	144.619	126.555	125.681	129.407	113.963	116.653	-0.0402269	0.823889	0.966869
AGFG2	3268	ENSG00000106351	7	11.8723	11.6946	11.3365	11.6342	12.2468	10.1726	0.0658207	0.694763	0.917288
AGGF1	55109	ENSG00000164252	5	46.9313	42.607	35.829	44.2349	38.6357	44.5426	0.12373	0.417755	0.764621
AGGF1P8	100128804	ENSG00000261752	16	0	0	0	0	0	0	0	1	NA
AGGF1P9	100127958	ENSG00000260427	16	0.0796796	0.148975	0.0699786	0	0	0	-3.15873	0.284244	NA
AGK	55750	ENSG00000006530	7	19.6012	19.3668	17.9845	28.3078	23.2786	22.7528	0.483329	0.00339376	0.0395869
AGKP2	392543	ENSG00000228819	X	0	0.148975	0	0.12443	0.0485983	0.120385	1.05102	0.547635	NA
AGL	178	ENSG00000162688	1	58.2458	70.2419	57.5924	41.373	50.3479	51.1036	-0.283569	0.145824	0.463189
AGMAT	79814	ENSG00000116771	1	9.40219	8.26813	10.1469	12.3186	8.40751	6.38042	0.0611817	0.8392	0.972092
AGMO	392636	ENSG00000187546	7	0.159359	0	0	0	0.0485983	0	-1.20388	0.473519	0.795493
2001-08-01	26523	ENSG00000092847	1	53.9431	59.2922	76.1367	56.2424	51.8058	51.8861	-0.147241	0.362793	0.719151
2002-08-01	27161	ENSG00000123908	8	203.82	185.474	245.835	242.763	220.393	241.493	0.248301	0.145198	0.462085
2003-08-01	192669	ENSG00000126070	1	49.3217	45.8099	45.0662	36.9557	34.7964	37.6806	-0.258374	0.0175917	0.128834
2004-08-01	192670	ENSG00000134698	1	16.653	23.3891	17.7746	18.9756	26.4375	26.545	0.413437	0.0279688	0.172914
AGPAT1	10554	ENSG00000204310	6	17.1311	15.9404	20.9236	17.5446	16.2318	16.6132	-0.0039458	0.978035	1
AGPAT2	10555	ENSG00000169692	9	38.8836	40.7448	42.6869	43.6749	42.5235	44.4824	0.192594	0.0519328	0.254571
AGPAT3	56894	ENSG00000160216	21	74.4207	78.7335	88.9428	84.8613	88.8377	87.159	0.20533	0.0871506	0.347175
AGPAT4	56895	ENSG00000026652	6	49.481	55.1954	37.9984	45.8525	57.103	52.187	0.2211	0.190036	0.526334
AGPAT5	55326	ENSG00000155189	8	27.4895	25.4003	30.5107	35.7736	25.5141	26.9061	0.17929	0.522489	0.8272
AGPS	8540	ENSG00000018510	2	145.575	144.357	149.194	153.609	122.905	137.059	0.0123172	0.936954	1
AGR2	10551	ENSG00000106541	7	11.3145	7.07633	2.79914	12.1941	21.7235	17.3355	1.38322	0.00136458	0.0198134
AGR3	155465	ENSG00000173467	7	0	0	0	0	0	0	0	1	NA
AGRN	375790	ENSG00000188157	1	177.048	204.469	236.947	162.257	185.451	199.659	-0.079401	0.640108	0.890782
AGT	183	ENSG00000135744	1	1.75295	2.16014	0.48985	0.311075	0.437385	0.361156	-1.8747	0.00530372	0.055448
AGTPBP1	23287	ENSG00000135049	9	81.5919	94.8973	80.8952	92.2649	114.303	113.343	0.4121	0.00147337	0.0210665
AGTR1	185	ENSG00000144891	3	0	0	0	0	0	0	0	1	NA
AGTR2	186	ENSG00000180772	X	0	0	0	0	0	0	0	1	NA
AGTRAP	57085	ENSG00000177674	1	30.4376	26.89	28.5513	32.4762	34.9422	35.6341	0.362953	0.0303371	0.181719
AGXT	189	ENSG00000172482	2	0	0	0.0699786	0	0	0	-1.2595	0.775058	NA
AHCTF1	25909	ENSG00000153207	1	240.473	222.346	224.141	264.538	212.229	229.695	0.140158	0.398529	0.749918
AHCY	191	ENSG00000101444	20	155.136	149.72	160.041	214.642	185.111	173.295	0.401042	0.0800061	0.330625
AHCYL1	10768	ENSG00000168710	1	120.396	146.07	150.244	148.818	170.094	174.258	0.339935	0.0112656	0.0950387
AHCYL2	23382	ENSG00000158467	7	21.5932	20.7821	17.2147	20.9043	25.0767	26.1236	0.376166	0.0372241	0.208102
AHCYP2	392387	ENSG00000238181	9	0	0	0	0	0	0	0	1	NA
AHCYP5	391470	ENSG00000213107	2	0	0	0	0	0	0	0	1	NA
AHCYP7	645486	ENSG00000259465	15	0	0.0744877	0.139957	0	0	0	-2.69504	0.533735	NA
AHDC1	27245	ENSG00000126705	1	16.9718	16.7597	38.5582	15.5538	12.0038	12.3997	-0.761429	0.0115159	0.0963257
AHI1	54806	ENSG00000135541	6	37.2104	40.5213	37.7184	28.1834	31.3459	33.3467	-0.215298	0.0885887	0.350411
AHNAK	79026	ENSG00000124942	11	3107.58	3961.78	3774.22	2564.13	2824.44	2875.7	-0.294946	0.0264429	0.167288
AHNAK2	113146	ENSG00000185567	14	222.864	310.614	288.102	184.841	267.728	271.71	-0.0858839	0.646755	0.893878
AHR	196	ENSG00000106546	7	62.1501	57.728	34.3595	40.7508	45.7796	54.7151	-0.025702	0.942152	1
AHSA1	10598	ENSG00000100591	14	120.874	95.4932	104.198	143.095	118.045	112.079	0.320446	0.0980404	0.372848
AHSA2P	130872	ENSG00000173209	2	67.8073	65.8471	53.7435	55.558	61.1367	64.7673	0.0535518	0.808732	0.961116
AHSG	197	ENSG00000145192	3	0.0796796	0.0744877	0	0	0	0.0601927	-1.22198	0.648155	NA
AIDA	64853	ENSG00000186063	1	50.5965	56.7596	104.408	44.9815	45.0992	50.3211	-0.497977	0.0653258	0.292654
AIDAP2	646890	ENSG00000251429	4	1.03584	0.819365	0.559829	0.12443	0.437385	0.300963	-1.34587	0.0433033	0.22844
AIF1	199	ENSG00000204472	6	0	0	0	0	0	0	0	1	NA
AIF1L	83543	ENSG00000126878	9	4.78078	5.95901	4.26869	16.1759	19.2935	17.9976	1.93258	2.12649e-14	6.22828e-12
AIFM1	9131	ENSG00000156709	X	20.637	24.0595	25.5422	21.4642	22.4038	20.5859	-0.0269438	0.851235	0.975983
AIFM2	84883	ENSG00000042286	10	19.2825	21.8249	26.8018	27.9345	27.6525	29.675	0.42438	0.0551287	0.264158
AIFM3	150209	ENSG00000183773	22	2.07167	2.38361	1.46955	1.74202	2.38132	1.68539	0.080989	0.830337	0.969943
AIG1	51390	ENSG00000146416	6	52.6682	72.6255	51.9941	32.414	55.3049	53.9326	-0.226437	0.340659	0.699203
AIM2	9447	ENSG00000163568	1	0.637437	0.96834	0.559829	1.36873	1.79814	2.34751	1.44694	0.00967785	0.0852875
AIMP1	9255	ENSG00000164022	4	40.8756	33.445	44.8563	45.9147	38.0525	37.6806	0.128765	0.534914	0.836139
AIMP1P1	170547	ENSG00000234187	20	0.0796796	0.223463	0.209936	0.12443	0.0485983	0.0601927	-1.07667	0.418495	NA
AIMP2	7965	ENSG00000106305	7	46.0548	28.4543	34.0096	43.986	31.6861	28.8323	0.0487786	0.878929	0.982089
AIP	9049	ENSG00000110711	11	30.1986	38.7336	28.4113	28.4945	36.9833	33.5273	0.123375	0.482588	0.801656
AIPL1	23746	ENSG00000129221	17	0	0.0744877	0	0	0	0	-1.25951	0.708249	NA
AIRE	326	ENSG00000160224	21	0	0	0	0	0	0	0	1	NA
AJAP1	55966	ENSG00000196581	1	0	0	0	0	0	0	0	1	NA
AJM1	389813	ENSG00000232434	9	3.74494	4.91619	5.45833	3.60847	3.93647	5.17657	-0.0574846	0.853768	0.976863
AJUBA	84962	ENSG00000129474	14	303.5	318.211	366.828	261.739	294.749	274.84	-0.151987	0.397674	0.749337
AK1	203	ENSG00000106992	9	12.3503	9.0875	8.53739	9.70554	8.60191	9.32986	-0.014639	0.941097	1
AK2	204	ENSG00000004455	1	119.838	112.178	112.106	138.864	124.849	116.292	0.242857	0.077044	0.323023
AK3	50808	ENSG00000147853	9	73.863	86.6292	64.0304	35.0271	41.9404	41.4126	-0.824063	2.03223e-08	1.86736e-06
AK3P3	100419075	ENSG00000230042	7	0.956155	0.96834	0.909721	0.74658	0.534582	0.963083	-0.251315	0.597647	0.86772
AK4	205	ENSG00000162433	1	79.4406	92.8861	86.2136	74.9691	70.5648	74.2176	-0.136768	0.453139	0.788134
AK5	26289	ENSG00000154027	1	5.25885	5.4376	4.47863	2.4886	4.17946	4.75522	-0.306972	0.319586	0.679604
AK6	102157402	ENSG00000085231	5	5.17917	5.95901	6.29807	8.89675	5.686	7.16293	0.41247	0.169342	0.496842
AK6P2	100128817	ENSG00000257173	12	0	0	0.0699786	0	0.0485983	0.120385	1.17288	0.616607	NA
AK7	122481	ENSG00000140057	14	0.0796796	0.297951	0.0699786	0.24886	0.485983	0.120385	1.07386	0.195366	0.534228
AK8	158067	ENSG00000165695	9	0.159359	0.744877	0.349893	0.186645	0.87477	0.842697	0.704505	0.287279	0.646598
AK9	221264	ENSG00000155085	6	9.16315	8.56608	7.62767	6.47036	7.87293	7.34351	-0.12258	0.590327	0.863841
AKAP1	8165	ENSG00000121057	17	64.0624	52.0669	65.9898	74.658	58.2694	53.5715	0.134101	0.456632	0.788134
AKAP10	11216	ENSG00000108599	17	62.3094	57.281	55.563	58.5443	57.9292	61.5169	0.123022	0.15888	0.481675
AKAP11	11215	ENSG00000023516	13	132.746	151.434	150.314	106.014	102.154	106.782	-0.366594	0.00532177	0.0554869
AKAP12	9590	ENSG00000131016	6	146.929	176.61	161.86	215.202	318.659	309.029	0.893351	0.000590312	0.0102174
AKAP13	11214	ENSG00000170776	15	116.093	135.642	114.205	100.54	122.905	115.028	-0.0141483	0.919508	0.996772
AKAP14	158798	ENSG00000186471	X	0	0.0744877	0.0699786	0	0.0485983	0.0601927	-0.318019	0.893249	NA
AKAP3	10566	ENSG00000111254	12	0.478078	0.521414	0.0699786	0.062215	0.534582	0.300963	-0.108419	0.902251	NA
AKAP4	8852	ENSG00000147081	X	0	0	0	0	0	0	0	1	NA
AKAP5	9495	ENSG00000179841	14	3.66526	3.79887	4.26869	3.48404	2.62431	2.52809	-0.349991	0.190655	0.527394
AKAP6	9472	ENSG00000151320	14	3.5059	4.39477	3.84882	2.42639	3.0131	2.58828	-0.446969	0.0888521	0.351082
AKAP7	9465	ENSG00000118507	6	4.46206	4.2458	4.68856	4.41727	5.00563	5.29695	0.234871	0.365424	0.721722
AKAP8	10270	ENSG00000105127	19	44.5409	37.0949	48.2852	48.5277	42.1833	39.9077	0.106789	0.51251	0.822024
AKAP8L	26993	ENSG00000011243	19	83.4245	82.0854	74.2473	69.4942	72.4115	71.4487	-0.0687028	0.689056	0.915192
AKAP9	10142	ENSG00000127914	7	110.436	123.277	106.787	96.1222	113.38	114.727	0.0278193	0.866753	0.977596
AKIP1	56672	ENSG00000166452	11	26.7723	21.6014	25.6122	22.5218	24.8337	23.4751	0.037998	0.802012	0.957623
AKIRIN1	79647	ENSG00000174574	1	51.6324	43.5753	42.8969	47.9056	38.8787	37.7408	-0.0488811	0.723675	0.925543
AKIRIN1P1	100418731	ENSG00000257786	12	0.0796796	0.148975	0.0699786	0	0	0	-3.15875	0.291976	NA
AKIRIN2	55122	ENSG00000135334	6	28.3659	23.6871	34.7094	25.2593	21.9664	22.3315	-0.221009	0.271165	0.630879
AKNA	80709	ENSG00000106948	9	19.5215	19.5158	22.2532	15.8648	20.9459	20.4655	0.00107702	0.995721	1
AKNAD1	254268	ENSG00000162641	1	1.19519	0.744877	0.839743	1.11987	1.21496	0.782505	0.277013	0.572339	0.853296
AKR1A1	10327	ENSG00000117448	1	29.4814	35.7541	27.0817	32.4762	44.2245	38.2223	0.414838	0.0704098	0.306357
AKR1B1	231	ENSG00000085662	7	76.094	81.0426	78.446	73.4137	81.9854	77.4078	0.0814607	0.683998	0.912923
AKR1B10	57016	ENSG00000198074	7	0.159359	0	0.0699786	0.311075	0.0971967	0.120385	1.31587	0.367728	NA
AKR1B15	441282	ENSG00000227471	7	0.0796796	0.0744877	0	0.062215	0	0	-1.22588	0.702297	NA
AKR1B1P1	401982	ENSG00000229991	1	0.557757	0.595901	0.279914	0.186645	0.437385	0.180578	-0.68859	0.33058	0.69
AKR1C1	1645	ENSG00000187134	10	1.67327	2.16014	1.74946	1.49316	1.99253	2.4679	0.190878	0.607127	0.873195
AKR1C2	1646	ENSG00000151632	10	0.0796796	0.223463	0.139957	0.311075	0.58318	0.481541	1.74038	0.0185781	0.133684
AKR1C3	8644	ENSG00000196139	10	10.3583	17.2811	8.18749	9.89219	15.6001	12.3395	0.176661	0.640627	0.890981
AKR1C4	1109	ENSG00000198610	10	0	0	0	0	0	0	0	1	NA
AKR1C7P	648947	ENSG00000215267	10	4.22302	3.42643	2.51923	6.09707	6.51218	7.88524	1.11651	6.36321e-05	0.00169671
AKR1C8P	340811	ENSG00000264006	10	0.796796	0.595901	0.559829	1.05766	0.971967	1.32424	0.882436	0.129225	0.43372
AKR1D1	6718	ENSG00000122787	7	0	0	0	0	0	0	0	1	NA
AKR1E2	83592	ENSG00000165568	10	8.12732	7.67223	4.75854	6.28372	5.686	5.89888	-0.0989027	0.664118	0.902486
AKR7A2	8574	ENSG00000053371	1	62.4688	63.24	45.836	53.0072	54.2357	50.7424	-0.0179836	0.906799	0.991423
AKR7A3	22977	ENSG00000162482	1	1.03584	0.446926	0.209936	0.186645	0.242992	0.361156	-0.974779	0.151636	0.471693
AKR7L	246181	ENSG00000211454	1	0.318718	0.521414	0.839743	0.24886	0.242992	0.120385	-1.36354	0.0406071	0.219045
AKT1	207	ENSG00000142208	14	266.927	238.51	226.591	254.335	230.405	222.773	0.0512467	0.712472	0.921204
AKT1S1	84335	ENSG00000204673	19	39.2024	33.8174	61.5812	35.7114	31.1029	28.3508	-0.403113	0.0742369	0.316051
AKT2	208	ENSG00000105221	19	118.165	121.936	132.12	110.183	105.361	105.939	-0.113517	0.216012	0.563869
AKT3	10000	ENSG00000117020	1	33.067	39.8509	31.7703	26.4414	34.5048	33.106	-0.0552976	0.724129	0.925543
AKTIP	64400	ENSG00000166971	16	20.876	19.8137	19.1042	16.5492	18.1758	18.2384	-0.0741437	0.579644	0.857533
ALAD	210	ENSG00000148218	9	17.2905	26.8156	27.2217	20.6554	23.473	23.2344	0.0122459	0.955017	1
ALAS1	211	ENSG00000023330	3	55.3773	51.0986	51.1543	94.6291	94.1836	85.5338	0.899582	1.59166e-15	5.85014e-13
ALAS2	212	ENSG00000158578	X	0	0	0	0	0	0	0	1	NA
ALB	213	ENSG00000163631	4	0.239039	0.148975	0	0.12443	0.0971967	0.240771	0.370114	0.792796	NA
ALCAM	214	ENSG00000170017	3	308.519	335.94	277.745	247.927	244.158	234.571	-0.244691	0.0077822	0.0734272
ALDH16A1	126133	ENSG00000161618	19	43.7441	43.0539	44.3664	35.8981	31.2487	33.0458	-0.290403	0.0518529	0.254446
ALDH18A1	5832	ENSG00000059573	10	118.723	109.795	113.365	146.081	143.025	131.822	0.399856	1.3521e-06	7.09817e-05
ALDH1A1	216	ENSG00000165092	9	0.0796796	0	0.0699786	0	0.0971967	0	-0.382161	0.836336	NA
ALDH1A2	8854	ENSG00000128918	15	0.159359	0.223463	0.209936	0.37329	0.826172	0.481541	1.61616	0.0292406	0.177498
ALDH1A3	220	ENSG00000184254	15	22.0712	21.229	20.7137	57.0512	53.9928	61.3363	1.52834	5.25663e-15	1.75956e-12
ALDH1B1	219	ENSG00000137124	9	76.4924	71.7316	82.5047	75.0313	61.2339	58.0257	-0.148958	0.450265	0.787554
ALDH1L1	10840	ENSG00000144908	3	5.41821	8.11916	4.75854	2.67525	6.65797	5.47753	-0.205663	0.68215	0.911332
ALDH1L1-AS2	100862662	ENSG00000246022	3	0.0796796	0	0.139957	0.062215	0.0485983	0.0601927	-0.279008	0.87696	NA
ALDH1L2	160428	ENSG00000136010	12	0	0.0744877	0.349893	0.37329	0.388787	0.180578	1.19737	0.0975448	0.371816
ALDH2	217	ENSG00000111275	12	16.8921	15.6424	15.9551	12.1319	16.8636	16.6734	0.014034	0.951833	1
ALDH3A1	218	ENSG00000108602	17	1.59359	2.30912	0.909721	0.49772	0.58318	0.481541	-1.51796	0.0173846	0.127944
ALDH3A2	224	ENSG00000072210	17	74.8988	75.6795	52.134	75.0935	81.062	80.7786	0.325917	0.0254223	0.16333
ALDH3B1	221	ENSG00000006534	11	40.4772	72.402	40.8675	27.3124	47.1404	42.8572	-0.294567	0.432638	0.774722
ALDH3B2	222	ENSG00000132746	11	0.159359	0.0744877	0	0	0.194393	0	-0.020659	0.989307	NA
ALDH4A1	8659	ENSG00000159423	1	5.09949	6.6294	5.8782	3.91955	4.32525	3.3106	-0.506998	0.0321653	0.188124
ALDH5A1	7915	ENSG00000112294	6	3.18718	3.12848	4.19871	5.16385	6.70657	7.10273	0.947595	4.73748e-06	0.000201427
ALDH6A1	4329	ENSG00000119711	14	28.0472	38.6591	24.4925	17.8557	26.7777	27.9896	-0.231168	0.581272	0.858589
ALDH7A1	501	ENSG00000164904	5	40.0788	54.227	60.1116	48.4655	59.29	54.7753	0.169684	0.342387	0.700854
ALDH7A1P1	541	ENSG00000251400	5	0.398398	0.96834	0.839743	0.559935	0.680377	0.601927	-0.168149	0.775233	0.944905
ALDH8A1	64577	ENSG00000118514	6	0.478078	0.223463	0.559829	0.37329	0.485983	0.421349	0.126641	0.829798	0.969697
ALDH9A1	223	ENSG00000143149	1	110.755	115.754	97.0603	97.9264	100.987	98.0538	-0.0243431	0.872383	0.98022
ALDOA	226	ENSG00000149925	16	551.622	568.713	541.914	655.56	564.664	581.401	0.215241	0.188822	0.524521
ALDOC	230	ENSG00000109107	17	2.39039	3.57541	2.65919	5.53714	13.6561	13.423	2.01574	6.60749e-07	3.75325e-05
ALG1	56052	ENSG00000033011	16	32.7483	24.432	34.0096	35.2137	23.3758	23.5955	-0.0510846	0.786125	0.949968
ALG10	84920	ENSG00000139133	12	9.40219	7.15082	10.8467	9.08339	6.80377	8.12601	-0.0957167	0.658855	0.899572
ALG10B	144245	ENSG00000175548	12	13.3862	11.3221	11.9663	8.52346	7.82433	8.66774	-0.453818	0.002578	0.0323616
ALG11	440138	ENSG00000253710	13	14.5017	14.3016	16.9348	11.0743	11.7608	10.6541	-0.351147	0.0393355	0.215097
ALG12	79087	ENSG00000182858	22	19.6809	13.4078	15.7452	17.4202	14.8225	13.7239	0.0147143	0.942248	1
ALG13	79868	ENSG00000101901	X	53.7837	53.3332	61.931	42.4929	42.3777	44.7231	-0.285718	0.0314069	0.18503
ALG14	199857	ENSG00000172339	1	14.7407	10.7262	13.086	11.6964	9.18509	8.90851	-0.272786	0.142016	0.457068
ALG14-AS1	101928098	ENSG00000230427	1	0	0	0	0	0	0	0	1	NA
ALG1L	200810	ENSG00000189366	3	0.0796796	0.0744877	0.139957	0	0.0485983	0.0601927	-1.30977	0.363415	NA
ALG1L10P	106479037	ENSG00000254016	12	0	0	0	0.062215	0	0	0.664078	0.700435	0.918496
ALG1L13P	106479038	ENSG00000253981	8	0.0796796	0	0.0699786	0	0.0971967	0.0601927	0.193314	0.950938	NA
ALG1L2	644974	ENSG00000251287	3	0.876475	1.11732	0.559829	0.311075	0.826172	0.541734	-0.477899	0.388876	0.742746
ALG1L9P	285407	ENSG00000248671	11	0.0796796	0.223463	0.419872	0.24886	0.242992	0.240771	0.0913015	0.91795	NA
ALG2	85365	ENSG00000119523	9	62.9469	48.715	43.6666	55.6824	47.5292	51.7657	0.0986981	0.481745	0.801149
ALG3	10195	ENSG00000214160	3	26.5333	20.0372	26.6618	33.7205	27.0693	25.0402	0.328414	0.0403295	0.218112
ALG3P1	442131	ENSG00000251568	5	0.0796796	0.0744877	0.279914	0.311075	0.0971967	0.120385	0.332585	0.756928	NA
ALG5	29880	ENSG00000120697	13	30.5173	33.5939	34.6394	29.4277	26.4861	28.4711	-0.130306	0.341635	0.700039
ALG6	29929	ENSG00000088035	1	12.191	10.8007	10.7067	14.3095	9.96266	10.8949	0.159625	0.449161	0.786797
ALG8	79053	ENSG00000159063	11	77.5282	63.7615	73.8974	70.8007	53.604	51.8259	-0.188063	0.284733	0.644214
ALG9	79796	ENSG00000086848	11	14.3423	14.0782	16.235	13.9362	11.1776	13.2424	-0.124081	0.504522	0.81644
ALK	238	ENSG00000171094	2	0	0	0	0	0	0	0	1	NA
ALKAL1	389658	ENSG00000196711	8	0	0	0.0699786	0	0.0971967	0	0.475714	0.833116	NA
ALKAL2	285016	ENSG00000189292	2	0.0796796	0.0744877	0	0	0.0485983	0.0601927	-0.314724	0.835937	0.971299
ALKBH1	8846	ENSG00000100601	14	19.3621	14.4506	14.9754	14.8072	10.3028	12.4599	-0.278117	0.127949	0.431353
ALKBH2	121642	ENSG00000189046	12	11.2348	11.0242	8.67734	9.02118	10.2543	10.2327	0.0341464	0.867297	0.977681
ALKBH3	221120	ENSG00000166199	11	31.9515	32.0297	25.6122	33.1606	31.8319	33.106	0.231228	0.0688656	0.30267
ALKBH4	54784	ENSG00000160993	7	7.88828	7.89569	8.25747	7.0303	6.90096	6.26004	-0.152987	0.440063	0.780488
ALKBH5	54890	ENSG00000091542	17	261.907	246.852	259.76	163.128	131.847	138.323	-0.727675	1.6961e-11	2.89031e-09
ALKBH6	84964	ENSG00000239382	19	2.70911	2.45809	2.72916	1.74202	2.67291	1.74559	-0.246608	0.43233	0.774496
ALKBH7	84266	ENSG00000125652	19	13.2268	20.2606	13.3659	11.3231	18.2244	19.4422	0.161871	0.500279	0.814252
ALKBH8	91801	ENSG00000137760	11	25.4975	21.1545	27.1517	25.3837	19.3907	23.2946	-0.019419	0.90934	0.992251
ALLC	55821	ENSG00000151360	2	0.0796796	0	0	0	0.145795	0.120385	1.85359	0.337165	NA
ALMS1	7840	ENSG00000116127	2	279.357	258.919	241.496	304.294	244.109	264.848	0.160695	0.213066	0.55953
ALMS1-IT1	100874291	ENSG00000230002	2	3.1075	2.97951	4.54861	3.98176	4.71404	4.45426	0.401937	0.187692	0.522931
ALMS1P1	200420	ENSG00000163016	2	0.159359	0.0744877	0.279914	0.186645	0.0485983	0	-1.0771	0.364112	NA
ALOX12-AS1	100506713	ENSG00000215067	17	5.57757	6.33145	5.52831	3.98176	2.62431	3.06983	-0.756781	0.0123575	0.101065
ALOX12B	242	ENSG00000179477	17	0.637437	0.744877	0.419872	0.435505	0.971967	0.90289	0.468065	0.497923	0.811932
ALOX12P2	245	ENSG00000262943	17	0.0796796	0.0744877	0	0	0	0	-2.16775	0.238195	NA
ALOX15	246	ENSG00000161905	17	0.239039	0.0744877	0	0	0.0485983	0.0601927	-1.36525	0.455505	NA
ALOX15B	247	ENSG00000179593	17	0.0796796	0	0	0.062215	0	0	-0.297717	0.900883	NA
ALOX5	240	ENSG00000012779	10	0.159359	0.0744877	0	0.062215	0.0485983	0	-0.93612	0.646756	NA
ALOX5AP	241	ENSG00000132965	13	0.398398	0.372438	0.139957	0.062215	0.0971967	0.0601927	-1.90861	0.0533454	NA
ALOXE3	59344	ENSG00000179148	17	13.7049	1.48975	2.72916	2.4886	0.534582	0.180578	-2.37064	0.00650815	0.0641742
ALPG	251	ENSG00000163286	2	0	0	0	0	0	0	0	1	NA
ALPI	248	ENSG00000163295	2	0.0796796	0	0	0	0	0	-1.2595	0.775058	NA
ALPK1	80216	ENSG00000073331	4	13.0674	20.1862	11.4065	8.02574	14.6281	13.5434	-0.204618	0.508201	0.818827
ALPK2	115701	ENSG00000198796	18	98.5637	82.0109	89.9225	73.787	67.0171	57.5442	-0.346996	0.0337842	0.194617
ALPK3	57538	ENSG00000136383	15	0.956155	0.372438	0.839743	0.87101	0.777573	0.842697	0.300438	0.528757	0.831973
ALPL	249	ENSG00000162551	1	0	0	0	0	0	0	0	1	1
ALPP	250	ENSG00000163283	2	0.318718	0.96834	0.559829	0	0.388787	0.120385	-1.67263	0.0194068	0.137355
ALS2	57679	ENSG00000003393	2	117.368	103.016	96.9203	96.3711	83.8321	86.5571	-0.149932	0.231276	0.582224
ALS2CL	259173	ENSG00000178038	3	29.2424	28.6033	31.2804	24.5749	39.2674	33.3467	0.223503	0.583937	0.860189
ALX1	8092	ENSG00000180318	12	0.239039	0.0744877	0	0	0	0.0601927	-2.1947	0.116207	0.411029
ALX3	257	ENSG00000156150	1	0	0	0	0	0	0	0	1	NA
ALX4	60529	ENSG00000052850	11	0.159359	0.0744877	0.209936	0.062215	0	0	-2.77652	0.0373538	0.20833
ALYREF	10189	ENSG00000183684	17	142.786	116.424	118.754	154.48	98.0228	104.194	0.0177581	0.949603	1
AMACR	23600	ENSG00000242110	5	1.27487	1.11732	0.699786	0.684365	0.58318	1.44462	-0.0955201	0.834437	0.971146
AMBN	258	ENSG00000178522	4	0	0	0	0	0	0	0	1	NA
AMBP	259	ENSG00000106927	9	0	0	0	0	0.0485983	0	0.664075	0.849951	NA
AMBRA1	55626	ENSG00000110497	11	62.7078	55.9402	53.4636	57.9844	47.8208	46.8901	-0.0727131	0.548555	0.842427
AMD1	262	ENSG00000123505	6	146.132	115.381	145.975	184.716	142.004	151.746	0.331926	0.155507	0.476852
AMDHD1	144193	ENSG00000139344	12	2.54975	2.16014	2.86912	1.99088	2.62431	3.2504	0.151682	0.639958	0.890742
AMDHD2	51005	ENSG00000162066	16	10.9958	10.2048	10.7767	8.89675	10.157	9.8716	-0.0434995	0.788854	0.950652
AMER1	139285	ENSG00000184675	X	18.4857	16.6107	22.1132	24.0772	20.5085	15.4695	0.168529	0.437263	0.778299
AMFR	267	ENSG00000159461	16	222.147	240.968	174.177	138.739	148.662	139.527	-0.47827	0.000487486	0.00882891
AMH	268	ENSG00000104899	19	14.7407	10.6517	12.7361	6.96808	6.02619	6.01927	-0.903594	0.000178113	0.00396523
AMHR2	269	ENSG00000135409	12	0	0	0.0699786	0.062215	0	0	-0.297717	0.874716	NA
AMIGO1	57463	ENSG00000181754	1	8.44604	7.89569	8.04754	10.4521	11.2748	9.99198	0.480331	0.00922573	0.0825078
AMIGO2	347902	ENSG00000139211	12	40.3179	38.0632	26.9417	49.8342	50.8825	57.4238	0.687516	0.000623891	0.0106607
AMMECR1	9949	ENSG00000101935	X	45.8954	36.1265	44.5763	37.5157	26.5833	27.3275	-0.369901	0.0716452	0.309444
AMMECR1L	83607	ENSG00000144233	2	40.0788	34.7858	37.9984	42.244	34.359	33.4671	0.0632994	0.6851	0.912923
AMMECR1LP1	100420921	ENSG00000233273	13	0.0796796	0	0	0	0	0	-1.2595	0.775058	NA
AMN	81693	ENSG00000166126	14	0.398398	0.297951	0.769764	0.37329	0.631778	0.481541	0.118037	0.877625	NA
AMN1	196394	ENSG00000151743	12	6.61341	4.54375	3.63889	3.91955	6.36638	5.7183	0.224255	0.422974	0.768281
AMOT	154796	ENSG00000126016	X	5.57757	5.28863	6.22809	0.062215	0.534582	0.421349	-3.91099	5.15067e-23	5.67937e-20
AMOTL1	154810	ENSG00000166025	11	166.291	145.102	166.199	118.769	106.868	112.621	-0.398193	0.00719054	0.0693347
AMOTL2	51421	ENSG00000114019	3	208.203	214.971	229.95	203.567	222.678	190.51	0.0158903	0.915522	0.995036
AMPD1	270	ENSG00000116748	1	0.159359	0.148975	0	0	0.0485983	0	-2.22354	0.308601	NA
AMPD2	271	ENSG00000116337	1	77.5282	72.551	79.7756	87.3499	82.5686	75.6622	0.194749	0.254818	0.611126
AMPD3	272	ENSG00000133805	11	24.1429	26.2941	27.8515	19.2867	21.5291	23.8363	-0.178748	0.287059	0.646202
AMPH	273	ENSG00000078053	7	0.0796796	0.0744877	0	0	0.0485983	0.0601927	-0.335732	0.847908	NA
AMT	275	ENSG00000145020	3	0.478078	0.148975	0.209936	0.12443	0.194393	0.120385	-0.799316	0.454189	NA
AMTN	401138	ENSG00000187689	4	0	0	0	0	0	0	0	1	NA
AMY1A	276	ENSG00000237763	1	0	0	0	0.062215	0	0	0.664073	0.870649	NA
AMY1B	277	ENSG00000174876	1	0	0.0744877	0	0	0	0	-1.2595	0.775058	NA
AMY2A	279	ENSG00000243480	1	0	0.0744877	0	0	0	0	-1.2595	0.775058	NA
AMY2B	280	ENSG00000240038	1	0.318718	0.595901	0.279914	0.12443	0.29159	0.180578	-0.864942	0.214188	0.561056
AMZ1	155185	ENSG00000174945	7	0.239039	0.223463	0	0.062215	0.0485983	0.0601927	-1.32165	0.329294	NA
AMZ2	51321	ENSG00000196704	17	70.9148	72.3275	71.798	65.9479	66.1909	68.74	0.000273038	0.99797	1
AMZ2P1	201283	ENSG00000214174	17	3.9043	3.72438	2.51923	2.55082	3.40188	2.88925	-0.0869507	0.743827	0.933287
AMZ2P2	100421018	ENSG00000219249	6	0.0796796	0	0.0699786	0	0	0	-2.15169	0.622319	NA
ANAPC1	64682	ENSG00000153107	2	94.8187	84.618	91.7419	113.853	88.3032	93.2986	0.223259	0.151197	0.470747
ANAPC10	10393	ENSG00000164162	4	16.0953	14.7486	13.9957	15.4915	14.4337	12.7006	0.0279689	0.849174	0.975128
ANAPC11	51529	ENSG00000141552	17	33.4654	37.4673	40.0277	45.417	43.4469	45.1445	0.369008	0.00613956	0.0616753
ANAPC13	25847	ENSG00000129055	3	34.7403	28.0819	34.0096	28.1834	27.2637	25.1605	-0.164462	0.241966	0.595542
ANAPC15	25906	ENSG00000110200	11	14.7407	12.7374	12.1763	15.056	13.8019	13.423	0.193409	0.328545	0.687317
ANAPC16	119504	ENSG00000166295	10	46.5329	54.0781	44.8563	43.2394	50.6881	52.5482	0.108355	0.553987	0.845337
ANAPC1P1	100286979	ENSG00000233673	2	0.956155	1.41527	0.909721	0.87101	0.777573	0.601927	-0.44477	0.303696	0.663726
ANAPC1P3	100420889	ENSG00000230395	2	0	0	0.0699786	0	0.0485983	0	-0.297715	0.946146	NA
ANAPC1P4	730268	ENSG00000234231	2	13.1471	16.0893	14.9054	9.5189	12.83	11.858	-0.268558	0.179563	0.510887
ANAPC1P5	100420890	ENSG00000275597	2	0.0796796	0	0	0	0	0	-1.25951	0.689386	NA
ANAPC2	29882	ENSG00000176248	9	26.5333	30.093	43.9466	32.414	34.4076	33.4069	0.0904934	0.641259	0.89114
ANAPC4	29945	ENSG00000053900	4	32.828	32.9236	32.61	37.5779	27.7496	33.2865	0.100882	0.496992	0.811229
ANAPC5	51433	ENSG00000089053	12	199.757	185.623	184.393	216.011	183.07	183.347	0.131371	0.19932	0.540467
ANAPC7	51434	ENSG00000196510	12	81.1935	67.5603	73.4075	87.9098	71.7797	74.0972	0.173851	0.30531	0.665542
ANG	283	ENSG00000214274	14	0.239039	1.26629	0.629807	0.74658	2.52711	2.10674	1.42562	0.022253	0.15021
ANGEL1	23357	ENSG00000013523	14	14.5017	11.2476	11.8964	11.9453	12.1496	13.6637	0.105412	0.648049	0.894307
ANGEL2	90806	ENSG00000174606	1	47.25	45.8844	46.1159	47.7811	41.1628	45.2047	0.0438603	0.668481	0.904801
ANGPT1	284	ENSG00000154188	8	0.956155	1.04283	1.04968	1.11987	0.680377	0.842697	-0.129718	0.72221	0.925079
ANGPT2	285	ENSG00000091879	8	0	0	0.0699786	0.062215	0	0	-0.297717	0.862982	0.977192
ANGPT4	51378	ENSG00000101280	20	0	0	0.279914	0	0.242992	0.120385	0.461813	0.797099	NA
ANGPTL1	9068	ENSG00000116194	1	0.0796796	0	0	0	0.145795	0	0.983606	0.801564	NA
ANGPTL2	23452	ENSG00000136859	9	5.17917	7.29979	4.54861	4.41727	7.04676	5.83869	0.124313	0.704284	0.919779
ANGPTL4	51129	ENSG00000167772	19	5.01981	4.09682	2.58921	4.10619	4.08226	3.97272	0.161529	0.612204	0.875516
ANGPTL5	253935	ENSG00000187151	11	0.0796796	0	0	0	0	0	-1.2595	0.775058	NA
ANGPTL6	83854	ENSG00000130812	19	0.159359	0	0	0.062215	0.145795	0.180578	1.4847	0.248757	NA
ANGPTL8	55908	ENSG00000130173	19	0.0796796	0	0	0	0.0485983	0	-0.297717	0.88972	NA
ANK1	286	ENSG00000029534	8	26.7723	22.4208	23.5128	18.6023	15.0655	14.3259	-0.498875	0.0791601	0.328612
ANK2	287	ENSG00000145362	4	69.0025	77.3927	60.9513	66.0101	82.4714	75.4214	0.209779	0.34214	0.70069
ANK3	288	ENSG00000151150	10	7.17116	7.2253	5.17842	7.96352	7.92153	8.30659	0.406441	0.233044	0.584402
ANKAR	150709	ENSG00000151687	2	6.05565	6.48043	7.55769	3.7329	4.08226	4.81541	-0.573977	0.0367317	0.206457
ANKDD1A	348094	ENSG00000166839	15	2.39039	2.97951	2.16934	2.0531	2.57571	3.00963	0.118789	0.724471	0.92565
ANKDD1B	728780	ENSG00000189045	5	0.239039	0.297951	0	0	0	0.120385	-2.11197	0.102547	0.38246
ANKEF1	63926	ENSG00000132623	20	13.2268	15.9404	11.2666	12.0075	12.0038	13.6035	-0.00565498	0.978705	1
ANKFN1	162282	ENSG00000153930	17	1.91231	3.27746	1.81944	1.49316	2.08973	2.28732	-0.15691	0.711576	0.920976
ANKFY1	51479	ENSG00000185722	17	119.519	113.743	137.508	94.8779	83.5405	80.1766	-0.421506	0.000602171	0.0103843
ANKH	56172	ENSG00000154122	5	28.3659	28.1563	26.3119	33.0362	30.7628	34.4904	0.345082	0.00139451	0.0201388
ANKHD1	54882	ENSG00000131503	5	1.99199	1.48975	2.37927	1.74202	2.72151	1.86597	0.216719	0.559023	0.847276
ANKHD1-EIF4EBP3	404734	ENSG00000254996	5	1.03584	1.04283	2.16934	0.99544	1.55515	0.842697	-0.222515	0.621355	0.880226
ANKIB1	54467	ENSG00000001629	7	87.6475	95.4932	90.4123	67.0056	75.7162	72.5923	-0.246486	0.0132614	0.106324
ANKK1	255239	ENSG00000170209	11	0.478078	0.223463	0.349893	0.186645	0.0971967	0.300963	-0.763875	0.404675	NA
ANKLE1	126549	ENSG00000160117	19	1.19519	1.11732	1.88942	1.92867	1.11776	1.14366	0.0737968	0.838122	0.971769
ANKLE2	23141	ENSG00000176915	12	131.153	93.3331	103.708	86.6033	68.1349	66.1517	-0.469342	0.0217918	0.148164
ANKMY1	51281	ENSG00000144504	2	26.7723	25.2513	30.3007	19.1622	24.9795	20.7665	-0.242652	0.138647	0.450725
ANKMY2	57037	ENSG00000106524	7	18.1669	22.1228	16.7249	15.3671	18.9534	18.7199	-0.00465669	0.97974	1
ANKRA2	57763	ENSG00000164331	5	6.61341	7.89569	6.15811	5.786	10.3514	9.57063	0.416685	0.106315	0.390374
ANKRD1	27063	ENSG00000148677	10	193.223	243.128	188.942	177.375	270.498	234.691	0.2239	0.561247	0.847869
ANKRD10	55608	ENSG00000088448	13	65.8153	62.7931	55.7729	50.5808	53.0208	51.5851	-0.148457	0.327312	0.686762
ANKRD11	29123	ENSG00000167522	16	115.535	119.925	214.974	93.1359	104.778	115.45	-0.427755	0.105319	0.388242
ANKRD11P1	100287912	ENSG00000234429	2	0	0.0744877	0	0	0.0485983	0	-0.297715	0.946146	NA
ANKRD12	23253	ENSG00000101745	18	65.5763	65.0277	68.9989	49.5854	47.432	57.9655	-0.267623	0.0151088	0.116537
ANKRD13A	88455	ENSG00000076513	12	139.121	129.534	124.702	121.817	110.61	110.273	-0.0990399	0.530448	0.832936
ANKRD13B	124930	ENSG00000198720	17	9.32251	6.85287	10.0069	11.7586	9.81686	10.5939	0.395411	0.121353	0.420242
ANKRD13C	81573	ENSG00000118454	1	104.54	93.482	90.9022	65.7613	57.9292	57.6646	-0.572022	4.14297e-08	3.42114e-06
ANKRD13D	338692	ENSG00000172932	11	37.4494	40.7448	36.2489	33.845	37.8095	35.7544	0.00806721	0.948627	1
ANKRD16	54522	ENSG00000134461	10	7.25084	7.2253	9.72702	8.58567	7.24115	7.04254	0.0114848	0.953826	1
ANKRD17	26057	ENSG00000132466	4	222.147	209.087	214.624	183.099	171.746	160.835	-0.225244	0.00815394	0.0759666
ANKRD18A	253650	ENSG00000180071	9	8.44604	7.89569	15.6052	6.96808	7.87293	8.00562	-0.38855	0.244122	0.598212
ANKRD18B	441459	ENSG00000230453	9	2.15135	1.1918	2.9391	1.30652	0.631778	0.662119	-1.18154	0.0580982	0.272613
ANKRD18DP	348840	ENSG00000226435	3	0	0.0744877	0.139957	0.062215	0.0971967	0.0601927	0.111886	0.945231	NA
ANKRD18EP	100131031	ENSG00000217165	6	0	0	0	0	0	0	0	1	NA
ANKRD19P	138649	ENSG00000187984	9	0.0796796	0	0	0	0	0	-1.25951	0.711975	NA
ANKRD2	26287	ENSG00000165887	10	0.398398	0.223463	0.279914	0.311075	0.194393	0.0601927	-0.568785	0.530872	NA
ANKRD20A1	84210	ENSG00000260691	9	0.239039	0.223463	0.139957	0.37329	0.437385	0.300963	0.996766	0.284293	NA
ANKRD20A11P	391267	ENSG00000215559	21	0.239039	0.0744877	0	0	0.0485983	0.120385	-0.735358	0.558368	0.846989
ANKRD20A17P	100421363	ENSG00000251056	4	0.159359	0	0	0.062215	0	0	-1.24158	0.640198	NA
ANKRD20A18P	391269	ENSG00000249493	21	0.239039	0	0.48985	0	0.0485983	0.0601927	-2.62069	0.0788186	NA
ANKRD20A2P	441430	ENSG00000183148	9	0	0.0744877	0	0.062215	0.0971967	0	1.09869	0.789546	NA
ANKRD20A8P	729171	ENSG00000229089	2	0	0.148975	0.0699786	0	0.0485983	0	-1.76835	0.359846	NA
ANKRD22	118932	ENSG00000152766	10	0.0796796	0	0	0.186645	0.0971967	0.180578	2.62914	0.290577	NA
ANKRD23	200539	ENSG00000163126	2	0.717116	0.446926	0.9797	0.933225	0.87477	1.08347	0.518455	0.237773	0.590338
ANKRD24	170961	ENSG00000089847	19	1.27487	1.04283	0.909721	0.37329	1.11776	1.08347	-0.212613	0.711338	0.920884
ANKRD26	22852	ENSG00000107890	10	58.1661	54.9719	63.2606	49.8342	40.0936	46.9503	-0.268558	0.04432	0.23135
ANKRD26P3	100101938	ENSG00000237636	13	0	0	0	0	0	0	0	1	NA
ANKRD26P4	100873882	ENSG00000229427	13	0.478078	0.670389	0.699786	0.559935	0.194393	0.300963	-0.73203	0.367996	NA
ANKRD27	84079	ENSG00000105186	19	77.3689	80.9681	74.4572	98.3619	112.942	103.291	0.533597	0.000113057	0.00269361
ANKRD28	23243	ENSG00000206560	3	227.167	284.245	236.738	297.512	378.338	369.463	0.579936	0.0161256	0.12164
ANKRD29	147463	ENSG00000154065	18	24.7803	27.1135	23.3728	15.616	19.4879	19.8636	-0.354024	0.0813877	0.334052
ANKRD30A	91074	ENSG00000148513	10	0.0796796	0	0	0	0	0	-1.25951	0.744984	NA
ANKRD30B	374860	ENSG00000180777	18	0	0	0.209936	0.062215	0.0971967	0.240771	0.932128	0.392361	0.745471
ANKRD30BL	554226	ENSG00000163046	2	0	0	0	0	0	0	0	1	NA
ANKRD30BP1	642460	ENSG00000175302	21	0.0796796	0	0	0	0.0485983	0	-0.297717	0.874777	NA
ANKRD31	256006	ENSG00000145700	5	1.51391	1.11732	0.909721	0.49772	0.58318	0.361156	-1.17803	0.0251205	0.162047
ANKRD33	341405	ENSG00000167612	12	0	0	0	0	0	0	0	1	NA
ANKRD33B	651746	ENSG00000164236	5	19.9199	25.6238	29.7409	36.2091	40.9684	39.3058	0.725652	0.0297124	0.17949
ANKRD34A	284615	ENSG00000272031	1	3.34654	3.12848	3.35897	1.67981	2.38132	2.58828	-0.463675	0.260157	0.617299
ANKRD34B	340120	ENSG00000189127	5	0	0	0	0	0	0	0	1	1
ANKRD34C	390616	ENSG00000235711	15	0.0796796	0	0	0	0	0	-1.25951	0.708405	NA
ANKRD35	148741	ENSG00000198483	1	0.0796796	0	0	0.12443	0.242992	0.0601927	2.53811	0.126231	NA
ANKRD36	375248	ENSG00000135976	2	75.0582	79.1804	72.4278	75.9645	66.6283	72.6526	0.0239976	0.873547	0.980389
ANKRD36B	57730	ENSG00000196912	2	38.1665	37.1694	28.4113	28.4323	28.43	29.1934	-0.169072	0.378378	0.732565
ANKRD36BP2	645784	ENSG00000230006	2	0.557757	0.0744877	0.0699786	0	0.145795	0	-1.922	0.0644151	0.290604
ANKRD36C	400986	ENSG00000174501	2	65.0186	70.2419	65.5699	70.3652	73.2863	72.5923	0.205239	0.204884	0.548649
ANKRD37	353322	ENSG00000186352	4	2.78879	2.60707	1.67949	1.80424	1.79814	2.34751	-0.147403	0.658075	0.89928
ANKRD39	51239	ENSG00000213337	2	2.15135	2.23463	3.77884	4.29284	3.59628	3.55137	0.574328	0.0457694	0.236465
ANKRD40	91369	ENSG00000154945	17	81.1138	77.0948	76.6965	87.0388	81.3536	80.7184	0.184171	0.211068	0.557249
ANKRD40CL	55018	ENSG00000167117	17	0	0	0	0	0	0	0	1	NA
ANKRD42	338699	ENSG00000137494	11	14.1033	13.0353	13.086	10.5765	10.6916	10.4735	-0.241463	0.132629	0.440648
ANKRD44	91526	ENSG00000065413	2	21.3541	25.7727	24.7024	17.9801	19.1963	19.683	-0.24001	0.15022	0.469469
ANKRD44-AS1	101927596	ENSG00000231621	2	0	0	0	0	0	0	0	1	NA
ANKRD44-IT1	101927547	ENSG00000236977	2	1.03584	0.446926	0.839743	0.435505	0.485983	0.0601927	-1.12469	0.199974	0.541229
ANKRD45	339416	ENSG00000183831	1	0.0796796	0.148975	0.0699786	0	0.0971967	0.0601927	-0.723484	0.518305	0.824614
ANKRD46	157567	ENSG00000186106	8	14.183	11.1731	13.3659	11.6964	10.4972	11.7376	-0.0920142	0.598051	0.867833
ANKRD49	54851	ENSG00000168876	11	16.9718	16.2383	13.4359	12.3186	12.2468	11.1958	-0.28142	0.0908678	0.356716
ANKRD49P2	116435289	ENSG00000225349	12	0.159359	0.223463	0.209936	0.12443	0	0.0601927	-1.68596	0.145687	NA
ANKRD50	57182	ENSG00000151458	4	98.0856	95.4187	106.787	72.3561	74.5984	75.3612	-0.335333	0.000212587	0.0046122
ANKRD52	283373	ENSG00000139645	12	127.965	116.424	161.65	117.213	90.5873	90.59	-0.345827	0.153507	0.474564
ANKRD53	79998	ENSG00000144031	2	0.318718	0.372438	0.48985	0.12443	0.29159	0.421349	-0.39949	0.618208	NA
ANKRD54	129138	ENSG00000100124	22	14.3423	12.8119	12.7361	13.3762	12.9758	11.858	0.0384817	0.863423	0.977192
ANKRD55	79722	ENSG00000164512	5	0	0	0.0699786	0	0.0971967	0	0.538368	0.761588	NA
ANKRD6	22881	ENSG00000135299	6	8.52572	12.4394	8.04754	15.056	19.002	17.2151	0.920642	6.63164e-06	0.00027142
ANKRD60	140731	ENSG00000124227	20	0	0.0744877	0.0699786	0	0	0.120385	-0.246464	0.898125	NA
ANKRD61	100310846	ENSG00000157999	7	0.318718	0.372438	0.209936	0.186645	0.0485983	0	-1.87154	0.102409	NA
ANKRD62	342850	ENSG00000181626	18	0	0	0	0	0	0	0	1	1
ANKRD63	100131244	ENSG00000230778	15	0.398398	0.148975	0.0699786	0.12443	0.29159	0.421349	0.583353	0.462696	0.790115
ANKRD65	441869	ENSG00000235098	1	0.318718	1.34078	0.279914	1.18209	1.50655	1.74559	1.28766	0.0444017	0.231583
ANKRD7	56311	ENSG00000106013	7	1.67327	1.63873	1.18964	0.435505	1.36075	0.782505	-0.675071	0.147685	0.466368
ANKRD9	122416	ENSG00000156381	14	33.4654	43.9477	24.9824	26.5658	36.2058	38.5233	0.0831706	0.724017	0.925543
ANKS1A	23294	ENSG00000064999	6	25.7365	27.486	27.5016	24.0772	28.2356	29.675	0.120708	0.51048	0.819821
ANKS1B	56899	ENSG00000185046	12	0.0796796	0	0	0.12443	0	0.0601927	1.20395	0.440532	0.781024
ANKS3	124401	ENSG00000168096	16	12.9878	12.9609	15.6052	15.3671	14.0935	13.6035	0.148239	0.430116	0.772791
ANKS6	203286	ENSG00000165138	9	43.7441	46.2569	50.4545	50.7052	51.2226	46.7095	0.179516	0.0856475	0.343621
ANKUB1	389161	ENSG00000206199	3	0	0	0	0	0.0485983	0.0601927	1.51364	0.585353	NA
ANKZF1	55139	ENSG00000163516	2	44.3019	57.9514	37.2286	42.8039	60.6993	60.9752	0.335916	0.180505	0.511808
ANLN	54443	ENSG00000011426	7	608.513	641.711	631.067	600.624	532.395	525.843	-0.0827278	0.809043	0.961189
ANO1	55107	ENSG00000131620	11	0	0	0.0699786	0.186645	0	0.0601927	1.61471	0.267252	0.626205
ANO10	55129	ENSG00000160746	3	50.6762	59.6646	53.0438	58.4199	63.3236	57.6646	0.233251	0.115369	0.409739
ANO2	57101	ENSG00000047617	12	0.0796796	0	0	0.186645	0.534582	0.541734	4.07989	0.0125783	NA
ANO3	63982	ENSG00000134343	11	0.0796796	0	0.0699786	0.062215	0	0.0601927	-0.301332	0.836883	0.971386
ANO4	121601	ENSG00000151572	12	0.0796796	0.223463	0	0.12443	0	0.120385	-0.253466	0.861813	NA
ANO5	203859	ENSG00000171714	11	0	0	0	0	0	0	0	1	NA
ANO6	196527	ENSG00000177119	12	126.213	133.407	104.268	116.591	123.974	122.251	0.0952196	0.60703	0.873195
ANO7	50636	ENSG00000146205	2	2.47007	1.86219	3.28899	3.35961	2.8187	3.2504	0.397893	0.178907	0.510055
ANO8	57719	ENSG00000074855	19	12.1113	13.2588	15.6052	13.9984	19.5851	19.7432	0.477252	0.0744287	0.316392
ANO9	338440	ENSG00000185101	11	0.159359	0.297951	0	0.24886	1.16636	1.02327	2.53349	0.0170875	NA
ANOS1	3730	ENSG00000011201	X	16.2546	9.75789	12.5961	4.16841	4.90843	3.43098	-1.52163	0.000559182	0.00979614
ANP32A	8125	ENSG00000140350	15	57.2099	67.1879	92.3717	73.9114	67.4059	69.4623	0.0555785	0.796374	0.954476
ANP32AP1	723972	ENSG00000259516	15	0.398398	0.297951	0.279914	0.311075	0.194393	0.240771	-0.290784	0.780297	NA
ANP32B	10541	ENSG00000136938	9	27.7285	33.5195	97.5501	30.0498	33.7758	32.805	-0.623846	0.131363	0.437139
ANP32BP1	646791	ENSG00000259790	15	0.0796796	0.297951	0.909721	0.37329	0.194393	0.421349	-0.314467	0.748771	NA
ANP32C	23520	ENSG00000248546	4	0.0796796	0.148975	0.139957	0.186645	0.145795	0.120385	0.381089	0.73052	NA
ANP32D	23519	ENSG00000139223	12	0	0	0.0699786	0.062215	0	0.0601927	0.6985	0.872732	NA
ANP32E	81611	ENSG00000143401	1	63.7437	64.6553	111.826	89.1541	72.8003	79.033	0.101029	0.741108	0.931703
ANPEP	290	ENSG00000166825	15	0.398398	0	0.209936	0.062215	0.194393	0	-0.988775	0.239413	0.592683
ANTKMT	65990	ENSG00000103254	16	12.3503	12.5884	10.2169	8.89675	9.28228	11.9783	-0.12219	0.596705	0.86718
ANTXR1	84168	ENSG00000169604	2	78.6438	104.357	102.519	87.2255	79.8957	85.3532	-0.0811431	0.61539	0.87753
ANTXR2	118429	ENSG00000163297	4	211.31	215.046	183.624	196.102	188.61	193.82	0.0231133	0.843148	0.973377
ANTXRL	195977	ENSG00000274209	10	0	0	0	0	0.0485983	0.0601927	1.50461	0.722947	NA
ANXA1	301	ENSG00000135046	9	470.349	532.438	467.877	496.974	627.259	586.517	0.316275	0.161105	0.48505
ANXA10	11199	ENSG00000109511	4	0.398398	0.521414	0	0.37329	0.58318	0.541734	0.824659	0.347867	NA
ANXA11	311	ENSG00000122359	10	112.826	142.942	115.185	124.181	154.591	146.75	0.295689	0.0586712	0.273872
ANXA13	312	ENSG00000104537	8	0	0	0	0.062215	0	0	0.664072	0.880236	NA
ANXA2	302	ENSG00000182718	15	1510.17	1746.74	1398.66	1549.53	1854.41	1715.85	0.235475	0.169745	0.49707
ANXA2R	389289	ENSG00000177721	5	2.62943	2.23463	3.07906	3.11075	2.18693	2.04655	-0.0192488	0.957053	1
ANXA3	306	ENSG00000138772	4	59.2019	70.7633	69.3488	56.7401	77.32	72.7127	0.150208	0.6585	0.899351
ANXA4	307	ENSG00000196975	2	38.4852	56.2382	60.3215	31.6052	42.1348	48.3347	-0.250004	0.290778	0.649504
ANXA5	308	ENSG00000164111	4	581.9	452.885	385.862	389.653	357.052	374.88	-0.239021	0.13633	0.447104
ANXA6	309	ENSG00000197043	5	423.656	425.027	301.468	389.901	456.727	427.308	0.247604	0.161748	0.485953
ANXA7	310	ENSG00000138279	10	151.391	164.841	148.145	153.858	185.646	170.105	0.232765	0.112197	0.403208
ANXA8	653145	ENSG00000265190	10	5.33853	7.00184	4.33867	18.7889	19.3907	17.817	1.84671	7.23444e-09	7.61851e-07
ANXA8L1	728113	ENSG00000264230	10	3.02782	2.97951	2.65919	6.96808	7.28975	7.28331	1.41457	1.31976e-07	9.30033e-06
ANXA9	8416	ENSG00000143412	1	0.398398	0.595901	0.279914	0.186645	0.145795	0.180578	-1.22107	0.123925	0.423932
AOAH	313	ENSG00000136250	7	0	0.0744877	0	0.062215	0.0971967	0.0601927	1.58588	0.263136	0.621315
AOAH-IT1	100874264	ENSG00000230539	7	0	0	0	0	0	0	0	1	NA
AOC1	26	ENSG00000002726	7	0	0	0	0	0	0	0	1	NA
AOC2	314	ENSG00000131480	17	8.52572	5.06516	8.25747	9.27004	6.51218	7.04254	0.161447	0.520413	0.825814
AOC3	8639	ENSG00000131471	17	2.78879	2.38361	3.07906	2.73746	3.11029	2.88925	0.182716	0.509903	0.819821
AOC4P	90586	ENSG00000260105	17	0.159359	0	0	0	0	0.0601927	-1.22777	0.560339	NA
AOPEP	84909	ENSG00000148120	9	88.8427	117.765	93.2814	97.4909	98.1686	110.995	0.129354	0.513063	0.82215
AOX1	316	ENSG00000138356	2	144.698	117.244	149.684	64.2681	53.2638	47.191	-1.22117	1.18939e-05	0.000440616
AOX2P	344454	ENSG00000243478	2	0.398398	0	0	0.062215	0	0.0601927	-1.60516	0.462253	NA
AP1AR	55435	ENSG00000138660	4	22.3103	21.6759	23.9327	28.059	23.8618	26.8459	0.311393	0.0881381	0.349621
AP1B1	162	ENSG00000100280	22	151.391	150.54	144.786	142.784	119.941	113.222	-0.149564	0.206427	0.551246
AP1B1P1	23782	ENSG00000234479	22	0.0796796	0.0744877	0	0	0	0.0601927	-1.22645	0.711648	NA
AP1G1	164	ENSG00000166747	16	199.279	197.094	179.355	141.228	130.098	127.488	-0.430208	1.9418e-07	1.31405e-05
AP1G2	8906	ENSG00000213983	14	123.185	142.569	122.882	71.4228	111.776	95.285	-0.382586	0.060582	0.279882
AP1M1	8907	ENSG00000072958	19	120.635	118.286	127.711	134.198	126.89	122.853	0.165298	0.159705	0.482369
AP1M2	10053	ENSG00000129354	19	28.7643	38.3612	30.7906	35.0893	47.8694	38.8845	0.413007	0.118747	0.415356
AP1M2P1	645388	ENSG00000227534	X	0.0796796	0	0	0.062215	0	0	-0.297716	0.929044	NA
AP1S1	1174	ENSG00000106367	7	49.242	51.8434	46.1859	49.6476	54.9647	50.7424	0.176533	0.247834	0.602704
AP1S2	8905	ENSG00000182287	X	60.5565	52.2159	55.563	58.4821	40.1908	44.362	-0.134959	0.567151	0.85045
AP1S3	130340	ENSG00000152056	2	11.5535	12.2905	12.3862	15.616	12.9272	13.1822	0.300264	0.104303	0.386834
AP2A1	160	ENSG00000196961	19	192.267	164.096	194.61	182.788	172.281	179.073	0.0546491	0.575107	0.854866
AP2A2	161	ENSG00000183020	11	56.8115	66.5175	58.852	58.4199	58.4638	60.6742	0.060802	0.67132	0.906425
AP2B1	163	ENSG00000006125	17	430.748	574.747	577.393	336.397	392.772	366.935	-0.433728	0.00122546	0.0181305
AP2B1P1	401602	ENSG00000234130	X	1.99199	2.45809	0.769764	0.87101	1.31215	0.782505	-0.698921	0.150008	0.4691
AP2M1	1173	ENSG00000161203	3	135.774	143.091	125.542	157.404	163.825	144.523	0.303018	0.0503127	0.251006
AP2S1	1175	ENSG00000042753	19	159.041	145.474	143.036	190.005	148.371	149.097	0.223385	0.207495	0.552642
AP3B1	8546	ENSG00000132842	5	96.4123	100.484	105.388	100.913	96.9537	104.555	0.0983447	0.287666	0.647197
AP3B2	8120	ENSG00000103723	15	0.239039	0.0744877	0.139957	0	0	0.0601927	-2.7825	0.0638045	NA
AP3D1	8943	ENSG00000065000	19	260.632	215.716	258.151	222.17	207.564	204.053	-0.112899	0.278332	0.638393
AP3M1	26985	ENSG00000185009	10	72.2694	70.9868	77.0464	73.5382	65.3648	68.3789	0.0103465	0.934633	1
AP3M2	10947	ENSG00000070718	8	30.3579	30.0185	25.8921	38.1378	32.4637	33.0458	0.364526	0.0826833	0.33673
AP3S1	1176	ENSG00000177879	5	26.852	24.9534	29.6009	32.1029	31.5889	34.2496	0.364942	0.0421494	0.224266
AP3S2	10239	ENSG00000157823	15	8.52572	10.1303	9.16719	7.77688	10.9832	8.54736	0.0756833	0.694944	0.917288
AP4B1	10717	ENSG00000134262	1	41.9115	27.1135	33.6597	38.3867	32.2207	30.2167	0.0758467	0.690064	0.915753
AP4B1-AS1	100287722	ENSG00000226167	1	0.0796796	0	0	0	0	0	-1.2595	0.775058	NA
AP4E1	23431	ENSG00000081014	15	37.2104	32.1042	40.6576	37.9512	30.7142	35.6942	0.0227622	0.907016	0.991487
AP4M1	9179	ENSG00000221838	7	15.1391	20.0372	16.0951	12.7541	14.7253	15.8909	-0.143951	0.450381	0.78761
AP4S1	11154	ENSG00000100478	14	16.175	14.3761	16.445	12.5674	10.3514	9.93179	-0.418783	0.025746	0.16426
AP5B1	91056	ENSG00000254470	11	26.5333	23.0912	28.2713	26.628	25.4169	22.2111	0.0301005	0.823648	0.966869
AP5M1	55745	ENSG00000053770	14	64.7795	53.6311	60.0416	44.9815	44.3703	44.9037	-0.310441	0.00532224	0.0554869
AP5S1	55317	ENSG00000125843	20	17.2108	14.8231	14.2057	14.8694	14.0935	11.4968	-0.0902686	0.574155	0.854497
AP5Z1	9907	ENSG00000242802	7	35.2184	28.3053	33.6597	28.3078	30.8113	27.2673	-0.0691582	0.701725	0.91918
APAF1	317	ENSG00000120868	12	59.2019	65.1767	68.649	52.5095	45.3908	48.6357	-0.300276	0.0546246	0.262683
APBA1	320	ENSG00000107282	9	1.51391	1.7877	1.32959	0.684365	0.29159	0.601927	-1.47726	0.00569606	0.0584735
APBA2	321	ENSG00000034053	15	19.6809	17.1322	14.4156	19.7844	21.9664	19.1413	0.352899	0.0340919	0.196028
APBA3	9546	ENSG00000011132	19	27.3301	22.0483	24.0026	23.5173	24.9795	20.8868	0.0213943	0.885802	0.984385
APBB1	322	ENSG00000166313	11	59.919	62.8676	53.0438	39.1955	45.5366	46.5891	-0.320995	0.00477488	0.0511751
APBB1IP	54518	ENSG00000077420	10	18.5653	21.3035	27.2217	14.6827	19.8281	20.0442	-0.201929	0.389714	0.74338
APBB2	323	ENSG00000163697	4	95.2171	102.048	90.6223	94.0069	116.344	112.681	0.264802	0.28826	0.647816
APBB3	10307	ENSG00000113108	5	4.94013	6.77838	6.08814	4.5417	7.62994	7.70466	0.256094	0.450691	0.787931
APC	324	ENSG00000134982	5	99.1214	94.0035	85.4438	89.0919	81.2078	83.6076	-0.0339365	0.745562	0.93382
APC2	10297	ENSG00000115266	19	1.35455	1.7877	2.9391	1.61759	1.84674	2.22713	-0.00810492	0.983051	1
APCDD1	147495	ENSG00000154856	18	0	0	0	0	0	0	0	1	NA
APCDD1L	164284	ENSG00000198768	20	28.2066	26.2941	30.7906	14.3095	15.1141	15.2889	-0.832928	0.0164295	0.122998
APCDD1L-DT	149773	ENSG00000231290	20	10.6771	8.34262	9.30715	4.16841	3.45048	3.43098	-1.25896	1.32371e-05	0.000478092
APCS	325	ENSG00000132703	1	0	0	0	0	0	0	0	1	NA
APEH	327	ENSG00000164062	3	67.887	80.2232	69.3488	100.788	122.468	108.106	0.70585	5.28901e-05	0.00145157
APELA	100506013	ENSG00000248329	4	0	0	0	0	0	0	0	1	NA
APEX1	328	ENSG00000100823	14	83.7433	79.0314	148.215	84.5502	89.6639	95.7063	-0.108133	0.626275	0.882332
APEX2	27301	ENSG00000169188	X	32.5889	29.7206	34.3595	43.4883	42.0376	36.6573	0.4371	0.00124815	0.0183806
APH1A	51107	ENSG00000117362	1	131.073	132.439	132.889	143.343	147.01	140.249	0.218308	0.0721321	0.31076
APH1B	83464	ENSG00000138613	15	15.3782	21.0055	15.3953	10.2655	14.0449	13.3628	-0.360039	0.122081	0.421303
API5	8539	ENSG00000166181	11	161.909	139.515	169.418	164.496	134.86	142.476	0.00764941	0.958884	1
APIP	51074	ENSG00000149089	11	28.6847	26.5921	33.9396	31.6052	32.1721	37.5602	0.281189	0.0990993	0.375428
APLF	200558	ENSG00000169621	2	16.3343	20.4096	13.7858	10.3277	15.8917	17.2753	-0.116648	0.614166	0.876511
APLN	8862	ENSG00000171388	X	1.27487	1.48975	1.9594	2.17753	2.57571	1.6252	0.530762	0.197878	0.538113
APLNR	187	ENSG00000134817	11	0	0	0	0	0	0.0601927	0.664072	0.880236	NA
APLP1	333	ENSG00000105290	19	8.28668	7.89569	9.51709	5.59935	5.20002	5.41734	-0.5686	0.00487908	0.0520834
APLP2	334	ENSG00000084234	11	505.169	548.527	514.063	530.01	549.647	555.097	0.158799	0.301074	0.661235
APMAP	57136	ENSG00000101474	20	99.5995	102.719	108.467	123.124	98.12	101.786	0.153994	0.260809	0.617845
APOA1	335	ENSG00000118137	11	0	0.446926	0.209936	0	0.145795	0.180578	-0.908634	0.45507	NA
APOA1-AS	104326055	ENSG00000235910	11	0	0.148975	0.0699786	0	0.0971967	0	-1.01961	0.688465	NA
APOA2	336	ENSG00000158874	1	0.0796796	0	0	0	0	0	-1.2595	0.775058	NA
APOB	338	ENSG00000084674	2	0	0	0	0	0	0	0	1	NA
APOBEC3A	200315	ENSG00000128383	22	0.239039	0	0	0	0.0485983	0.0601927	-0.982191	0.70249	NA
APOBEC3B	9582	ENSG00000179750	22	9.48187	9.83237	18.8242	9.39447	10.157	12.0987	-0.175696	0.529434	0.832152
APOBEC3B-AS1	100874530	ENSG00000249310	22	0	0	0	0	0	0	0	1	NA
APOBEC3C	27350	ENSG00000244509	22	19.7605	21.8994	35.0593	12.443	17.8356	21.0072	-0.485918	0.0747854	0.317075
APOBEC3D	140564	ENSG00000243811	22	0.876475	0.744877	1.18964	0.559935	0.680377	1.14366	-0.14836	0.768071	0.942285
APOBEC3F	200316	ENSG00000128394	22	2.39039	3.57541	6.78792	2.61303	3.59628	4.51445	-0.159648	0.737343	0.930176
APOBEC3G	60489	ENSG00000239713	22	13.2268	17.5046	10.1469	6.96808	13.5589	15.0482	-0.101627	0.771181	0.943122
APOBEC3H	164668	ENSG00000100298	22	0.159359	0.819365	0.349893	0.062215	0.0971967	0.0601927	-2.49097	0.0666378	NA
APOBR	55911	ENSG00000184730	16	0.0796796	0	0.139957	0.186645	0	0	-0.164808	0.946718	NA
APOC1	341	ENSG00000130208	19	1.59359	1.1918	0.9797	2.4886	4.22806	1.98636	1.32046	0.00797175	0.0748275
APOC1P1	342	ENSG00000214855	19	0	0	0.349893	0.062215	0	0	-2.46092	0.19509	NA
APOC3	345	ENSG00000110245	11	0	0	0	0	0	0	0	1	NA
APOD	347	ENSG00000189058	3	0	0	0	0	0.0485983	0.0601927	1.5105	0.625716	NA
APOE	348	ENSG00000130203	19	8.44604	9.31096	5.8782	2.17753	3.11029	3.00963	-1.40717	0.000228196	0.00483558
APOH	350	ENSG00000091583	17	0	0	0	0	0.0971967	0	1.3875	0.664401	NA
APOL1	8542	ENSG00000100342	22	5.89629	8.56608	9.09722	3.17297	3.59628	3.43098	-1.11198	0.000227542	0.00483044
APOL2	23780	ENSG00000128335	22	23.9039	20.7076	22.1132	18.0424	15.8917	13.7239	-0.385565	0.0077455	0.0732171
APOL3	80833	ENSG00000128284	22	7.4102	7.29979	5.59829	5.91043	5.05423	5.29695	-0.220782	0.354255	0.710893
APOL4	80832	ENSG00000100336	22	0	0	0	0	0.0971967	0	1.42909	0.544729	NA
APOL6	80830	ENSG00000221963	22	49.242	61.1544	37.5085	56.6779	73.1405	73.0739	0.555012	0.00696879	0.0676489
APOLD1	81575	ENSG00000178878	12	21.0354	27.1135	21.0635	17.2958	20.7515	20.5257	-0.142353	0.445865	0.784165
APOM	55937	ENSG00000204444	6	0.159359	0.223463	0.0699786	0	0.145795	0.120385	-0.583011	0.539187	0.838209
APOO	79135	ENSG00000184831	X	9.95995	10.6517	11.1966	12.3186	14.2879	13.122	0.419355	0.0476106	0.241991
APOOL	139322	ENSG00000155008	X	32.5889	34.4878	42.1271	33.285	32.4637	31.4808	-0.0712531	0.560084	0.847508
APP	351	ENSG00000142192	21	411.226	506.367	543.384	301.058	386.162	356.401	-0.388638	0.0705869	0.306595
APPBP2	10513	ENSG00000062725	17	82.7074	72.1041	59.6217	65.5124	61.1853	63.744	-0.0699271	0.624802	0.881482
APPL1	26060	ENSG00000157500	3	74.5004	79.9998	82.5047	121.817	110.901	118.519	0.665435	2.21831e-06	0.000107726
APPL2	55198	ENSG00000136044	12	45.019	48.715	37.3686	44.1727	50.5909	52.6686	0.269189	0.0613138	0.281786
APRT	353	ENSG00000198931	16	56.6522	54.9719	52.134	70.303	62.5461	62.4198	0.353331	0.0116147	0.0966776
APTR	100505854	ENSG00000214293	7	4.14334	3.94785	4.33867	3.60847	3.74207	2.40771	-0.245709	0.339776	0.698471
APTX	54840	ENSG00000137074	9	39.6804	33.5939	42.7569	46.2258	40.8226	39.8475	0.227631	0.0782121	0.325869
AQP1	358	ENSG00000240583	7	0.159359	0.372438	0.279914	0.12443	0.388787	0.662119	0.625302	0.397318	0.749098
AQP11	282679	ENSG00000178301	11	1.11551	1.1918	1.18964	0.559935	0.87477	0.842697	-0.511462	0.243318	0.597458
AQP2	359	ENSG00000167580	12	0	0	0	0	0.0485983	0	0.664072	0.880236	NA
AQP3	360	ENSG00000165272	9	4.06366	5.51209	4.68856	1.43094	2.47851	2.70867	-1.00548	0.000675833	0.0113044
AQP4	361	ENSG00000171885	18	0.0796796	0	0	0	0	0	-1.2595	0.775058	NA
AQP4-AS1	147429	ENSG00000260372	18	0.0796796	0	0	0	0	0	-1.2595	0.775058	NA
AQP5	362	ENSG00000161798	12	0	0	0	0	0	0.0601927	0.664072	0.880236	NA
AQP6	363	ENSG00000086159	12	0	0.0744877	0.0699786	0	0	0.0601927	-1.18145	0.529125	NA
AQP7	364	ENSG00000165269	9	0	0	0	0	0.0485983	0	0.664077	0.789564	NA
AQP8	343	ENSG00000103375	16	0	0.148975	0.0699786	0	0	0	-2.72944	0.173829	NA
AQR	9716	ENSG00000021776	15	119.599	112.774	114.625	126.172	105.653	108.828	0.0724836	0.481794	0.801149
AR	367	ENSG00000169083	X	0.239039	0	0	0.12443	0	0	-0.88979	0.501743	0.815007
ARAF	369	ENSG00000078061	X	33.7841	31.2103	44.6463	43.2394	44.6133	41.1116	0.331652	0.0366466	0.206103
ARAP1	116985	ENSG00000186635	11	78.2454	76.5733	97.9	57.1756	69.1554	66.9342	-0.288982	0.0693357	0.303456
ARAP2	116984	ENSG00000047365	4	14.5814	13.5568	11.7564	21.4642	19.0992	18.2384	0.660683	3.48709e-05	0.0010359
ARAP3	64411	ENSG00000120318	5	38.6446	35.8286	47.3755	34.8404	38.9759	40.6902	0.00809212	0.955078	1
ARC	23237	ENSG00000198576	8	3.98398	0.893852	0.699786	2.98632	1.65234	0.722312	0.0616136	0.926362	1
ARCN1	372	ENSG00000095139	11	322.941	311.284	282.993	288.429	296.061	299.459	0.04638	0.671889	0.906922
AREG	374	ENSG00000109321	4	6.69309	7.29979	4.8985	5.35049	12.2954	12.0385	0.752769	0.0619247	0.283601
AREL1	9870	ENSG00000119682	14	107.089	111.508	107.837	85.359	90.1985	93.0579	-0.18259	0.105086	0.387702
ARF1	375	ENSG00000143761	1	340.072	339.217	460.879	329.926	323.714	342.436	-0.097402	0.481879	0.801149
ARF3	377	ENSG00000134287	12	63.7437	65.9216	62.9807	67.6277	67.5517	66.7537	0.166784	0.163848	0.488445
ARF4	378	ENSG00000168374	3	183.741	151.582	151.853	224.534	211.111	209.049	0.50503	0.000206835	0.00449783
ARF4-AS1	106144532	ENSG00000272146	3	0.796796	0.819365	0.419872	0.933225	1.50655	1.14366	0.929709	0.0965528	0.369364
ARF5	381	ENSG00000004059	7	31.7922	33.6684	26.3119	28.059	33.5329	31.541	0.121854	0.457165	0.788134
ARF6	382	ENSG00000165527	14	171.311	164.767	209.376	151.245	123.78	143.198	-0.28501	0.141278	0.455733
ARFGAP1	55738	ENSG00000101199	20	102.627	106.294	111.896	110.121	116.199	111.296	0.172042	0.196997	0.536292
ARFGAP2	84364	ENSG00000149182	11	82.4684	72.1041	69.4188	77.3955	75.6676	69.8235	0.0938036	0.386136	0.739716
ARFGAP3	26286	ENSG00000242247	22	41.9115	48.119	39.118	35.0271	50.6395	51.4045	0.18482	0.284984	0.644386
ARFGEF1	10565	ENSG00000066777	8	108.205	119.627	105.038	86.1678	98.9948	104.856	-0.100243	0.390203	0.743707
ARFGEF2	10564	ENSG00000124198	20	270.592	265.325	242.196	243.198	249.115	242.275	0.0166564	0.837842	0.971659
ARFGEF3	57221	ENSG00000112379	6	23.5055	24.134	25.7521	31.9785	29.9852	36.6573	0.523394	0.00151334	0.0215558
ARFIP1	27236	ENSG00000164144	4	41.6724	42.2345	38.2083	34.0938	32.2693	36.5369	-0.148451	0.229402	0.579925
ARFIP2	23647	ENSG00000132254	11	69.0025	68.3797	49.8947	64.8281	74.7928	65.7304	0.233764	0.203924	0.547127
ARFRP1	10139	ENSG00000101246	20	45.1783	57.0576	51.9241	44.5459	55.4021	57.0025	0.12308	0.454787	0.788134
ARG2	384	ENSG00000081181	14	6.61341	8.4916	5.66826	4.9772	8.31031	8.06582	0.141545	0.597556	0.86772
ARGFX	503582	ENSG00000186103	3	0	0	0	0	0	0	0	1	NA
ARGLU1	55082	ENSG00000134884	13	64.8592	68.8266	67.4594	56.6157	66.9685	70.6662	0.0480655	0.747642	0.934677
ARHGAP1	392	ENSG00000175220	11	65.2576	56.6851	85.8637	53.3805	49.6189	51.9463	-0.325752	0.0553781	0.264947
ARHGAP10	79658	ENSG00000071205	4	40.6366	38.6591	40.3077	35.2759	31.2973	31.8419	-0.18226	0.383666	0.736864
ARHGAP11A	9824	ENSG00000198826	15	43.1863	43.4263	48.0753	51.4518	38.7815	41.1116	0.0623595	0.847289	0.974294
ARHGAP12	94134	ENSG00000165322	10	82.7871	101.825	75.4369	70.8007	91.2677	94.6229	0.0794541	0.640694	0.890981
ARHGAP15	55843	ENSG00000075884	2	0.0796796	0	0.139957	0.186645	0.0485983	0.240771	1.17791	0.409381	NA
ARHGAP17	55114	ENSG00000140750	16	33.2264	32.1042	48.7051	33.285	35.817	36.7777	-0.0104589	0.955431	1
ARHGAP18	93663	ENSG00000146376	6	88.3647	70.2419	73.6874	78.9509	78.3405	80.297	0.133449	0.378268	0.732503
ARHGAP19	84986	ENSG00000213390	10	28.2066	26.7411	30.4407	36.0847	25.0281	25.8226	0.124718	0.666446	0.90384
ARHGAP19-SLIT1	100533184	ENSG00000269891	10	0	0.0744877	0.209936	0.186645	0.0485983	0.0601927	0.0923006	0.95093	NA
ARHGAP20	57569	ENSG00000137727	11	0.0796796	0.0744877	0.0699786	0.062215	0.145795	0.0601927	0.394797	0.778296	NA
ARHGAP21	57584	ENSG00000107863	10	406.525	456.088	320.852	282.456	333.093	344.483	-0.20286	0.221505	0.570579
ARHGAP22	58504	ENSG00000128805	10	47.3297	32.2532	42.6869	24.3261	23.5216	23.7159	-0.671691	0.000252765	0.00525287
ARHGAP23	57636	ENSG00000275832	17	33.8638	26.89	40.8675	24.015	23.9104	22.6324	-0.427615	0.0252045	0.162468
ARHGAP23P1	102577425	ENSG00000260781	16	0.0796796	0.223463	0.139957	0.062215	0.0485983	0	-1.89371	0.210709	NA
ARHGAP24	83478	ENSG00000138639	4	10.438	11.2476	10.4268	3.98176	3.15889	3.61156	-1.48446	1.2735e-09	1.55011e-07
ARHGAP25	9938	ENSG00000163219	2	1.91231	2.08566	1.88942	1.2443	1.89533	1.86597	-0.129863	0.729544	0.927014
ARHGAP26	23092	ENSG00000145819	5	42.6286	40.1489	41.0774	47.3456	48.1123	47.492	0.306408	0.00492975	0.0525644
ARHGAP26-IT1	100874372	ENSG00000230789	5	0.239039	0.521414	0.419872	0.186645	0.194393	0.180578	-0.979482	0.274726	NA
ARHGAP27	201176	ENSG00000159314	17	20.876	20.1862	19.524	18.9756	21.5777	20.4053	0.109366	0.501372	0.814962
ARHGAP27P1-BPTFP1-KPNA2P3	109286553	ENSG00000215769	17	2.62943	4.09682	2.86912	2.17753	2.42992	2.82905	-0.271832	0.306499	0.666975
ARHGAP28	79822	ENSG00000088756	18	0.159359	0.0744877	0.0699786	0.435505	0.437385	0.180578	1.93765	0.0183969	0.13289
ARHGAP29	9411	ENSG00000137962	1	664.926	749.495	800.905	392.826	558.978	536.678	-0.476469	0.021751	0.148042
ARHGAP29-AS1	107985092	ENSG00000226835	1	1.27487	1.1918	0.48985	0.62215	0.826172	1.20385	-0.0501211	0.93691	1
ARHGAP30	257106	ENSG00000186517	1	0	0.223463	0.349893	0.435505	2.47851	2.16694	3.21509	0.000455894	0.00833729
ARHGAP31	57514	ENSG00000031081	3	55.1383	55.7913	51.8541	43.115	38.1983	37.801	-0.351891	0.00274165	0.0338999
ARHGAP31-AS1	100874246	ENSG00000241155	3	0.717116	0.372438	0.419872	0.37329	0.242992	0.421349	-0.44701	0.491421	0.806907
ARHGAP32	9743	ENSG00000134909	11	63.3453	62.8676	55.563	55.558	56.3741	55.919	-0.0151397	0.906012	0.991423
ARHGAP33	115703	ENSG00000004777	19	7.33052	8.78955	10.9866	6.09707	7.92153	8.66774	-0.161275	0.532963	0.835196
ARHGAP35	2909	ENSG00000160007	19	170.355	199.925	251.293	162.568	176.412	185.755	-0.147952	0.365937	0.722204
ARHGAP39	80728	ENSG00000147799	8	11.9519	11.3221	15.4653	12.6296	11.9552	13.0016	0.0525916	0.81214	0.962029
ARHGAP4	393	ENSG00000089820	X	1.11551	1.26629	1.53953	1.49316	2.38132	1.38443	0.526193	0.252838	0.608714
ARHGAP40	343578	ENSG00000124143	20	17.0514	20.7821	19.594	11.6342	21.9179	18.0578	-0.0554912	0.837869	0.971659
ARHGAP42	143872	ENSG00000165895	11	38.5649	40.7448	30.0908	30.1743	34.0674	36.9583	-0.0123947	0.944198	1
ARHGAP42-AS1	100128386	ENSG00000248027	11	0	0	0.139957	0.062215	0.0971967	0.120385	1.03143	0.482702	NA
ARHGAP44	9912	ENSG00000006740	17	2.31071	1.1918	1.46955	0.62215	0.58318	0.481541	-1.44909	0.000502053	0.00898853
ARHGAP45	23526	ENSG00000180448	19	59.1223	68.8266	56.8926	76.4623	82.277	79.5747	0.464927	0.109274	0.396966
ARHGAP5	394	ENSG00000100852	14	260.313	272.103	264.729	191.809	196.775	220.425	-0.290023	0.00228885	0.0296134
ARHGAP6	395	ENSG00000047648	X	0	0.148975	0	0	0	0	-2.16314	0.38612	NA
ARHGAP8	23779	ENSG00000241484	22	0	0	0	0	0	0	0	1	NA
ARHGAP9	64333	ENSG00000123329	12	0.876475	0.521414	0.279914	1.2443	1.74954	1.92616	1.67074	0.00508438	0.0538019
ARHGDIA	396	ENSG00000141522	17	298.559	251.396	425.61	369.682	268.457	290.068	0.0266604	0.911374	0.993003
ARHGDIB	397	ENSG00000111348	12	78.8828	94.3759	77.7462	162.755	170.191	152.107	1.04871	2.68895e-06	0.000126327
ARHGDIG	398	ENSG00000242173	16	0	0	0	0	0	0.0601927	0.664078	0.69675	0.917426
ARHGEF1	9138	ENSG00000076928	19	111.87	105.772	150.244	127.541	123.974	129.294	0.147374	0.339603	0.698318
ARHGEF10L	55160	ENSG00000074964	1	9.95995	10.3538	11.1966	10.2033	13.3645	14.0249	0.353053	0.11761	0.413309
ARHGEF11	9826	ENSG00000132694	1	81.3529	80.5212	92.6516	95.3756	91.1705	84.5105	0.188988	0.0790369	0.328212
ARHGEF12	23365	ENSG00000196914	11	432.899	443.723	408.675	398.736	388.884	399.619	-0.0154432	0.851478	0.975983
ARHGEF15	22899	ENSG00000198844	17	0.0796796	0.0744877	0.0699786	0	0.0485983	0	-1.77955	0.585082	NA
ARHGEF16	27237	ENSG00000130762	1	4.78078	6.0335	4.68856	3.98176	6.26919	4.39407	0.0232271	0.92983	1
ARHGEF17	9828	ENSG00000110237	11	46.5329	61.8248	80.9652	33.7205	42.2805	39.4262	-0.618451	0.0132	0.106059
ARHGEF18	23370	ENSG00000104880	19	12.1113	12.365	11.6164	8.52346	7.33835	8.54736	-0.468577	0.0061957	0.0621004
ARHGEF19	128272	ENSG00000142632	1	5.81661	5.95901	6.01816	6.34593	7.04676	5.7183	0.205083	0.280588	0.640105
ARHGEF2	9181	ENSG00000116584	1	177.606	165.959	170.188	137.246	170.191	180.879	0.0258445	0.890947	0.985787
ARHGEF2-AS1	107985210	ENSG00000224276	1	0	0	0	0	0	0.0601927	0.664072	0.880236	NA
ARHGEF2-AS2	107985209	ENSG00000273002	1	0.876475	0.819365	1.39957	0.87101	0.485983	1.08347	-0.260184	0.675576	0.90817
ARHGEF25	115557	ENSG00000240771	12	5.57757	7.07633	5.45833	4.41727	6.70657	5.65811	-0.00877597	0.97683	1
ARHGEF26	26084	ENSG00000114790	3	10.438	9.98135	14.9754	15.3671	12.4898	12.9414	0.300396	0.228631	0.579226
ARHGEF26-AS1	100507524	ENSG00000243069	3	0.239039	0.148975	0.279914	0.062215	0.388787	0.300963	0.287615	0.783029	NA
ARHGEF28	64283	ENSG00000214944	5	192.506	196.722	180.895	176.442	228.412	217.596	0.225545	0.259488	0.616268
ARHGEF3	50650	ENSG00000163947	3	13.3065	15.121	12.5262	16.8603	21.3833	20.7063	0.62559	0.000386362	0.00732291
ARHGEF33	100271715	ENSG00000214694	2	0.239039	0.148975	0.139957	0.12443	0.0971967	0.120385	-0.526699	0.57085	0.852504
ARHGEF35	445328	ENSG00000213214	7	0.557757	1.34078	1.11966	0.62215	1.21496	1.14366	0.079618	0.867758	0.977884
ARHGEF37	389337	ENSG00000183111	5	0.318718	0.893852	0.279914	0.24886	0.826172	0.722312	0.386337	0.498812	0.812711
ARHGEF38	54848	ENSG00000236699	4	0	0	0	0	0	0.0601927	0.664076	0.826616	NA
ARHGEF39	84904	ENSG00000137135	9	13.3862	11.7691	13.5758	10.701	11.2262	11.3162	-0.121018	0.713856	0.921763
ARHGEF4	50649	ENSG00000136002	2	8.36636	10.2048	10.4268	11.6342	13.4617	13.5434	0.51081	0.0418353	0.223229
ARHGEF40	55701	ENSG00000165801	14	122.627	105.475	88.3829	69.0587	72.4115	74.2777	-0.451673	0.0189764	0.135362
ARHGEF5	7984	ENSG00000050327	7	1.59359	2.01117	1.25961	2.17753	3.45048	2.88925	0.918173	0.00369916	0.0421658
ARHGEF6	9459	ENSG00000129675	X	3.58558	6.92736	2.9391	2.23974	3.15889	3.55137	-0.489298	0.173862	0.502628
ARHGEF7	8874	ENSG00000102606	13	65.4169	79.8508	91.322	59.5398	62.2545	64.1654	-0.251141	0.0958971	0.368008
ARHGEF7-AS2	100874238	ENSG00000235875	13	0	0	0	0	0	0	0	1	1
ARHGEF9	23229	ENSG00000131089	X	36.812	33.8174	33.1698	34.1561	35.8656	35.1525	0.119063	0.507006	0.818029
ARHGEF9-IT1	100874355	ENSG00000231729	X	0.239039	0.148975	0.349893	0.12443	0.29159	0.0601927	-0.498346	0.620028	NA
ARID1A	8289	ENSG00000117713	1	100.237	99.739	140.937	92.7004	83.0546	83.3067	-0.298752	0.105685	0.389426
ARID1B	57492	ENSG00000049618	6	94.3406	97.2064	118.404	66.5701	63.5666	69.041	-0.540494	0.00189528	0.025559
ARID2	196528	ENSG00000189079	12	44.2222	63.538	54.7932	47.5323	50.2507	48.6959	-0.0538839	0.7208	0.924505
ARID3A	1820	ENSG00000116017	19	6.61341	5.13965	6.43803	8.52346	7.97013	9.0289	0.586285	0.00136823	0.019851
ARID3B	10620	ENSG00000179361	15	7.0118	6.77838	6.8579	7.83909	8.6991	8.72794	0.390963	0.100559	0.378433
ARID3C	138715	ENSG00000205143	9	0.239039	0.148975	0	0.186645	0.194393	0.120385	0.518333	0.617215	NA
ARID4A	5926	ENSG00000032219	14	28.605	40.6703	39.328	21.8997	30.0824	30.5779	-0.299495	0.15956	0.482369
ARID4B	51742	ENSG00000054267	1	72.5881	75.0836	74.1773	60.5352	64.8788	65.5498	-0.117541	0.294073	0.653437
ARID5A	10865	ENSG00000196843	2	12.5097	8.41711	9.44711	12.2564	9.57387	12.0987	0.260073	0.178934	0.510056
ARID5B	84159	ENSG00000150347	10	53.465	58.8453	56.8926	28.7433	39.5104	40.5097	-0.539642	0.111091	0.40077
ARIH1	25820	ENSG00000166233	15	73.0662	70.0184	68.579	54.687	61.9143	66.2721	-0.11136	0.32114	0.68058
ARIH2	10425	ENSG00000177479	3	106.133	96.3126	94.681	179.304	146.184	141.092	0.751184	1.35453e-09	1.61724e-07
ARL1	400	ENSG00000120805	12	82.8668	87.4485	76.0667	74.2225	84.4153	85.1726	0.0839945	0.570719	0.852504
ARL10	285598	ENSG00000175414	5	3.9043	5.88453	3.63889	2.73746	4.51964	4.0931	-0.139407	0.637165	0.889366
ARL11	115761	ENSG00000152213	13	0	0	0	0	0	0	0	1	NA
ARL13A	392509	ENSG00000174225	X	0	0	0	0	0	0	0	1	NA
ARL13B	200894	ENSG00000169379	3	31.9515	24.9534	27.0817	24.6371	19.9253	24.1974	-0.189196	0.235886	0.58799
ARL14	80117	ENSG00000179674	3	0.637437	0.297951	0.139957	0.12443	0.145795	0.300963	-0.800385	0.370448	NA
ARL14EP	120534	ENSG00000152219	11	24.4616	22.7932	25.6821	21.402	23.2786	24.6188	0.0249487	0.85544	0.977192
ARL14EPL	644100	ENSG00000268223	5	0.318718	0	0.0699786	0.12443	0	0.0601927	-0.96963	0.718697	NA
ARL14EPP1	107985793	ENSG00000224891	2	0	0	0	0	0.0485983	0	0.664072	0.880236	NA
ARL15	54622	ENSG00000185305	5	9.08347	6.48043	10.2169	5.28828	5.97759	5.17657	-0.547881	0.0252219	0.162524
ARL16	339231	ENSG00000214087	17	21.7525	17.877	20.7137	23.5795	20.7029	20.8868	0.210435	0.210024	0.555605
ARL17A	51326	ENSG00000228696	17	0.159359	0.372438	0.209936	0.186645	0	0.120385	-1.1597	0.10862	0.395764
ARL2	402	ENSG00000213465	11	22.1509	25.5493	23.023	24.9482	31.0057	26.3042	0.317009	0.0963767	0.369142
ARL2-SNX15	100528018	ENSG00000273003	11	0	0.0744877	0	0	0	0	-1.2595	0.775058	NA
ARL2BP	23568	ENSG00000102931	16	68.1261	66.741	62.071	49.3987	51.4656	53.6919	-0.250086	0.0468036	0.239383
ARL3	403	ENSG00000138175	10	18.0873	19.4413	21.6234	16.3625	18.1758	18.5393	-0.0590006	0.67202	0.906944
ARL4A	10124	ENSG00000122644	7	27.7285	20.6331	21.8333	32.974	24.7852	25.4615	0.347035	0.118352	0.414523
ARL4C	10123	ENSG00000188042	2	94.261	125.214	106.927	60.2241	61.4769	73.3749	-0.646023	4.24603e-05	0.0012096
ARL4D	379	ENSG00000175906	17	12.0316	11.0242	10.8467	10.701	13.3645	11.858	0.186023	0.333417	0.692927
ARL5A	26225	ENSG00000162980	2	27.4895	28.4543	30.2307	35.1515	24.8337	25.1003	0.0785353	0.633545	0.887319
ARL5AP3	106480778	ENSG00000228431	1	0	0	0.0699786	0	0	0	-1.2595	0.775058	NA
ARL5B	221079	ENSG00000165997	10	63.1062	53.3332	58.1522	60.7841	49.6675	61.0956	0.0738671	0.60189	0.870015
ARL5C	390790	ENSG00000141748	17	0	0.0744877	0	0	0	0	-1.2595	0.775058	NA
ARL6	84100	ENSG00000113966	3	10.7567	10.1303	11.0566	10.4521	7.72713	9.39006	-0.119124	0.489155	0.805646
ARL6IP1	23204	ENSG00000170540	16	173.064	194.785	203.988	198.715	149.343	159.33	-0.0743757	0.817035	0.963734
ARL6IP4	51329	ENSG00000182196	12	0.0796796	0.372438	0.349893	0.24886	0.388787	0.240771	0.223103	0.812964	NA
ARL6IP5	10550	ENSG00000144746	3	51.1543	65.7726	51.7142	88.1587	97.5854	98.8966	0.85285	3.47783e-08	2.93657e-06
ARL6IP6	151188	ENSG00000177917	2	51.7121	52.2903	51.9941	44.9815	44.8563	49.4784	-0.0645313	0.766152	0.941717
ARL8A	127829	ENSG00000143862	1	26.5333	31.3593	24.3525	23.2062	31.1029	29.6148	0.129421	0.38182	0.735506
ARL8B	55207	ENSG00000134108	3	59.1223	54.4505	51.5742	76.5867	69.0582	75.7224	0.52236	4.37526e-07	2.62193e-05
ARL9	132946	ENSG00000196503	4	0.398398	1.04283	0.559829	0.87101	0.826172	0.722312	0.366666	0.538347	0.837663
ARLNC1	100996425	ENSG00000260896	16	2.86847	2.60707	2.30929	0.37329	0.145795	0.240771	-3.29052	1.18666e-08	1.2222e-06
ARMC1	55156	ENSG00000104442	8	53.5447	54.227	68.2991	51.2652	46.0712	51.0434	-0.14948	0.468638	0.792769
ARMC10	83787	ENSG00000170632	7	18.3263	19.2923	13.7858	15.1182	14.9197	17.817	-0.00327767	0.984298	1
ARMC12	221481	ENSG00000157343	6	0.717116	1.11732	0.769764	0.49772	0.728975	1.02327	-0.1143	0.835512	0.971299
ARMC2	84071	ENSG00000118690	6	2.39039	2.30912	1.74946	1.55538	1.70094	2.40771	-0.0871056	0.793062	0.952664
ARMC3	219681	ENSG00000165309	10	0	0	0	0	0	0	0	1	NA
ARMC4	55130	ENSG00000169126	10	7.48988	7.37428	7.97756	9.45668	8.21312	9.32986	0.337539	0.119245	0.416193
ARMC5	79798	ENSG00000140691	16	29.6408	21.4524	22.743	15.7404	11.6636	11.1958	-0.835134	1.02268e-05	0.000388059
ARMC6	93436	ENSG00000105676	19	69.0025	53.4077	69.6287	81.004	60.3591	55.5578	0.13664	0.576468	0.855577
ARMC7	79637	ENSG00000125449	17	5.41821	5.81004	8.18749	8.15017	7.67854	7.34351	0.347618	0.0879087	0.349025
ARMC8	25852	ENSG00000114098	3	45.258	44.6926	46.0459	56.6157	50.2993	53.1501	0.333175	0.00363918	0.0416716
ARMC9	80210	ENSG00000135931	2	37.2901	47.1507	36.4588	31.3564	36.06	36.0554	-0.126188	0.400368	0.75149
ARMCX1	51309	ENSG00000126947	X	28.3659	28.6778	26.102	27.0013	31.3945	36.7777	0.294036	0.0820421	0.335377
ARMCX2	9823	ENSG00000184867	X	56.4928	56.4617	41.7072	31.1075	33.873	36.2962	-0.510811	0.132579	0.440558
ARMCX3	51566	ENSG00000102401	X	46.0548	49.2364	49.9647	43.7994	46.46	51.9463	0.0673103	0.74464	0.933745
ARMCX4	100131755	ENSG00000196440	X	5.49789	6.18248	9.16719	5.16385	4.81123	4.63483	-0.419501	0.138474	0.450406
ARMCX5	64860	ENSG00000125962	X	24.4616	21.0055	21.4134	24.3261	21.3833	19.984	0.0744248	0.613494	0.87632
ARMCX6	54470	ENSG00000198960	X	18.8044	20.5586	14.3456	15.3049	16.0374	14.9278	-0.113577	0.501981	0.815007
ARMH1	339541	ENSG00000198520	1	0.239039	0.446926	0.0699786	0.062215	0.242992	0.361156	-0.0721145	0.947001	1
ARMH3	79591	ENSG00000120029	10	27.5691	31.3593	43.5267	27.7479	30.9085	29.9157	-0.114267	0.536944	0.837287
ARMH4	145407	ENSG00000139971	14	1.19519	2.08566	2.37927	0.435505	0.631778	0.662119	-1.61443	0.00237564	0.03048
ARMS2	387715	ENSG00000254636	10	0	0	0	0	0	0	0	1	NA
ARMT1	79624	ENSG00000146476	6	54.5008	46.7783	51.8541	45.417	36.06	43.3387	-0.195748	0.300141	0.660269
ARNT	405	ENSG00000143437	1	58.0864	59.3667	55.2831	52.945	53.0694	52.1268	-0.028153	0.818641	0.964393
ARNT2	9915	ENSG00000172379	15	8.207	11.3221	11.7564	16.1137	17.544	16.9141	0.788319	0.00901187	0.0810982
ARNTL	406	ENSG00000133794	11	22.0712	23.8361	18.2644	12.1319	17.544	13.9045	-0.455517	0.0215389	0.14718
ARNTL2	56938	ENSG00000029153	12	89.1615	77.1692	93.1415	136.624	100.793	107.023	0.508444	0.107266	0.392409
ARPC1A	10552	ENSG00000241685	7	8.68508	8.56608	9.72702	8.89675	7.19255	8.36678	-0.0477485	0.802466	0.957798
ARPC1B	10095	ENSG00000130429	7	3.1075	2.08566	2.72916	2.4886	2.8187	2.28732	0.0445681	0.890923	0.985787
ARPC2	10109	ENSG00000163466	2	362.223	356.2	343.315	329.802	325.852	324.619	-0.0158895	0.880929	0.983152
ARPC3	10094	ENSG00000111229	12	141.272	136.387	120.013	136.873	136.075	137.962	0.147128	0.26667	0.625616
ARPC4	10093	ENSG00000241553	3	45.1783	39.6275	48.5651	61.9662	55.8881	51.8259	0.44634	0.00182621	0.024824
ARPC4-TTLL3	100526693	ENSG00000250151	3	0	0	0.0699786	0	0	0	-1.2595	0.775058	NA
ARPC5	10092	ENSG00000162704	1	198.641	207.746	192.021	181.481	157.847	180.939	-0.10316	0.459184	0.788818
ARPC5L	81873	ENSG00000136950	9	66.0544	54.9719	62.141	65.5124	49.1815	52.7288	-0.0299469	0.855528	0.977192
ARPIN	348110	ENSG00000242498	15	24.86	32.6256	30.7906	21.8997	26.5833	26.6654	-0.135385	0.440933	0.781292
ARPP19	10776	ENSG00000128989	15	198.004	188.305	215.254	207.612	181.175	192.195	0.0485955	0.757371	0.938229
ARPP21	10777	ENSG00000172995	3	0	0	0.209936	0	0	0	-2.66621	0.538276	NA
ARR3	407	ENSG00000120500	X	0	0.0744877	0	0	0	0	-1.2595	0.775058	NA
ARRB1	408	ENSG00000137486	11	25.8959	33.9664	27.9215	23.6417	28.8188	28.8925	-0.0122009	0.951638	1
ARRB2	409	ENSG00000141480	17	10.5974	7.97018	11.1266	11.0121	8.40751	7.64447	-0.0366487	0.851311	0.975983
ARRDC1	92714	ENSG00000197070	9	15.0594	16.7597	16.375	16.9847	25.1739	24.98	0.576443	0.0292308	0.177496
ARRDC1-AS1	85026	ENSG00000203993	9	8.92411	8.93852	9.30715	10.3899	8.89349	9.69102	0.187963	0.253038	0.60896
ARRDC2	27106	ENSG00000105643	19	20.7964	22.3463	19.2441	24.4505	35.1366	33.4069	0.67555	0.000893246	0.0140234
ARRDC3	57561	ENSG00000113369	5	28.2863	39.255	22.1132	30.4231	41.6974	44.1814	0.47378	0.0344141	0.197396
ARRDC3-AS1	100129716	ENSG00000281357	5	0.717116	0.297951	0.279914	0.12443	0.631778	0.120385	-0.390465	0.607078	0.873195
ARRDC4	91947	ENSG00000140450	15	17.8482	8.26813	9.86698	8.2746	6.02619	5.65811	-0.744573	0.0603406	0.27928
ARRDC5	645432	ENSG00000205784	19	0	0	0	0	0	0	0	1	NA
ARSA	410	ENSG00000100299	22	1.27487	2.45809	2.58921	1.67981	2.77011	2.28732	0.187308	0.624405	0.881472
ARSB	411	ENSG00000113273	5	27.0114	23.0167	27.0117	31.4808	18.9047	20.3451	-0.0249395	0.903212	0.990786
ARSD	414	ENSG00000006756	X	17.9279	14.8231	11.5465	7.4658	8.8449	8.96871	-0.706669	0.0320807	0.187922
ARSD-AS1	100506356	ENSG00000229851	X	0	0.0744877	0	0	0	0	-1.25951	0.55911	NA
ARSF	416	ENSG00000062096	X	0	0	0	0	0	0	0	1	NA
ARSG	22901	ENSG00000141337	17	3.26686	3.20297	3.84882	4.60391	4.66544	6.01927	0.662766	0.0406843	0.219214
ARSH	347527	ENSG00000205667	X	0	0	0	0	0	0	0	1	NA
ARSI	340075	ENSG00000183876	5	3.02782	2.16014	2.09936	2.17753	1.74954	1.98636	-0.201289	0.504945	0.816519
ARSJ	79642	ENSG00000180801	4	72.5881	69.795	67.0395	63.7704	60.8937	61.8781	-0.0674676	0.627239	0.882939
ARSK	153642	ENSG00000164291	5	8.6054	7.74672	8.04754	6.71922	8.01872	6.68139	-0.0836542	0.652836	0.896842
ARSL	415	ENSG00000157399	X	2.31071	2.60707	3.42895	2.11531	1.50655	1.6252	-0.583058	0.0825716	0.336602
ART1	417	ENSG00000129744	11	0	0	0	0	0	0	0	1	NA
ART3	419	ENSG00000156219	4	0	0	0	0.12443	0	0	1.68573	0.698927	NA
ART4	420	ENSG00000111339	12	0	0.0744877	0	0.12443	0	0.0601927	1.28753	0.682766	NA
ART5	116969	ENSG00000167311	11	0	0	0	0	0.0485983	0	0.664078	0.710824	0.920779
ARTN	9048	ENSG00000117407	1	11.2348	18.1005	12.8061	7.71466	9.03929	9.51044	-0.58564	0.0166492	0.124355
ARV1	64801	ENSG00000173409	1	10.6771	12.7374	10.7067	13.0651	12.7328	10.4133	0.1852	0.245835	0.600256
ARVCF	421	ENSG00000099889	22	2.70911	2.90502	3.35897	4.72834	8.26172	7.88524	1.31677	4.73383e-06	0.000201427
ARX	170302	ENSG00000004848	X	0	0	0	0	0	0	0	1	NA
AS3MT	57412	ENSG00000214435	10	0	0	0	0	0	0	0	1	NA
ASAH1	427	ENSG00000104763	8	27.4895	26.8156	22.883	23.5795	26.4375	25.8829	0.0757905	0.781279	0.947819
ASAH2	56624	ENSG00000188611	10	4.94013	3.72438	3.77884	3.7329	2.67291	2.82905	-0.331736	0.260136	0.617299
ASAH2B	653308	ENSG00000204147	10	9.88027	7.00184	8.8173	10.5143	5.39442	7.64447	-0.0298074	0.90631	0.991423
ASAP1	50807	ENSG00000153317	8	97.5278	89.5342	150.034	72.045	77.2228	82.163	-0.445612	0.0242985	0.158481
ASAP1-IT2	100507117	ENSG00000280543	8	1.03584	0.893852	1.67949	0.37329	0.631778	0.662119	-1.01346	0.04023	0.217763
ASAP2	8853	ENSG00000151693	2	69.4806	79.9253	83.0646	63.7704	69.204	75.4214	-0.0605207	0.719214	0.923398
ASAP3	55616	ENSG00000088280	1	26.613	41.2662	23.5128	22.4596	38.4413	34.37	0.157282	0.591398	0.864656
ASB1	51665	ENSG00000065802	2	77.2095	96.536	100.139	91.9538	107.013	104.916	0.246627	0.106046	0.390077
ASB11	140456	ENSG00000165192	X	0	0	0	0	0	0	0	1	NA
ASB12	142689	ENSG00000198881	X	0.159359	0	0.0699786	0.062215	0.388787	0.0601927	1.31763	0.369843	NA
ASB13	79754	ENSG00000196372	10	22.39	27.9329	25.1923	22.7707	32.6581	28.8925	0.257664	0.139653	0.452051
ASB14	142686	ENSG00000239388	3	0.0796796	0	0	0	0.0485983	0.0601927	0.580967	0.729841	0.927014
ASB15	142685	ENSG00000146809	7	0	0	0	0	0	0	0	1	NA
ASB15-AS1	102724555	ENSG00000230442	7	0.0796796	0	0	0	0	0	-1.25951	0.651554	NA
ASB16	92591	ENSG00000161664	17	0.159359	0.0744877	0.0699786	0.062215	0	0.120385	-0.659702	0.726675	NA
ASB16-AS1	339201	ENSG00000267080	17	5.17917	3.57541	6.64797	5.10163	3.25609	3.19021	-0.322698	0.274798	0.635576
ASB18	401036	ENSG00000182177	2	0	0	0	0	0.0485983	0	0.664072	0.880236	NA
ASB2	51676	ENSG00000100628	14	0.159359	0.670389	0.139957	0.49772	0.923368	1.32424	1.59593	0.0614889	NA
ASB3	51130	ENSG00000115239	2	1.43423	1.7877	1.53953	2.30196	2.23552	1.50482	0.444611	0.167592	0.49406
ASB4	51666	ENSG00000005981	7	0.159359	0.372438	0	0	0	0.120385	-2.09197	0.209103	NA
ASB5	140458	ENSG00000164122	4	0	0.0744877	0	0	0.0485983	0.0601927	0.579536	0.73431	NA
ASB6	140459	ENSG00000148331	9	50.4372	43.6498	48.3552	52.7583	45.0992	41.232	0.0652488	0.606331	0.873175
ASB7	140460	ENSG00000183475	15	20.3183	22.5698	22.743	17.7935	17.9328	20.4655	-0.127975	0.315036	0.675824
ASB8	140461	ENSG00000177981	12	16.414	14.0782	14.9754	15.3049	16.0374	11.9783	0.0333652	0.824131	0.966972
ASB9	140462	ENSG00000102048	X	3.9043	3.054	3.35897	4.85277	3.64487	3.43098	0.307981	0.253276	0.609238
ASCC1	51008	ENSG00000138303	10	35.3777	39.106	32.68	29.1788	31.6375	32.504	-0.100394	0.495233	0.809654
ASCC2	84164	ENSG00000100325	22	54.1821	37.6908	50.8744	38.3867	30.5197	31.6012	-0.406024	0.0110055	0.0935221
ASCC3	10973	ENSG00000112249	6	244.616	214.897	198.739	204.252	180.008	181.842	-0.116972	0.411585	0.759955
ASCL1	429	ENSG00000139352	12	0	0	0	0	0	0	0	1	NA
ASCL2	430	ENSG00000183734	11	0	0	0	0	0	0	0	1	NA
ASCL5	647219	ENSG00000232237	1	0	0.0744877	0	0.062215	0.0485983	0	0.581365	0.754158	NA
ASF1A	25842	ENSG00000111875	6	42.0708	40.5213	35.6191	37.6401	37.8095	39.4262	0.058705	0.717256	0.922934
ASF1B	55723	ENSG00000105011	19	64.3014	51.62	48.5651	65.1391	57.1516	56.5209	0.221939	0.455096	0.788134
ASGR1	432	ENSG00000141505	17	2.31071	2.60707	2.37927	1.18209	1.45795	1.14366	-0.841385	0.013951	0.11025
ASGR2	433	ENSG00000161944	17	0	0.0744877	0	0	0	0	-1.2595	0.775058	NA
ASH1L	55870	ENSG00000116539	1	202.944	192.253	177.396	185.339	158.965	172.151	-0.0491959	0.641252	0.89114
ASH1L-AS1	645676	ENSG00000235919	1	2.31071	2.68156	3.49893	2.17753	2.38132	2.76886	-0.121037	0.683389	0.912663
ASH2L	9070	ENSG00000129691	8	34.2622	35.7541	36.8787	36.0225	31.4917	32.0225	-0.00501675	0.976274	1
ASH2LP3	100736411	ENSG00000225724	22	0	0	0	0	0.0485983	0	0.664072	0.880236	NA
ASIC1	41	ENSG00000110881	12	1.11551	2.16014	2.37927	1.99088	2.52711	2.4679	0.394325	0.19299	0.530907
ASIC2	40	ENSG00000108684	17	0	0	0	0	0	0	0	1	NA
ASIC3	9311	ENSG00000213199	7	4.14334	3.35195	4.26869	3.79512	3.88787	3.79214	0.0635795	0.807396	0.960643
ASIC4	55515	ENSG00000072182	2	0.0796796	0.148975	0.139957	0.12443	0.388787	0.421349	1.44125	0.138089	0.449796
ASIP	434	ENSG00000101440	20	0	0	0	0	0	0	0	1	NA
ASL	435	ENSG00000126522	7	13.0674	11.6946	12.1763	12.8785	16.2804	13.0618	0.296482	0.0710471	0.307712
ASNS	440	ENSG00000070669	7	0.717116	0.819365	0.839743	1.05766	2.77011	2.16694	1.43569	0.0227108	0.152204
ASNSD1	54529	ENSG00000138381	2	86.054	61.7503	74.3872	91.2694	62.0115	64.045	0.0693096	0.702877	0.919241
ASNSP1	389652	ENSG00000248498	8	0	0	0	0	0	0	0	1	NA
ASNSP3	100423061	ENSG00000236554	13	0.0796796	0.0744877	0.139957	0	0.0485983	0.0601927	-1.31032	0.370864	NA
ASPA	443	ENSG00000108381	17	0	0	0	0	0	0	0	1	NA
ASPG	374569	ENSG00000166183	14	0.0796796	0	0	0	0	0	-1.25951	0.460636	0.789488
ASPH	444	ENSG00000198363	8	631.062	632.624	534.496	322.149	388.69	367.898	-0.63773	9.11915e-06	0.000353179
ASPHD1	253982	ENSG00000174939	16	6.93213	5.21414	7.62767	7.15473	7.19255	5.95907	0.138195	0.567696	0.850714
ASPHD2	57168	ENSG00000128203	22	5.41821	3.87336	3.28899	5.16385	4.81123	3.79214	0.23785	0.356419	0.713052
ASPM	259266	ENSG00000066279	1	328.2	444.915	399.998	375.654	299.171	340.089	-0.111932	0.770084	0.942616
ASPN	54829	ENSG00000106819	9	0.0796796	0	0	0	0	0.0601927	-0.297715	0.946146	NA
ASPRV1	151516	ENSG00000244617	2	0.557757	0.595901	0.48985	0.37329	0.0971967	0.361156	-0.938725	0.104238	0.386765
ASPSCR1	79058	ENSG00000169696	17	31.1547	22.9422	27.2916	24.5749	24.5422	24.1373	-0.0504317	0.690871	0.916256
ASRGL1	80150	ENSG00000162174	11	0	0	0	0	0	0	0	1	1
ASS1	445	ENSG00000130707	9	18.5653	22.7932	14.9754	45.8525	87.3312	87.2192	2.06606	4.06768e-07	2.49996e-05
ASS1P1	442167	ENSG00000220517	6	0.0796796	0.0744877	0	0.186645	0.242992	0.180578	2.1287	0.125253	NA
ASS1P10	455	ENSG00000215325	5	0	0	0	0	0	0.0601927	0.664072	0.880236	NA
ASS1P11	340274	ENSG00000225308	7	0.0796796	0.0744877	0	0	0.29159	0.300963	2.08478	0.197239	NA
ASS1P12	392302	ENSG00000237437	9	0	0	0	0	0.0485983	0.120385	2.1335	0.599757	NA
ASS1P13	341230	ENSG00000255353	11	0	0.0744877	0	0	0	0.300963	1.9841	0.342851	NA
ASS1P14	459	ENSG00000257316	12	0	0	0	0	0	0	0	1	NA
ASS1P2	447	ENSG00000223922	2	0.0796796	0.148975	0.419872	0.24886	0.194393	0.180578	0.0107752	0.990942	NA
ASS1P3	158452	ENSG00000233947	9	0	0	0	0	0.0485983	0	0.664072	0.880236	NA
ASS1P4	449	ENSG00000213487	X	0.0796796	0	0	0	0	0	-1.2595	0.775058	NA
ASS1P5	450	ENSG00000227881	X	0.159359	0.223463	0	0	0	0.0601927	-2.54776	0.454757	NA
ASS1P7	339845	ENSG00000236893	3	0	0	0.0699786	0	0	0	-1.25951	0.616795	NA
ASS1P9	454	ENSG00000217791	5	0	0	0	0	0	0	0	1	NA
ASTE1	28990	ENSG00000034533	3	9.95995	6.77838	8.25747	8.39903	8.40751	6.74158	0.0185712	0.920908	0.997568
ASTL	431705	ENSG00000188886	2	0	0	0	0	0	0.0601927	0.664072	0.880236	NA
ASTN1	460	ENSG00000152092	1	0	0	0	0.062215	0	0	0.664078	0.708566	0.92044
ASTN2	23245	ENSG00000148219	9	5.65725	6.6294	6.36805	4.41727	4.42245	5.11638	-0.323836	0.120458	0.418533
ASXL1	171023	ENSG00000171456	20	280.472	308.9	322.391	273.062	289.5	265.45	-0.0410098	0.821928	0.965898
ASXL2	55252	ENSG00000143970	2	90.6754	80.4467	91.392	83.6792	77.5629	72.8331	-0.06599	0.576048	0.855357
ASXL3	80816	ENSG00000141431	18	0.0796796	0.223463	0.0699786	0	0	0	-3.48143	0.101124	NA
ASZ1	136991	ENSG00000154438	7	0	0	0	0	0	0	0	1	NA
ATAD1	84896	ENSG00000138138	10	73.6239	66.1451	71.2382	70.9251	70.8564	71.9302	0.117893	0.340651	0.699203
ATAD2	29028	ENSG00000156802	8	279.118	245.66	281.524	346.724	276.913	287.721	0.276534	0.390505	0.743827
ATAD2B	54454	ENSG00000119778	2	31.5531	25.2513	28.3413	29.3033	24.0076	23.4751	-0.0491498	0.758042	0.938366
ATAD3A	55210	ENSG00000197785	1	47.8078	31.8807	47.4455	58.6065	39.8506	39.0048	0.213608	0.391359	0.744258
ATAD3B	83858	ENSG00000160072	1	48.5249	38.3612	56.1928	56.1802	39.6076	39.1854	0.014706	0.93859	1
ATAD3C	219293	ENSG00000215915	1	0.318718	0.446926	0.48985	0.559935	0.437385	0.0601927	-0.149215	0.864377	NA
ATAD5	79915	ENSG00000176208	17	46.6922	38.2867	53.8835	57.3623	35.2824	41.0514	0.0446321	0.889112	0.985424
ATAT1	79969	ENSG00000137343	6	3.26686	3.87336	3.70886	3.11075	4.47105	4.57464	0.265397	0.255841	0.611702
ATCAY	85300	ENSG00000167654	19	0	0	0	0	0.0485983	0	0.664078	0.691595	0.916644
ATE1	11101	ENSG00000107669	10	40.1585	40.6703	41.2874	57.2378	57.3946	57.484	0.593679	3.60034e-07	2.23471e-05
ATE1-AS1	100130887	ENSG00000226864	10	1.51391	1.48975	1.25961	0.684365	0.58318	0.541734	-1.13773	0.0378721	0.210282
ATF1	466	ENSG00000123268	12	18.8841	16.6107	15.3953	18.9134	19.0506	20.2849	0.295649	0.134598	0.443573
ATF2	1386	ENSG00000115966	2	79.2812	82.6813	72.7777	74.0359	78.9237	76.9262	0.0694135	0.502746	0.815082
ATF3	467	ENSG00000162772	1	24.0632	7.59774	4.8985	10.0166	24.4936	19.2015	0.666363	0.375147	0.730231
ATF4	468	ENSG00000128272	22	287.882	256.759	193.911	261.863	355.4	318.72	0.442701	0.0161596	0.121847
ATF5	22809	ENSG00000169136	19	22.39	18.026	28.1314	17.358	12.1982	11.4968	-0.641803	0.0166766	0.124404
ATF6	22926	ENSG00000118217	1	150.276	131.769	111.336	126.794	131.847	134.29	0.0994349	0.424123	0.769043
ATF6B	1388	ENSG00000213676	6	18.8044	24.432	21.1335	23.8284	27.1179	23.6557	0.310462	0.171521	0.499399
ATF7	11016	ENSG00000170653	12	16.5734	18.7709	25.2623	12.5674	13.8991	13.0618	-0.520479	0.0106578	0.0916003
ATF7-NPFF	114108587	ENSG00000267281	12	0.239039	0.223463	0.139957	0	0	0.0601927	-3.20097	0.0541723	NA
ATF7IP	55729	ENSG00000171681	12	130.356	143.463	138.977	162.568	155.904	162.099	0.31742	0.0115403	0.0964433
ATF7IP2	80063	ENSG00000166669	16	4.78078	3.12848	3.56891	2.92411	2.33272	2.4679	-0.47247	0.0394407	0.215544
ATG10	83734	ENSG00000152348	5	3.98398	4.17131	4.8985	3.2974	3.79067	3.97272	-0.14195	0.584857	0.860327
ATG101	60673	ENSG00000123395	12	26.2146	20.931	22.1832	28.1212	24.688	23.5955	0.241124	0.152824	0.473816
ATG12	9140	ENSG00000145782	5	44.8596	45.363	45.4161	46.8479	41.0656	43.8203	0.0552991	0.590037	0.863699
ATG13	9776	ENSG00000175224	11	78.1657	79.2549	76.8365	73.4137	83.9293	79.7553	0.116492	0.45298	0.788134
ATG14	22863	ENSG00000126775	14	39.9992	40.7448	38.3483	26.8147	31.5403	32.805	-0.286386	0.112787	0.404551
ATG16L1	55054	ENSG00000085978	2	23.8242	25.1768	21.2035	29.7388	26.0973	26.1236	0.322362	0.0290706	0.176982
ATG16L2	89849	ENSG00000168010	11	27.1707	32.1787	26.9417	21.0909	37.0319	30.8186	0.142497	0.562653	0.848459
ATG2A	23130	ENSG00000110046	11	53.6244	71.9551	75.3669	48.6521	65.4134	66.2119	-0.0606112	0.763361	0.93991
ATG2B	55102	ENSG00000066739	14	84.1416	97.6534	84.814	65.5746	76.9312	75.7224	-0.190529	0.177221	0.508052
ATG3	64422	ENSG00000144848	3	61.9907	52.2159	51.2943	53.1938	44.7591	46.8299	-0.0923887	0.609261	0.873788
ATG4A	115201	ENSG00000101844	X	26.9317	21.9739	19.3141	21.0909	19.2449	23.5955	0.00741765	0.961819	1
ATG4B	23192	ENSG00000168397	2	66.2934	61.8993	69.6287	54.2515	65.0246	60.9752	-0.0346148	0.763791	0.940259
ATG4C	84938	ENSG00000125703	1	10.1193	8.86403	13.7158	10.2033	6.90096	9.69102	-0.194683	0.405286	0.755358
ATG4D	84971	ENSG00000130734	19	23.5055	17.7281	20.9236	27.3124	22.015	19.8636	0.255505	0.23238	0.583629
ATG5	9474	ENSG00000057663	6	68.2854	70.0184	59.7617	69.1209	68.0377	61.9382	0.107262	0.486899	0.80405
ATG7	10533	ENSG00000197548	3	32.6686	32.5511	29.8109	53.816	53.7498	47.7328	0.808897	3.22562e-13	7.75183e-11
ATG9A	79065	ENSG00000198925	2	99.7588	100.856	121.413	98.8597	100.89	94.984	-0.0298991	0.792293	0.952172
ATG9B	285973	ENSG00000181652	7	0	0.148975	0.0699786	0	0.388787	0.180578	1.48605	0.290259	NA
ATIC	471	ENSG00000138363	2	55.7757	56.6851	182.644	40.0043	42.6207	44.3018	-1.12377	0.00334586	0.0391988
ATL1	51062	ENSG00000198513	14	11.7926	18.026	14.1357	9.08339	8.45611	10.5337	-0.552251	0.0259387	0.164989
ATL2	64225	ENSG00000119787	2	60.0784	59.8136	60.6714	77.0222	59.776	63.8042	0.250482	0.122871	0.42253
ATL3	25923	ENSG00000184743	11	305.412	302.569	261.3	221.299	216.36	216.513	-0.31045	0.00750933	0.0715984
ATM	472	ENSG00000149311	11	245.333	264.506	238.837	196.164	209.556	224.88	-0.149109	0.33703	0.696546
ATMIN	23300	ENSG00000166454	16	77.3689	72.9979	62.8408	58.731	53.4096	51.1638	-0.284296	0.013259	0.106324
ATN1	1822	ENSG00000111676	12	30.6766	35.3072	75.087	36.458	38.5385	36.4166	-0.246301	0.390502	0.743827
ATOH1	474	ENSG00000172238	4	0	0	0	0.062215	0	0	0.664072	0.880236	NA
ATOH7	220202	ENSG00000179774	10	0.0796796	0	0.0699786	0.37329	0.145795	0	1.89395	0.242735	NA
ATOH8	84913	ENSG00000168874	2	8.28668	19.8882	10.5668	1.99088	1.50655	1.98636	-2.73058	3.53952e-10	4.84294e-08
ATOX1	475	ENSG00000177556	5	39.9992	45.2885	47.7954	38.2622	41.9404	38.1621	-0.0712475	0.555167	0.845763
ATP10A	57194	ENSG00000206190	15	0.478078	1.04283	1.11966	0.311075	1.02056	1.26405	0.0677245	0.934501	1
ATP10B	23120	ENSG00000118322	5	0	0	0	0	0	0	0	1	NA
ATP10D	57205	ENSG00000145246	4	52.3495	48.9384	35.6891	30.7964	37.7609	33.9487	-0.316887	0.195537	0.534383
ATP11A	23250	ENSG00000068650	13	31.3938	33.2215	52.4839	32.3518	33.2413	36.1758	-0.106556	0.693182	0.917248
ATP11B	23200	ENSG00000058063	3	113.304	117.467	100.209	118.457	132.43	137.42	0.329723	0.0147587	0.114745
ATP11C	286410	ENSG00000101974	X	33.1467	40.5958	35.6191	37.9512	40.6282	44.2416	0.264763	0.0468167	0.239383
ATP12A	479	ENSG00000075673	13	0	0.0744877	0	0	0	0	-1.2595	0.775058	NA
ATP13A1	57130	ENSG00000105726	19	61.433	51.0986	80.8252	52.5717	42.7179	41.1116	-0.40535	0.0279103	0.172666
ATP13A2	23400	ENSG00000159363	1	122.627	140.558	113.645	67.6899	78.1947	73.1943	-0.683644	1.84634e-05	0.000632717
ATP13A3	79572	ENSG00000133657	3	175.136	151.955	170.608	213.149	185.937	187.259	0.33615	0.000947625	0.0147168
ATP13A4	84239	ENSG00000127249	3	0	0.0744877	0	0	0	0.0601927	-0.297717	0.884019	NA
ATP13A5	344905	ENSG00000187527	3	0	0	0	0.062215	0	0	0.664072	0.880236	NA
ATP1A1	476	ENSG00000163399	1	321.348	380.036	526.589	418.147	406.865	440.008	0.139013	0.429722	0.772549
ATP1A1-AS1	84852	ENSG00000203865	1	3.9043	2.60707	3.28899	2.55082	2.72151	3.19021	-0.110111	0.718815	0.923346
ATP1A2	477	ENSG00000018625	1	0.159359	0.148975	0	0	0.0971967	0	-1.37221	0.361369	NA
ATP1A3	478	ENSG00000105409	19	3.9043	3.35195	5.38835	7.34137	6.22059	6.50081	0.759639	0.00517573	0.0545546
ATP1A4	480	ENSG00000132681	1	0.0796796	0	0	0	0	0	-1.25951	0.612345	NA
ATP1B1	481	ENSG00000143153	1	55.218	49.9068	58.0122	56.989	59.6788	57.7248	0.195408	0.143547	0.45934
ATP1B2	482	ENSG00000129244	17	0.0796796	0	0	0.062215	0.0485983	0	0.583939	0.736194	0.929619
ATP1B3	483	ENSG00000069849	3	96.4123	79.7018	88.5229	88.0965	76.0078	76.0835	-0.0396293	0.797249	0.954794
ATP23	91419	ENSG00000166896	12	3.98398	3.72438	3.21901	4.16841	3.40188	2.88925	0.0373128	0.892932	0.986123
ATP2A1	487	ENSG00000196296	16	1.19519	2.16014	2.9391	1.30652	2.18693	1.86597	-0.138057	0.759287	0.938537
ATP2A1-AS1	100289092	ENSG00000260442	16	1.67327	1.1918	1.11966	1.18209	1.40935	0.601927	-0.199585	0.633606	0.887319
ATP2A2	488	ENSG00000174437	12	370.909	363.872	403.426	335.277	293.485	296.389	-0.200275	0.0649064	0.291715
ATP2A3	489	ENSG00000074370	17	0.557757	0.372438	0.279914	0.49772	0.728975	0.722312	0.816384	0.0944875	0.365012
ATP2B1	490	ENSG00000070961	12	204.219	209.31	193.561	184.903	199.156	213.744	0.0766365	0.55434	0.845506
ATP2B1-AS1	338758	ENSG00000271614	12	1.75295	2.01117	2.23931	1.49316	2.13833	1.74559	-0.0582269	0.891231	0.985787
ATP2B2	491	ENSG00000157087	3	0	0.0744877	0	0	0.0971967	0.0601927	1.16809	0.427878	0.77121
ATP2B3	492	ENSG00000067842	X	0	0	0	0	0	0	0	1	1
ATP2B4	493	ENSG00000058668	1	148.204	198.808	156.612	104.77	154.154	152.287	-0.195482	0.304197	0.66411
ATP2C1	27032	ENSG00000017260	3	108.205	104.283	115.675	96.4955	102.105	103.17	-0.0223124	0.78534	0.949649
ATP2C2	9914	ENSG00000064270	16	0	0	0	0	0	0	0	1	NA
ATP2C2-AS1	105371374	ENSG00000261286	16	11.1551	8.41711	13.2959	8.2746	7.67854	7.4037	-0.394929	0.09716	0.371232
ATP4A	495	ENSG00000105675	19	0	0	0	0	0	0	0	1	1
ATP4B	496	ENSG00000186009	13	0	0	0	0	0	0	0	1	NA
ATP5F1A	498	ENSG00000152234	18	708.272	725.51	675.013	454.605	434.08	429.475	-0.578779	3.84199e-06	0.000171169
ATP5F1AP1	442416	ENSG00000234861	9	0	0	0.0699786	0.062215	0	0.120385	1.27705	0.751984	NA
ATP5F1AP3	645443	ENSG00000263232	16	0.478078	0.372438	0.279914	0.062215	0.340188	0.361156	-0.440254	0.599426	NA
ATP5F1AP4	100129782	ENSG00000258877	14	0	0	0	0.062215	0.145795	0.240771	3.544	0.26622	NA
ATP5F1AP8	392322	ENSG00000234720	9	0	0.0744877	0	0	0	0	-1.2595	0.775058	NA
ATP5F1B	506	ENSG00000110955	12	417.123	449.533	502.376	406.264	388.301	383.126	-0.119239	0.549629	0.842903
ATP5F1C	509	ENSG00000165629	10	177.367	183.463	166.479	192.804	190.749	190.63	0.221944	0.133414	0.441414
ATP5F1CP1	645560	ENSG00000224004	14	1.75295	0.893852	0.839743	0.933225	1.40935	1.32424	0.193381	0.649425	0.894911
ATP5F1D	513	ENSG00000099624	19	30.5173	25.3258	37.8584	27.3746	23.0842	26.3042	-0.190577	0.286535	0.645797
ATP5F1E	514	ENSG00000124172	20	221.35	222.569	205.527	206.803	225.788	224.759	0.116639	0.387321	0.741152
ATP5IF1	93974	ENSG00000130770	1	36.812	39.8509	38.5582	32.4762	39.802	39.7272	0.0579951	0.680505	0.91081
ATP5MC1	516	ENSG00000159199	17	48.5249	40.5213	45.4161	66.7567	53.5068	44.362	0.392531	0.0686917	0.30226
ATP5MC2	517	ENSG00000135390	12	87.2492	78.361	78.446	89.9629	86.7966	84.8717	0.200362	0.207587	0.552642
ATP5MC3	518	ENSG00000154518	2	128.284	118.063	128.341	146.952	122.468	118.218	0.148609	0.461042	0.789671
ATP5MD	84833	ENSG00000173915	10	102.787	97.5044	75.5069	112.671	111.193	118.76	0.413542	0.0194418	0.137471
ATP5ME	521	ENSG00000169020	4	37.6885	36.052	27.0817	35.0893	35.0394	32.805	0.131568	0.388588	0.742441
ATP5MF	9551	ENSG00000241468	7	19.6809	17.0577	17.2847	16.3003	15.3571	14.0249	-0.141035	0.308972	0.669172
ATP5MF-PTCD1	100526740	ENSG00000248919	7	0	0.0744877	0.0699786	0	0.0485983	0.120385	0.294015	0.877712	NA
ATP5MG	10632	ENSG00000167283	11	91.9502	94.3014	92.0918	111.8	104.827	103.652	0.3013	0.0377664	0.20982
ATP5MGL	267020	ENSG00000249222	22	0.557757	0.521414	0.419872	0.49772	0.242992	0.240771	-0.525587	0.426152	0.76995
ATP5MGP3	53409	ENSG00000249256	4	0.318718	0.297951	0.0699786	0.062215	0	0.240771	-1.11537	0.361305	NA
ATP5MPL	9556	ENSG00000156411	14	44.7002	46.1079	40.8675	45.9769	46.4114	42.1349	0.130707	0.30473	0.664591
ATP5PB	515	ENSG00000116459	1	222.226	199.627	194.331	297.077	227.392	230.538	0.393531	0.031298	0.184567
ATP5PBP1	100422523	ENSG00000224451	13	1.51391	1.04283	1.04968	1.30652	1.11776	0.662119	-0.117419	0.809614	0.961189
ATP5PBP2	645973	ENSG00000214342	7	0	0	0	0	0	0	0	1	NA
ATP5PD	10476	ENSG00000167863	17	75.6956	88.7893	73.0576	93.8203	95.4957	99.4383	0.379917	0.023366	0.154714
ATP5PDP1	390581	ENSG00000261679	15	0	0	0	0	0	0	0	1	NA
ATP5PDP2	138234	ENSG00000229184	9	0.239039	0.0744877	0.0699786	0.186645	0.242992	0.240771	0.937721	0.385281	NA
ATP5PF	522	ENSG00000154723	21	34.82	38.8081	52.7638	29.4277	29.888	31.1798	-0.386299	0.0207556	0.143865
ATP5PO	539	ENSG00000241837	21	22.0712	20.7821	20.0139	15.6782	15.7459	21.248	-0.156783	0.430805	0.773087
ATP6	4508	ENSG00000198899	MT	363.259	493.406	915.46	469.972	530.111	596.509	-0.056639	0.8591	0.977192
ATP6AP1	537	ENSG00000071553	X	38.4056	36.201	39.6778	39.8798	38.9273	40.931	0.166036	0.363788	0.720237
ATP6AP1L	92270	ENSG00000205464	5	1.11551	1.48975	2.16934	1.55538	2.08973	2.40771	0.432407	0.278025	0.638389
ATP6AP2	10159	ENSG00000182220	X	60.3971	67.9328	60.8814	67.13	63.8096	73.4351	0.209115	0.148077	0.466766
ATP6V0A1	535	ENSG00000033627	17	58.3255	60.4095	66.4097	64.3303	67.1629	69.041	0.2129	0.0430347	0.227492
ATP6V0A2	23545	ENSG00000185344	12	52.8276	41.4151	40.1677	52.5717	47.4806	44.1814	0.203716	0.151207	0.470747
ATP6V0A4	50617	ENSG00000105929	7	8.76475	6.6294	6.08814	4.9772	4.22806	4.69503	-0.52682	0.0411547	0.220819
ATP6V0B	533	ENSG00000117410	1	60.5565	54.1525	48.3552	75.1557	61.2825	60.0121	0.369386	0.00461	0.0499217
ATP6V0C	527	ENSG00000185883	16	0.0796796	0	0	0.186645	0.194393	0	2.36315	0.174477	NA
ATP6V0D1	9114	ENSG00000159720	16	104.061	85.2884	76.2767	62.0906	57.346	53.6919	-0.5159	0.000445954	0.0082116
ATP6V0D2	245972	ENSG00000147614	8	0.0796796	0.0744877	0.0699786	0.24886	0.923368	0.361156	2.92973	0.00166211	0.0230616
ATP6V0E1	8992	ENSG00000113732	5	79.5202	80.4467	58.5721	89.403	90.4415	86.7376	0.387295	0.00764174	0.0726235
ATP6V0E2	155066	ENSG00000171130	7	17.1311	18.5474	20.0139	22.8329	22.8412	21.9101	0.376586	0.0312121	0.184307
ATP6V0E2-AS1	401431	ENSG00000204934	7	5.49789	4.69272	8.53739	9.82997	6.80377	5.29695	0.323007	0.332809	0.692322
ATP6V1A	523	ENSG00000114573	3	116.013	120.298	102.169	96.8066	89.4209	90.0482	-0.19362	0.113753	0.406849
ATP6V1B1	525	ENSG00000116039	2	0.876475	0.819365	0.909721	0.62215	1.45795	1.38443	0.519326	0.286925	0.646202
ATP6V1B1-AS1	101927750	ENSG00000239322	2	0.478078	0.372438	0.0699786	0.37329	0.631778	0.361156	0.694642	0.478154	NA
ATP6V1B2	526	ENSG00000147416	8	40.4772	37.7653	45.4161	40.7508	46.8488	42.9174	0.176943	0.155679	0.477219
ATP6V1C1	528	ENSG00000155097	8	114.34	116.648	111.896	133.202	122.225	126.766	0.255322	0.0103715	0.0896741
ATP6V1C2	245973	ENSG00000143882	2	0.478078	0.148975	0	0.311075	0.534582	0.421349	1.15897	0.262112	NA
ATP6V1D	51382	ENSG00000100554	14	142.945	121.192	104.688	86.7277	85.0957	74.4583	-0.48103	0.00123219	0.018187
ATP6V1E1	529	ENSG00000131100	22	83.5839	95.1208	87.5432	85.5456	101.133	100.522	0.207403	0.158747	0.481485
ATP6V1E2	90423	ENSG00000250565	2	6.53373	6.92736	5.03846	4.04398	5.39442	4.99599	-0.251386	0.249432	0.60463
ATP6V1F	9296	ENSG00000128524	7	34.8997	30.54	29.6009	28.93	29.8394	28.1702	-0.0267111	0.807998	0.960643
ATP6V1FNB	100130705	ENSG00000272899	7	1.67327	1.63873	1.60951	0.933225	0.631778	0.662119	-1.05487	0.0118794	0.0980535
ATP6V1G1	9550	ENSG00000136888	9	87.0101	77.4672	72.7777	76.5867	74.89	70.8468	0.0069426	0.952659	1
ATP6V1G1P2	100128541	ENSG00000253502	8	0	0	0	0	0	0	0	1	NA
ATP6V1G1P4	100462843	ENSG00000233343	10	0.318718	0.372438	0.209936	0.311075	0.534582	0.0601927	0.133259	0.890322	NA
ATP6V1G1P5	100462840	ENSG00000270904	5	0	0	0	0	0	0	0	1	NA
ATP6V1G3	127124	ENSG00000151418	1	0	0	0	0	0	0	0	1	NA
ATP6V1H	51606	ENSG00000047249	8	112.029	116.499	96.2905	72.5427	74.4527	82.6445	-0.401051	0.00735671	0.0704297
ATP7A	538	ENSG00000165240	X	29.4018	30.54	23.5128	23.8284	25.8057	25.5819	-0.0499443	0.835777	0.971299
ATP7B	540	ENSG00000123191	13	8.44604	13.0353	11.4065	10.701	16.7664	15.3491	0.477196	0.0428585	0.226752
ATP8	4509	ENSG00000228253	MT	24.3023	27.486	37.2986	21.2153	22.5496	32.8652	-0.122019	0.671547	0.906666
ATP8A1	10396	ENSG00000124406	4	1.99199	4.46926	1.81944	1.74202	3.35329	3.55137	0.160412	0.722418	0.925107
ATP8A2	51761	ENSG00000132932	13	2.15135	1.48975	1.74946	0.933225	1.11776	1.02327	-0.703145	0.096961	0.370623
ATP8B1	5205	ENSG00000081923	18	70.118	75.1581	85.5838	44.7948	52.4376	49.6589	-0.554521	0.0403411	0.218112
ATP8B2	57198	ENSG00000143515	1	59.8394	63.3145	52.274	42.8039	44.3703	44.3018	-0.31655	0.0274748	0.171044
ATP8B3	148229	ENSG00000130270	19	24.3023	32.2532	33.3798	18.229	19.5365	21.4888	-0.5064	0.00713776	0.0688966
ATP8B4	79895	ENSG00000104043	15	0.0796796	0.223463	0.0699786	0.062215	0.0971967	0	-1.0774	0.440052	NA
ATP8B5P	158381	ENSG00000179766	9	0.637437	0.446926	0.279914	0.24886	0.145795	0.120385	-1.30598	0.142346	NA
ATP9A	10079	ENSG00000054793	20	5.49789	8.34262	5.80822	13.2518	33.63	30.9992	2.08326	5.83712e-09	6.28832e-07
ATP9B	374868	ENSG00000166377	18	55.6164	60.633	63.4706	33.7828	40.774	37.8612	-0.578346	8.75235e-05	0.00220514
ATPAF1	64756	ENSG00000123472	1	39.7601	33.8174	29.1811	31.3564	26.2431	29.7954	-0.133	0.356844	0.71341
ATPAF2	91647	ENSG00000171953	17	15.2985	13.6312	15.1853	10.141	9.71967	10.2327	-0.453543	0.0051859	0.0545955
ATPSCKMT	134145	ENSG00000150756	5	12.6691	9.53442	12.8761	9.89219	7.14396	7.82505	-0.39896	0.118397	0.414523
ATR	545	ENSG00000175054	3	111.153	99.888	106.577	120.573	103.126	109.129	0.166733	0.106187	0.390289
ATRAID	51374	ENSG00000138085	2	46.7719	47.0017	34.5694	30.672	39.7048	38.3427	-0.13882	0.526983	0.830668
ATRIP	84126	ENSG00000164053	3	0.956155	1.04283	0.419872	0.99544	0.29159	0.361156	-0.462025	0.540846	0.838561
ATRN	8455	ENSG00000088812	20	76.1737	80.8936	74.1073	77.7688	78.0975	81.7416	0.138266	0.279293	0.639403
ATRNL1	26033	ENSG00000107518	10	18.0076	14.6741	14.2756	20.2199	15.6973	17.5763	0.288069	0.102055	0.381445
ATRX	546	ENSG00000085224	X	117.687	139.888	161.65	116.155	115.907	126.284	-0.129735	0.481309	0.800953
ATXN1	6310	ENSG00000124788	6	36.6526	43.1284	40.9375	29.4277	31.9777	35.5739	-0.218581	0.224225	0.574194
ATXN10	25814	ENSG00000130638	22	73.863	87.672	92.3017	62.0284	73.3835	75.9631	-0.167091	0.291142	0.649728
ATXN1L	342371	ENSG00000224470	16	70.8352	68.5287	68.0192	50.4564	48.0151	45.3853	-0.428302	0.00045087	0.00827772
ATXN2	6311	ENSG00000204842	12	61.5127	63.6125	95.2408	50.3942	53.4096	53.6919	-0.388083	0.0389577	0.213902
ATXN2-AS	102723619	ENSG00000258099	12	0.398398	0.670389	0.559829	0.24886	1.02056	0.180578	-0.0487792	0.955471	NA
ATXN2L	11273	ENSG00000168488	16	66.9309	68.0817	109.306	69.743	71.8769	82.5843	-0.0278578	0.891168	0.985787
ATXN3	4287	ENSG00000066427	14	33.067	41.5641	32.61	24.5127	28.5758	31.541	-0.24368	0.142966	0.458494
ATXN7	6314	ENSG00000163635	3	53.3056	55.6423	55.0731	61.5307	60.6507	64.6469	0.286042	0.0217333	0.148033
ATXN7L1	222255	ENSG00000146776	7	10.6771	9.0875	11.0566	7.34137	7.24115	7.16293	-0.404542	0.0207605	0.143865
ATXN7L2	127002	ENSG00000162650	1	11.7926	9.0875	10.9167	9.82997	7.97013	7.94543	-0.205727	0.321198	0.68058
ATXN7L3	56970	ENSG00000087152	17	72.0303	71.0613	69.8386	81.0662	74.9872	70.7264	0.189996	0.0358928	0.203082
ATXN7L3B	552889	ENSG00000253719	12	54.8992	57.5045	61.8611	50.5186	51.8058	54.1734	-0.0575016	0.606186	0.873133
AUH	549	ENSG00000148090	9	8.04764	12.067	7.69764	7.09251	10.9346	12.0385	0.21065	0.426493	0.770416
AUNIP	79000	ENSG00000127423	1	14.5017	10.5772	12.2462	16.5492	12.3926	11.3162	0.210461	0.508109	0.818819
AUP1	550	ENSG00000115307	2	265.094	196.052	206.437	261.303	198.476	180.518	0.0418268	0.807253	0.960637
AURKA	6790	ENSG00000087586	20	238.959	243.798	234.288	272.315	209.993	204.595	0.0374815	0.9255	0.999913
AURKAIP1	54998	ENSG00000175756	1	50.6762	41.1172	53.0438	50.4564	38.6357	39.8475	-0.0685731	0.69801	0.917842
AURKB	9212	ENSG00000178999	17	167.008	132.216	153.113	145.334	124.072	112.019	-0.145183	0.718925	0.923346
AURKBP1	644233	ENSG00000230948	8	0	0	0	0	0	0	0	1	NA
AURKC	6795	ENSG00000105146	19	0.796796	0.446926	0.839743	0.12443	0.485983	0.300963	-1.05977	0.120513	0.418568
AUTS2	26053	ENSG00000158321	7	0	0	0	0.87101	1.11776	1.20385	6.37723	1.10225e-06	5.90335e-05
AVEN	57099	ENSG00000169857	15	18.8044	16.3128	14.4856	17.5446	13.4131	14.2657	-0.0327954	0.902114	0.990402
AVIL	10677	ENSG00000135407	12	4.46206	6.6294	4.96848	2.98632	3.79067	3.55137	-0.538272	0.11034	0.399136
AVL9	23080	ENSG00000105778	7	59.2019	54.1525	52.7638	58.6065	57.0544	55.4976	0.143379	0.131314	0.437103
AVP	551	ENSG00000101200	20	0	0	0	0	0	0	0	1	NA
AVPI1	60370	ENSG00000119986	10	11.5535	12.7374	12.7361	11.1987	15.4543	12.821	0.193356	0.279339	0.639421
AVPR1A	552	ENSG00000166148	12	0	0	0	0	0	0	0	1	NA
AVPR2	554	ENSG00000126895	X	0.637437	0.372438	0.0699786	0.311075	0.194393	0.240771	-0.418265	0.581344	0.858595
AWAT1	158833	ENSG00000204195	X	0	0	0	0	0.0485983	0	0.664072	0.880236	NA
AWAT2	158835	ENSG00000147160	X	0	0	0.0699786	0.062215	0.0485983	0	0.5701	0.896224	NA
AXDND1	126859	ENSG00000162779	1	0.557757	0.893852	0.559829	0.684365	0.680377	0.963083	0.303829	0.584717	0.860327
AXIN1	8312	ENSG00000103126	16	32.0312	26.6666	26.5219	36.7691	43.2039	39.5466	0.589487	0.000927477	0.0144813
AXIN2	8313	ENSG00000168646	17	3.66526	5.66106	4.61859	2.0531	2.57571	2.64848	-0.840467	0.00362901	0.041606
AXL	558	ENSG00000167601	19	1819.24	1641.11	1982.77	1626.3	1328.68	1270.37	-0.265877	0.255084	0.611401
AZGP1	563	ENSG00000160862	7	0	0	0	0	0	0.0601927	0.664072	0.880236	NA
AZGP1P2	401393	ENSG00000214252	7	0	0	0	0	0	0	0	1	NA
AZI2	64343	ENSG00000163512	3	45.3377	44.5436	38.7681	57.4245	63.8096	67.7769	0.655284	1.39122e-08	1.35826e-06
AZIN1	51582	ENSG00000155096	8	353.22	326.777	341.495	471.963	392.383	407.865	0.416332	0.00841744	0.0775355
AZIN2	113451	ENSG00000142920	1	4.46206	7.59774	4.54861	4.72834	8.06732	7.16293	0.364106	0.249778	0.605078
AZU1	566	ENSG00000172232	19	0.0796796	0.223463	0.0699786	0	0.194393	0.0601927	-0.396701	0.785856	NA
B2M	567	ENSG00000166710	15	465.09	441.712	368.997	376.028	381.303	394.984	-0.0467748	0.738147	0.930878
B3GALNT1	8706	ENSG00000169255	3	26.7723	28.6033	25.9621	33.6583	28.2842	32.0827	0.307295	0.110017	0.398659
B3GALNT2	148789	ENSG00000162885	1	35.7761	32.7001	30.0208	38.0756	30.8113	29.6148	0.0999869	0.466273	0.791751
B3GALT1	8708	ENSG00000172318	2	0.876475	0.893852	1.18964	1.43094	1.16636	1.80578	0.662879	0.207722	0.552696
B3GALT1-AS1	105616981	ENSG00000235335	2	0	0	0	0.062215	0	0.180578	2.61066	0.132426	NA
B3GALT2	8707	ENSG00000162630	1	0	0	0	0.062215	0	0	0.664078	0.739594	0.931466
B3GALT5	10317	ENSG00000183778	21	5.97597	5.21414	7.90758	8.77232	4.42245	5.47753	0.0607587	0.849397	0.975157
B3GALT6	126792	ENSG00000176022	1	25.4178	22.7932	16.1651	18.4156	19.4393	21.6092	-0.0125359	0.954558	1
B3GAT1	27087	ENSG00000109956	11	0	0	0	0	0	0	0	1	NA
B3GAT2	135152	ENSG00000112309	6	0.0796796	0	0	0	0	0	-1.25951	0.577376	NA
B3GAT3	26229	ENSG00000149541	11	13.7049	13.8547	12.1763	16.7981	19.4879	18.4792	0.563635	0.00219646	0.0287117
B3GLCT	145173	ENSG00000187676	13	20.7964	25.1768	18.4743	18.2912	18.4188	19.7432	-0.0923837	0.519454	0.825183
B3GNT2	10678	ENSG00000170340	2	60.2378	57.8024	45.9059	61.0951	57.1516	58.3267	0.207499	0.308341	0.668958
B3GNT3	10331	ENSG00000179913	19	4.54174	3.94785	4.05876	3.79512	4.08226	4.0931	0.0333423	0.904886	0.991409
B3GNT4	79369	ENSG00000176383	12	0.796796	0.670389	0.699786	0.74658	0.728975	0.541734	0.00169903	0.997322	1
B3GNT5	84002	ENSG00000176597	3	13.3065	12.6629	15.3253	12.7541	13.1215	17.5763	0.170703	0.551873	0.844133
B3GNT6	192134	ENSG00000198488	11	0	0	0	0	0	0	0	1	NA
B3GNT7	93010	ENSG00000156966	2	3.58558	6.40594	4.05876	5.53714	10.2543	11.6172	1.05942	0.0182174	0.132103
B3GNT8	374907	ENSG00000177191	19	1.59359	1.7877	2.65919	1.67981	2.47851	2.04655	0.135833	0.756392	0.937767
B3GNT9	84752	ENSG00000237172	16	24.2226	23.6126	16.5149	8.15017	9.37948	11.6774	-1.03922	0.000477653	0.00870127
B3GNTL1	146712	ENSG00000175711	17	19.9996	19.5903	17.0748	25.0726	26.3403	27.2673	0.574081	0.00010196	0.00248536
B3GNTL1P1	106481968	ENSG00000251237	5	0	0	0	0	0	0	0	1	NA
B4GALNT1	2583	ENSG00000135454	12	10.199	9.60891	9.86698	17.358	14.3365	15.7103	0.773183	4.03385e-06	0.000176258
B4GALNT2	124872	ENSG00000167080	17	0.159359	0.0744877	0	0.062215	0.0485983	0.0601927	-0.320961	0.840087	NA
B4GALNT3	283358	ENSG00000139044	12	3.02782	2.60707	2.37927	1.74202	2.8187	2.76886	-0.0191659	0.949479	1
B4GALNT4	338707	ENSG00000182272	11	8.28668	8.78955	10.7767	15.8026	19.002	19.0209	1.04731	0.000527432	0.00932709
B4GALT1	2683	ENSG00000086062	9	73.3052	85.2884	112.106	65.5746	78.9237	80.297	-0.171924	0.352105	0.709066
B4GALT2	8704	ENSG00000117411	1	62.0704	57.8769	51.2943	48.03	53.7498	47.5522	-0.0965782	0.521434	0.826787
B4GALT3	8703	ENSG00000158850	1	54.1024	49.6088	48.0053	54.2515	50.8825	50.0201	0.132338	0.245352	0.599858
B4GALT4	8702	ENSG00000121578	3	16.0156	15.419	15.3253	12.5674	13.5103	15.4695	-0.0716051	0.603697	0.871423
B4GALT5	9334	ENSG00000158470	20	98.1653	104.506	92.6516	112.671	112.748	117.255	0.313402	0.00382562	0.0432182
B4GALT6	9331	ENSG00000118276	18	20.7167	18.9944	21.7633	15.3671	13.6075	15.5899	-0.367137	0.0252841	0.162814
B4GALT7	11285	ENSG00000027847	5	15.4578	11.6946	12.3862	15.927	16.6692	17.817	0.452429	0.0256872	0.164112
B4GAT1	11041	ENSG00000174684	11	19.7605	27.486	19.1042	16.5492	20.8487	21.4888	-0.0743719	0.752526	0.936108
B9D1	27077	ENSG00000108641	17	7.88828	12.365	7.97756	5.66157	11.372	10.1726	0.0457136	0.878641	0.982089
B9D2	80776	ENSG00000123810	19	3.9043	3.42643	2.79914	4.91499	4.47105	2.88925	0.381976	0.229689	0.580399
BAALC	79870	ENSG00000164929	8	0	0	0	0	0	0	0	1	1
BAALC-AS2	157556	ENSG00000236939	8	0	0.0744877	0	0	0	0	-1.2595	0.773874	NA
BAAT	570	ENSG00000136881	9	0.0796796	0	0	0.186645	0.0485983	0	1.64027	0.471198	NA
BABAM1	29086	ENSG00000105393	19	25.3381	25.1768	22.4631	29.5521	27.3123	27.2071	0.30373	0.0291469	0.177159
BABAM2	9577	ENSG00000158019	2	22.7087	24.5809	19.8039	14.4961	16.9608	17.0345	-0.36824	0.045925	0.236892
BACE1	23621	ENSG00000186318	11	66.8512	60.5585	63.6105	45.9769	37.1777	38.7039	-0.549515	0.000199281	0.00436392
BACE2	25825	ENSG00000182240	21	45.5767	51.3965	38.5582	46.1635	43.2039	46.7697	0.105411	0.507211	0.818029
BACH1	571	ENSG00000156273	21	109.958	123.799	94.4711	84.6124	133.5	135.795	0.20727	0.273756	0.634153
BACH1-IT3	54147	ENSG00000234293	21	0.876475	0.446926	0.48985	0.24886	0.388787	0.300963	-0.827795	0.247713	NA
BACH2	60468	ENSG00000112182	6	7.4102	11.0242	7.62767	5.66157	9.37948	8.00562	-0.0759922	0.747388	0.934484
BAD	572	ENSG00000002330	11	52.0308	55.1954	44.4364	45.2303	52.1946	52.6084	0.0843784	0.526339	0.830071
BAG1	573	ENSG00000107262	9	35.7761	31.3593	33.7996	35.3381	34.3104	30.5177	0.0892355	0.517195	0.823996
BAG2	9532	ENSG00000112208	6	68.0464	46.1824	57.0325	69.4942	50.7367	54.354	0.129399	0.568142	0.850931
BAG3	9531	ENSG00000151929	10	160.953	83.0538	123.652	87.101	77.9517	79.1534	-0.48698	0.0266868	0.168319
BAG4	9530	ENSG00000156735	8	33.6248	30.242	33.1698	38.6977	29.0132	33.4671	0.158605	0.339132	0.698114
BAG5	9529	ENSG00000166170	14	56.8912	54.525	56.5427	54.7492	48.4525	55.7384	0.0185863	0.879668	0.98239
BAG6	7917	ENSG00000204463	6	101.193	90.6515	120.013	117.897	114.4	111.778	0.240307	0.0797196	0.329924
BAGE2	85319	ENSG00000187172	21	0.398398	0.297951	0.0699786	0.186645	0.728975	0.541734	1.06628	0.195937	NA
BAHCC1	57597	ENSG00000266074	17	19.1231	22.7932	34.9193	24.1394	22.4524	25.5217	0.00302612	0.990768	1
BAHD1	22893	ENSG00000140320	15	25.1788	23.6871	28.8312	23.8284	23.0356	25.1003	-0.0139392	0.911671	0.993003
BAIAP2	10458	ENSG00000175866	17	64.0624	64.6553	78.2361	56.429	45.1964	48.3347	-0.367044	0.0594929	0.276449
BAIAP2-DT	440465	ENSG00000226137	17	5.09949	8.56608	8.53739	4.72834	7.48414	8.06582	-0.0362639	0.90427	0.991028
BAIAP2L1	55971	ENSG00000006453	7	16.4937	18.175	13.6458	17.7313	27.4095	27.2673	0.684131	0.00139576	0.0201412
BAIAP2L2	80115	ENSG00000128298	22	0.0796796	0.223463	0.209936	0.435505	0.145795	0.180578	0.634235	0.526384	NA
BAIAP3	8938	ENSG00000007516	16	1.11551	2.38361	1.11966	3.67069	10.4486	7.82505	2.34544	1.98144e-06	9.93105e-05
BAK1	578	ENSG00000030110	6	28.9237	26.9645	29.9508	34.5915	32.6095	28.2304	0.252046	0.0913259	0.35769
BAMBI	25805	ENSG00000095739	10	7.72892	6.92736	5.31837	11.8831	8.16452	8.48717	0.615694	0.0312648	0.184469
BANF1	8815	ENSG00000175334	11	47.25	45.5865	106.717	52.385	48.5983	50.5618	-0.301824	0.344916	0.702997
BANF2	140836	ENSG00000125888	20	0	0	0	0	0	0	0	1	NA
BANK1	55024	ENSG00000153064	4	1.99199	4.32029	5.38835	2.61303	3.59628	3.00963	-0.251758	0.576471	0.855577
BANP	54971	ENSG00000172530	16	20.9557	14.7486	20.5037	18.4156	13.8991	15.0482	-0.148357	0.431582	0.773693
BAP1	8314	ENSG00000163930	3	109.639	100.037	107.487	136.002	128.64	116.292	0.363988	0.00596818	0.0604395
BARD1	580	ENSG00000138376	2	84.301	83.0538	87.0533	80.0085	74.2097	76.6253	-0.0413416	0.867342	0.977681
BARHL2	343472	ENSG00000143032	1	0	0	0	0	0	0	0	1	NA
BARX1	56033	ENSG00000131668	9	0.159359	0	0	0	0	0	-2.1553	0.169585	0.49707
BARX1-DT	101928040	ENSG00000235601	9	0	0	0	0	0	0	0	1	1
BARX2	8538	ENSG00000043039	11	0	0	0	0	0	0	0	1	NA
BASP1	10409	ENSG00000176788	5	49.7201	49.3853	48.1453	41.0619	43.0581	43.5795	-0.106171	0.312182	0.67309
BASP1-AS1	285696	ENSG00000215196	5	0	0	0.0699786	0.186645	0	0.120385	1.94647	0.177256	0.508052
BATF	10538	ENSG00000156127	14	3.9043	2.30912	2.09936	4.41727	3.20749	3.49118	0.524824	0.169447	0.496992
BATF2	116071	ENSG00000168062	11	1.51391	0.670389	0.839743	0.808795	2.18693	1.80578	0.785975	0.123934	0.423932
BATF3	55509	ENSG00000123685	1	3.26686	2.90502	3.00908	5.41271	3.49908	3.97272	0.586282	0.111084	0.40077
BAX	581	ENSG00000087088	19	50.2778	38.9571	53.7435	52.0118	39.559	41.3524	-0.00597374	0.973676	1
BAZ1A	11177	ENSG00000198604	14	192.506	159.255	178.375	164.994	145.017	158.788	-0.0772535	0.656625	0.898878
BAZ1B	9031	ENSG00000009954	7	179.678	164.171	178.515	182.726	139.137	145.726	-0.0601835	0.748885	0.935015
BAZ2A	11176	ENSG00000076108	12	81.7513	103.389	135.758	71.7961	88.1574	93.9006	-0.242688	0.217346	0.565698
BAZ2B	29994	ENSG00000123636	2	90.9941	104.655	77.9561	50.0831	62.2545	65.5498	-0.522551	0.0512934	0.2532
BBC3	27113	ENSG00000105327	19	2.54975	5.21414	2.09936	3.11075	7.62994	7.52408	0.98527	0.0889147	0.351181
BBIP1	92482	ENSG00000214413	10	12.7487	13.0353	10.2868	11.2609	14.3851	14.386	0.252831	0.161794	0.485953
BBOF1	80127	ENSG00000119636	14	5.25885	5.81004	5.31837	3.42183	5.49161	6.19984	-0.0173029	0.960058	1
BBOX1	8424	ENSG00000129151	11	0	0	0	0	0	0	0	1	NA
BBOX1-AS1	103695435	ENSG00000254560	11	0.239039	0.223463	0	0	0.0971967	0.120385	-0.895757	0.350061	0.707406
BBS1	582	ENSG00000174483	11	2.31071	1.34078	0.9797	1.2443	1.45795	1.44462	-0.0483927	0.929146	1
BBS10	79738	ENSG00000179941	12	31.6328	31.5828	34.4994	18.6023	16.815	18.5995	-0.758081	2.70166e-06	0.000126607
BBS12	166379	ENSG00000181004	4	7.56956	7.97018	3.98878	5.41271	6.31778	7.28331	0.0642605	0.843317	0.973457
BBS2	583	ENSG00000125124	16	35.8558	50.2792	31.2804	28.37	45.5852	42.1349	0.0812893	0.784765	0.949649
BBS4	585	ENSG00000140463	15	6.29469	6.40594	6.22809	5.84821	9.47668	8.72794	0.44672	0.118409	0.414523
BBS5	129880	ENSG00000163093	2	5.49789	4.02233	5.8782	3.48404	3.79067	3.79214	-0.376637	0.115846	0.410576
BBS7	55212	ENSG00000138686	4	27.8082	28.7523	22.953	20.9665	22.7926	26.9663	-0.0693102	0.659752	0.900208
BBS9	27241	ENSG00000122507	7	7.09148	11.0987	7.62767	5.786	9.52527	8.78813	-0.00135491	0.996669	1
BBX	56987	ENSG00000114439	3	177.845	203.649	163.4	151.742	170.774	182.504	-0.0112149	0.943384	1
BCAM	4059	ENSG00000187244	19	10.8364	17.3556	22.883	11.5098	16.7664	14.1453	-0.173717	0.60716	0.873195
BCAN	63827	ENSG00000132692	1	0	0	0.0699786	0	0.194393	0	1.44407	0.492581	NA
BCAP29	55973	ENSG00000075790	7	31.1547	29.7951	30.4407	31.7919	19.1963	27.5081	-0.12167	0.579664	0.857533
BCAP31	10134	ENSG00000185825	X	136.332	112.625	128.9	130.216	107.694	105.578	-0.0374159	0.794312	0.953319
BCAR1	9564	ENSG00000050820	16	134.101	104.432	140.797	98.8597	86.6508	79.6951	-0.416421	0.0051551	0.0543795
BCAR1P1	100533717	ENSG00000258397	15	0.0796796	0	0	0	0	0	-1.2595	0.775058	NA
BCAR1P2	100533718	ENSG00000258771	15	0.0796796	0	0	0	0	0	-1.2595	0.775058	NA
BCAR3	8412	ENSG00000137936	1	262.226	215.865	226.87	139.548	150.898	141.152	-0.60719	3.02155e-06	0.000139162
BCAR4	400500	ENSG00000262117	16	0	0	0	0.062215	0	0	0.664075	0.837282	NA
BCAS1	8537	ENSG00000064787	20	0.557757	0.148975	0.0699786	0.062215	0.0485983	0.180578	-1.31042	0.220871	NA
BCAS2	10286	ENSG00000116752	1	52.6682	42.309	37.6485	57.9222	42.1833	43.8805	0.220254	0.255913	0.611796
BCAS3	54828	ENSG00000141376	17	25.0991	33.3705	25.8921	23.2684	32.6581	35.6341	0.215228	0.488534	0.805274
BCAS4	55653	ENSG00000124243	20	14.661	16.1638	17.4247	13.4384	15.6487	16.3724	0.0115206	0.940759	1
BCAT1	586	ENSG00000060982	12	150.276	171.769	183.624	185.65	187.978	193.158	0.262065	0.214216	0.561056
BCAT2	587	ENSG00000105552	19	38.0868	38.5846	38.4182	47.3456	52.146	45.6862	0.434758	0.000220446	0.00472895
BCCIP	56647	ENSG00000107949	10	49.242	45.214	61.8611	91.2694	65.7049	68.0177	0.623655	0.00405111	0.0449604
BCDIN3D	144233	ENSG00000186666	12	1.59359	1.41527	2.79914	1.99088	2.57571	2.58828	0.392852	0.20718	0.552274
BCDIN3D-AS1	100286844	ENSG00000258057	12	0.717116	0.595901	1.18964	0.808795	0.777573	0.722312	-0.0248069	0.965399	1
BCHE	590	ENSG00000114200	3	14.8204	16.9832	13.086	10.0788	11.9552	11.7978	-0.308958	0.393147	0.745829
BCKDHA	593	ENSG00000248098	19	0.557757	0.744877	0.48985	0.74658	0.388787	0.240771	-0.289522	0.688805	NA
BCKDHB	594	ENSG00000083123	6	17.6889	21.1545	20.5737	15.2427	19.002	20.3451	-0.024857	0.906415	0.991423
BCKDK	10295	ENSG00000103507	16	66.2137	68.9756	70.6784	47.159	49.3759	49.057	-0.401335	0.00351645	0.0406136
BCL10	8915	ENSG00000142867	1	52.8276	42.607	41.1474	33.845	33.9702	35.8748	-0.296076	0.0316394	0.185977
BCL11A	53335	ENSG00000119866	2	0.239039	0.372438	0.699786	0.37329	0.534582	0.541734	0.227996	0.685667	0.913063
BCL11B	64919	ENSG00000127152	14	0.0796796	0.223463	0.629807	0.062215	0.145795	0.180578	-1.18212	0.204106	NA
BCL2	596	ENSG00000171791	18	25.5771	19.9627	25.0523	23.3928	17.9814	18.5393	-0.137237	0.525734	0.829709
BCL2A1	597	ENSG00000140379	15	0	0	0.139957	0.37329	0.437385	0.421349	3.18353	0.0685401	NA
BCL2L1	598	ENSG00000171552	20	293.141	299.664	304.547	272.502	302.184	262.199	-0.00188659	0.993284	1
BCL2L10	10017	ENSG00000137875	15	0.0796796	0	0	0	0.0971967	0.180578	1.89747	0.291236	NA
BCL2L11	10018	ENSG00000153094	2	9.88027	15.419	14.9754	11.7586	13.7533	13.8443	0.061756	0.862529	0.977192
BCL2L12	83596	ENSG00000126453	19	17.4498	17.3556	42.617	19.2244	17.8842	16.1316	-0.445861	0.170175	0.497649
BCL2L12P1	100289095	ENSG00000248530	3	0.0796796	0	0.209936	0.311075	0.0485983	0	0.388312	0.8453	NA
BCL2L13	23786	ENSG00000099968	22	69.0822	67.6348	59.7617	67.3166	67.3087	69.7031	0.156253	0.297417	0.656897
BCL2L14	79370	ENSG00000121380	12	0	0	0.0699786	0	0	0	-1.2595	0.775058	NA
BCL2L15	440603	ENSG00000188761	1	0.717116	0.446926	0.629807	0.49772	0.388787	0.601927	-0.177395	0.764878	0.941037
BCL2L2	599	ENSG00000129473	14	35.4574	33.8919	45.766	35.2759	34.0188	33.4069	-0.0675477	0.647689	0.894307
BCL2L2-PABPN1	100529063	ENSG00000258643	14	0.318718	0.744877	0.279914	0.186645	0.340188	0.300963	-0.588632	0.441923	NA
BCL3	602	ENSG00000069399	19	9.08347	13.9292	13.016	8.77232	12.587	14.0249	0.0692285	0.775469	0.944951
BCL6	604	ENSG00000113916	3	23.8242	22.1228	20.7836	17.1714	23.1328	18.9607	-0.0702076	0.785039	0.949649
BCL6B	255877	ENSG00000161940	17	0.159359	0.223463	0.209936	0.12443	0.0971967	0.0601927	-0.982008	0.278346	0.638393
BCL7A	605	ENSG00000110987	12	1.59359	1.41527	2.09936	1.74202	2.13833	2.16694	0.340232	0.289876	0.649005
BCL7B	9275	ENSG00000106635	7	30.2782	22.4953	31.4904	28.9922	20.0711	19.2616	-0.203313	0.325373	0.684908
BCL7C	9274	ENSG00000099385	16	50.0388	53.0352	52.5539	37.5779	35.6226	33.7079	-0.443434	0.000502594	0.00898962
BCL9	607	ENSG00000116128	1	21.9916	19.8882	24.9824	22.3974	21.1889	19.7432	0.0202322	0.925493	0.999913
BCL9L	283149	ENSG00000186174	11	81.7513	86.4057	171.588	74.2847	70.0302	73.1943	-0.547977	0.0517753	0.254331
BCLAF1	9774	ENSG00000029363	6	189.319	188.379	219.033	196.288	153.474	170.526	-0.0993891	0.549607	0.842903
BCLAF1P2	731605	ENSG00000279800	16	3.9043	3.20297	2.79914	2.67525	2.23552	2.40771	-0.336374	0.271005	0.630585
BCLAF3	256643	ENSG00000173681	X	7.64924	8.93852	10.4268	9.14561	13.0244	11.0153	0.39502	0.0579298	0.272427
BCO1	53630	ENSG00000135697	16	0	0	0	0	0	0.0601927	0.664072	0.880236	NA
BCO2	83875	ENSG00000197580	11	1.83263	1.04283	1.67949	0.62215	0.534582	0.662119	-1.22955	0.00723534	0.0695164
BCOR	54880	ENSG00000183337	X	42.7879	39.1805	41.9172	43.7994	38.6357	38.4631	0.0639877	0.693064	0.917248
BCORL1	63035	ENSG00000085185	X	11.9519	12.365	25.8221	7.52802	8.01872	8.24639	-0.981211	0.00167389	0.0231736
BCR	613	ENSG00000186716	22	55.8554	54.674	49.8248	56.6779	54.3329	55.0763	0.150301	0.223844	0.573609
BCRP4	616	ENSG00000215456	22	0	0.148975	0	0	0.0485983	0.120385	0.267106	0.927933	NA
BCRP7	100133163	ENSG00000215544	22	0.0796796	0.0744877	0	0	0.145795	0.0601927	0.570532	0.795744	NA
BCRP8	100133044	ENSG00000236794	22	0	0.0744877	0.0699786	0.186645	0.0971967	0	1.03113	0.488602	NA
BCS1L	617	ENSG00000074582	2	31.7922	25.6983	36.1789	34.0316	27.944	23.114	-0.0392357	0.867875	0.977898
BCYRN1	618	ENSG00000236824	2	0.239039	0.372438	1.60951	1.30652	0.923368	0.842697	0.528435	0.272396	0.632452
BDH1	622	ENSG00000161267	3	6.93213	7.89569	7.48771	6.34593	6.99816	5.95907	-0.109873	0.666642	0.90395
BDH2	56898	ENSG00000164039	4	10.5974	12.9609	10.4268	7.15473	10.2543	10.4133	-0.18989	0.544326	0.840615
BDKRB1	623	ENSG00000100739	14	0.0796796	0.297951	0.209936	0.062215	0.0971967	0.300963	-0.274758	0.834328	NA
BDKRB2	624	ENSG00000168398	14	0.717116	2.97951	1.25961	0.684365	1.50655	1.56501	-0.306829	0.661166	0.900891
BDNF	627	ENSG00000176697	11	49.7998	68.6776	60.8814	42.3062	43.6899	36.2962	-0.455437	0.0129738	0.104916
BDNF-AS	497258	ENSG00000245573	11	0.557757	0.893852	0.349893	0.24886	0.534582	0.541734	-0.331806	0.632925	0.886909
BDP1	55814	ENSG00000145734	5	45.019	45.8844	47.7254	50.8919	49.8133	56.0394	0.27494	0.0224428	0.151056
BEAN1	146227	ENSG00000166546	16	0.398398	0.96834	0.629807	0	0.242992	0.240771	-1.89983	0.00281314	0.0346012
BEAN1-AS1	101927726	ENSG00000261656	16	0	0	0	0	0	0	0	1	NA
BECN1	8678	ENSG00000126581	17	105.177	96.834	108.677	109.001	113.283	105.879	0.178218	0.150247	0.469475
BECN2	441925	ENSG00000196289	1	0	0	0	0	0.0485983	0	0.664072	0.880236	NA
BEGAIN	57596	ENSG00000183092	14	0.796796	0.595901	0.48985	0.062215	0.485983	0.421349	-0.805545	0.150371	0.469784
BEND2	139105	ENSG00000177324	X	0.0796796	0	0	0	0	0	-1.2595	0.769712	NA
BEND3	57673	ENSG00000178409	6	21.1948	17.0577	24.7024	29.2411	21.3347	20.6461	0.276696	0.284238	0.644185
BEND4	389206	ENSG00000188848	4	5.73693	6.18248	4.96848	7.83909	8.55331	8.06582	0.636301	0.00141622	0.0203581
BEND5	79656	ENSG00000162373	1	0	0	0	0	0	0	0	1	NA
BEND6	221336	ENSG00000151917	6	4.14334	3.57541	3.49893	1.49316	0.777573	1.26405	-1.58011	5.1358e-05	0.00141434
BEND7	222389	ENSG00000165626	10	43.7441	35.8286	39.118	37.3912	34.845	34.37	-0.0545723	0.661024	0.900828
BEST1	7439	ENSG00000167995	11	0.318718	0.297951	0.279914	0.186645	0.58318	0.662119	0.787373	0.284102	0.643984
BEST2	54831	ENSG00000039987	19	0.239039	0	0	0.062215	0	0	-1.82131	0.379314	NA
BEST3	144453	ENSG00000127325	12	1.43423	0.446926	0.629807	0.62215	0.194393	0.0601927	-1.42248	0.0854621	0.343405
BEST4	266675	ENSG00000142959	1	0.0796796	0.297951	0.279914	0.12443	0.242992	0.300963	0.110204	0.907728	NA
BET1	10282	ENSG00000105829	7	11.6332	10.2048	9.58707	10.2033	11.7122	12.3997	0.229614	0.159626	0.482369
BET1L	51272	ENSG00000177951	11	35.6168	36.499	38.9781	30.3609	37.2263	38.4631	0.0312525	0.890666	0.985787
BEX1	55859	ENSG00000133169	X	0.0796796	0	0	0	0.0485983	0	-0.297717	0.859436	0.977192
BEX2	84707	ENSG00000133134	X	0.0796796	0	0	0.808795	0.826172	0.963083	5.11442	2.77568e-05	0.000861426
BEX3	27018	ENSG00000166681	X	109.719	121.192	100.279	93.1981	101.182	102.448	-0.0591788	0.691411	0.916553
BEX4	56271	ENSG00000102409	X	0.0796796	0.148975	0	0	0	0	-2.7418	0.0645238	0.290934
BEX5	340542	ENSG00000184515	X	0	0	0	0	0	0	0	1	1
BFAR	51283	ENSG00000103429	16	27.4895	23.3147	22.883	28.6189	25.0767	26.1838	0.216638	0.09456	0.365018
BFSP1	631	ENSG00000125864	20	5.89629	5.66106	3.56891	4.10619	4.51964	5.17657	-0.0276491	0.911209	0.993003
BFSP2	8419	ENSG00000170819	3	0	0	0	0	0	0	0	1	NA
BFSP2-AS1	85003	ENSG00000249993	3	0	0	0	0	0	0	0	1	NA
BGLAP	632	ENSG00000242252	1	0.239039	0.0744877	0.419872	0.12443	0.145795	0.0601927	-1.04387	0.349943	NA
BGN	633	ENSG00000182492	X	0.0796796	0	0	0	0	0	-1.25951	0.458882	0.788818
BHLHA15	168620	ENSG00000180535	7	0.717116	0.670389	0.559829	0.186645	1.26356	1.80578	0.848674	0.165381	0.490636
BHLHB9	80823	ENSG00000198908	X	17.9279	16.3873	19.664	14.185	13.8505	13.9647	-0.2636	0.222453	0.57171
BHLHE23	128408	ENSG00000125533	20	0	0	0	0	0	0	0	1	NA
BHLHE40	8553	ENSG00000134107	3	45.8158	74.4132	52.8338	66.6323	118.92	126.645	0.946418	0.0111473	0.094422
BHLHE40-AS1	100507582	ENSG00000235831	3	0.637437	0.595901	0.349893	0.808795	0.388787	0.541734	0.230631	0.735595	0.929513
BHLHE41	79365	ENSG00000123095	12	6.45405	4.46926	4.40865	2.92411	3.45048	3.61156	-0.514699	0.213472	0.559889
BICC1	80114	ENSG00000122870	10	53.3853	55.8658	39.9578	28.4945	23.3758	26.7255	-0.825096	0.00688504	0.0670442
BICD1	636	ENSG00000151746	12	23.2664	22.7187	27.1517	19.5355	14.9197	14.687	-0.476773	0.0160381	0.121087
BICD1P1	391472	ENSG00000224346	2	0	0	0.0699786	0	0	0	-1.2595	0.775058	NA
BICD2	23299	ENSG00000185963	9	114.022	111.285	100.769	134.322	113.574	112.38	0.243576	0.0382199	0.211439
BICDL1	92558	ENSG00000135127	12	0.0796796	0.0744877	0	0.311075	0.145795	0	1.69697	0.171056	0.498642
BICDL2	146439	ENSG00000162069	16	0	0	0	0	0	0	0	1	NA
BICRA	29998	ENSG00000063169	19	3.5059	2.68156	7.8376	2.0531	2.33272	1.86597	-1.07028	0.0155499	0.118496
BICRAL	23506	ENSG00000112624	6	18.4857	18.3985	17.4247	11.2609	15.6001	12.7006	-0.354456	0.0578811	0.272394
BID	637	ENSG00000015475	22	27.1707	18.6219	19.8039	32.5385	29.6936	30.3973	0.600761	0.000286158	0.00578508
BIK	638	ENSG00000100290	22	0.239039	0.223463	0.279914	1.18209	1.89533	1.44462	2.71014	3.954e-06	0.000174395
BIN1	274	ENSG00000136717	2	27.4895	31.5828	26.102	27.3124	32.0749	29.976	0.169024	0.230089	0.580769
BIN2	51411	ENSG00000110934	12	0	0	0	0	0	0	0	1	NA
BIN3	55909	ENSG00000147439	8	5.97597	6.33145	7.8376	7.40359	7.82433	8.12601	0.307672	0.083401	0.338095
BIRC2	329	ENSG00000110330	11	203.98	151.731	167.039	247.616	155.563	160.835	0.211463	0.297844	0.657359
BIRC3	330	ENSG00000023445	11	58.7239	48.566	39.6778	159.208	118.483	121.288	1.54305	3.0243e-15	1.06963e-12
BIRC5	332	ENSG00000089685	17	154.658	148.603	158.711	175.384	128.397	132.966	0.018496	0.960198	1
BIRC6	57448	ENSG00000115760	2	316.248	329.385	295.45	280.154	279.635	280.377	-0.0645969	0.596689	0.86718
BIRC7	79444	ENSG00000101197	20	0	0.148975	0.279914	0	0	0	-3.70387	0.0556472	NA
BISPR	105221694	ENSG00000282851	19	0.159359	0.372438	0.139957	0.62215	0.534582	0.541734	1.43435	0.0530035	0.2581
BIVM	54841	ENSG00000134897	13	20.637	18.473	18.5443	13.314	13.7047	16.6132	-0.303023	0.0418651	0.22326
BLCAP	10904	ENSG00000166619	20	82.1497	71.6572	83.7643	72.3561	67.5517	69.7031	-0.0816123	0.46563	0.791677
BLID	414899	ENSG00000259571	11	3.34654	3.20297	5.10844	3.11075	3.59628	3.13002	-0.148442	0.665591	0.903374
BLK	640	ENSG00000136573	8	0.0796796	0	0	0	0	0.0601927	-0.297715	0.945754	NA
BLM	641	ENSG00000197299	15	42.7083	34.1898	34.8493	47.0346	28.8674	36.8981	0.114504	0.72414	0.925543
BLMH	642	ENSG00000108578	17	29.9595	24.9534	31.4204	36.5202	30.9571	28.2905	0.248987	0.201833	0.5439
BLNK	29760	ENSG00000095585	10	0	0	0	0	0	0	0	1	NA
BLOC1S1	2647	ENSG00000135441	12	3.1075	4.99068	3.56891	2.67525	4.08226	3.49118	-0.084696	0.760182	0.939019
BLOC1S2	282991	ENSG00000196072	10	28.7643	27.486	28.1314	32.2274	29.159	27.6886	0.177194	0.266575	0.625517
BLOC1S3	388552	ENSG00000189114	19	9.56155	8.26813	11.8964	7.40359	7.04676	6.13965	-0.432558	0.0302155	0.181407
BLOC1S4	55330	ENSG00000186222	4	9.80059	6.25697	7.48771	6.09707	7.97013	7.52408	-0.0185224	0.932862	1
BLOC1S5	63915	ENSG00000188428	6	12.9081	11.1731	12.0363	13.0651	12.6356	13.122	0.203604	0.164534	0.489495
BLOC1S6	26258	ENSG00000104164	15	43.3457	43.7988	43.6666	42.7417	41.989	41.5931	0.0482381	0.620366	0.880062
BLVRA	644	ENSG00000106605	7	18.645	22.1973	18.1244	13.8117	22.9384	22.4519	0.105118	0.629608	0.884513
BLVRB	645	ENSG00000090013	19	46.7719	62.7931	45.0662	43.0528	70.3704	64.7673	0.30212	0.212216	0.55855
BLZF1	8548	ENSG00000117475	1	34.5809	32.2532	32.4701	29.801	34.9908	34.6108	0.101623	0.495552	0.810074
BMERB1	89927	ENSG00000166780	16	7.4102	9.75789	6.08814	2.98632	3.93647	4.0931	-0.976263	0.000253899	0.00526475
BMF	90427	ENSG00000104081	15	22.7087	34.1154	19.734	8.64789	15.3571	17.817	-0.775875	0.312062	0.672909
BMI1	648	ENSG00000168283	10	29.0034	18.2495	29.321	28.8056	18.4188	20.9471	-0.0674313	0.80303	0.958144
BMP1	649	ENSG00000168487	8	15.2188	13.7057	13.5758	11.8209	9.76826	11.1356	-0.278844	0.162255	0.486643
BMP10	27302	ENSG00000163217	2	0	0	0	0	0	0	0	1	NA
BMP2	650	ENSG00000125845	20	4.06366	3.054	3.07906	1.11987	2.8187	2.94944	-0.457694	0.249073	0.604134
BMP2K	55589	ENSG00000138756	4	105.894	95.7167	105.458	114.476	93.5032	97.3315	0.0910713	0.545276	0.840767
BMP2KL	347359	ENSG00000204113	X	0.239039	0	0.139957	0	0.0485983	0	-2.52497	0.371361	NA
BMP3	651	ENSG00000152785	4	0.478078	0.372438	0.209936	0.186645	0.145795	0.300963	-0.645151	0.539088	NA
BMP4	652	ENSG00000125378	14	49.8794	70.3164	52.9738	18.8512	22.4524	21.9101	-1.35659	1.10421e-07	7.93045e-06
BMP5	653	ENSG00000112175	6	0.159359	0.223463	0.0699786	0.49772	0.29159	0.361156	1.44313	0.0719638	0.310178
BMP6	654	ENSG00000153162	6	0	0.0744877	0.0699786	0.186645	0.145795	0.120385	1.70505	0.208987	0.55441
BMP7	655	ENSG00000101144	20	0.239039	0.0744877	0	0.12443	0	0	-1.30474	0.300437	0.660546
BMP8A	353500	ENSG00000183682	1	0.0796796	0.297951	0.139957	0.12443	0.145795	0.240771	0.0621702	0.94291	1
BMP8B	656	ENSG00000116985	1	2.23103	3.6499	3.42895	6.2215	8.45611	8.30659	1.39751	1.23212e-10	1.83302e-08
BMPER	168667	ENSG00000164619	7	2.86847	1.34078	3.35897	2.73746	1.26356	1.02327	-0.498036	0.27892	0.639129
BMPR1A	657	ENSG00000107779	10	51.9511	57.132	52.9738	52.4473	53.2152	55.8588	0.0933438	0.379486	0.733117
BMPR1AP1	100421515	ENSG00000219642	6	0.717116	0.595901	0.349893	0.24886	0.485983	0.300963	-0.547343	0.382629	0.736199
BMPR1B	658	ENSG00000138696	4	5.17917	5.06516	6.15811	7.27916	5.05423	4.63483	0.144005	0.616149	0.877838
BMPR2	659	ENSG00000204217	2	135.694	144.655	164.73	99.7307	105.215	113.885	-0.38365	0.0771121	0.323147
BMS1	9790	ENSG00000165733	10	166.53	144.059	178.166	180.424	149.586	143.74	0.054462	0.711831	0.921113
BMS1P1	399761	ENSG00000204177	10	8.12732	6.77838	9.72702	9.08339	7.19255	9.26967	0.147797	0.559622	0.847394
BMS1P10	728611	ENSG00000237238	9	0.318718	0.521414	0.279914	0.186645	0.145795	0.180578	-1.03552	0.290567	NA
BMS1P11	644632	ENSG00000225883	9	0.159359	0.521414	0.209936	0.062215	0.0971967	0.240771	-1.07485	0.240663	0.59413
BMS1P13	644716	ENSG00000231701	9	0.239039	0.0744877	0.139957	0.062215	0.0485983	0.180578	-0.547367	0.683965	NA
BMS1P16	727914	ENSG00000258684	15	0	0	0	0	0	0	0	1	NA
BMS1P17	101101776	ENSG00000228294	14	0	0	0	0	0	0	0	1	NA
BMS1P3	414217	ENSG00000240089	10	0	0	0.139957	0	0	0	-2.08408	0.633744	NA
BMS1P4	729096	ENSG00000271816	10	0.557757	0.446926	0.9797	0.99544	0.680377	0.90289	0.45882	0.405427	0.755358
BMS1P4-AGAP5	113939925	ENSG00000242288	10	0	0	0	0	0	0	0	1	NA
BMS1P7	100133265	ENSG00000270025	10	0.876475	0.521414	0.839743	0.37329	0.340188	0.722312	-0.550849	0.370224	0.72628
BMS1P9	653458	ENSG00000198312	9	0	0	0.0699786	0.062215	0.0485983	0.120385	1.61757	0.471781	NA
BMT2	154743	ENSG00000164603	7	9.88027	8.34262	8.04754	6.53258	7.24115	6.98235	-0.235265	0.157156	0.479787
BMX	660	ENSG00000102010	X	0	0	0	0	0.0485983	0	0.664075	0.841553	NA
BNC1	646	ENSG00000169594	15	0.876475	0.297951	0.769764	0.37329	0.340188	0.120385	-1.10111	0.0293605	0.178063
BNC2	54796	ENSG00000173068	9	0.159359	0	0.0699786	0.062215	0.0485983	0	-0.89083	0.500977	0.81468
BNC2-AS1	111216284	ENSG00000234779	9	0	0	0	0	0	0	0	1	NA
BNIP1	662	ENSG00000113734	5	11.1551	9.98135	7.62767	12.443	15.4543	13.7841	0.639082	0.00534119	0.0556226
BNIP2	663	ENSG00000140299	15	64.0624	73.9663	58.2921	73.1649	71.6339	75.4214	0.264364	0.0291685	0.177233
BNIP3	664	ENSG00000176171	10	59.8394	92.2157	70.2585	124.679	146.281	151.505	1.02227	2.68467e-08	2.36264e-06
BNIP3L	665	ENSG00000104765	8	40.1585	60.9309	32.1901	30.3609	48.9871	51.0434	0.0656669	0.811063	0.961765
BNIP3P1	319138	ENSG00000197358	14	2.31071	3.42643	1.53953	3.04854	3.49908	4.81541	0.742692	0.0380171	0.210713
BNIP3P15	106481692	ENSG00000270716	19	0.0796796	0.0744877	0	0	0.0971967	0	-0.440089	0.837942	NA
BNIP3P16	106480418	ENSG00000267641	19	0.0796796	0.0744877	0.0699786	0	0	0	-2.74115	0.302785	NA
BNIP3P19	106480281	ENSG00000271638	19	0.159359	0.148975	0.0699786	0	0	0.180578	-0.990828	0.61766	NA
BNIP3P3	100421736	ENSG00000265631	18	0	0	0	0.062215	0.0485983	0	1.53189	0.725979	NA
BNIP3P32	106480283	ENSG00000268830	19	0	0	0	0	0	0	0	1	NA
BNIP3P33	106481695	ENSG00000268717	19	0	0	0	0	0	0	0	1	NA
BNIP3P4	100289028	ENSG00000271225	9	0.478078	0.223463	0.349893	0.311075	0.485983	0.240771	0.0970548	0.921639	NA
BNIP5	389384	ENSG00000189325	6	0	0	0	0	0	0	0	1	NA
BNIPL	149428	ENSG00000163141	1	0.478078	0.744877	0.629807	0.559935	0.728975	0.601927	0.130419	0.809465	0.961189
BOC	91653	ENSG00000144857	3	3.82462	4.39477	3.49893	5.10163	5.54021	5.59792	0.571309	0.0118454	0.0979018
BOD1	91272	ENSG00000145919	5	55.7757	45.1395	40.8675	51.2652	50.7367	52.0667	0.221972	0.0726569	0.312303
BOD1L1	259282	ENSG00000038219	4	105.097	135.195	125.891	110.494	120.718	126.043	0.0612253	0.66911	0.905005
BOK	666	ENSG00000176720	2	42.9473	39.4785	34.7794	43.1772	48.2582	46.6493	0.337319	0.0499854	0.250327
BOLA1	51027	ENSG00000178096	1	2.78879	2.97951	1.32959	2.17753	3.45048	3.61156	0.494619	0.0852534	0.342926
BOLA2	552900	ENSG00000169627	16	0.637437	0	0.349893	0	0.242992	0.0601927	-1.54331	0.30469	NA
BOLA2-SMG1P6	107282092	ENSG00000261740	16	0.159359	0	0.0699786	0.12443	0.0485983	0	-0.298891	0.846317	NA
BOLA2P3	106480323	ENSG00000220771	6	0	0.0744877	0	0	0	0.120385	0.639147	0.761392	NA
BOLA3	388962	ENSG00000163170	2	38.8836	29.1247	43.5966	49.772	36.1572	35.6341	0.22293	0.377621	0.732066
BOLA3-AS1	100507171	ENSG00000225439	2	0.956155	1.71322	1.32959	1.49316	1.74954	2.58828	0.632383	0.0543984	0.26194
BOLL	66037	ENSG00000152430	2	0	0	0	0	0	0	0	1	NA
BOP1	23246	ENSG00000261236	8	102.866	75.6795	122.603	163.128	110.318	104.314	0.427082	0.176023	0.506515
BORA	79866	ENSG00000136122	13	29.6408	37.6908	36.3889	32.6629	29.4992	31.7215	-0.0468982	0.878817	0.982089
BORCS5	118426	ENSG00000165714	12	0.876475	2.16014	2.23931	1.80424	2.72151	3.91252	0.763977	0.0696057	0.304069
BORCS6	54785	ENSG00000196544	17	14.9001	15.419	11.5465	8.02574	10.643	10.9551	-0.39793	0.13828	0.450088
BORCS7	119032	ENSG00000166275	10	7.09148	4.61824	6.57799	4.79056	4.66544	5.17657	-0.221902	0.327919	0.687181
BORCS8	729991	ENSG00000254901	19	6.93213	6.48043	10.9167	7.52802	6.36638	5.23676	-0.252399	0.320085	0.679808
BORCS8-MEF2B	4207	ENSG00000213999	19	0.159359	0.372438	0.629807	0.186645	0.242992	0.120385	-0.982237	0.275481	NA
BPESC1	60467	ENSG00000232416	3	0	0	0	0	0	0	0	1	NA
BPGM	669	ENSG00000172331	7	8.76475	9.53442	10.5668	13.8117	12.0038	13.8443	0.554255	0.023523	0.155229
BPHL	670	ENSG00000137274	6	14.9001	17.9515	12.2462	13.2518	21.9664	20.4655	0.404103	0.12699	0.429062
BPI	671	ENSG00000101425	20	0	0	0.0699786	0.12443	0.145795	0.240771	2.76446	0.0500049	0.250358
BPIFA2	140683	ENSG00000131050	20	0	0	0	0	0	0.0601927	0.664072	0.880236	NA
BPIFB2	80341	ENSG00000078898	20	0.0796796	0	0	0	0	0	-1.2595	0.775058	NA
BPIFB6	128859	ENSG00000167104	20	0	0	0	0	0	0	0	1	NA
BPNT1	10380	ENSG00000162813	1	36.4136	37.3928	34.6394	36.458	36.3516	35.0923	0.092022	0.503413	0.815538
BPNT2	54928	ENSG00000104331	8	167.327	168.268	157.452	143.841	137.193	139.045	-0.131979	0.0819003	0.335153
BPTF	2186	ENSG00000171634	17	130.754	136.312	127.921	124.119	118.823	127.849	0.0074838	0.955269	1
BRAF	673	ENSG00000157764	7	40.9553	41.9366	39.4679	37.6401	35.817	35.3331	-0.0706102	0.667488	0.904573
BRAFP1	286494	ENSG00000224775	X	0	0.223463	0.0699786	0.062215	0.0485983	0.180578	0.0516162	0.97206	NA
BRAP	8315	ENSG00000089234	12	53.9431	45.9589	44.0865	42.9284	41.1628	39.8475	-0.115152	0.311977	0.672881
BRAT1	221927	ENSG00000106009	7	44.8596	36.7224	43.8066	46.288	39.7048	44.6028	0.157713	0.250864	0.606297
BRCA1	672	ENSG00000012048	17	93.6235	88.5659	101.399	90.3362	76.591	79.0932	-0.106002	0.726713	0.926064
BRCA2	675	ENSG00000139618	13	187.167	152.178	180.755	125.239	85.8733	101.726	-0.633045	0.0352503	0.200597
BRCC3	79184	ENSG00000185515	X	20.0793	18.9944	27.1517	19.0378	15.3571	16.4928	-0.283601	0.231654	0.582532
BRCC3P1	100421311	ENSG00000251667	5	0.717116	0.148975	0.48985	0.311075	0.340188	0.361156	-0.310052	0.653266	0.897
BRD1	23774	ENSG00000100425	22	32.828	31.2103	38.5582	32.9117	28.673	31.1798	-0.0484151	0.743173	0.932944
BRD2	6046	ENSG00000204256	6	68.6838	66.294	51.1543	45.8525	36.0114	55.7986	-0.335859	0.0759614	0.320409
BRD3	8019	ENSG00000169925	9	18.645	25.7727	49.4049	23.8284	27.5067	28.9527	-0.131873	0.65124	0.895881
BRD3OS	266655	ENSG00000235106	9	20.637	22.0483	21.7633	22.7085	19.1477	21.1878	0.0642619	0.641928	0.891527
BRD4	23476	ENSG00000141867	19	57.9271	49.7578	110.496	52.5095	45.5366	44.5426	-0.517231	0.0644364	0.29063
BRD7	29117	ENSG00000166164	16	93.5438	90.6515	83.7643	80.1329	71.6825	75.301	-0.139242	0.220528	0.569642
BRD7P1	100288948	ENSG00000259043	14	0	0	0.0699786	0	0	0	-1.2595	0.775058	NA
BRD7P2	647076	ENSG00000184100	3	2.54975	2.16014	1.60951	0.62215	1.55515	1.20385	-0.783715	0.0801852	0.330854
BRD7P5	100129259	ENSG00000235768	13	0.318718	0.0744877	0.209936	0	0	0.240771	-1.2461	0.466762	NA
BRD8	10902	ENSG00000112983	5	84.301	94.8228	86.2136	97.0554	90.6359	90.0482	0.16414	0.200624	0.541808
BRD9	65980	ENSG00000028310	5	48.8436	48.1935	62.5609	55.3714	55.5965	51.1638	0.120199	0.365009	0.721435
BRD9P2	109729114	ENSG00000249908	5	0	0	0	0	0	0	0	1	NA
BRDT	676	ENSG00000137948	1	0	0	0	0	0	0	0	1	NA
BRDTP1	643486	ENSG00000271209	X	0.557757	0.297951	0.139957	0.435505	0.29159	0.240771	0.0726608	0.942638	NA
BRF1	2972	ENSG00000185024	14	35.5371	29.9441	37.8584	32.4762	31.7347	32.1429	-0.00240121	0.983942	1
BRF2	55290	ENSG00000104221	8	15.0594	11.6201	11.1966	14.5583	11.2748	10.7143	0.0497393	0.783452	0.948856
BRI3	25798	ENSG00000164713	7	29.4018	33.5195	34.7094	30.672	34.6506	33.8885	0.120725	0.53818	0.837471
BRI3BP	140707	ENSG00000184992	12	46.6922	34.0409	48.2852	66.9434	35.574	37.801	0.222004	0.546998	0.841187
BRICD5	283870	ENSG00000182685	16	2.39039	3.6499	2.58921	3.11075	3.93647	3.13002	0.340077	0.216877	0.565184
BRINP1	1620	ENSG00000078725	9	0	0	0	0	0	0	0	1	NA
BRINP2	57795	ENSG00000198797	1	0.717116	0.223463	0.139957	0	0	0	-4.99669	0.0392278	NA
BRINP3	339479	ENSG00000162670	1	0	0	0	0	0	0	0	1	1
BRIP1	83990	ENSG00000136492	17	84.4604	65.6981	72.2879	93.3847	64.3442	67.6566	0.120143	0.661432	0.900992
BRIX1	55299	ENSG00000113460	5	88.524	66.5175	80.0555	87.9098	56.8115	66.874	-0.0510052	0.850896	0.975896
BRIX1P1	100422268	ENSG00000254025	8	0	0	0	0	0	0	0	1	NA
BRK1	55845	ENSG00000254999	3	57.1303	51.62	59.6917	78.0798	73.4321	76.866	0.537693	2.67673e-07	1.74827e-05
BRME1	79173	ENSG00000132016	19	3.1075	3.27746	4.61859	3.04854	3.20749	3.67175	-0.056906	0.825	0.967325
BRMS1	25855	ENSG00000174744	11	61.0346	50.1302	51.0144	49.4609	37.6151	34.37	-0.316397	0.112908	0.404909
BRMS1L	84312	ENSG00000100916	14	21.4338	20.1117	27.0117	17.9801	12.1496	13.4832	-0.555512	0.0504965	0.25127
BROX	148362	ENSG00000162819	1	158.084	130.726	148.075	145.023	116.101	135.132	-0.0408677	0.786443	0.950107
BRPF1	7862	ENSG00000156983	3	37.8478	35.6051	39.3979	58.8554	51.417	46.1678	0.570123	9.34103e-05	0.00231917
BRPF3	27154	ENSG00000096070	6	65.4966	47.2252	67.5993	55.1847	37.9067	38.9447	-0.349708	0.0764008	0.321598
BRSK1	84446	ENSG00000160469	19	10.9958	12.2905	11.2666	7.52802	9.91406	10.2327	-0.220728	0.332493	0.692016
BRSK2	9024	ENSG00000174672	11	0.478078	0.595901	0.419872	1.99088	1.70094	1.38443	1.86505	6.87608e-05	0.00179515
BRWD1	54014	ENSG00000185658	21	166.132	184.953	150.944	132.767	145.601	151.746	-0.124328	0.371135	0.727176
BRWD1-AS1	100874093	ENSG00000238141	21	0.0796796	0	0.209936	0	0.194393	0.0601927	-0.0495841	0.974053	NA
BRWD1-AS2	103091865	ENSG00000255568	21	0.318718	0.744877	0.629807	0.559935	0.534582	0.782505	0.232209	0.71926	0.923398
BRWD3	254065	ENSG00000165288	X	68.6041	73.2959	76.2767	50.643	56.7143	59.5907	-0.288106	0.12591	0.427028
BSCL2	26580	ENSG00000168000	11	2.31071	2.53258	5.03846	2.0531	1.89533	2.16694	-0.60594	0.0693214	0.303456
BSDC1	55108	ENSG00000160058	1	42.6286	52.5883	33.4498	41.3108	55.2563	48.8764	0.276076	0.205858	0.550709
BSG	682	ENSG00000172270	19	583.892	677.838	553.461	545.439	541.045	582.003	-0.0232405	0.891526	0.985997
BSN	8927	ENSG00000164061	3	0.876475	0.297951	0.909721	0.808795	0.340188	0.601927	-0.170601	0.770059	0.942616
BSN-DT	100132677	ENSG00000226913	3	0.159359	0	0	0.186645	0	0.0601927	0.749078	0.667259	NA
BSND	7809	ENSG00000162399	1	0	0	0	0	0	0	0	1	NA
BSPRY	54836	ENSG00000119411	9	0	0.148975	0	0	0	0.0601927	-1.20042	0.598793	NA
BST1	683	ENSG00000109743	4	1.59359	1.04283	1.81944	1.18209	1.02056	1.02327	-0.371404	0.362378	0.718888
BST2	684	ENSG00000130303	19	0.159359	1.34078	0.559829	0.684365	2.08973	1.98636	1.29693	0.130379	0.435411
BTAF1	9044	ENSG00000095564	10	147.407	154.413	134.569	147.574	154.348	164.507	0.195014	0.214095	0.560895
BTBD1	53339	ENSG00000064726	15	79.5202	80.3722	65.8498	80.2574	70.6134	77.7689	0.117969	0.402811	0.753035
BTBD10	84280	ENSG00000148925	11	98.0856	85.5119	80.4054	82.9326	76.6396	76.9864	-0.0577371	0.64069	0.890981
BTBD10P1	100128678	ENSG00000257675	12	1.03584	0.372438	0.48985	0.24886	0.194393	0.601927	-0.761617	0.390878	NA
BTBD11	121551	ENSG00000151136	12	0	0	0	0	0	0.0601927	0.664078	0.73864	NA
BTBD16	118663	ENSG00000138152	10	0.318718	0.297951	0.0699786	0.24886	0.0485983	0.300963	-0.112776	0.916693	NA
BTBD17	388419	ENSG00000204347	17	0	0	0	0	0	0	0	1	NA
BTBD19	149478	ENSG00000222009	1	5.81661	4.91619	5.38835	1.61759	2.42992	3.06983	-1.07832	0.00323601	0.0382241
BTBD2	55643	ENSG00000133243	19	43.7441	45.1395	39.6778	33.6583	38.8301	42.496	-0.0620297	0.810516	0.96174
BTBD3	22903	ENSG00000132640	20	39.6804	38.2122	35.4092	30.1121	33.1927	33.1662	-0.132034	0.447661	0.786002
BTBD6	90135	ENSG00000184887	14	44.1425	41.7131	36.3889	51.0785	41.4058	43.8805	0.257442	0.051694	0.254265
BTBD7	55727	ENSG00000011114	14	13.4658	12.365	15.3253	11.0121	9.52527	8.06582	-0.427661	0.0144351	0.112838
BTBD7P2	100420392	ENSG00000237618	10	0	0	0	0	0	0	0	1	NA
BTBD9	114781	ENSG00000183826	6	17.2108	16.6852	14.3456	14.5583	12.0524	12.0987	-0.218691	0.165184	0.49046
BTC	685	ENSG00000174808	4	0.956155	1.93668	1.32959	0.311075	0.680377	1.08347	-0.930442	0.120106	0.418008
BTD	686	ENSG00000169814	3	13.9439	18.324	12.5961	16.6114	19.0506	17.6364	0.347334	0.148588	0.46725
BTF3	689	ENSG00000145741	5	239.437	223.314	241.706	299.441	274.775	280.799	0.378722	0.00948929	0.0842446
BTF3L4	91408	ENSG00000134717	1	37.4494	37.4673	37.2986	42.1818	43.3497	42.4358	0.288526	0.0845469	0.341411
BTF3P1	693	ENSG00000254225	8	0	0	0	0	0	0	0	1	NA
BTF3P14	100132641	ENSG00000262609	17	0	0	0	0	0	0	0	1	NA
BTF3P6	100499261	ENSG00000233956	21	0.717116	0.297951	0.909721	0.24886	0.534582	0.240771	-0.793566	0.346917	NA
BTG1	694	ENSG00000133639	12	43.8238	45.9589	45.2761	42.6795	51.5142	57.6044	0.266768	0.290482	0.649152
BTG2	7832	ENSG00000159388	1	1.67327	1.41527	1.32959	2.30196	2.52711	2.16694	0.768512	0.0373364	0.20833
BTG3	10950	ENSG00000154640	21	30.1189	30.3165	35.3392	36.3336	35.7684	33.8283	0.24351	0.28267	0.642182
BTG3-AS1	110806272	ENSG00000280594	21	0.239039	0.223463	0	0	0.0485983	0	-2.80816	0.136751	NA
BTG4	54766	ENSG00000137707	11	0.239039	0.595901	0.0699786	0.24886	0.534582	0.180578	0.222567	0.788121	0.950647
BTK	695	ENSG00000010671	X	0.159359	0.223463	0.559829	0.435505	0.29159	0.180578	0.0167598	0.982696	NA
BTLA	151888	ENSG00000186265	3	0.239039	0.148975	0	0	0.194393	0.0601927	-0.417235	0.768453	NA
BTN1A1	696	ENSG00000124557	6	0.0796796	0	0	0	0	0.0601927	-0.297717	0.913463	NA
BTN1A1P1	100420941	ENSG00000284688	6	0.0796796	0.0744877	0.0699786	0.062215	0	0.0601927	-0.847926	0.608155	NA
BTN2A1	11120	ENSG00000112763	6	38.4056	35.5306	34.2895	34.4049	31.6861	31.3002	-0.0525502	0.601173	0.869588
BTN2A2	10385	ENSG00000124508	6	29.0831	26.89	21.4834	24.9482	31.8319	24.1974	0.166602	0.413215	0.761549
BTN2A3P	54718	ENSG00000124549	6	11.0755	8.78955	9.72702	7.90131	9.76826	8.66774	-0.0641077	0.745465	0.93382
BTN3A1	11119	ENSG00000026950	6	9.32251	14.972	10.1469	8.7101	11.5178	12.0385	0.00245537	0.993851	1
BTN3A2	11118	ENSG00000186470	6	18.0076	23.3891	17.0048	13.6873	16.2804	15.7705	-0.254097	0.301362	0.661401
BTN3A3	10384	ENSG00000111801	6	8.207	10.1303	8.11751	6.09707	7.92153	8.90851	-0.108241	0.72916	0.927014
BTNL8	79908	ENSG00000113303	5	0	0	0	0	0	0	0	1	NA
BTNL9	153579	ENSG00000165810	5	0.0796796	0	0	0	0	0	-1.25951	0.453661	0.788134
BTRC	8945	ENSG00000166167	10	41.7521	41.7876	38.5582	38.8222	41.9404	40.8708	0.0948513	0.344427	0.702457
BUB1	699	ENSG00000169679	2	209.159	219.217	214.274	234.177	191.477	197.131	0.0536472	0.884145	0.984097
BUB1B	701	ENSG00000156970	15	97.1294	104.357	102.239	103.65	88.0602	86.4969	-0.02793	0.931098	1
BUB3	9184	ENSG00000154473	10	297.364	254.077	255.702	387.226	319.534	322.572	0.451453	0.0347399	0.198416
BUD13	84811	ENSG00000137656	11	38.2462	34.2643	35.4791	38.0134	34.5048	35.6341	0.101809	0.578218	0.85693
BUD23	114049	ENSG00000071462	7	27.4895	19.8882	31.1405	29.8632	25.0281	24.1373	0.108311	0.577388	0.856418
BUD31	8896	ENSG00000106245	7	42.9473	38.7336	31.8403	41.6219	41.1142	41.9543	0.236865	0.0833727	0.338054
BUD31P1	106480331	ENSG00000253684	8	0	0	0	0	0	0	0	1	NA
BVES	11149	ENSG00000112276	6	0.0796796	0	0	0	0.0485983	0	-0.297717	0.858799	0.977192
BVES-AS1	154442	ENSG00000203808	6	0	0	0	0	0	0	0	1	1
BYSL	705	ENSG00000112578	6	25.3381	24.3575	36.8787	34.1561	28.3328	23.0538	0.0802441	0.782801	0.948459
BZW1	9689	ENSG00000082153	2	471.145	398.956	423.16	463.751	367.598	389.567	0.0174386	0.938403	1
BZW1-AS1	101927795	ENSG00000230408	2	0	0.0744877	0	0	0	0	-1.2595	0.775058	NA
BZW2	28969	ENSG00000136261	7	82.8668	70.0184	65.0101	73.9737	69.3012	67.5362	0.053321	0.807637	0.960643
C10orf105	414152	ENSG00000214688	10	0	0	0	0.062215	0.0485983	0	1.53317	0.654788	NA
C10orf143	387723	ENSG00000237489	10	0.0796796	0.223463	0.0699786	0.12443	0.0971967	0.240771	0.389313	0.721974	NA
C10orf55	414236	ENSG00000222047	10	0.637437	0.595901	0.349893	0.62215	1.21496	0.963083	0.935121	0.185839	NA
C10orf62	414157	ENSG00000203942	10	0	0	0	0.062215	0	0	0.664077	0.755226	NA
C10orf67	256815	ENSG00000179133	10	0.478078	0.297951	0.0699786	0.49772	0.388787	0.481541	0.809445	0.441228	NA
C10orf82	143379	ENSG00000165863	10	0	0	0	0.062215	0	0	0.664076	0.807479	NA
C10orf88	80007	ENSG00000119965	10	14.661	14.8975	17.4946	18.5401	20.2169	21.549	0.454765	0.00177799	0.0242918
C10orf90	118611	ENSG00000154493	10	5.73693	5.73555	3.49893	3.35961	3.40188	4.15329	-0.354341	0.287015	0.646202
C10orf95	79946	ENSG00000120055	10	0.0796796	0	0.0699786	0.062215	0.242992	0.180578	1.81658	0.297083	NA
C10orf99	387695	ENSG00000188373	10	0	0	0	0	0.0485983	0	0.664072	0.880236	NA
C11orf1	64776	ENSG00000137720	11	10.1193	12.7374	10.1469	8.95896	8.16452	8.60755	-0.262349	0.20937	0.554843
C11orf16	56673	ENSG00000176029	11	0	0	0	0	0	0	0	1	NA
C11orf21	29125	ENSG00000110665	11	0	0	0	0	0	0	0	1	1
C11orf24	53838	ENSG00000171067	11	47.8078	49.9068	53.6736	44.7948	40.774	39.7272	-0.175498	0.128634	0.432415
C11orf45	219833	ENSG00000174370	11	5.89629	5.28863	4.26869	4.85277	5.39442	4.87561	0.0744497	0.748184	0.934856
C11orf49	79096	ENSG00000149179	11	29.0831	31.5083	28.8312	20.7176	24.8823	25.943	-0.222945	0.229977	0.580751
C11orf52	91894	ENSG00000149300	11	0	0	0	0	0.0485983	0	0.664072	0.880236	NA
C11orf53	341032	ENSG00000150750	11	0.0796796	0	0	0	0	0	-1.2595	0.775058	NA
C11orf54	28970	ENSG00000182919	11	8.68508	7.52326	5.73824	6.78144	7.33835	7.70466	0.0954205	0.708307	0.92044
C11orf58	10944	ENSG00000110696	11	141.272	134.45	158.851	139.113	125.189	130.799	-0.0387671	0.821643	0.965623
C11orf65	160140	ENSG00000166323	11	1.27487	0.819365	1.18964	0.62215	0.485983	0.601927	-0.850173	0.0655012	0.292896
C11orf68	83638	ENSG00000175573	11	31.4734	35.3072	39.188	24.5127	29.0132	28.3508	-0.274537	0.0786412	0.327148
C11orf71	54494	ENSG00000180425	11	3.34654	3.72438	2.16934	1.30652	2.47851	2.82905	-0.377075	0.347183	0.704704
C11orf72	100505621	ENSG00000184224	11	0	0	0	0.062215	0	0	0.664077	0.755441	NA
C11orf80	79703	ENSG00000173715	11	16.8124	16.5363	17.7746	12.9407	16.5234	16.854	-0.0424039	0.784905	0.949649
C11orf86	254439	ENSG00000173237	11	0.239039	0.148975	0.0699786	0.186645	0.29159	0.300963	0.891327	0.406625	NA
C11orf87	399947	ENSG00000185742	11	0.0796796	0	0.0699786	0.062215	0	0	-1.19051	0.60864	NA
C11orf91	100131378	ENSG00000205177	11	1.11551	1.11732	1.11966	1.36873	1.36075	1.20385	0.329989	0.557201	0.846845
C11orf94	143678	ENSG00000234776	11	0.478078	0.521414	0.419872	0.37329	0.437385	0.421349	-0.0998956	0.876326	0.981581
C11orf95	65998	ENSG00000188070	11	31.6328	20.2606	26.5919	21.3397	14.6281	16.3122	-0.485231	0.0449832	0.233382
C11orf96	387763	ENSG00000187479	11	0.637437	0.819365	0.559829	0.186645	0.534582	0.722312	-0.368254	0.448159	0.786218
C11orf97	643037	ENSG00000257057	11	0.0796796	0	0	0	0	0	-1.2595	0.775058	NA
C11orf98	102288414	ENSG00000278615	11	0.0796796	0.0744877	0	0.062215	0.0485983	0	-0.352133	0.897434	NA
C12orf29	91298	ENSG00000133641	12	37.7681	33.445	35.829	41.8707	35.817	39.7272	0.232052	0.0617747	0.283198
C12orf4	57102	ENSG00000047621	12	53.465	44.9906	45.9759	72.5427	55.9367	56.4005	0.456629	0.00314267	0.0374665
C12orf40	283461	ENSG00000180116	12	0	0	0	0	0	0	0	1	NA
C12orf42	374470	ENSG00000179088	12	0	0	0	0	0	0	0	1	NA
C12orf43	64897	ENSG00000157895	12	32.9077	27.9329	31.8403	33.5961	24.7366	27.2071	-0.0173339	0.91214	0.993253
C12orf45	121053	ENSG00000151131	12	37.2104	29.7951	42.617	40.3775	24.3478	25.0402	-0.189071	0.506199	0.817075
C12orf50	160419	ENSG00000165805	12	0.398398	0.0744877	0	0	0.0971967	0	-2.04776	0.297201	NA
C12orf56	115749	ENSG00000185306	12	0	0	0	0	0.0485983	0	0.664078	0.69585	0.917426
C12orf57	113246	ENSG00000111678	12	29.1627	26.5921	23.5828	41.373	36.7889	40.5699	0.68199	8.34995e-06	0.000327447
C12orf60	144608	ENSG00000182993	12	1.03584	1.56424	0.839743	1.74202	1.94393	1.86597	0.791579	0.086541	0.345809
C12orf65	91574	ENSG00000130921	12	27.0114	22.5698	21.6234	29.0544	27.8954	29.0129	0.37293	0.0209013	0.144361
C12orf66	144577	ENSG00000174206	12	7.17116	6.55492	5.66826	3.23518	3.69347	3.49118	-0.790557	0.00019308	0.004243
C12orf73	728568	ENSG00000204954	12	5.17917	5.88453	7.55769	7.0303	6.07479	6.561	0.16912	0.405094	0.755345
C12orf75	387882	ENSG00000235162	12	122.308	131.471	110.776	118.022	134.666	134.952	0.187384	0.5451	0.840767
C12orf76	400073	ENSG00000174456	12	4.14334	4.61824	4.26869	3.23518	4.42245	4.15329	-0.0396432	0.881852	0.983421
C13orf42	647166	ENSG00000226792	13	0	0	0	0.12443	0	0	1.68573	0.698927	NA
C13orf46	100507747	ENSG00000283199	13	0.318718	0.595901	1.25961	0.186645	0.145795	0.120385	-2.1829	0.0141721	NA
C14orf119	55017	ENSG00000179933	14	92.9064	95.4187	74.3872	88.532	93.649	94.5025	0.174591	0.288433	0.647929
C14orf132	56967	ENSG00000227051	14	0.478078	0.223463	0.0699786	0.186645	0.0971967	0.180578	-0.627264	0.426685	0.770504
C14orf178	283579	ENSG00000197734	14	0	0	0	0	0	0	0	1	NA
C14orf180	400258	ENSG00000184601	14	0	0	0	0.062215	0	0	0.664072	0.880236	NA
C14orf28	122525	ENSG00000179476	14	4.14334	4.02233	2.72916	1.92867	3.30469	3.67175	-0.184696	0.585836	0.860889
C14orf39	317761	ENSG00000179008	14	0	0.148975	0.139957	0	0.0485983	0	-2.17888	0.182989	NA
C14orf93	60686	ENSG00000100802	14	9.80059	9.16198	9.37713	8.02574	7.62994	7.94543	-0.165377	0.385498	0.738948
C15orf39	56905	ENSG00000167173	15	23.2664	19.5903	30.7206	23.7039	23.8618	22.9334	0.0360095	0.858928	0.977192
C15orf40	123207	ENSG00000169609	15	12.9081	11.0242	11.9663	13.8117	11.5178	11.4366	0.133147	0.445854	0.784165
C15orf48	84419	ENSG00000166920	15	0.796796	1.63873	0.699786	1.05766	1.55515	2.28732	0.740642	0.165111	0.490338
C15orf54	400360	ENSG00000175746	15	0	0	0	0.186645	0.0485983	0.300963	3.76442	0.00913377	NA
C15orf56	644809	ENSG00000176753	15	1.51391	0.819365	0.769764	0.684365	0.58318	0.963083	-0.373534	0.48279	0.801656
C15orf61	145853	ENSG00000189227	15	3.42622	3.87336	3.9188	4.41727	3.54768	4.51445	0.243994	0.302144	0.662032
C15orf62	643338	ENSG00000188277	15	0.796796	1.04283	0.559829	0.74658	0.388787	0.722312	-0.280593	0.660721	0.900674
C15orf65	145788	ENSG00000261652	15	0.637437	0.744877	0.139957	0.186645	0.145795	0.361156	-1.04094	0.160165	0.482995
C16orf46	123775	ENSG00000166455	16	0	0.0744877	0.139957	0	0.0485983	0	-1.73683	0.582781	NA
C16orf54	283897	ENSG00000185905	16	0	0	0	0	0	0.0601927	0.664072	0.880236	NA
C16orf70	80262	ENSG00000125149	16	32.828	28.9757	28.3413	27.188	20.8001	21.0072	-0.286584	0.0653885	0.292759
C16orf71	146562	ENSG00000166246	16	0.159359	0	0	0.12443	0.29159	0.120385	1.99294	0.0917433	0.358796
C16orf72	29035	ENSG00000182831	16	86.9304	77.0203	81.0352	66.259	57.103	63.6838	-0.290054	0.023928	0.156939
C16orf74	404550	ENSG00000154102	16	6.77276	6.77838	6.71794	5.84821	6.90096	5.41734	-0.0558141	0.817149	0.963734
C16orf86	388284	ENSG00000159761	16	0.159359	0.148975	0.139957	0.062215	0.0971967	0.120385	-0.570253	0.548689	0.842485
C16orf87	388272	ENSG00000155330	16	17.2108	17.1322	19.2441	12.5674	15.5515	13.8443	-0.252532	0.125937	0.427043
C16orf89	146556	ENSG00000153446	16	0	0	0.0699786	0	0.0485983	0	-0.297717	0.879749	NA
C16orf90	646174	ENSG00000215131	16	0	0	0	0.062215	0	0	0.664073	0.870298	NA
C16orf91	283951	ENSG00000174109	16	7.25084	6.40594	6.71794	7.83909	8.99069	7.22312	0.3417	0.161172	0.485093
C16orf92	146378	ENSG00000167194	16	0	0	0	0	0	0	0	1	NA
C16orf95	100506581	ENSG00000260456	16	1.19519	0.96834	1.39957	0.87101	0.87477	1.32424	-0.126175	0.744422	0.933745
C16orf96	342346	ENSG00000205832	16	0.0796796	0.223463	0.209936	0.062215	0.145795	0	-1.13078	0.278322	0.638393
C17orf100	388327	ENSG00000256806	17	0.796796	2.08566	1.46955	0.49772	1.26356	2.10674	-0.07916	0.877026	0.981659
C17orf107	100130311	ENSG00000205710	17	3.02782	2.75604	2.86912	1.80424	1.74954	1.14366	-0.776729	0.0131652	0.10591
C17orf113	110806298	ENSG00000267221	17	0.796796	1.1918	0.559829	0.87101	1.99253	0.722312	0.608588	0.291043	0.649728
C17orf49	124944	ENSG00000258315	17	1.51391	1.48975	0.699786	1.43094	1.60374	1.74559	0.477315	0.270675	0.630131
C17orf50	146853	ENSG00000270806	17	0	0	0	0	0	0.0601927	0.664077	0.801036	NA
C17orf58	284018	ENSG00000186665	17	8.68508	9.90686	6.92788	10.2655	9.47668	9.0289	0.273622	0.113844	0.40696
C17orf64	124773	ENSG00000141371	17	0	0.223463	0.0699786	0	0.194393	0	-0.488231	0.88482	NA
C17orf67	339210	ENSG00000214226	17	4.06366	3.054	2.23931	3.48404	2.9645	2.82905	0.0931317	0.785462	0.949649
C17orf75	64149	ENSG00000108666	17	13.4658	16.0148	11.6164	15.9893	15.4057	18.7801	0.386083	0.0277828	0.172139
C17orf77	146723	ENSG00000182352	17	0	0	0	0	0	0	0	1	NA
C17orf78	284099	ENSG00000278505	17	0	0	0	0	0	0	0	1	NA
C17orf80	55028	ENSG00000141219	17	39.043	38.9571	39.258	40.7508	36.4001	36.7175	0.0557477	0.624961	0.881482
C17orf97	400566	ENSG00000187624	17	0.0796796	0.223463	0.139957	0.186645	0.194393	0.300963	0.706856	0.523532	NA
C17orf98	388381	ENSG00000275489	17	0	0	0	0	0.0485983	0.0601927	1.50422	0.730874	NA
C17orf99	100141515	ENSG00000187997	17	0	0	0	0	0.0971967	0	1.42056	0.56647	NA
C18orf15	147276	ENSG00000279020	18	0	0	0	0	0	0	0	1	NA
C18orf21	83608	ENSG00000141428	18	12.1113	10.8752	10.9866	8.95896	7.19255	7.52408	-0.423648	0.0237152	0.155924
C18orf25	147339	ENSG00000152242	18	96.0936	84.8415	98.8797	52.385	46.7516	44.9639	-0.85806	4.13546e-07	2.52238e-05
C18orf32	497661	ENSG00000177576	18	4.14334	3.12848	2.79914	1.80424	1.74954	1.56501	-0.871065	0.00965594	0.0851767
C18orf54	162681	ENSG00000166845	18	59.441	58.6218	82.6447	27.499	28.673	30.6381	-1.11184	0.000269001	0.00552868
C18orf63	644041	ENSG00000206043	18	0.0796796	0.0744877	0	0	0	0	-2.19142	0.608472	NA
C19orf12	83636	ENSG00000131943	19	26.4536	27.8584	30.3707	27.1258	29.7422	27.5081	0.0931571	0.418375	0.765223
C19orf18	147685	ENSG00000177025	19	0.956155	1.11732	0.559829	0.435505	1.06916	0.842697	-0.0443656	0.93169	1
C19orf25	148223	ENSG00000119559	19	24.621	21.6759	28.7612	23.6417	20.1197	20.1044	-0.136184	0.355277	0.711874
[truncated: 22,970 more rows]

## Sheet: MDA-MB-231_DOWN
MDA-MB-231	DOWN-regulated genes
SYMBOL	ENTREZ	ENSEMBL	CHROMOSOME	pVOID1	pVOID2	pVOID3	circDOCK1a	circDOCK1b	circDOCK1c	log2 fold change	Pvalue	FDR
ABCA13	154664	ENSG00000179869	7	1.35455	0.893852	1.18964	0.24886	0.242992	0.180578	-2.24726	0.00026702	0.00550637
ABCC9	10060	ENSG00000069431	12	6.77276	3.50092	5.17842	2.79968	1.99253	1.50482	-1.19297	0.00199863	0.0267198
ABCD3	5825	ENSG00000117528	1	132.188	137.355	132.889	105.143	82.8602	95.6461	-0.40651	0.000737435	0.0120998
ABL1	25	ENSG00000097007	9	143.901	134.301	165.639	98.0509	90.3929	91.7336	-0.565334	6.60047e-06	0.000270735
ACAA2	10449	ENSG00000167315	18	85.6556	95.1208	77.0464	42.3062	43.5927	40.5097	-0.928777	7.2615e-15	2.38801e-12
ACADL	33	ENSG00000115361	2	2.47007	2.16014	2.16934	0.684365	1.02056	1.32424	-1.06201	0.00156163	0.022097
ACTR3C	653857	ENSG00000106526	7	6.21501	4.61824	4.40865	2.86189	1.55515	1.26405	-1.3263	0.000977939	0.015125
ADAMTS1	9510	ENSG00000154734	21	101.352	78.1376	131.42	42.6795	42.1833	34.6108	-1.28067	2.42711e-07	1.60764e-05
ADAMTS14	140766	ENSG00000138316	10	1.27487	1.56424	1.74946	0	0.145795	0.120385	-3.9409	7.83484e-08	5.94591e-06
ADAMTS4	9507	ENSG00000158859	1	2.23103	2.30912	1.74946	0.24886	0.485983	0.300963	-2.47226	1.86751e-06	9.43441e-05
ADAMTSL3	57188	ENSG00000156218	15	1.75295	2.08566	2.02938	0.559935	0.437385	0.541734	-1.84989	4.35085e-07	2.62193e-05
ADAT1	23536	ENSG00000065457	16	57.2896	52.4393	51.1543	40.6886	33.1927	31.8419	-0.506407	8.59724e-05	0.0021719
ADGRL2	23266	ENSG00000117114	1	140.953	155.679	121.343	61.2818	61.0395	61.4567	-1.08639	1.19091e-07	8.52046e-06
ADPRHL1	113622	ENSG00000153531	13	39.7601	34.1898	38.1383	22.1486	24.8337	23.415	-0.570183	3.94288e-05	0.00114411
ADPRM	56985	ENSG00000170222	17	21.9916	18.9199	16.445	13.314	12.6356	13.1822	-0.450122	0.00315319	0.0375202
AFAP1L2	84632	ENSG00000169129	10	55.218	57.0576	58.4321	41.5596	38.3441	43.8203	-0.367622	0.000218101	0.00471003
AK3	50808	ENSG00000147853	9	73.863	86.6292	64.0304	35.0271	41.9404	41.4126	-0.824063	2.03223e-08	1.86736e-06
ALG10B	144245	ENSG00000175548	12	13.3862	11.3221	11.9663	8.52346	7.82433	8.66774	-0.453818	0.002578	0.0323616
ALKBH5	54890	ENSG00000091542	17	261.907	246.852	259.76	163.128	131.847	138.323	-0.727675	1.6961e-11	2.89031e-09
AMFR	267	ENSG00000159461	16	222.147	240.968	174.177	138.739	148.662	139.527	-0.47827	0.000487486	0.00882891
AMH	268	ENSG00000104899	19	14.7407	10.6517	12.7361	6.96808	6.02619	6.01927	-0.903594	0.000178113	0.00396523
AMOT	154796	ENSG00000126016	X	5.57757	5.28863	6.22809	0.062215	0.534582	0.421349	-3.91099	5.15067e-23	5.67937e-20
ANKFY1	51479	ENSG00000185722	17	119.519	113.743	137.508	94.8779	83.5405	80.1766	-0.421506	0.000602171	0.0103843
ANKRD13C	81573	ENSG00000118454	1	104.54	93.482	90.9022	65.7613	57.9292	57.6646	-0.572022	4.14297e-08	3.42114e-06
ANKRD50	57182	ENSG00000151458	4	98.0856	95.4187	106.787	72.3561	74.5984	75.3612	-0.335333	0.000212587	0.0046122
ANOS1	3730	ENSG00000011201	X	16.2546	9.75789	12.5961	4.16841	4.90843	3.43098	-1.52163	0.000559182	0.00979614
AOX1	316	ENSG00000138356	2	144.698	117.244	149.684	64.2681	53.2638	47.191	-1.22117	1.18939e-05	0.000440616
AP1G1	164	ENSG00000166747	16	199.279	197.094	179.355	141.228	130.098	127.488	-0.430208	1.9418e-07	1.31405e-05
AP2B1	163	ENSG00000006125	17	430.748	574.747	577.393	336.397	392.772	366.935	-0.433728	0.00122546	0.0181305
APCDD1L-DT	149773	ENSG00000231290	20	10.6771	8.34262	9.30715	4.16841	3.45048	3.43098	-1.25896	1.32371e-05	0.000478092
APOE	348	ENSG00000130203	19	8.44604	9.31096	5.8782	2.17753	3.11029	3.00963	-1.40717	0.000228196	0.00483558
APOL1	8542	ENSG00000100342	22	5.89629	8.56608	9.09722	3.17297	3.59628	3.43098	-1.11198	0.000227542	0.00483044
AQP3	360	ENSG00000165272	9	4.06366	5.51209	4.68856	1.43094	2.47851	2.70867	-1.00548	0.000675833	0.0113044
ARHGAP22	58504	ENSG00000128805	10	47.3297	32.2532	42.6869	24.3261	23.5216	23.7159	-0.671691	0.000252765	0.00525287
ARHGAP24	83478	ENSG00000138639	4	10.438	11.2476	10.4268	3.98176	3.15889	3.61156	-1.48446	1.2735e-09	1.55011e-07
ARHGAP31	57514	ENSG00000031081	3	55.1383	55.7913	51.8541	43.115	38.1983	37.801	-0.351891	0.00274165	0.0338999
ARHGAP44	9912	ENSG00000006740	17	2.31071	1.1918	1.46955	0.62215	0.58318	0.481541	-1.44909	0.000502053	0.00898853
ARHGAP5	394	ENSG00000100852	14	260.313	272.103	264.729	191.809	196.775	220.425	-0.290023	0.00228885	0.0296134
ARID1B	57492	ENSG00000049618	6	94.3406	97.2064	118.404	66.5701	63.5666	69.041	-0.540494	0.00189528	0.025559
ARL4C	10123	ENSG00000188042	2	94.261	125.214	106.927	60.2241	61.4769	73.3749	-0.646023	4.24603e-05	0.0012096
ARLNC1	100996425	ENSG00000260896	16	2.86847	2.60707	2.30929	0.37329	0.145795	0.240771	-3.29052	1.18666e-08	1.2222e-06
ARMC5	79798	ENSG00000140691	16	29.6408	21.4524	22.743	15.7404	11.6636	11.1958	-0.835134	1.02268e-05	0.000388059
ARMH4	145407	ENSG00000139971	14	1.19519	2.08566	2.37927	0.435505	0.631778	0.662119	-1.61443	0.00237564	0.03048
ASPH	444	ENSG00000198363	8	631.062	632.624	534.496	322.149	388.69	367.898	-0.63773	9.11915e-06	0.000353179
ATIC	471	ENSG00000138363	2	55.7757	56.6851	182.644	40.0043	42.6207	44.3018	-1.12377	0.00334586	0.0391988
ATOH8	84913	ENSG00000168874	2	8.28668	19.8882	10.5668	1.99088	1.50655	1.98636	-2.73058	3.53952e-10	4.84294e-08
ATP13A2	23400	ENSG00000159363	1	122.627	140.558	113.645	67.6899	78.1947	73.1943	-0.683644	1.84634e-05	0.000632717
ATP5F1A	498	ENSG00000152234	18	708.272	725.51	675.013	454.605	434.08	429.475	-0.578779	3.84199e-06	0.000171169
ATP6V0D1	9114	ENSG00000159720	16	104.061	85.2884	76.2767	62.0906	57.346	53.6919	-0.5159	0.000445954	0.0082116
ATP6V1D	51382	ENSG00000100554	14	142.945	121.192	104.688	86.7277	85.0957	74.4583	-0.48103	0.00123219	0.018187
ATP9B	374868	ENSG00000166377	18	55.6164	60.633	63.4706	33.7828	40.774	37.8612	-0.578346	8.75235e-05	0.00220514
ATXN1L	342371	ENSG00000224470	16	70.8352	68.5287	68.0192	50.4564	48.0151	45.3853	-0.428302	0.00045087	0.00827772
AXIN2	8313	ENSG00000168646	17	3.66526	5.66106	4.61859	2.0531	2.57571	2.64848	-0.840467	0.00362901	0.041606
B3GNT9	84752	ENSG00000237172	16	24.2226	23.6126	16.5149	8.15017	9.37948	11.6774	-1.03922	0.000477653	0.00870127
BACE1	23621	ENSG00000186318	11	66.8512	60.5585	63.6105	45.9769	37.1777	38.7039	-0.549515	0.000199281	0.00436392
BBS10	79738	ENSG00000179941	12	31.6328	31.5828	34.4994	18.6023	16.815	18.5995	-0.758081	2.70166e-06	0.000126607
BCAR3	8412	ENSG00000137936	1	262.226	215.865	226.87	139.548	150.898	141.152	-0.60719	3.02155e-06	0.000139162
BCKDK	10295	ENSG00000103507	16	66.2137	68.9756	70.6784	47.159	49.3759	49.057	-0.401335	0.00351645	0.0406136
BCL7C	9274	ENSG00000099385	16	50.0388	53.0352	52.5539	37.5779	35.6226	33.7079	-0.443434	0.000502594	0.00898962
BCORL1	63035	ENSG00000085185	X	11.9519	12.365	25.8221	7.52802	8.01872	8.24639	-0.981211	0.00167389	0.0231736
BEAN1	146227	ENSG00000166546	16	0.398398	0.96834	0.629807	0	0.242992	0.240771	-1.89983	0.00281314	0.0346012
BEND6	221336	ENSG00000151917	6	4.14334	3.57541	3.49893	1.49316	0.777573	1.26405	-1.58011	5.1358e-05	0.00141434
BMERB1	89927	ENSG00000166780	16	7.4102	9.75789	6.08814	2.98632	3.93647	4.0931	-0.976263	0.000253899	0.00526475
BMP4	652	ENSG00000125378	14	49.8794	70.3164	52.9738	18.8512	22.4524	21.9101	-1.35659	1.10421e-07	7.93045e-06
BTBD19	149478	ENSG00000222009	1	5.81661	4.91619	5.38835	1.61759	2.42992	3.06983	-1.07832	0.00323601	0.0382241
C12orf66	144577	ENSG00000174206	12	7.17116	6.55492	5.66826	3.23518	3.69347	3.49118	-0.790557	0.00019308	0.004243
C18orf25	147339	ENSG00000152242	18	96.0936	84.8415	98.8797	52.385	46.7516	44.9639	-0.85806	4.13546e-07	2.52238e-05
C18orf54	162681	ENSG00000166845	18	59.441	58.6218	82.6447	27.499	28.673	30.6381	-1.11184	0.000269001	0.00552868
C1orf122	127687	ENSG00000197982	1	31.7125	23.6871	22.953	18.1046	15.7459	15.0482	-0.578102	0.0012968	0.0189466
C21orf91	54149	ENSG00000154642	21	25.0194	15.7169	23.2329	13.0651	10.643	14.687	-0.638078	0.000847029	0.0134556
C2CD3	26005	ENSG00000168014	11	75.6159	63.7615	85.5838	56.6157	46.8002	42.7368	-0.523184	0.00201623	0.0268627
C4orf19	55286	ENSG00000154274	4	5.97597	4.32029	3.77884	1.86645	0.923368	1.32424	-1.68523	2.23895e-06	0.000108447
C5orf51	285636	ENSG00000205765	5	58.0864	60.484	71.5881	46.4124	40.3366	47.191	-0.409325	0.00160052	0.0224853
CADM1	23705	ENSG00000182985	11	23.7445	19.4413	17.4946	5.786	5.29722	4.75522	-1.83612	1.31186e-12	2.89304e-10
CAP2	10486	ENSG00000112186	6	47.0906	42.607	50.1047	28.4945	27.0693	27.5081	-0.652455	3.50745e-06	0.000157667
CAPN5	726	ENSG00000149260	11	25.6568	30.093	27.1517	15.616	18.4188	17.9976	-0.573092	0.00039574	0.0074619
CASTOR2	729438	ENSG00000274070	7	3.02782	3.87336	5.8782	2.42639	1.74954	1.6252	-1.05421	0.000566284	0.00990205
CBX5	23468	ENSG00000094916	12	263.5	313.072	333.028	166.487	171.406	182.745	-0.707934	4.7719e-08	3.87226e-06
CCDC102B	79839	ENSG00000150636	18	2.70911	3.42643	1.9594	1.18209	1.36075	1.38443	-0.938674	0.00358261	0.0412
CCDC122	160857	ENSG00000151773	13	11.9519	10.5772	9.44711	7.4658	5.34582	6.98235	-0.596612	0.00201687	0.0268627
CCDC127	133957	ENSG00000164366	5	38.4056	31.5083	39.188	27.7479	26.3403	26.244	-0.34273	0.00289053	0.0351609
CCDC144B	284047	ENSG00000154874	17	105.576	103.314	107.067	59.3531	58.7554	58.8082	-0.737783	8.39291e-11	1.31104e-08
CCDC157	550631	ENSG00000187860	22	5.17917	4.39477	3.70886	1.67981	2.52711	1.92616	-1.00113	0.000759425	0.0123788
CCDC169	728591	ENSG00000242715	13	5.73693	5.36311	6.78792	3.48404	3.06169	2.4679	-0.891688	0.000726322	0.0119534
CCDC171	203238	ENSG00000164989	9	6.29469	7.15082	5.94818	2.73746	2.18693	1.98636	-1.39267	9.65083e-07	5.22846e-05
CCDC18	343099	ENSG00000122483	1	31.1547	34.8602	30.9305	18.6645	18.3702	19.4422	-0.681335	0.00105392	0.0160355
CCDC80	151887	ENSG00000091986	3	62.7078	52.1414	69.9086	32.974	29.4506	26.6654	-0.953144	1.20344e-07	8.57734e-06
CCHCR1	54535	ENSG00000204536	6	24.7007	23.1657	25.1223	16.1137	18.4188	16.6734	-0.410105	0.00116503	0.0173873
CD22	933	ENSG00000012124	19	7.4102	6.55492	4.12874	0.933225	2.47851	2.04655	-1.62154	0.00349409	0.0403803
CD24	100133941	ENSG00000272398	6	66.6918	73.8918	59.7617	28.3078	22.8412	25.5819	-1.28585	6.61763e-05	0.00174469
CD274	29126	ENSG00000120217	9	52.3495	38.5101	47.3055	29.1788	24.3478	23.0538	-0.750792	2.24927e-05	0.000733262
CD33	945	ENSG00000105383	19	4.78078	4.02233	3.28899	0.435505	0.631778	0.421349	-2.9029	5.39442e-10	6.78647e-08
CD74	972	ENSG00000019582	5	37.5291	35.3072	26.5919	11.572	9.42808	9.93179	-1.58477	1.79638e-12	3.74146e-10
CD99L2	83692	ENSG00000102181	X	106.213	145.251	90.2024	56.4912	70.8078	72.171	-0.678565	0.000982137	0.0151774
CDC37L1	55664	ENSG00000106993	9	12.6691	9.53442	11.2666	6.96808	5.686	5.41734	-0.790659	2.12238e-05	0.000700133
CDH11	1009	ENSG00000140937	16	160.076	197.169	141.847	30.7342	32.3665	34.8516	-2.25093	2.6244e-31	7.02778e-28
CDH24	64403	ENSG00000139880	14	31.4734	33.0725	31.2104	14.9938	17.8842	14.687	-0.908925	1.40648e-06	7.30316e-05
CDH26	60437	ENSG00000124215	20	0.876475	0.521414	0.48985	0.12443	0.0971967	0.0601927	-2.63413	0.001354	0.0196749
CDK2AP2	10263	ENSG00000167797	11	41.5131	33.2215	35.6191	20.7176	26.9235	26.7255	-0.467425	0.00322323	0.0381677
CDRT4	284040	ENSG00000239704	17	3.1075	2.08566	4.12874	1.2443	1.11776	0.90289	-1.4157	0.00270947	0.0335935
CENPBD1	92806	ENSG00000177946	16	4.94013	6.10799	8.32745	2.98632	3.30469	3.49118	-0.893038	0.000299032	0.00597007
CENPT	80152	ENSG00000102901	16	59.7597	54.4505	68.649	43.6749	42.9609	41.0514	-0.419691	0.0012486	0.0183806
CES4A	283848	ENSG00000172824	16	2.86847	4.32029	2.9391	1.05766	1.60374	1.50482	-1.17566	0.000332406	0.00647708
CFAP300	85016	ENSG00000137691	11	5.49789	4.09682	4.82852	2.11531	1.79814	2.70867	-1.02899	0.000395837	0.0074619
CGN	57530	ENSG00000143375	1	6.37437	4.8417	6.01816	3.98176	2.57571	2.16694	-0.885966	0.00342812	0.0398883
CHD3	1107	ENSG00000170004	17	360.471	362.085	368.787	230.507	225.691	231.561	-0.567315	0.000390706	0.00739776
CHD7	55636	ENSG00000171316	8	134.101	141.899	144.436	104.583	108.423	107.263	-0.294294	0.000449156	0.00825433
CHD9	80205	ENSG00000177200	16	161.67	149.72	154.723	101.41	91.3649	100.642	-0.568793	3.17695e-09	3.6092e-07
CHORDC1	26973	ENSG00000110172	11	112.189	55.2699	107.417	62.5261	37.2749	45.5658	-0.816898	0.00455831	0.0495336
CHRDL1	91851	ENSG00000101938	X	26.7723	23.5381	19.0342	7.65245	7.62994	6.44062	-1.57105	1.29577e-17	6.39188e-15
CIITA	4261	ENSG00000179583	16	3.58558	5.13965	6.15811	1.05766	1.02056	0.90289	-2.2257	1.53037e-08	1.47112e-06
CLSTN2	64084	ENSG00000158258	3	0.796796	0.297951	0.0699786	0	0	0	-5.08804	0.000235062	0.00495682
CLU	1191	ENSG00000120885	8	32.0312	24.283	20.7137	10.0788	6.60937	7.46389	-1.57231	4.44125e-07	2.6363e-05
CMKLR1	1240	ENSG00000174600	12	2.86847	4.39477	2.16934	0.99544	1.40935	1.14366	-1.30266	0.00078946	0.0127361
CNDP2	55748	ENSG00000133313	18	176.012	165.288	223.512	116.529	122.419	126.344	-0.530753	0.000660556	0.011125
COL11A2	1302	ENSG00000204248	6	1.43423	2.16014	0.699786	0.24886	0.29159	0.421349	-2.05935	0.00037477	0.00716843
COL12A1	1303	ENSG00000111799	6	210.673	203.128	201.188	146.33	126.842	117.556	-0.554827	0.000560856	0.00981629
COL1A1	1277	ENSG00000108821	17	8.68508	4.17131	8.18749	4.23062	2.47851	3.67175	-0.924032	0.00384468	0.0433625
COL5A1	1289	ENSG00000130635	9	186.45	169.459	206.087	82.186	56.1797	64.1052	-1.37383	4.59176e-09	5.06309e-07
COLEC12	81035	ENSG00000158270	18	0.557757	1.7877	0.699786	0.062215	0.242992	0.361156	-2.08056	4.93134e-05	0.00137352
COPZ2	51226	ENSG00000005243	17	7.72892	7.97018	5.59829	2.17753	3.15889	2.04655	-1.41961	2.62565e-05	0.000825803
COX10	1352	ENSG00000006695	17	58.8832	52.2903	58.3621	38.2	38.7329	35.7544	-0.489417	0.000225107	0.00479998
COX10-AS1	100874058	ENSG00000236088	17	20.4777	18.9199	20.2938	8.83453	7.77573	7.58428	-1.20558	1.17729e-15	4.50373e-13
CPA4	51200	ENSG00000128510	7	14.5814	25.2513	16.235	3.91955	6.41498	5.05618	-1.76762	0.000124703	0.00290489
CPLANE1	65250	ENSG00000197603	5	121.113	128.864	125.891	94.2558	94.6696	102.568	-0.268688	0.00378513	0.0428974
CPT1C	126129	ENSG00000169169	19	3.82462	3.94785	2.16934	0.684365	0.971967	0.601927	-2.01951	1.46172e-06	7.54819e-05
CRABP2	1382	ENSG00000143320	1	7.48988	6.10799	4.12874	1.86645	1.40935	1.86597	-1.68679	1.96574e-05	0.000660356
CREB3L1	90993	ENSG00000157613	11	20.7167	23.6871	46.1859	9.76776	12.9758	12.0987	-1.28358	0.00101804	0.0156163
CRISPLD2	83716	ENSG00000103196	16	25.0991	28.6033	23.3029	12.9407	9.96266	13.122	-1.00114	2.69208e-09	3.09589e-07
CSMD3	114788	ENSG00000164796	8	6.53373	3.27746	3.21901	1.11987	0.631778	0.782505	-2.26586	9.01357e-07	4.95482e-05
CSRNP2	81566	ENSG00000110925	12	28.9237	25.3258	23.4428	18.1046	16.4262	17.9374	-0.466517	0.000508641	0.00907181
CTDNEP1	23399	ENSG00000175826	17	53.5447	55.2699	64.3803	35.3381	32.5609	34.6108	-0.659466	1.32055e-05	0.000477871
CTIF	9811	ENSG00000134030	18	14.8204	19.2178	17.2147	6.40815	9.62247	8.24639	-0.97701	3.47163e-06	0.000156432
CUL5	8065	ENSG00000166266	11	86.054	89.7577	83.7643	63.7704	62.7405	64.346	-0.344998	0.000169313	0.00382843
CXCR4	7852	ENSG00000121966	2	3.42622	4.61824	2.79914	0.311075	1.06916	0.722312	-2.24909	4.7972e-05	0.00134616
CXXC1	30827	ENSG00000154832	18	67.2496	61.8993	81.9449	37.7645	36.06	32.0827	-0.896782	1.2571e-10	1.85546e-08
CYLD	1540	ENSG00000083799	16	120.555	102.421	97.2002	53.3183	59.533	54.7753	-0.832072	4.14811e-12	8.01611e-10
CYP46A1	10858	ENSG00000036530	14	0.398398	0.0744877	0.139957	0	0	0	-4.15933	0.00177945	0.024294
DCBLD1	285761	ENSG00000164465	6	60.0784	61.0799	53.6736	41.9951	38.2469	39.7874	-0.443668	7.49756e-05	0.00192787
DCUN1D2	55208	ENSG00000150401	13	20.2386	21.3035	23.4428	15.9893	13.7047	14.8074	-0.451198	0.00201718	0.0268627
DENND2B	6764	ENSG00000166444	11	41.3537	42.607	40.5876	26.5658	26.5833	25.2809	-0.567997	7.68984e-07	4.32871e-05
DGKH	160851	ENSG00000102780	13	120.874	106.741	111.336	76.8978	69.0582	71.9904	-0.537385	8.84136e-05	0.00222458
DHX29	54505	ENSG00000067248	5	107.249	102.197	104.618	84.488	70.8564	70.0643	-0.379436	0.00272849	0.0337594
DHX38	9785	ENSG00000140829	16	88.285	77.6162	99.0897	61.7173	53.6526	54.1734	-0.545887	2.38598e-05	0.000763228
DISP1	84976	ENSG00000154309	1	12.43	10.0558	10.5668	6.15929	7.82433	7.16293	-0.538648	0.0028452	0.0349268
DISP2	85455	ENSG00000140323	15	27.7285	18.9199	27.0817	10.4521	7.72713	8.48717	-1.36933	9.01098e-11	1.39596e-08
DMAC1	90871	ENSG00000137038	9	19.5215	18.7709	17.2847	9.27004	10.0113	9.69102	-0.838157	2.35153e-08	2.1192e-06
DMD	1756	ENSG00000198947	X	0.557757	0.670389	0.48985	0.062215	0.0485983	0	-3.8302	0.0004118	0.00771347
DMKN	93099	ENSG00000161249	19	27.6488	23.1657	22.3931	5.97264	5.20002	5.47753	-2.03742	4.09382e-22	3.83693e-19
DNAH6	1768	ENSG00000115423	2	19.4418	20.0372	19.3841	9.08339	10.7402	10.2327	-0.869769	9.49228e-05	0.00234431
DNAJA4	55466	ENSG00000140403	15	15.0594	3.50092	8.53739	1.55538	1.11776	1.02327	-2.76896	5.68172e-11	9.26121e-09
DNAJB14	79982	ENSG00000164031	4	41.9911	37.5418	40.6576	28.1834	28.7702	29.9157	-0.369005	0.000101818	0.00248513
DNAJB4	11080	ENSG00000162616	1	45.7361	26.4431	33.1698	16.6736	15.7945	14.2055	-1.07081	8.30091e-08	6.19923e-06
DNAJC3	5611	ENSG00000102580	13	207.486	161.564	151.644	116.529	107.013	116.774	-0.512073	0.000103297	0.00251185
DNAJC3-DT	100289274	ENSG00000247400	13	2.54975	2.68156	3.63889	0.933225	1.55515	1.68539	-0.98661	0.00385811	0.0434879
DNAJC6	9829	ENSG00000116675	1	79.2015	86.0333	73.7574	32.3518	40.045	39.0048	-1.00203	7.80901e-08	5.94591e-06
DNM1	1759	ENSG00000106976	9	37.7681	42.7559	43.0368	15.3049	19.0992	18.9005	-1.11362	4.99577e-16	1.99246e-13
DOK4	55715	ENSG00000125170	16	27.8082	27.6349	21.0635	7.59023	16.3776	13.7841	-0.917182	0.00258861	0.0324001
DOK6	220164	ENSG00000206052	18	1.75295	3.20297	1.74946	0.435505	1.06916	0.541734	-1.58448	0.000309425	0.00611188
DRG2	1819	ENSG00000108591	17	118.165	100.931	99.9294	71.4228	67.5031	62.0586	-0.565777	3.38816e-07	2.13124e-05
DSC2	1824	ENSG00000134755	18	50.4372	52.9607	39.6778	23.3306	27.1665	29.976	-0.730289	5.07283e-05	0.00140251
DTNA	1837	ENSG00000134769	18	41.3537	37.3183	38.4882	19.7222	18.2244	20.8868	-0.894545	0.000203191	0.00442886
DUOX1	53905	ENSG00000137857	15	3.02782	3.20297	3.42895	0.435505	1.26356	0.963083	-1.73988	2.1494e-05	0.000705614
DVL2	1856	ENSG00000004975	17	112.906	120.223	106.717	76.5867	80.4302	79.3941	-0.424468	5.22834e-05	0.00143703
DYM	54808	ENSG00000141627	18	94.1813	82.1599	74.5272	42.6795	42.0376	42.5562	-0.878071	1.49937e-15	5.62114e-13
DYNC1LI2	1783	ENSG00000135720	16	165.096	155.903	154.023	115.782	112.311	111.477	-0.384758	6.93729e-07	3.92868e-05
DYNC2H1	79659	ENSG00000187240	11	89.9583	101.08	92.7916	70.8007	64.8788	73.6156	-0.342063	0.00109779	0.0165069
DZIP3	9666	ENSG00000198919	3	57.688	64.0594	46.6757	34.8404	34.9908	34.5506	-0.590645	0.000430121	0.0079749
ECM1	1893	ENSG00000143369	1	134.738	140.409	132.819	62.215	72.8003	70.1847	-0.892525	3.07104e-07	1.96473e-05
EDNRB	1910	ENSG00000136160	13	10.7567	13.0353	6.57799	4.47948	5.05423	4.21349	-1.04037	0.00027515	0.00560254
EGF	1950	ENSG00000138798	4	4.22302	5.21414	3.07906	1.55538	2.28412	2.04655	-0.980958	0.00267054	0.0331958
EHBP1	23301	ENSG00000115504	2	124.38	131.62	138.488	92.2649	102.105	103.832	-0.305546	0.00203229	0.0270179
EHBP1L1	254102	ENSG00000173442	11	129.957	130.577	127.361	88.1587	94.5238	97.2112	-0.37168	1.43473e-05	0.000509674
ELAC2	60528	ENSG00000006744	17	355.769	311.507	324.631	221.734	194.733	171.308	-0.654607	1.66874e-05	0.000582507
ELF1	1997	ENSG00000120690	13	59.68	56.2382	57.4524	35.0893	38.4413	40.0883	-0.509915	8.66078e-07	4.8174e-05
ELFN2	114794	ENSG00000243902	22	0.0796796	0.0744877	0.209936	0	0	0	-0.914616	0.000100997	0.00246831
ELP2	55250	ENSG00000134759	18	91.6315	90.5025	93.7013	67.5655	61.3311	65.911	-0.403307	0.00175197	0.0240198
ENDOD1	23052	ENSG00000149218	11	53.3853	58.9943	40.0977	28.1834	28.2356	30.6381	-0.709023	0.000667508	0.0112219
ENKD1	84080	ENSG00000124074	16	2.07167	1.56424	1.81944	1.36873	0.534582	0.662119	-1.0189	0.00353759	0.0407824
ENO3	2027	ENSG00000108515	17	10.1193	10.9497	14.6255	5.28828	5.8318	5.23676	-1.02859	0.000401244	0.00755153
EPG5	57724	ENSG00000152223	18	324.296	363.351	370.747	132.456	202.704	186.357	-0.923559	6.24601e-06	0.00025903
EPHA6	285220	ENSG00000080224	3	5.01981	2.97951	3.35897	1.36873	1.40935	1.6252	-1.2625	3.54242e-05	0.00104897
EPHB3	2049	ENSG00000182580	3	2.54975	2.16014	1.9594	0.559935	0.631778	0.90289	-1.57229	2.26337e-05	0.000734218
ERMP1	79956	ENSG00000099219	9	41.9911	56.1637	37.0187	16.5492	22.4038	25.4013	-0.972909	0.000313517	0.00617318
ESR2	2100	ENSG00000140009	14	5.41821	5.28863	6.99786	2.73746	2.38132	1.92616	-1.23282	0.000219723	0.00472328
ETAA1	54465	ENSG00000143971	2	45.8954	47.4487	36.9487	28.6189	29.1104	31.8419	-0.440807	0.00130074	0.0189858
EVA1C	59271	ENSG00000166979	21	14.0236	13.4823	12.5262	8.64789	7.24115	7.04254	-0.705206	0.00107463	0.0162454
EXOC6B	23233	ENSG00000144036	2	127.248	150.167	137.578	95.1268	105.41	103.11	-0.352707	0.000514343	0.00915609
EXOSC6	118460	ENSG00000223496	16	83.8229	67.5603	63.4006	46.599	36.1086	40.9912	-0.695066	0.000867585	0.0136893
F13A1	2162	ENSG00000124491	6	3.58558	5.51209	5.10844	1.67981	0.923368	0.90289	-1.93223	8.06326e-06	0.000317978
F2RL2	2151	ENSG00000164220	5	2.15135	2.38361	2.58921	0.933225	0.777573	0.541734	-1.56467	0.000235346	0.00495682
FAM106A	80039	ENSG00000273018	17	30.597	27.9329	35.829	15.4293	13.5103	15.2287	-0.998281	8.16886e-08	6.14961e-06
FAM133A	286499	ENSG00000179083	X	24.382	22.7187	22.3232	2.11531	2.62431	1.92616	-3.27314	3.16719e-34	1.48422e-30
FAM13C	220965	ENSG00000148541	10	5.65725	6.85287	4.61859	0.87101	1.11776	1.56501	-2.17061	1.28227e-09	1.55072e-07
FAM225B	100128385	ENSG00000225684	9	6.13533	6.55492	3.49893	2.42639	2.08973	2.52809	-1.10106	0.000530012	0.00935506
FAM83A	84985	ENSG00000147689	8	15.4578	10.6517	11.2666	1.74202	1.74954	2.10674	-2.63855	4.39253e-20	3.43075e-17
FAM83G	644815	ENSG00000188522	17	289.317	202.83	243.665	93.758	77.2228	79.4543	-1.45354	4.28954e-19	2.68025e-16
FBXL13	222235	ENSG00000161040	7	9.16315	7.59774	7.48771	5.66157	4.42245	4.15329	-0.669312	0.00290591	0.0353022
FBXL19	54620	ENSG00000099364	16	39.9992	35.6051	37.8584	25.1349	22.0636	23.5353	-0.583322	7.06268e-06	0.00028718
FBXO31	79791	ENSG00000103264	16	33.3061	30.9124	33.7996	23.8906	24.202	21.7897	-0.388314	0.00147864	0.0211259
FCF1	51077	ENSG00000119616	14	41.274	45.2885	61.5812	34.2805	30.8113	34.0089	-0.48446	0.00418081	0.0462083
FCGRT	2217	ENSG00000104870	19	19.8402	22.3463	15.8851	7.34137	11.2262	10.6541	-0.89012	0.00252613	0.0319516
FECH	2235	ENSG00000066926	18	61.7517	65.4747	58.3621	37.329	36.9833	38.0418	-0.625211	0.000404731	0.00760188
FHDC1	85462	ENSG00000137460	4	4.86045	7.97018	7.27777	1.80424	2.67291	2.4679	-1.43294	1.55506e-07	1.08363e-05
FHOD3	80206	ENSG00000134775	18	37.3697	40.5958	30.1608	19.9088	19.4879	21.9703	-0.718021	0.000247098	0.00516779
FIBP	9158	ENSG00000172500	11	101.91	113.668	88.243	63.5215	65.5592	62.3596	-0.566907	2.87985e-06	0.000132963
FIZ1	84922	ENSG00000179943	19	10.9161	7.52326	8.18749	6.09707	4.56824	5.41734	-0.629535	0.00168946	0.0233547
FKBP10	60681	ENSG00000141756	17	147.885	138.696	131.98	74.347	77.1256	76.0835	-0.779445	3.54009e-05	0.00104897
FKBP7	51661	ENSG00000079150	2	14.1033	17.5791	13.8558	5.91043	8.50471	8.48717	-0.891864	0.000652018	0.011001
FLCN	201163	ENSG00000154803	17	127.248	104.953	121.903	61.8417	60.2133	56.7015	-0.886023	4.82805e-08	3.8842e-06
FLG-AS1	339400	ENSG00000237975	1	24.0632	22.3463	30.2307	16.0515	11.2748	14.5064	-0.777718	0.000758385	0.0123788
FLII	2314	ENSG00000177731	17	761.498	715.603	917.839	451.37	455.95	433.207	-0.738697	4.2523e-06	0.000184086
FLJ22447	400221	ENSG00000232774	14	39.1227	41.4896	39.4679	12.5052	12.4898	12.7608	-1.57089	2.89652e-26	6.03282e-23
FN1	2335	ENSG00000115414	2	1964.58	2056.53	1502.72	609.956	720.033	825.603	-1.25834	4.18679e-07	2.53985e-05
FNBP1L	54874	ENSG00000137942	1	34.3419	40.5958	42.617	20.7176	25.1253	25.5217	-0.622668	0.000488024	0.00883013
FNDC10	643988	ENSG00000228594	1	4.14334	5.28863	4.05876	1.67981	1.99253	2.34751	-1.06497	4.36e-06	0.000187881
FOXO3	2309	ENSG00000118689	6	78.4844	90.6515	84.1142	51.8251	60.7965	57.3034	-0.477334	0.000661316	0.0111278
FOXO3B	2310	ENSG00000240445	17	7.17116	6.6294	8.04754	2.73746	3.69347	3.3106	-1.06007	4.59506e-07	2.71717e-05
FOXRED2	80020	ENSG00000100350	22	15.3782	15.6424	19.524	11.8831	8.99069	10.3531	-0.601859	0.0006778	0.0113138
FRK	2444	ENSG00000111816	6	15.6172	14.3761	12.3162	6.03486	7.38695	8.42697	-0.852476	0.00188826	0.025501
FRMD3	257019	ENSG00000172159	9	29.3221	33.445	27.3616	16.0515	15.6001	15.2287	-0.844294	2.59069e-06	0.000123255
FSIP2	401024	ENSG00000188738	2	26.2146	31.0614	19.664	9.5189	13.1215	12.7608	-1.0198	0.000324108	0.00633515
FTO	79068	ENSG00000140718	16	92.269	91.6943	71.2382	53.816	52.6806	55.0161	-0.559861	0.000140966	0.00324621
FUS	2521	ENSG00000089280	16	81.3529	97.7278	327.92	58.4821	70.8078	66.874	-1.27747	0.0013895	0.0200974
G6PC3	92579	ENSG00000141349	17	36.812	34.8602	37.7184	23.144	26.3403	25.6421	-0.442462	0.00318426	0.0378045
GALNS	2588	ENSG00000141012	16	22.2306	21.8994	25.8221	14.2472	15.5029	14.988	-0.546441	0.000804627	0.0129133
GALNT1	2589	ENSG00000141429	18	112.029	103.985	92.0218	74.4092	70.7592	74.5185	-0.387515	0.000268484	0.0055244
GALNT7	51809	ENSG00000109586	4	71.5523	81.1171	82.0849	60.7219	55.9367	56.6413	-0.340638	0.00449024	0.0489358
GANC	2595	ENSG00000214013	15	29.2424	31.6573	26.5219	16.7981	21.1403	18.0578	-0.541328	0.00102194	0.0156419
GAS2L1	10634	ENSG00000185340	22	101.751	103.165	89.0827	69.6808	51.6114	60.0121	-0.59815	0.00272096	0.0336885
GAS6-DT	100506394	ENSG00000272695	13	5.89629	5.28863	4.19871	1.99088	1.65234	1.86597	-1.38297	5.42573e-05	0.00148043
GCNT1	2650	ENSG00000187210	9	41.1147	43.6498	37.0886	28.9922	28.0898	25.943	-0.454008	0.00314493	0.0374665
GFOD2	81577	ENSG00000141098	16	32.5889	31.2103	36.7388	23.8906	19.7309	20.2247	-0.558211	0.00022131	0.00473958
GFRA1	2674	ENSG00000151892	10	1.03584	0.670389	0.9797	0.24886	0.340188	0.361156	-1.38961	0.00410688	0.0454949
GGH	8836	ENSG00000137563	8	78.4047	79.6273	79.8456	53.3805	50.5423	60.1325	-0.437941	0.00209478	0.0275749
GLIS3	169792	ENSG00000107249	9	40.4772	39.1805	37.2986	12.6296	15.4057	16.1918	-1.30194	3.48612e-20	2.84119e-17
GLP2R	9340	ENSG00000065325	17	1.35455	0.744877	0.419872	0.37329	0.29159	0.120385	-1.55313	0.00336227	0.0393419
GLS	2744	ENSG00000115419	2	275.293	209.906	239.117	181.979	141.178	153.792	-0.501923	0.000320954	0.00628661
GNG5	2787	ENSG00000174021	1	46.1345	40.4468	61.3712	30.8587	28.3328	33.8283	-0.572393	0.00374979	0.0425999
GPR137	56834	ENSG00000173264	11	32.5093	29.1992	31.1405	22.273	20.4599	20.8267	-0.448394	3.59886e-05	0.00106237
GPR137C	283554	ENSG00000180998	14	8.68508	5.88453	9.797	5.03942	2.72151	4.0931	-0.946454	0.00328273	0.0386525
GPR85	54329	ENSG00000164604	7	2.07167	1.56424	2.30929	0.062215	0.194393	0	-4.32673	6.92636e-08	5.32109e-06
GPS2	2874	ENSG00000132522	17	2.54975	1.86219	1.32959	0.74658	0.923368	0.541734	-1.25485	0.00333897	0.0391671
GPX3	2878	ENSG00000211445	5	19.2028	20.1862	18.9642	9.20782	7.92153	7.76485	-1.13137	5.35799e-08	4.21998e-06
GRIN2A	2903	ENSG00000183454	16	3.18718	1.7877	1.32959	0.37329	0.194393	0.541734	-2.41958	0.00016281	0.00370373
HAS2	3037	ENSG00000170961	8	26.6927	33.8174	28.5513	12.5674	14.2879	16.9141	-0.927761	0.000642827	0.010898
HCFC2	29915	ENSG00000111727	12	35.8558	30.9869	30.1608	22.8951	18.516	22.9334	-0.493583	0.00144365	0.020689
HDHD2	84064	ENSG00000167220	18	12.43	14.8231	15.6752	6.84365	6.02619	6.62119	-1.04586	1.83258e-08	1.71758e-06
HECTD1	25831	ENSG00000092148	14	543.255	556.721	468.996	388.844	396.514	405.036	-0.298967	0.00125081	0.0183893
HHIP	64399	ENSG00000164161	4	5.17917	4.54375	4.8985	1.86645	1.21496	1.26405	-1.65911	8.80544e-07	4.88337e-05
HHLA3	11147	ENSG00000197568	1	2.62943	1.34078	1.60951	0.62215	0.777573	0.421349	-1.4868	0.000177163	0.00394877
HIC1	3090	ENSG00000177374	17	15.3782	14.1527	11.8264	8.08795	7.43555	9.26967	-0.63912	0.00113156	0.0169689
HNRNPUL2	221092	ENSG00000214753	11	16.414	16.2383	23.5828	10.2655	9.76826	11.9182	-0.721388	0.000184427	0.00408639
HPSE	10855	ENSG00000173083	4	28.6847	27.188	19.734	15.6782	12.5384	12.0385	-0.808758	5.9392e-05	0.00160506
HS3ST3B1	9953	ENSG00000125430	17	85.6556	50.5027	67.3194	44.9192	34.2618	37.9214	-0.694696	0.00387339	0.0436077
HSPB1	3315	ENSG00000106211	7	106.611	80.4467	112.736	60.9707	65.7049	66.7537	-0.532371	0.000842356	0.0134041
HSPB8	26353	ENSG00000152137	12	25.4178	11.5456	10.3568	4.29284	3.93647	2.82905	-1.9878	8.28997e-10	1.02234e-07
HTRA1	5654	ENSG00000166033	10	25.7365	34.3388	15.7452	7.90131	12.0038	11.1356	-1.18825	0.000294415	0.00588986
IDS	3423	ENSG00000010404	X	52.9072	58.1004	60.9513	37.0179	34.602	43.2183	-0.486193	0.000177009	0.00394877
IER3IP1	51124	ENSG00000134049	18	29.0034	24.3575	30.5806	19.5355	11.9552	15.3491	-0.744738	0.000645407	0.0109189
IFT46	56912	ENSG00000118096	11	30.9157	29.3482	26.5219	15.616	17.1066	18.3588	-0.663911	4.79661e-07	2.80976e-05
IFT74	80173	ENSG00000096872	9	25.2584	26.7411	23.8627	15.8648	15.6973	17.0947	-0.542365	0.000225339	0.00479998
IGFBP4	3487	ENSG00000141753	17	381.665	503.388	350.383	212.464	198.524	216.152	-0.880307	8.09326e-05	0.00206125
IGFBPL1	347252	ENSG00000137142	9	14.9798	13.7802	12.8061	10.4521	6.85236	6.74158	-0.691867	0.00366685	0.0419116
IL1R1	3554	ENSG00000115594	2	19.7605	22.0483	18.0545	7.0303	7.92153	9.32986	-1.20311	2.70908e-09	3.09645e-07
IL31RA	133396	ENSG00000164509	5	21.3541	17.5791	15.2553	9.33225	11.9552	10.2929	-0.674432	0.00154985	0.0219592
ILDR2	387597	ENSG00000143195	1	41.5131	33.8919	30.7206	12.3808	12.0038	11.3764	-1.46754	2.1925e-13	5.62993e-11
INHBB	3625	ENSG00000163083	2	36.7323	53.3332	46.4658	9.70554	10.9346	9.45025	-2.08464	1.14266e-14	3.56987e-12
INTS4	92105	ENSG00000149262	11	49.8794	50.5027	47.2355	37.4534	36.7889	32.9856	-0.361462	0.00183726	0.0249199
INTS5	80789	ENSG00000185085	11	35.9355	28.3798	31.9102	24.4505	22.987	19.2015	-0.428648	0.00314603	0.0374665
IRS1	3667	ENSG00000169047	2	270.193	274.189	358.29	200.208	192.109	179.856	-0.559965	0.000308002	0.00609019
IRS2	8660	ENSG00000185950	13	46.2142	39.7019	47.7254	19.2244	20.7515	21.549	-1.01973	1.19604e-05	0.000441492
IRX3	79191	ENSG00000177508	16	29.8799	24.8789	26.3819	11.5098	9.42808	11.6774	-1.21745	3.96147e-12	7.73518e-10
IRX5	10265	ENSG00000176842	16	22.868	25.6238	18.1244	7.52802	5.8318	8.06582	-1.54115	4.36835e-13	1.01092e-10
ITGB2	3689	ENSG00000160255	21	38.7243	39.3295	49.4749	25.0104	27.8468	28.8925	-0.544097	0.00262142	0.0327372
ITGB8	3696	ENSG00000105855	7	5.97597	7.82121	5.03846	1.80424	2.72151	3.61156	-1.11153	0.00148355	0.0211799
ITSN1	6453	ENSG00000205726	21	80.317	90.6515	86.4235	55.1225	56.4227	57.0025	-0.512826	0.000299061	0.00597007
JAK2	3717	ENSG00000096968	9	18.8841	20.4841	18.3344	9.14561	10.2057	11.1958	-0.81876	3.35164e-05	0.00100256
KANK1	23189	ENSG00000107104	9	20.1589	17.1322	16.0251	4.41727	5.8318	4.81541	-1.71707	1.17572e-14	3.61292e-12
KATNAL2	83473	ENSG00000167216	18	1.43423	1.1918	1.11966	0.062215	0.242992	0.0601927	-3.16083	2.01585e-06	0.000100766
KCNAB3	9196	ENSG00000170049	17	6.05565	5.88453	7.8376	2.61303	3.64487	3.43098	-0.927908	0.000140727	0.00324468
KCNH1	3756	ENSG00000143473	1	3.02782	2.16014	2.51923	1.18209	0.826172	0.541734	-1.49824	2.13799e-05	0.0007031
KCNIP3	30818	ENSG00000115041	2	24.86	36.6479	29.251	14.8072	16.2804	13.1822	-0.937691	8.2213e-08	6.16433e-06
KCNJ14	3770	ENSG00000182324	19	9.00379	6.10799	10.6367	5.10163	3.15889	3.85233	-0.993895	0.00117217	0.0174521
KCNQ3	3786	ENSG00000184156	8	19.2825	13.3333	12.5262	7.0303	7.24115	6.32023	-1.02764	2.76379e-05	0.000859159
KCTD1	284252	ENSG00000134504	18	16.0953	17.6536	15.6052	9.64333	8.35891	9.8114	-0.732363	1.38871e-06	7.25105e-05
KDM2A	22992	ENSG00000173120	11	159.758	141.974	169.488	129.78	102.785	104.434	-0.384611	0.00236693	0.0303891
KDM4C	23081	ENSG00000107077	9	25.8959	23.7616	21.1335	9.89219	11.6636	13.1822	-0.925618	5.34981e-09	5.83036e-07
KIAA0040	9674	ENSG00000235750	1	3.34654	1.7877	1.11966	0.684365	0.340188	0.541734	-1.90686	2.86694e-05	0.000882442
KIAA0753	9851	ENSG00000198920	17	75.9347	72.1041	60.4615	51.3896	47.7722	42.3756	-0.458053	0.00021852	0.00471273
KIAA1328	57536	ENSG00000150477	18	22.5493	26.2197	20.5737	13.2518	15.6973	15.2889	-0.548278	0.00118855	0.017668
KIAA2026	158358	ENSG00000183354	9	45.8954	52.1414	36.5288	18.9134	20.0711	22.2111	-1.03746	9.67562e-11	1.47455e-08
KIF7	374654	ENSG00000166813	15	28.3659	26.0707	27.4316	18.7267	19.0506	15.2889	-0.524895	0.00323615	0.0382241
KIRREL3	84623	ENSG00000149571	11	4.14334	3.12848	2.51923	0.37329	0.680377	0.240771	-2.78622	3.82944e-07	2.36907e-05
KLF5	688	ENSG00000102554	13	35.5371	33.8919	33.1698	21.5264	20.8973	18.5393	-0.651007	7.07514e-05	0.00183435
KLHL4	56062	ENSG00000102271	X	66.8512	56.4617	49.8947	29.0544	23.5702	24.679	-1.06331	1.32208e-09	1.58862e-07
KRT8P12	90133	ENSG00000229320	3	6.21501	4.76721	4.8985	3.17297	2.57571	2.28732	-0.88292	5.89895e-05	0.00159792
LANCL3	347404	ENSG00000147036	X	3.98398	3.94785	2.44925	1.55538	0.58318	1.02327	-1.62939	0.000344511	0.00665758
LBX2	85474	ENSG00000179528	2	15.9359	13.1843	14.7655	8.77232	7.24115	9.20948	-0.70191	0.000648261	0.0109573
LCAT	3931	ENSG00000213398	16	9.00379	6.6294	9.44711	5.16385	5.63741	4.99599	-0.565133	0.00438322	0.0479652
LCTL	197021	ENSG00000188501	15	5.81661	6.92736	4.47863	0.933225	2.42992	1.50482	-1.70095	2.07984e-07	1.39238e-05
LEPR	3953	ENSG00000116678	1	19.5215	27.9329	17.0748	7.71466	10.9346	11.9182	-0.979472	0.000182149	0.00405028
LGR5	8549	ENSG00000139292	12	2.70911	3.6499	1.32959	0.24886	0.242992	0.541734	-2.80731	2.34487e-06	0.000112994
LGR6	59352	ENSG00000133067	1	7.09148	9.0875	6.29807	0.186645	0.437385	0.240771	-4.55904	1.08894e-20	9.27827e-18
LHFPL4	375323	ENSG00000156959	3	16.0156	16.0893	15.5352	9.70554	10.4972	9.39006	-0.586561	0.00353496	0.0407771
LHX6	26468	ENSG00000106852	9	3.74494	2.83053	2.37927	1.11987	1.55515	1.20385	-1.08606	0.000220491	0.00472895
LIG4	3981	ENSG00000174405	13	43.8238	37.4673	36.5288	27.9345	25.9515	26.9061	-0.44393	0.00117458	0.0174742
LINC00664	400680	ENSG00000268658	19	2.54975	1.41527	2.09936	0.808795	0.485983	0.782505	-1.46486	7.71898e-05	0.00197937
LINC00707	100507127	ENSG00000238266	10	5.49789	7.00184	7.8376	0.933225	1.55515	0.722312	-2.54952	2.60322e-10	3.72499e-08
LINC00909	400657	ENSG00000264247	18	13.2268	12.8119	12.946	9.14561	7.77573	8.96871	-0.495111	0.0022298	0.0290463
LINC02582	100505817	ENSG00000261780	18	2.23103	4.09682	3.70886	0.186645	0.826172	0.541734	-2.57067	5.68581e-06	0.000236846
LINC02882	100507377	ENSG00000251138	12	0.876475	1.48975	0.9797	0.186645	0.194393	0.541734	-1.79113	0.000167489	0.00379636
LINGO2	158038	ENSG00000174482	9	2.78879	3.12848	1.53953	0.186645	0.340188	0.541734	-2.70024	1.70587e-05	0.000593257
LLGL1	3996	ENSG00000131899	17	165.813	167.895	169.208	80.0085	84.2209	85.3532	-0.911955	1.55312e-25	2.91132e-22
LMO7	4008	ENSG00000136153	13	166.291	199.776	158.711	102.033	125.238	121.89	-0.48954	0.000644366	0.0109112
LOC100506083	100506083	ENSG00000261777	16	2.07167	1.86219	2.23931	0.37329	0.728975	0.421349	-1.88512	1.70605e-06	8.73766e-05
LOC100507516	100507516	ENSG00000237807	8	39.282	32.7001	32.4701	23.5173	22.4524	17.9374	-0.606927	0.000186029	0.00410743
LOC102724064	102724064	ENSG00000255468	11	3.34654	2.90502	2.65919	1.30652	1.50655	1.38443	-0.979804	0.0034523	0.0400702
LOC339803	339803	ENSG00000212978	2	13.4658	17.2067	17.9145	9.64333	9.76826	9.51044	-0.653174	2.02118e-05	0.000674146
LRRC40	55631	ENSG00000066557	1	48.7639	51.6945	46.9556	34.0316	28.5272	32.0827	-0.541547	0.00025571	0.00529645
LRRIQ3	127255	ENSG00000162620	1	4.46206	4.2458	4.26869	1.18209	1.65234	2.28732	-1.24174	0.000186835	0.00412026
LRRK2	120892	ENSG00000188906	12	8.44604	11.4711	8.67734	2.61303	3.15889	2.70867	-1.65165	5.28674e-10	6.74149e-08
LURAP1	541468	ENSG00000171357	1	0.796796	0.96834	0.559829	0.062215	0.145795	0.300963	-2.09278	0.00158278	0.0222909
LY75	4065	ENSG00000054219	2	1.75295	1.41527	1.32959	0.186645	0.437385	0	-2.70765	0.00401821	0.0447276
LYPD1	116372	ENSG00000150551	2	4.22302	2.60707	3.42895	1.61759	0.194393	0.421349	-2.12981	2.79387e-05	0.000865401
MAP2	4133	ENSG00000078018	2	5.09949	5.51209	3.21901	0.933225	1.60374	1.08347	-1.8204	1.72593e-05	0.00059691
MAP2K4	6416	ENSG00000065559	17	162.546	153.147	127.851	83.1193	85.1929	82.4038	-0.722387	6.97422e-11	1.11737e-08
MAP9	79884	ENSG00000164114	4	23.9039	22.7187	24.8424	13.0651	13.3159	18.5393	-0.572995	0.00127217	0.0186595
MAPK10	5602	ENSG00000109339	4	1.67327	2.75604	1.25961	0.49772	0.631778	0.722312	-1.51673	0.00054764	0.00962993
MAPRE2	10982	ENSG00000166974	18	68.1261	71.8806	62.4209	31.7919	29.0618	31.4206	-1.0349	2.60899e-12	5.37424e-10
MARCKSL1	65108	ENSG00000175130	1	40.8756	47.1507	34.9193	24.1394	28.1384	27.0867	-0.531551	0.000853678	0.0135469
MARK2	2011	ENSG00000072518	11	58.4848	46.7038	70.1185	41.1863	35.9628	32.7448	-0.574975	0.00101528	0.0155877
MBD1	4152	ENSG00000141644	18	133.304	130.502	130.3	80.6929	82.9088	81.1397	-0.587967	7.25255e-13	1.61844e-10
MBD2	8932	ENSG00000134046	18	115.456	100.707	103.848	57.7355	53.7984	48.3347	-0.900914	1.31104e-06	6.92267e-05
MBNL3	55796	ENSG00000076770	X	16.5734	15.419	17.5646	11.1365	7.77573	9.45025	-0.709982	0.000701728	0.0115996
MCTP2	55784	ENSG00000140563	15	8.68508	11.2476	6.43803	0.12443	0	0.0601927	-7.1741	3.69523e-15	1.25946e-12
MDGA1	266727	ENSG00000112139	6	6.21501	5.88453	5.17842	2.4886	2.8673	2.64848	-1.00676	0.000781856	0.0126562
ME2	4200	ENSG00000082212	18	116.412	115.679	127.851	72.2939	67.6003	64.2256	-0.719665	0.000412936	0.00772503
ME3	10873	ENSG00000151376	11	87.6475	74.4132	57.6624	43.6749	45.3908	47.3114	-0.586266	0.000417456	0.00778627
MED9	55090	ENSG00000141026	17	38.804	36.9459	31.7003	20.7176	21.3833	19.3219	-0.704955	1.95464e-08	1.80491e-06
MEF2C	4208	ENSG00000081189	5	28.844	23.0167	18.6843	7.21694	4.95703	6.26004	-1.83517	4.726e-05	0.00133216
MERTK	10461	ENSG00000153208	2	23.2664	18.3985	18.1244	9.5189	9.86546	9.75121	-0.934985	3.84433e-06	0.000171169
MEX3C	51320	ENSG00000176624	18	125.256	125.959	100.419	62.3394	67.3087	71.6895	-0.704503	1.31695e-08	1.30083e-06
MGAT5B	146664	ENSG00000167889	17	16.0953	15.7169	23.5828	9.70554	7.62994	8.12601	-1.02816	3.04032e-07	1.95174e-05
MIGA1	374986	ENSG00000180488	1	35.6168	34.7113	41.2874	28.2456	23.9104	27.4479	-0.39197	0.00186842	0.0252877
MIR1915HG	399726	ENSG00000204682	10	7.0118	7.89569	9.23717	4.29284	4.03366	4.0931	-0.866238	5.27556e-06	0.000221231
MKRN3	7681	ENSG00000179455	15	4.22302	2.97951	4.33867	2.17753	2.52711	1.86597	-0.704399	0.00294624	0.0356305
MLH3	27030	ENSG00000119684	14	56.4132	53.9291	57.9423	39.942	42.8151	42.797	-0.323404	0.00286363	0.0349397
MLLT11	10962	ENSG00000213190	1	4.86045	5.36311	4.54861	2.30196	2.18693	2.22713	-1.03953	4.34111e-06	0.000187498
MOK	5891	ENSG00000080823	14	38.804	36.4245	39.5379	26.628	27.8954	23.6557	-0.453783	0.00156808	0.0221338
MPDZ	8777	ENSG00000107186	9	88.7631	92.5137	79.7756	43.3017	50.1049	48.5153	-0.779577	7.31377e-08	5.59578e-06
MPP5	64398	ENSG00000072415	14	112.508	117.393	114.275	85.4834	80.576	79.7553	-0.387007	0.000643006	0.010898
MPP7	143098	ENSG00000150054	10	2.15135	1.34078	3.21901	0.62215	0.680377	0.782505	-1.59157	0.000994865	0.0153488
MPRIP	23164	ENSG00000133030	17	957.35	905.994	1084.32	484.531	414.349	406.541	-1.07615	1.98253e-17	9.29064e-15
MRPS6	64968	ENSG00000243927	21	24.86	22.3463	28.2014	15.616	16.1347	16.4326	-0.548057	0.000176159	0.00393575
MSL3	10943	ENSG00000005302	X	27.6488	28.0819	27.6415	21.8997	20.3141	18.6597	-0.355172	0.00330996	0.0388998
MSRB3	253827	ENSG00000174099	12	43.4254	47.4487	44.5763	34.2805	33.3871	34.9117	-0.3033	0.00438785	0.0479873
MTHFSD	64779	ENSG00000103248	16	31.6328	26.89	35.1992	22.0241	20.3141	22.4519	-0.435034	0.00389097	0.043753
MTSS2	92154	ENSG00000132613	16	87.0101	85.5119	125.891	61.0951	58.2208	59.1092	-0.645013	6.68051e-05	0.00175633
MUC5AC	4586	ENSG00000215182	11	1.59359	3.87336	3.00908	0.808795	0.923368	1.08347	-1.49851	0.00349079	0.040367
MXRA8	54587	ENSG00000162576	1	25.3381	33.445	19.734	4.5417	5.929	5.53773	-2.1944	4.39833e-10	5.72547e-08
MYCBP2	23077	ENSG00000005810	13	307.404	332.438	313.294	233.555	239.833	240.048	-0.319415	0.000170982	0.00385223
MYH10	4628	ENSG00000133026	17	247.166	311.805	303.357	129.594	140.255	144.824	-0.959332	1.72035e-15	6.20151e-13
MYH3	4621	ENSG00000109063	17	26.0552	24.3575	27.4316	14.0606	13.7533	11.3162	-0.892416	2.11754e-09	2.49643e-07
MYO5B	4645	ENSG00000167306	18	13.7049	6.48043	9.65704	6.40815	3.11029	3.91252	-1.0529	0.00064139	0.0108903
NAA30	122830	ENSG00000139977	14	48.9233	45.363	44.7163	32.414	28.2356	31.3604	-0.496432	0.000535589	0.00943573
NAP1L3	4675	ENSG00000186310	X	0.637437	1.04283	0.209936	0.24886	0.145795	0.0601927	-1.95228	0.00154972	0.0219592
NARS1	4677	ENSG00000134440	18	375.61	365.288	359.41	235.857	253.635	244.442	-0.484929	0.00113368	0.016987
NCBP3	55421	ENSG00000074356	17	119.44	110.018	130.3	98.1753	84.8527	87.3997	-0.313394	0.00405009	0.0449604
NCKAP5	344148	ENSG00000176771	2	0.557757	0.670389	0.559829	0	0	0.0601927	-4.77739	0.000135079	0.00312987
NCOR1	9611	ENSG00000141027	17	501.025	549.794	544.503	293.904	311.127	309.029	-0.705344	7.93376e-15	2.56411e-12
NDEL1	81565	ENSG00000166579	17	111.551	113.892	106.437	80.5062	85.3873	81.6213	-0.323814	0.0041286	0.0456852
NEGR1	257194	ENSG00000172260	1	17.2108	12.216	13.8558	6.90587	5.63741	6.01927	-1.12056	0.000945241	0.0147042
NEK6	10783	ENSG00000119408	9	70.5961	79.7018	91.8819	51.7007	58.7554	56.0394	-0.443325	0.00175295	0.0240198
NEK7	140609	ENSG00000151414	1	145.096	156.499	148.005	114.165	109.055	116.954	-0.304166	0.00365992	0.041858
NETO2	81831	ENSG00000171208	16	0.637437	1.34078	0.9797	0.24886	0.29159	0.240771	-1.82058	0.00167698	0.0231992
NEURL4	84461	ENSG00000215041	17	42.0708	38.4357	51.7841	28.7433	26.9235	27.5682	-0.571281	3.63217e-05	0.00106884
NFAT5	10725	ENSG00000102908	16	147.407	140.484	171.727	75.2802	89.0322	88.724	-0.762721	2.11543e-05	0.000699359
NFIB	4781	ENSG00000147862	9	100.874	119.553	107.417	42.8661	46.6544	50.6822	-1.12779	3.31453e-17	1.51539e-14
NGF	4803	ENSG00000134259	1	12.5894	9.83237	9.44711	3.85733	4.47105	4.57464	-1.20014	1.06645e-07	7.73725e-06
NLGN1	22871	ENSG00000169760	3	16.414	20.8565	15.2553	8.58567	10.2543	11.6774	-0.68476	0.000443007	0.00817339
NPAS2	4862	ENSG00000170485	2	65.4966	75.3815	97.4102	44.6704	49.1815	55.5578	-0.577333	0.00240288	0.0307244
NPL	80896	ENSG00000135838	1	3.26686	1.7877	2.9391	1.36873	0.923368	1.02327	-1.17796	0.000781519	0.0126562
NRXN3	9369	ENSG00000021645	14	3.58558	3.6499	5.73824	2.11531	1.60374	1.38443	-1.25747	2.73804e-05	0.000853986
NXN	64359	ENSG00000167693	17	56.6522	63.538	60.0416	32.4762	39.5104	34.9719	-0.653719	1.42591e-05	0.000509008
NYNRIN	57523	ENSG00000205978	14	22.2306	41.1917	25.4022	6.34593	14.6767	12.6405	-1.30378	0.00172283	0.0236762
ONECUT2	9480	ENSG00000119547	18	32.5093	26.6666	36.039	16.7358	13.1215	15.7705	-0.964462	1.64368e-07	1.13275e-05
OPN3	23596	ENSG00000054277	1	18.8841	17.5046	8.88728	4.5417	6.90096	6.26004	-1.24834	8.07457e-06	0.000317978
ORAI2	80228	ENSG00000160991	7	39.4414	41.4896	46.2558	24.9482	28.0898	30.0361	-0.516771	0.000887369	0.0139539
OSBP2	23762	ENSG00000184792	22	7.56956	5.21414	5.80822	2.55082	3.69347	3.3106	-0.851889	0.00241563	0.0308664
OSBPL1A	114876	ENSG00000141447	18	51.5527	51.62	39.6778	28.8678	32.4151	30.6381	-0.534887	0.000371988	0.00712329
OSR1	130497	ENSG00000143867	2	6.05565	6.55492	7.76762	3.2974	3.40188	3.00963	-0.972088	8.89666e-05	0.0022355
PAAF1	80227	ENSG00000175575	11	18.3263	17.0577	23.2329	11.1987	11.5664	11.9182	-0.660055	0.000242552	0.00509141
PACS1	55690	ENSG00000175115	11	73.6239	81.7875	89.2227	44.4215	55.3049	50.3813	-0.606446	7.21494e-06	0.000292736
PADI2	11240	ENSG00000117115	1	1.03584	1.56424	0.699786	0.062215	0.145795	0.0601927	-3.47643	0.000301914	0.0060098
PADI4	23569	ENSG00000159339	1	3.18718	3.72438	2.37927	0.49772	0.194393	0.361156	-3.06871	9.71894e-08	7.1725e-06
PAK6	56924	ENSG00000137843	15	6.93213	4.61824	6.29807	1.92867	1.79814	2.22713	-1.48559	1.13427e-05	0.000423543
PARP15	165631	ENSG00000173200	3	2.70911	3.054	1.9594	1.11987	1.16636	0.722312	-1.25212	0.00235328	0.0303331
PAXBP1	94104	ENSG00000159086	21	89.6395	85.9588	87.6831	70.1785	67.1143	64.1052	-0.287334	0.00236185	0.0303482
PBLD	64081	ENSG00000108187	10	3.26686	4.2458	2.23931	0.808795	1.21496	1.68539	-1.29392	0.0039249	0.0440755
PBX1	5087	ENSG00000185630	1	30.836	47.6721	28.7612	5.03942	11.129	10.6541	-1.90168	1.61675e-07	1.1183e-05
PCCA	5095	ENSG00000175198	13	21.9916	21.6759	21.1335	11.572	13.9963	13.5434	-0.627757	0.00051579	0.00916444
PCDH10	57575	ENSG00000138650	4	1.11551	1.63873	1.18964	0.49772	0.194393	0.300963	-1.91986	0.0015635	0.022097
PCDH7	5099	ENSG00000169851	4	65.1779	66.9644	56.2628	37.889	21.2375	23.114	-1.09609	0.00396765	0.0443757
PCNX2	80003	ENSG00000135749	1	78.4047	72.4765	76.2067	44.6082	40.0936	40.8708	-0.755401	0.000108692	0.00261544
PCSK5	5125	ENSG00000099139	9	20.5573	17.877	13.9257	6.84365	8.55331	7.70466	-1.07594	1.84513e-06	9.34784e-05
PDE8B	8622	ENSG00000113231	5	2.23103	3.20297	2.65919	0.933225	1.16636	0.662119	-1.44628	0.00304953	0.0366198
PDGFD	80310	ENSG00000170962	11	7.09148	10.2793	6.99786	3.79512	3.49908	3.79214	-1.04012	0.000855789	0.0135488
PDLIM1	9124	ENSG00000107438	10	50.0388	55.3443	69.6987	30.3609	42.2805	41.8941	-0.515131	0.00340857	0.0396855
PDP2	57546	ENSG00000172840	16	27.3301	36.35	42.617	19.2244	20.6057	22.9334	-0.665199	0.000476353	0.00868602
PDPR	55066	ENSG00000090857	16	95.9342	95.9401	92.2318	62.4017	58.4638	63.0217	-0.528858	2.75955e-05	0.000859159
PDZD2	23037	ENSG00000133401	5	26.2146	22.9422	31.0705	15.7404	14.1907	17.2753	-0.669164	3.16537e-05	0.000958559
PGM2L1	283209	ENSG00000165434	11	30.7563	32.0297	30.0208	23.0196	20.4113	20.4655	-0.440294	0.00448306	0.0489144
PGR	5241	ENSG00000082175	11	7.17116	6.48043	4.75854	1.05766	0.680377	0.662119	-2.84808	3.69541e-15	1.25946e-12
PHACTR2	9749	ENSG00000112419	6	128.842	125.661	110.566	84.8613	81.9854	86.7376	-0.426055	0.000943979	0.0146968
PHF23	79142	ENSG00000040633	17	86.532	81.1916	78.8658	60.7841	55.1591	48.9366	-0.480772	6.47229e-05	0.00171846
PHKB	5257	ENSG00000102893	16	144.857	180.335	146.955	80.3196	102.494	101.966	-0.631632	0.000171534	0.00385732
PHLPP1	23239	ENSG00000081913	18	48.4452	44.7671	45.556	35.0271	34.359	34.37	-0.319934	0.00222152	0.0289812
PIAS2	9063	ENSG00000078043	18	66.7715	68.8266	72.4278	34.0316	30.7142	34.7914	-0.966295	8.1493e-14	2.27998e-11
PICALM	8301	ENSG00000073921	11	235.613	248.193	258.711	176.815	186.083	186.357	-0.336716	0.000335877	0.00653792
PIEZO2	63895	ENSG00000154864	18	8.44604	6.25697	2.9391	3.60847	2.18693	2.58828	-0.971629	0.00128052	0.0187632
PIGM	93183	ENSG00000143315	1	11.8723	11.0242	13.2259	8.7101	6.36638	6.98235	-0.617788	0.00165157	0.0230006
PIGN	23556	ENSG00000197563	18	63.3453	60.0371	62.7708	44.1727	43.3011	46.4085	-0.376935	0.000172644	0.00386643
PIK3C3	5289	ENSG00000078142	18	127.408	149.05	127.431	60.7219	75.1816	74.8195	-0.840414	1.41296e-06	7.31658e-05
PLAA	9373	ENSG00000137055	9	52.8276	52.2903	65.0101	40.6886	36.2058	38.9447	-0.457405	0.00235652	0.0303331
PLCD3	113026	ENSG00000161714	17	86.4524	80.5957	86.2136	67.6899	57.5404	55.6782	-0.386339	0.00285901	0.0349397
PLCD4	84812	ENSG00000115556	2	5.01981	6.6294	2.51923	0.559935	1.65234	2.4679	-1.49529	0.00192055	0.0258441
PLEKHG4B	153478	ENSG00000153404	5	1.59359	0.819365	1.04968	0.435505	0.388787	0.0601927	-1.83496	6.64447e-05	0.00174931
PLGRKT	55848	ENSG00000107020	9	21.9916	19.8882	17.3547	9.89219	12.101	10.2327	-0.774171	2.45894e-05	0.000782562
PLPP3	8613	ENSG00000162407	1	19.7605	27.8584	21.5534	8.52346	8.21312	8.90851	-1.33549	1.46267e-10	2.142e-08
PLPP4	196051	ENSG00000203805	10	9.32251	7.52326	5.66826	3.79512	1.60374	3.19021	-1.29712	0.000202463	0.00441812
PLPP6	403313	ENSG00000205808	9	5.25885	7.15082	5.03846	2.11531	2.42992	3.00963	-1.1103	3.12817e-05	0.000948828
PLS3-AS1	101927352	ENSG00000271826	X	1.83263	1.41527	1.39957	0.49772	0.29159	0.421349	-1.8564	0.000376321	0.00719075
PNMA1	9240	ENSG00000176903	14	63.8233	62.3462	76.2067	39.1332	39.7534	40.7504	-0.660598	6.1833e-07	3.5317e-05
POLI	11201	ENSG00000101751	18	31.6328	42.9794	31.3504	15.927	19.4879	22.3917	-0.776815	0.000170966	0.00385223
POLR2A	5430	ENSG00000181222	17	139.917	131.247	164.869	80.1329	62.3031	66.2119	-0.965075	1.62129e-08	1.54269e-06
POU3F2	5454	ENSG00000184486	6	1.19519	1.1918	1.39957	0.24886	0	0.300963	-2.76017	0.000105754	0.00255459
PPL	5493	ENSG00000118898	16	18.406	35.6051	20.9936	3.11075	7.82433	10.3531	-1.7217	6.35597e-06	0.000262085
PRAG1	157285	ENSG00000275342	8	20.398	21.378	28.8312	12.1319	14.3365	14.2657	-0.69653	0.00248396	0.0315033
PRCP	5547	ENSG00000137509	11	110.675	102.942	100.979	73.9114	73.6265	73.7962	-0.40752	0.000582403	0.0101178
PRKACB	5567	ENSG00000142875	1	54.5008	42.458	44.2964	25.6326	19.6337	18.8403	-1.03963	1.52663e-11	2.6497e-09
PRMT2	3275	ENSG00000160310	21	70.1977	79.7018	66.6896	49.1499	57.103	52.9695	-0.344313	0.00169667	0.0234198
PROM2	150696	ENSG00000155066	2	2.23103	1.04283	1.25961	0.74658	0.485983	0.240771	-1.51581	0.000620206	0.0106268
PRPSAP2	5636	ENSG00000141127	17	140.635	128.417	113.225	71.9828	59.047	56.7617	-0.925188	9.13955e-12	1.63163e-09
PRSS23	11098	ENSG00000150687	11	665.723	748.75	475.784	372.73	372.409	387.581	-0.639273	3.77406e-05	0.00110366
PSIP1	11168	ENSG00000164985	9	95.8546	106.294	88.8028	51.8873	46.0226	51.4647	-0.863499	3.6996e-08	3.09594e-06
PSTPIP2	9050	ENSG00000152229	18	26.5333	25.7727	29.9508	11.5098	16.329	14.988	-0.840672	6.11282e-07	3.51487e-05
PTGFRN	5738	ENSG00000134247	1	14.0236	14.1527	11.5465	6.53258	7.28975	5.95907	-0.900375	4.79392e-08	3.87337e-06
PTPN14	5784	ENSG00000152104	1	433.696	507.485	531.977	319.723	317.153	342.918	-0.491081	0.000302013	0.0060098
PTPRK	5796	ENSG00000152894	6	103.344	82.9048	79.2857	61.904	58.0264	62.2392	-0.442469	0.00134332	0.0195501
PTPRU	10076	ENSG00000060656	1	28.3659	30.391	22.1832	13.0029	14.5309	13.4832	-0.879621	8.54136e-06	0.000333094
RAB13	5872	ENSG00000143545	1	22.9477	25.4748	43.8766	16.1759	17.058	18.2384	-0.747815	0.00216517	0.0284003
RAB1B	81876	ENSG00000174903	11	181.032	168.119	166.339	125.177	136.513	119.663	-0.334741	0.00382371	0.0432182
RAB27B	5874	ENSG00000041353	18	38.1665	49.7578	33.6597	17.9179	20.8487	24.6188	-0.841878	0.000217047	0.00469734
RAB2A	5862	ENSG00000104388	8	101.113	98.3982	98.5998	65.0769	72.1685	75.8428	-0.385112	9.31218e-05	0.00231508
RAB2B	84932	ENSG00000129472	14	42.6286	39.404	39.6079	24.7616	28.7216	26.6654	-0.501004	0.00041136	0.00771347
RAB30	27314	ENSG00000137502	11	31.075	33.147	37.7184	18.6023	17.8842	19.9238	-0.756967	3.66992e-05	0.00107826
RAB38	23682	ENSG00000123892	11	10.9958	7.82121	8.25747	1.99088	0.971967	1.08347	-2.65694	9.55893e-18	5.11949e-15
RAET1G	353091	ENSG00000203722	6	9.72091	7.37428	5.8782	3.17297	3.25609	3.79214	-1.06521	0.00037712	0.0071987
RAI1	10743	ENSG00000108557	17	101.99	105.624	184.743	63.8948	57.7348	62.4198	-0.99605	2.80079e-05	0.000865401
RANBP10	57610	ENSG00000141084	16	30.1986	26.6666	32.2601	22.273	16.5234	16.7336	-0.585174	0.000789507	0.0127361
RANBP6	26953	ENSG00000137040	9	53.226	47.5231	47.3755	22.273	18.0786	21.3684	-1.16467	5.60719e-13	1.26635e-10
RANGRF	29098	ENSG00000108961	17	23.1071	21.3035	32.4001	15.6782	14.3851	14.4462	-0.690283	0.00457924	0.0496321
RASAL2	9462	ENSG00000075391	1	197.366	166.48	158.781	106.139	112.797	114.065	-0.549533	0.000316901	0.00621509
RASD1	51655	ENSG00000108551	17	16.8124	21.3035	9.65704	3.35961	5.7832	4.39407	-1.71648	1.85649e-05	0.000635034
RASGRF1	5923	ENSG00000058335	15	21.2745	17.7281	19.454	8.89675	9.37948	8.54736	-1.02219	1.22922e-08	1.2455e-06
RASL10A	10633	ENSG00000100276	22	5.17917	5.51209	4.19871	2.11531	1.94393	2.82905	-1.0159	0.00370736	0.0422202
RB1	5925	ENSG00000139687	13	180.474	177.132	173.057	138.242	107.305	121.649	-0.432212	0.00210073	0.0276338
RCBTB2	1102	ENSG00000136161	13	12.3503	7.00184	9.16719	5.97264	4.81123	3.97272	-0.847477	0.00122836	0.0181589
RCL1	10171	ENSG00000120158	9	20.0793	15.7169	20.2238	11.6964	9.91406	10.1726	-0.719931	1.89562e-05	0.00064489
REEP3	221035	ENSG00000165476	10	134.26	138.696	120.503	97.6776	99.8696	104.856	-0.280461	0.00244682	0.0311375
RELCH	57614	ENSG00000134444	18	90.1176	90.5025	82.9246	58.6688	55.3049	60.1325	-0.499327	4.12228e-07	2.52238e-05
RFX3	5991	ENSG00000080298	9	13.1471	13.9292	14.2756	7.71466	7.82433	8.00562	-0.71467	0.00119585	0.0177376
RHOB	388	ENSG00000143878	2	33.3858	23.7616	20.2238	13.2518	12.3926	12.1589	-0.929902	0.000120914	0.00284028
RIC1	57589	ENSG00000107036	9	66.6121	68.0073	55.8429	29.6144	30.4226	29.7352	-0.985142	1.69129e-11	2.89031e-09
RIMS1	22999	ENSG00000079841	6	13.8643	15.7169	12.8061	1.61759	2.13833	1.38443	-2.93771	1.0575e-14	3.3598e-12
RIN1	9610	ENSG00000174791	11	49.5607	37.2438	48.8451	29.4899	24.2506	25.2809	-0.67985	0.000500008	0.00896046
RIN3	79890	ENSG00000100599	14	18.2466	17.9515	40.9375	12.0075	13.4131	14.2055	-0.866514	0.00458061	0.0496321
RIPOR1	79567	ENSG00000039523	16	78.9625	70.2419	143.596	48.5277	52.7292	53.8724	-0.820125	0.000426114	0.00790843
RNF167	26001	ENSG00000108523	17	71.3929	59.4412	69.2788	52.4473	37.4207	39.667	-0.528331	0.000732327	0.0120416
ROBO2	6092	ENSG00000185008	3	4.06366	4.8417	2.30929	0.12443	0.145795	0.180578	-4.53688	2.17701e-06	0.000106548
RP1	6101	ENSG00000104237	8	3.98398	2.23463	3.21901	0.559935	0.971967	1.20385	-1.68043	0.00107382	0.0162454
RPGRIP1L	23322	ENSG00000103494	16	33.5451	29.9441	33.0299	16.8603	15.7459	18.7199	-0.812648	3.73341e-05	0.00109519
RPL17	6139	ENSG00000265681	18	26.9317	19.6648	26.7318	14.6827	9.71967	11.9182	-0.915489	0.000132713	0.00308266
RPL17P36	729340	ENSG00000236058	10	6.05565	6.25697	4.19871	1.86645	2.8187	2.64848	-1.06225	0.000248796	0.00519341
RPL17P6	645441	ENSG00000226084	1	20.9557	18.6219	12.6661	9.58111	9.52527	8.90851	-0.796132	0.0010823	0.0163084
RPRD1A	55197	ENSG00000141425	18	104.141	99.2176	104.338	67.5033	72.9461	66.6333	-0.471911	0.00315454	0.0375202
RSF1	51773	ENSG00000048649	11	85.5759	94.3759	117.844	59.7886	66.9685	74.6991	-0.467232	0.00287077	0.034966
RSPRY1	89970	ENSG00000159579	16	65.895	58.3239	56.1228	40.1909	34.8936	44.7231	-0.49087	0.000598553	0.0103409
RUNX1	861	ENSG00000159216	21	109.958	108.752	137.578	84.6124	74.404	81.6213	-0.468583	0.00227499	0.0294914
RUSF1	64755	ENSG00000140688	16	82.2293	81.862	72.3578	48.7144	53.604	53.4511	-0.502489	0.00461963	0.0499971
RWDD2B	10069	ENSG00000156253	21	27.2504	28.1563	27.0117	18.5401	18.3702	20.0442	-0.435048	0.0023971	0.0306923
S100A2	6273	ENSG00000196754	1	14.183	16.4618	10.4268	5.97264	6.46358	5.29695	-1.10976	1.90427e-05	0.000645963
SAMD15	161394	ENSG00000100583	14	1.83263	1.48975	1.39957	0.49772	0.777573	0.662119	-1.16294	0.0017576	0.0240659
SBK3	100130827	ENSG00000231274	19	3.42622	3.35195	1.9594	0.684365	1.16636	1.20385	-1.40739	0.00310271	0.037092
SCD5	79966	ENSG00000145284	4	32.4296	29.2737	35.5491	21.2153	17.1066	16.7336	-0.723796	1.15627e-06	6.17502e-05
SCGB2B2	284402	ENSG00000205209	19	0.398398	0.670389	0.909721	0.12443	0.145795	0.180578	-2.05038	0.00343064	0.0398929
SCN1B	6324	ENSG00000105711	19	3.66526	3.12848	3.00908	1.67981	1.65234	1.74559	-0.84799	0.00213231	0.0279903
SCN2A	6326	ENSG00000136531	2	2.39039	4.32029	2.51923	0.37329	0.534582	1.02327	-2.16721	7.09351e-07	4.00505e-05
SCO1	6341	ENSG00000133028	17	162.307	127.225	138.068	82.8082	72.5087	74.8797	-0.792761	7.13078e-11	1.12325e-08
SCYL2	55681	ENSG00000136021	12	93.7032	80.2232	84.6741	63.2727	62.2059	68.9206	-0.311921	0.00427257	0.0470288
SDC2	6383	ENSG00000169439	8	57.3693	66.2195	58.4321	35.2137	30.5683	36.8981	-0.729047	3.25138e-07	2.066e-05
SDCBP	6386	ENSG00000137575	8	263.5	303.314	335.547	177.064	223.309	223.435	-0.435533	0.00456192	0.0495442
SDR42E1	93517	ENSG00000184860	16	30.9157	27.486	27.0817	19.5355	18.4674	17.5763	-0.520781	0.00189233	0.0255376
SEC63P1	100420341	ENSG00000228057	1	0.876475	0.819365	0.839743	0.12443	0.29159	0.120385	-2.09302	0.00195042	0.026152
SELENOF	9403	ENSG00000183291	1	149.957	139.441	163.19	94.7535	86.8938	96.1277	-0.605687	4.06896e-05	0.00116803
SEMA5A	9037	ENSG00000112902	5	8.6054	7.29979	8.53739	2.30196	2.42992	3.00963	-1.56077	1.04971e-07	7.65632e-06
SEMA7A	8482	ENSG00000138623	15	50.5965	41.3407	60.5315	29.8632	28.2842	23.9567	-0.793894	2.4912e-05	0.000788809
SENP3	26168	ENSG00000161956	17	27.0911	25.4748	25.1223	19.1	16.1347	19.3219	-0.412657	0.00428653	0.0470715
SERINC2	347735	ENSG00000168528	1	38.6446	45.8844	40.7275	13.1274	18.03	14.2657	-1.36382	1.02887e-08	1.06554e-06
SERPINH1	871	ENSG00000149257	11	348.359	187.635	198.039	152.676	115.956	111.055	-0.846038	0.00103823	0.0158611
SETBP1	26040	ENSG00000152217	18	1.75295	2.23463	0.629807	0.37329	0.145795	0	-3.07181	1.58864e-06	8.18104e-05
SETD1A	9739	ENSG00000099381	16	32.1906	26.3686	54.3034	20.6554	20.4599	19.5024	-0.79992	0.00269617	0.0334922
SH3GLB1	51100	ENSG00000097033	1	185.016	187.784	176.556	109.498	111.047	116.714	-0.604917	1.2682e-06	6.71536e-05
SH3PXD2A	9644	ENSG00000107957	10	145.495	183.24	201.818	90.8339	104.486	108.226	-0.709184	0.000100895	0.00246831
SHANK2	22941	ENSG00000162105	11	1.11551	1.11732	0.839743	0	0.0971967	0	-4.67742	2.17269e-05	0.000711039
SHB	6461	ENSG00000107338	9	27.7285	25.1024	22.5331	16.5492	15.2599	17.817	-0.503272	0.00187484	0.0253381
SHBG	6462	ENSG00000129214	17	1.75295	1.11732	0.699786	0.24886	0.340188	0.361156	-1.7926	0.003202	0.0379883
SHMT1	6470	ENSG00000176974	17	36.0152	39.0316	40.3077	26.7525	26.1945	23.3547	-0.498115	0.000384572	0.00730375
SIDT1	54847	ENSG00000072858	3	7.25084	5.28863	4.54861	1.55538	1.45795	1.92616	-1.69019	2.62065e-06	0.000124365
SIPA1	6494	ENSG00000213445	11	66.2934	55.0464	58.5721	41.7463	42.7665	42.3154	-0.403567	0.000142223	0.00326712
SIPA1L1	26037	ENSG00000197555	14	93.5438	124.246	94.751	58.731	62.4003	68.9808	-0.619902	0.00028217	0.00572433
SLAMF7	57823	ENSG00000026751	1	24.5413	18.9199	28.0614	7.34137	5.58881	3.55137	-2.01798	7.05992e-11	1.12151e-08
SLC15A3	51296	ENSG00000110446	11	6.45405	6.25697	5.17842	2.67525	3.06169	3.55137	-0.84447	0.00235771	0.0303331
SLC16A2	6567	ENSG00000147100	X	44.7002	36.5735	33.5197	21.5886	13.7533	13.9045	-1.12098	1.0428e-07	7.65632e-06
SLC22A20P	440044	ENSG00000197847	11	1.51391	2.38361	3.00908	0.933225	1.06916	0.722312	-1.2442	0.00338355	0.0395169
SLC25A21	89874	ENSG00000183032	14	3.34654	2.38361	2.58921	1.11987	1.06916	0.963083	-1.2965	0.000621535	0.0106399
SLC35A5	55032	ENSG00000138459	3	37.2901	31.7318	28.9711	20.842	17.1552	21.4888	-0.621083	3.11475e-05	0.000946367
SLC38A4	55089	ENSG00000139209	12	4.62142	5.66106	4.47863	1.11987	1.79814	1.14366	-1.75086	4.01019e-06	0.000176152
SLC38A6	145389	ENSG00000139974	14	24.2226	23.7616	24.4925	14.4339	17.7384	17.3355	-0.449285	0.00250859	0.0317727
SLC39A6	25800	ENSG00000141424	18	111.551	96.834	97.9	72.1694	70.5162	66.6935	-0.448282	0.000105392	0.00255243
SLC44A3	126969	ENSG00000143036	1	2.54975	2.38361	1.53953	0.684365	0.728975	1.38443	-1.11522	0.00142654	0.0204752
SLC4A11	83959	ENSG00000088836	20	27.4098	25.8472	31.7003	11.572	14.4823	15.1685	-0.944547	2.54554e-05	0.000803303
SLC5A3	6526	ENSG00000198743	21	145.495	122.681	104.618	75.9645	65.4134	72.7127	-0.699008	0.0019794	0.0265027
SLC9A1	6548	ENSG00000090020	1	17.8482	15.8659	24.4925	11.3854	11.6636	11.6172	-0.651103	0.000272815	0.00557679
SLC9A3R2	9351	ENSG00000065054	16	102.149	75.456	111.966	56.7401	42.3291	45.0241	-0.907157	9.16472e-05	0.00228842
SLCO1B3	28234	ENSG00000111700	12	24.4616	16.0148	24.2826	15.1182	9.18509	9.99198	-0.817718	0.00402125	0.0447349
SLX4IP	128710	ENSG00000149346	20	24.7007	22.1228	23.0929	14.1228	14.0449	16.3122	-0.553792	0.0002283	0.00483558
SMAD2	4087	ENSG00000175387	18	272.106	328.193	269.907	126.919	138.943	137.781	-1.01014	3.5943e-19	2.40626e-16
SMAD4	4089	ENSG00000141646	18	126.77	123.724	114.345	59.4153	60.9909	63.8042	-0.886339	3.80794e-23	4.46124e-20
SMAD7	4092	ENSG00000101665	18	20.637	13.4078	10.0769	4.9772	2.9159	3.79214	-1.81699	2.27125e-09	2.64439e-07
SMARCA2	6595	ENSG00000080503	9	116.571	135.27	110.706	65.5124	73.5293	71.5691	-0.684821	2.4658e-08	2.19059e-06
SMCR8	140775	ENSG00000176994	17	4.78078	3.50092	3.35897	2.55082	1.84674	1.38443	-0.908489	0.00309852	0.0370656
SMG6	23293	ENSG00000070366	17	128.603	111.731	118.824	92.0782	81.2078	79.0932	-0.409192	0.000114952	0.00272755
SMPD3	55512	ENSG00000103056	16	4.3027	1.34078	2.02938	0.684365	0.242992	0.240771	-2.62576	3.45991e-05	0.00102946
SNAI2	6591	ENSG00000019549	8	33.2264	35.3817	46.3258	15.3671	19.4879	17.8772	-1.02644	2.26395e-05	0.000734218
SNAPC3	6619	ENSG00000164975	9	29.8002	31.1359	30.8605	18.6023	17.4954	17.1549	-0.687781	8.14816e-08	6.14961e-06
SNHG29	125144	ENSG00000175061	17	1086.91	837.688	932.255	595.522	492.058	495.867	-0.750251	5.46845e-08	4.28896e-06
SNX18	112574	ENSG00000178996	5	28.0472	29.4971	27.0117	16.3625	19.002	16.9141	-0.593504	0.00104607	0.0159419
SOCS2	8835	ENSG00000120833	12	41.1147	44.3202	34.9893	23.2684	28.8188	26.7857	-0.509807	0.00116941	0.0174249
SOCS2-AS1	144481	ENSG00000246985	12	6.21501	7.44877	5.31837	1.80424	4.32525	2.76886	-0.982244	0.00279457	0.034418
SOCS4	122809	ENSG00000180008	14	83.3448	77.0203	93.4914	65.4502	55.7909	61.0354	-0.379878	0.00426828	0.0470288
SOD3	6649	ENSG00000109610	4	19.6012	15.9404	14.8355	2.11531	3.06169	4.03291	-2.3493	4.40947e-16	1.85641e-13
SON	6651	ENSG00000159140	21	462.381	461.749	548.212	374.597	361.134	340.811	-0.353385	0.00107856	0.0162782
SP140L	93349	ENSG00000185404	2	29.7205	27.5604	33.5197	21.8375	18.1272	18.0578	-0.548904	0.000632929	0.0107985
SPEG	10290	ENSG00000072195	2	34.5013	37.5418	38.6282	11.9453	21.1889	20.2849	-0.952535	0.00222171	0.0289812
SPNS2	124976	ENSG00000183018	17	5.89629	3.94785	3.56891	1.05766	1.65234	1.86597	-1.44208	7.73111e-05	0.00197978
SPOCK1	6695	ENSG00000152377	5	9.72091	7.67223	6.64797	2.67525	2.52711	2.4679	-1.54516	3.19954e-10	4.47578e-08
SPTLC3	55304	ENSG00000172296	20	32.3499	32.7746	24.9824	15.056	13.8505	15.6501	-0.916476	3.90563e-05	0.00113682
SRBD1	55133	ENSG00000068784	2	37.7681	35.7541	33.5897	27.0635	24.9795	26.3644	-0.351092	0.00104065	0.0158851
SRR	63826	ENSG00000167720	17	12.8284	17.5791	13.3659	7.77688	9.08789	10.3531	-0.588098	0.00320549	0.0380056
SRSF11	9295	ENSG00000116754	1	191.948	194.264	199.089	110.245	124.12	124.418	-0.607191	6.77612e-12	1.25761e-09
SS18	6760	ENSG00000141380	18	156.57	157.616	146.395	106.636	96.1761	94.2617	-0.533396	3.11501e-05	0.000946367
SSC5D	284297	ENSG00000179954	19	1.99199	2.60707	3.98878	0.311075	1.11776	0.842697	-1.81184	0.00296574	0.035774
ST3GAL2	6483	ENSG00000157350	16	78.8828	73.7428	73.4775	55.6202	55.3049	56.0996	-0.33733	0.000417006	0.00778564
STX8	9482	ENSG00000170310	17	49.0826	46.9272	38.2083	27.5613	30.0824	27.6886	-0.552174	0.00067603	0.0113044
STXBP1	6812	ENSG00000136854	9	26.5333	33.296	58.712	16.487	23.7646	22.6324	-0.820105	0.00286087	0.0349397
SUCO	51430	ENSG00000094975	1	123.424	126.629	132.609	88.4698	81.6452	89.025	-0.464293	8.14473e-05	0.00207155
SUSD1	64420	ENSG00000106868	9	41.4334	34.1898	33.8696	27.8101	24.688	22.5723	-0.443461	0.00161368	0.0225735
SVEP1	79987	ENSG00000165124	9	2.54975	2.30912	1.74946	0.559935	0.87477	0.722312	-1.49171	1.91518e-05	0.000646849
SYNE1	23345	ENSG00000131018	6	215.613	208.565	172.427	94.0069	126.501	123.455	-0.694616	6.28227e-05	0.00168262
SYNJ1	8867	ENSG00000159082	21	29.9595	28.6033	39.6079	18.2912	15.6001	17.2753	-0.843934	1.09922e-05	0.000412922
SYNPO	11346	ENSG00000171992	5	11.7129	10.8007	23.0929	7.27916	7.09536	5.95907	-1.06967	0.00252258	0.0319282
SYT11	23208	ENSG00000132718	1	2.54975	3.87336	2.72916	0.435505	0.631778	0.240771	-2.6778	3.35474e-10	4.62387e-08
SYT16	83851	ENSG00000139973	14	7.96796	6.92736	8.46741	2.4886	1.50655	1.68539	-1.95388	2.61982e-13	6.46166e-11
SYTL2	54843	ENSG00000137501	11	24.1429	19.5903	15.3953	13.6873	9.81686	10.0522	-0.716122	0.00119346	0.017727
TACC1	6867	ENSG00000147526	8	273.859	277.169	249.893	162.692	152.064	149.157	-0.688423	3.84626e-05	0.00112128
TAF1C	9013	ENSG00000103168	16	47.3297	44.0222	52.134	33.3473	32.9983	32.504	-0.439283	0.000172424	0.00386635
TANC2	26115	ENSG00000170921	17	119.998	142.272	150.594	77.3955	86.6508	92.2754	-0.590727	0.000123943	0.00289329
TCF4	6925	ENSG00000196628	18	3.1075	3.87336	2.16934	0.99544	0.87477	0.842697	-1.65393	2.20838e-08	2.00952e-06
TENM2	57451	ENSG00000145934	5	8.44604	11.8435	12.7361	2.86189	3.83927	4.33387	-1.48501	1.16207e-10	1.74264e-08
TENM4	26011	ENSG00000149256	11	4.54174	2.60707	2.23931	0.37329	0.194393	0.361156	-3.25552	5.13188e-09	5.62556e-07
TENT5B	115572	ENSG00000158246	1	8.92411	7.44877	9.44711	5.97264	5.58881	4.03291	-0.626778	0.00356232	0.041017
TERF2	7014	ENSG00000132604	16	18.0076	17.3556	32.75	10.0166	10.5458	12.2191	-0.960548	4.69507e-05	0.00132544
TIAM1	7074	ENSG00000156299	21	109.639	118.659	118.684	77.3333	80.9648	84.6309	-0.416302	0.00010468	0.00254174
TLE3	7090	ENSG00000140332	15	56.4132	64.5808	80.9652	41.8085	35.9628	38.4029	-0.701854	1.86935e-05	0.000638267
TM7SF2	7108	ENSG00000149809	11	8.84444	11.6946	8.60736	3.85733	6.22059	5.47753	-0.802172	0.00071026	0.0117199
TMEM131	23505	ENSG00000075568	2	129.559	131.62	134.359	86.4789	77.5143	76.866	-0.616996	6.95728e-06	0.000283509
TMEM169	92691	ENSG00000163449	2	1.59359	2.75604	1.53953	0.435505	0.340188	0.601927	-2.0135	6.525e-05	0.00172792
TMEM182	130827	ENSG00000170417	2	8.6054	6.48043	7.8376	4.16841	5.20002	4.45426	-0.623961	0.0041855	0.0462329
TMEM208	29100	ENSG00000168701	16	21.5135	17.7281	23.0929	13.0029	14.2879	14.2055	-0.487353	0.000854226	0.0135469
TNC	3371	ENSG00000041982	9	215.533	138.919	147.865	51.9495	27.5067	26.545	-2.14145	8.69144e-16	3.39419e-13
TNFRSF19	55504	ENSG00000127863	13	4.54174	2.90502	4.47863	1.99088	1.31215	1.92616	-1.09788	0.00204076	0.0271022
TNS1	7145	ENSG00000079308	2	39.5211	29.9441	56.1228	23.2684	20.1683	19.382	-0.901603	0.000114088	0.00271392
TOGARAM1	23116	ENSG00000198718	14	62.0704	59.3667	50.1047	41.7463	36.06	41.5931	-0.423241	0.00396315	0.0443518
TOM1L2	146691	ENSG00000175662	17	138.483	153.817	165.919	59.9131	76.4938	75.602	-1.01438	3.54786e-05	0.00104897
TOP3A	7156	ENSG00000177302	17	110.675	80.8936	96.8504	63.5215	48.4039	46.9503	-0.759117	0.000289812	0.00581019
TP53	7157	ENSG00000141510	17	200.793	209.012	242.826	125.985	141.518	142.596	-0.572472	2.06299e-05	0.000685652
TPGS2	25941	ENSG00000134779	18	137.686	144.208	124.982	88.0965	93.892	91.0715	-0.476066	0.000283076	0.00573649
TRAPPC1	58485	ENSG00000170043	17	28.844	36.4245	49.4749	14.2472	20.7515	19.2015	-0.985808	8.54726e-06	0.000333094
TRAPPC8	22878	ENSG00000153339	18	138.404	133.929	126.311	87.4121	81.6452	86.3163	-0.543401	6.39227e-11	1.03296e-08
TRIB2	28951	ENSG00000071575	2	59.1223	77.6907	65.8498	32.5385	27.4581	35.8748	-0.983406	2.70172e-05	0.000845472
TRIP12	9320	ENSG00000153827	2	624.529	617.205	597.477	514.456	496.869	496.951	-0.186981	0.00299746	0.036087
TRMT10B	158234	ENSG00000165275	9	11.3145	11.0242	13.2259	6.47036	7.09536	6.13965	-0.752565	0.00223848	0.029117
TRNP1	388610	ENSG00000253368	1	12.5097	8.78955	6.43803	5.72378	4.37385	5.41734	-0.735813	0.00376085	0.0426997
TRPV2	51393	ENSG00000187688	17	5.49789	3.87336	1.81944	1.43094	1.16636	0.90289	-1.56675	7.47471e-06	0.000300673
TSPYL5	85453	ENSG00000180543	8	22.1509	22.3463	20.1538	10.701	10.8374	10.9551	-0.892785	1.43036e-09	1.69697e-07
TTC19	54902	ENSG00000011295	17	167.646	174.674	142.266	75.0313	85.2415	83.6678	-0.890421	1.22072e-14	3.65206e-12
TTC39C	125488	ENSG00000168234	18	26.7723	26.7411	24.7024	18.9756	16.1347	16.3724	-0.505401	0.000304456	0.00603919
TUSC1	286319	ENSG00000198680	9	19.8402	14.7486	12.5961	6.34593	7.14396	7.64447	-1.05406	1.31423e-07	9.29635e-06
TVP23B	51030	ENSG00000171928	17	84.6197	70.3164	73.7574	47.0346	50.8339	51.224	-0.516494	0.000123794	0.00289329
TXNL1	9352	ENSG00000091164	18	124.38	108.901	120.573	66.8812	55.8881	58.2665	-0.867201	2.97228e-05	0.000907415
UBB	7314	ENSG00000170315	17	941.574	810.426	729.597	605.725	521.071	468.841	-0.536003	0.000396084	0.0074619
UBBP4	23666	ENSG00000263563	17	8.52572	6.25697	4.68856	2.86189	2.72151	2.10674	-1.23328	6.52636e-05	0.00172792
UBE2E3	10477	ENSG00000170035	2	151.949	143.389	145.066	109.623	101.522	113.343	-0.341592	0.00307181	0.0368166
UBL3	5412	ENSG00000122042	13	89.9583	74.4877	89.1527	41.8707	41.989	36.6573	-0.972973	1.46905e-13	3.93391e-11
UHRF2	115426	ENSG00000147854	9	94.5797	82.1599	79.3557	39.071	38.5385	39.4262	-1.02926	2.8605e-19	1.98593e-16
USB1	79650	ENSG00000103005	16	47.25	47.8956	69.3488	34.2183	33.63	31.3604	-0.632631	0.000551607	0.00968152
USH2A	7399	ENSG00000042781	1	1.91231	1.41527	0.769764	0.49772	0.194393	0.300963	-1.95984	0.00263199	0.0328037
USP32P2	220594	ENSG00000233327	17	3.98398	3.35195	4.19871	1.61759	1.79814	2.04655	-0.97965	0.00437067	0.0478832
USPL1	10208	ENSG00000132952	13	42.1505	45.512	46.1859	33.9694	32.5609	32.8652	-0.331925	0.00403761	0.0448903
UTRN	7402	ENSG00000152818	6	421.266	486.554	457.87	312.195	344.465	356.882	-0.332444	0.00099632	0.0153502
VAC14	55697	ENSG00000103043	16	82.5481	74.2642	84.6741	61.0329	61.4283	58.9888	-0.313057	0.000913498	0.0142934
VAPB	9217	ENSG00000124164	20	72.9068	76.9458	85.7937	60.7841	52.0488	54.7753	-0.394368	0.0020764	0.0274486
VCAN	1462	ENSG00000038427	5	3.1075	0.595901	2.23931	0.74658	0.631778	0.601927	-1.47987	0.00320816	0.0380133
VEGFA	7422	ENSG00000112715	6	206.051	239.552	193.351	95.2512	130	156.32	-0.645935	0.000669204	0.0112403
VPS35L	57020	ENSG00000103544	16	66.2934	81.3405	66.2697	36.7691	45.4394	44.7833	-0.654121	0.000873718	0.0137745
VPS4B	9525	ENSG00000119541	18	92.4283	85.7353	76.3466	60.2241	59.533	62.3596	-0.382606	0.000434661	0.00804315
VSTM2L	128434	ENSG00000132821	20	13.5455	14.3761	9.72702	3.54626	7.97013	7.46389	-0.883996	0.00309269	0.0370194
VWA5A	4013	ENSG00000110002	11	0.637437	1.11732	0.699786	0.062215	0.194393	0.120385	-2.55742	0.000478729	0.0087124
WDFY3	23001	ENSG00000163625	4	169.239	179.962	180.895	130.403	135.832	132.544	-0.312267	0.00123141	0.018187
WDR7	23335	ENSG00000091157	18	72.9865	81.713	75.8568	33.7205	32.6581	32.9254	-1.11721	8.32194e-18	4.58808e-15
WNT5A	7474	ENSG00000114251	3	8.207	9.98135	7.90758	1.86645	2.18693	3.37079	-1.71877	1.9905e-10	2.87015e-08
WNT7B	7477	ENSG00000188064	22	37.8478	41.6386	51.7841	8.46124	8.7963	11.0153	-2.11856	1.74745e-08	1.64603e-06
WNT9A	7483	ENSG00000143816	1	7.96796	7.00184	8.95726	3.2974	2.62431	2.52809	-1.40597	1.60201e-06	8.22729e-05
XPNPEP3	63929	ENSG00000196236	22	42.7879	42.0855	56.9626	34.716	27.0693	29.1934	-0.544078	0.00259643	0.0324684
YAP1	10413	ENSG00000137693	11	171.311	168.864	221.202	106.823	103.077	107.444	-0.725153	3.23987e-05	0.000977962
YBEY	54059	ENSG00000182362	21	8.44604	7.52326	7.69764	4.04398	5.15142	4.57464	-0.677156	0.00441402	0.0482454
YTHDF3	253943	ENSG00000185728	8	122.308	122.234	135.828	77.5821	83.1031	84.8115	-0.53336	8.55417e-08	6.36301e-06
ZBTB7C	201501	ENSG00000184828	18	0.637437	0.670389	0.48985	0.062215	0.0485983	0.0601927	-3.30643	0.000368948	0.00707875
ZC3H13	23091	ENSG00000123200	13	77.847	80.8936	120.013	56.8645	56.3741	60.8548	-0.582726	0.00134365	0.0195501
ZCCHC2	54877	ENSG00000141664	18	33.7841	27.4115	31.9802	21.5886	14.6767	17.6966	-0.690778	4.19437e-05	0.0011967
ZDHHC21	340481	ENSG00000175893	9	19.2825	17.4301	16.7249	9.33225	7.53274	8.36678	-0.985838	2.28864e-09	2.64818e-07
ZFHX3	463	ENSG00000140836	16	56.3335	67.9328	101.259	39.6932	38.7815	42.6766	-0.801068	0.00346354	0.040151
ZFP1	162239	ENSG00000184517	16	19.2825	14.3761	15.6052	12.3186	10.2543	9.93179	-0.499288	0.00451817	0.049183
ZFP3	124961	ENSG00000180787	17	7.33052	8.41711	7.27777	3.17297	3.83927	4.81541	-0.86285	8.05559e-06	0.000317978
ZFPM1	161882	ENSG00000179588	16	4.3027	4.76721	4.47863	1.99088	2.62431	2.34751	-0.856493	0.00231474	0.0299034
ZFPM2	23414	ENSG00000169946	8	2.39039	3.6499	2.86912	0.99544	1.16636	0.842697	-1.46657	0.00108137	0.0163075
ZMIZ1	57178	ENSG00000108175	10	78.4047	105.475	150.384	55.558	59.1928	71.8098	-0.746758	0.00222463	0.0289991
ZNF10	7556	ENSG00000256223	12	7.56956	7.37428	8.11751	3.79512	4.13086	3.2504	-0.941775	1.3203e-06	6.95199e-05
ZNF18	7566	ENSG00000154957	17	10.438	13.2588	9.72702	4.60391	6.70657	7.64447	-0.718267	0.00242521	0.0309136
ZNF236	7776	ENSG00000130856	18	45.6564	52.4393	53.8835	36.7069	36.6431	33.5273	-0.410317	0.00427572	0.0470354
ZNF271P	10778	ENSG00000257267	18	56.3335	43.7243	43.6666	32.6629	31.0543	29.0129	-0.530219	6.29842e-05	0.00168422
ZNF286A	57335	ENSG00000187607	17	44.2222	36.9459	36.1789	24.4505	20.4599	20.2849	-0.747969	3.38882e-08	2.88743e-06
ZNF286B	729288	ENSG00000249459	17	18.645	15.9404	17.2847	8.02574	7.62994	8.42697	-1.00871	3.85529e-11	6.39534e-09
ZNF347	84671	ENSG00000197937	19	56.5725	56.8341	54.0934	44.0482	38.7329	38.9447	-0.362186	0.000615256	0.0105613
ZNF365	22891	ENSG00000138311	10	5.73693	3.79887	4.61859	1.61759	1.02056	0.722312	-1.97848	6.45122e-08	5.01777e-06
ZNF397	84307	ENSG00000186812	18	13.7846	13.4823	13.4359	9.20782	7.77573	8.54736	-0.576337	0.00165966	0.0230447
ZNF429	353088	ENSG00000197013	19	7.64924	8.19365	7.06784	3.35961	3.83927	4.51445	-0.86851	6.16318e-05	0.00165514
ZNF518B	85460	ENSG00000178163	4	23.9039	22.4208	19.1042	9.5189	10.7402	10.1124	-1.00347	3.30397e-12	6.51925e-10
ZNF521	25925	ENSG00000198795	18	31.7125	30.3165	27.4316	11.3231	13.8019	11.256	-1.19537	9.5261e-11	1.46366e-08
ZNF597	146434	ENSG00000167981	16	9.80059	8.86403	8.32745	5.53714	4.61684	4.99599	-0.736634	2.88522e-05	0.000885162
ZNF629	23361	ENSG00000102870	16	103.584	89.8321	92.0918	56.1802	53.7984	51.8259	-0.719021	4.03844e-05	0.00116383
ZNF644	84146	ENSG00000122482	1	121.671	107.635	112.106	85.0479	73.4807	77.2272	-0.43476	5.79424e-05	0.0015741
ZNF646	9726	ENSG00000167395	16	52.8276	46.0334	63.1906	37.2046	34.7964	32.0225	-0.541083	0.000806034	0.0129248
ZNF681	148213	ENSG00000196172	19	13.7846	10.9497	12.6661	9.02118	8.06732	7.76485	-0.490175	0.00393284	0.0440916
ZNF703	80139	ENSG00000183779	8	5.41821	3.72438	7.55769	2.98632	1.74954	2.22713	-1.17142	0.00156429	0.022097
ZNF708	7562	ENSG00000182141	19	13.3862	14.2271	15.8851	10.5765	8.6991	9.8114	-0.4892	0.000487358	0.00882891
ZNF720	124411	ENSG00000197302	16	20.7167	19.2923	22.6731	11.6342	10.6916	11.1356	-0.807993	2.08698e-05	0.000692397
ZNF727	442319	ENSG00000214652	7	2.15135	1.93668	1.18964	0.62215	0.777573	0.722312	-1.1981	0.00153555	0.0217895
ZNHIT6	54680	ENSG00000117174	1	50.5169	42.7559	61.3712	29.1166	26.4375	25.7023	-0.830305	3.27611e-07	2.07469e-05
ZNRF2	223082	ENSG00000180233	7	10.0396	11.3221	6.78792	3.60847	4.85983	4.9358	-0.967189	0.000489065	0.00884043
ZRANB2	9406	ENSG00000132485	1	47.9671	49.5343	90.6922	34.4049	35.9628	40.3893	-0.669565	0.0027595	0.0340532
ZSCAN30	100101467	ENSG00000186814	18	65.0186	71.9551	78.6559	31.0453	39.4618	37.5	-0.899311	2.98273e-08	2.60053e-06
ZSWIM7	125150	ENSG00000214941	17	19.5215	24.5809	18.3344	11.1987	12.8786	13.2424	-0.643603	0.00112396	0.0168684
ZYG11A	440590	ENSG00000203995	1	18.645	18.5474	20.1538	11.3854	11.5664	10.8949	-0.661977	6.76465e-05	0.00177347
ZZEF1	23140	ENSG00000074755	17	147.646	139.813	155.352	99.544	100.453	102.749	-0.449782	4.05889e-05	0.00116693

## Sheet: MDA-MB-231_UP
MDA-MB-231	UP-regulated genes
SYMBOL	ENTREZ	ENSEMBL	CHROMOSOME	pVOID1	pVOID2	pVOID3	circDOCK1a	circDOCK1b	circDOCK1c	log2 fold change	Pvalue	FDR
NUP210	23225	ENSG00000132182	3	3.58558	3.35195	3.77884	63.957	66.2881	65.0683	4.2857	1.05804e-110	1.98329e-106
MMP1	4312	ENSG00000196611	11	10.9161	10.5028	12.8061	73.1649	74.0153	63.4431	2.719	2.60553e-56	2.44203e-52
SPN	6693	ENSG00000197471	16	1.11551	2.01117	1.46955	25.4459	27.701	27.6886	4.22966	1.60869e-38	1.00516e-34
EMC10	284361	ENSG00000161671	19	2.54975	1.48975	2.44925	11.3231	13.2188	10.8347	2.55068	1.02422e-33	3.83982e-30
CDCP1	64866	ENSG00000163814	3	62.0704	70.8378	60.9513	177.935	194.733	215.189	1.6986	7.18328e-32	2.24418e-28
IGSF3	3321	ENSG00000143061	1	26.2943	26.9645	22.5331	59.4776	54.8675	60.614	1.30658	5.87028e-28	1.37548e-24
ADAMTS12	81792	ENSG00000151388	5	19.3621	27.6349	15.7452	75.9645	93.9406	91.1919	2.15534	2.30781e-24	3.93272e-21
CSF2	1437	ENSG00000164400	5	1.51391	1.26629	0.699786	12.5674	24.2506	32.5642	4.42577	3.10206e-24	4.84567e-21
IFT172	26160	ENSG00000138002	2	0.0796796	0.446926	0.139957	6.96808	9.86546	9.63083	5.40249	1.36938e-23	1.91935e-20
SLC7A11	23657	ENSG00000151012	4	70.7555	80.4467	68.9289	184.032	259.612	253.411	1.761	1.4335e-23	1.91935e-20
CYFIP2	26999	ENSG00000055163	5	0.876475	0.893852	1.39957	6.84365	12.1496	9.57063	3.26344	2.4342e-23	3.04194e-20
RRAGD	58528	ENSG00000025039	6	15.9359	19.5158	13.6458	41.4974	44.7591	47.4318	1.54451	5.63147e-23	5.86455e-20
SEL1L3	23231	ENSG00000091490	4	0.398398	0.148975	0.0699786	7.09251	15.2113	14.687	6.04676	3.28032e-22	3.2363e-19
DSP	1832	ENSG00000096696	6	1.67327	0.819365	1.60951	5.22606	8.6505	7.70466	2.50312	4.74255e-22	4.23329e-19
ADAP2	55803	ENSG00000184060	17	0.717116	0.446926	0.839743	4.9772	6.51218	5.23676	3.1606	6.64779e-20	4.98452e-17
ADIRF	10974	ENSG00000148671	10	1.43423	0.893852	0.909721	7.71466	7.72713	8.48717	2.99499	1.15255e-19	8.30946e-17				U
PRSS3	5646	ENSG00000010438	9	1.03584	0.670389	1.11966	8.15017	9.81686	7.58428	3.27604	4.22834e-19	2.68025e-16
PCSK6	5046	ENSG00000140479	15	0.637437	0.595901	0.419872	7.40359	5.929	6.44062	3.68664	1.49409e-18	9.03444e-16
SCN5A	6331	ENSG00000183873	3	2.94814	6.92736	6.57799	20.4687	35.8656	33.7079	2.54211	1.65964e-18	9.72186e-16
DAPK1	1612	ENSG00000196730	9	0	0	0	13.5629	16.4748	15.7705	10.2205	7.67657e-18	4.36052e-15
CHRM3	1131	ENSG00000133019	1	0.159359	0.744877	0.349893	3.91955	5.7346	5.23676	3.65882	1.02413e-17	5.20496e-15
LINC00960	401074	ENSG00000242516	3	0.796796	1.63873	1.88942	7.27916	7.04676	7.70466	2.42928	1.02739e-17	5.20496e-15
C3	718	ENSG00000125730	19	4.54174	3.50092	1.81944	15.8648	15.2599	21.248	2.5179	1.73522e-17	8.34016e-15
LCP1	3936	ENSG00000136167	13	6.85245	8.56608	7.76762	28.059	49.5703	41.232	2.45506	3.97985e-17	1.77624e-14
RPS6KA2	6196	ENSG00000071242	6	0.876475	2.08566	1.25961	10.2033	20.9945	23.3547	3.78362	5.49022e-17	2.39335e-14
CACUL1	143384	ENSG00000151893	10	79.5999	71.3592	70.7483	115.72	105.75	115.028	0.701694	4.45658e-16	1.85641e-13
GPD1L	23171	ENSG00000152642	3	16.3343	19.2923	19.664	34.5915	38.7815	40.2087	1.13508	4.88155e-16	1.98923e-13
ALAS1	211	ENSG00000023330	3	55.3773	51.0986	51.1543	94.6291	94.1836	85.5338	0.899582	1.59166e-15	5.85014e-13
BIRC3	330	ENSG00000023445	11	58.7239	48.566	39.6778	159.208	118.483	121.288	1.54305	3.0243e-15	1.06963e-12
ALDH1A3	220	ENSG00000184254	15	22.0712	21.229	20.7137	57.0512	53.9928	61.3363	1.52834	5.25663e-15	1.75956e-12
RORA	6095	ENSG00000069667	15	1.27487	1.56424	1.46955	4.79056	7.87293	9.20948	2.44071	1.22742e-14	3.65206e-12
AIF1L	83543	ENSG00000126878	9	4.78078	5.95901	4.26869	16.1759	19.2935	17.9976	1.93258	2.12649e-14	6.22828e-12
ACVR2B	93	ENSG00000114739	3	18.645	22.0483	20.2938	40.0043	35.6712	40.9912	1.03208	2.87291e-14	8.28503e-12
MAP3K15	389840	ENSG00000180815	X	0.717116	0.595901	0.559829	2.98632	4.08226	4.15329	2.69265	5.96002e-14	1.69274e-11
HSPA12A	259217	ENSG00000165868	10	7.48988	4.2458	6.29807	19.1	20.8487	16.4928	1.75007	9.32536e-14	2.57065e-11
NIPA1	123606	ENSG00000170113	15	34.7403	32.9236	31.4204	55.558	50.9796	51.0434	0.769005	1.09866e-13	2.9847e-11
P3H3	10536	ENSG00000110811	12	12.3503	13.1843	14.8355	26.0681	25.5627	26.6654	1.05142	1.57331e-13	4.15376e-11
GSR	2936	ENSG00000104687	8	16.2546	14.5251	13.7158	25.9437	26.8749	25.1003	0.910701	1.89468e-13	4.93274e-11
IL1RAPL1	11141	ENSG00000169306	X	4.62142	4.46926	4.19871	11.6964	15.8917	14.2055	1.75475	2.22265e-13	5.63021e-11
IL1A	3552	ENSG00000115008	2	1.51391	1.34078	0.629807	5.91043	23.7646	23.8363	4.04741	2.36652e-13	5.91471e-11
TRIB3	57761	ENSG00000101255	20	18.5653	22.7932	15.6052	39.071	88.6434	84.5707	1.99607	2.78346e-13	6.77611e-11
ATG7	10533	ENSG00000197548	3	32.6686	32.5511	29.8109	53.816	53.7498	47.7328	0.808897	3.22562e-13	7.75183e-11
FAM169A	26049	ENSG00000198780	5	8.52572	6.25697	7.76762	18.0424	16.815	16.7937	1.29632	4.11497e-13	9.64189e-11
IL1B	3553	ENSG00000125538	2	1.83263	2.75604	2.02938	6.09707	43.8357	38.9447	3.84237	5.54342e-13	1.26635e-10
SH2D3A	10045	ENSG00000125731	19	0.478078	1.11732	0.699786	3.35961	5.44301	4.03291	2.58117	1.59009e-12	3.46585e-10
LMX1B	4010	ENSG00000136944	9	1.83263	1.04283	1.60951	4.91499	5.63741	6.07946	1.99425	1.6897e-12	3.57219e-10
PTX3	5806	ENSG00000163661	3	21.3541	24.5809	23.7927	61.904	86.6994	78.3709	1.80029	1.6769e-12	3.57219e-10
NFKB2	4791	ENSG00000077150	10	65.4169	55.7168	51.0144	99.1707	112.602	117.075	1.03483	1.69605e-12	3.57219e-10
GJB2	2706	ENSG00000165474	13	3.18718	3.94785	2.37927	9.39447	9.91406	11.858	1.8129	2.88835e-12	5.885e-10
ITGA7	3679	ENSG00000135424	12	0.876475	0.670389	0.839743	3.04854	6.60937	4.9358	2.71882	2.96703e-12	5.98032e-10
PHB2	11331	ENSG00000215021	12	136.332	124.618	129.39	263.916	214.367	218.018	0.934754	3.12961e-12	6.24091e-10
DOCK1	1793	ENSG00000150760	10	97.6075	107.262	86.5635	242.265	263.986	229.214	1.4346	4.29027e-12	8.20623e-10
SLMAP	7871	ENSG00000163681	3	83.6636	82.1599	85.4438	120.946	113.04	117.195	0.581399	4.45339e-12	8.4322e-10
RPUSD3	285367	ENSG00000156990	3	22.39	21.8994	27.2916	40.6886	41.6488	40.63	0.877545	6.14753e-12	1.15236e-09
PYROXD1	79912	ENSG00000121350	12	6.69309	5.51209	7.06784	13.3762	15.9888	17.5763	1.38312	6.98509e-12	1.28368e-09
MKRN2	23609	ENSG00000075975	3	35.3777	34.7113	37.5085	59.2287	55.8395	58.3267	0.786372	7.46058e-12	1.35775e-09
SUSD2	56241	ENSG00000099994	22	3.82462	6.48043	6.8579	33.5961	35.331	36.7175	2.71504	8.86668e-12	1.59813e-09
CXCL8	3576	ENSG00000169429	4	25.8162	16.9832	6.57799	57.7978	124.266	144.161	2.8298	1.03571e-11	1.83155e-09
IRAK2	3656	ENSG00000134070	3	15.5375	12.9609	9.44711	30.6098	37.6637	36.5971	1.5702	1.3227e-11	2.3172e-09
NALCN	259232	ENSG00000102452	13	7.25084	7.59774	7.27777	14.6827	17.4954	18.118	1.28385	2.47004e-11	4.17126e-09
EPB41	2035	ENSG00000159023	1	17.6889	19.5158	15.5352	28.93	41.9404	37.6806	1.14199	3.19627e-11	5.34947e-09
PODXL2	50512	ENSG00000114631	3	0.0796796	0.148975	0.139957	3.91955	1.60374	2.94944	4.58975	4.41331e-11	7.25679e-09
TUBGCP2	10844	ENSG00000130640	10	64.6998	72.551	61.0213	93.1359	101.133	102.749	0.681942	9.75637e-11	1.47486e-08
BMP8B	656	ENSG00000116985	1	2.23103	3.6499	3.42895	6.2215	8.45611	8.30659	1.39751	1.23212e-10	1.83302e-08
RETREG1	54463	ENSG00000154153	5	1.11551	1.11732	0.629807	3.54626	4.17946	4.75522	2.23419	1.77046e-10	2.57265e-08
LAMC2	3918	ENSG00000058085	1	70.6758	57.8769	47.0956	135.38	117.025	123.876	1.20118	2.84291e-10	4.03715e-08
TLR2	7097	ENSG00000137462	4	3.98398	3.57541	2.30929	8.2746	10.1084	10.4133	1.65218	3.198e-10	4.47578e-08
TWF2	11344	ENSG00000247596	3	19.3621	20.7821	21.5534	32.3518	35.6226	34.7914	0.834009	3.28391e-10	4.55977e-08
PDCD6IP	10015	ENSG00000170248	3	215.135	220.707	199.019	278.91	277.788	282.243	0.501333	3.61578e-10	4.91144e-08
HCLS1	3059	ENSG00000180353	3	0.0796796	0.372438	0.209936	2.36417	4.03366	3.55137	3.99483	3.80389e-10	5.12977e-08
TP53I11	9537	ENSG00000175274	11	0.717116	0.96834	0.559829	2.11531	4.37385	4.39407	2.38578	3.89615e-10	5.20711e-08
UCA1	652995	ENSG00000214049	19	7.96796	5.36311	9.02724	21.713	23.6188	18.1782	1.60593	3.91679e-10	5.20711e-08
LYPD6	130574	ENSG00000187123	2	16.2546	17.1322	15.3253	33.845	27.1179	27.8692	0.965019	4.23096e-10	5.58517e-08
SLC8B1	80024	ENSG00000089060	12	38.4852	32.2532	37.5785	58.4821	64.0526	58.8684	0.844143	4.36508e-10	5.72191e-08
ZNF542P	147947	ENSG00000240225	19	0.239039	0.297951	0.279914	2.55082	2.47851	1.74559	3.14953	4.81176e-10	6.22045e-08
RARB	5915	ENSG00000077092	3	4.14334	4.39477	5.66826	16.4248	20.5085	18.1782	2.05195	4.93985e-10	6.3423e-08
CLCN5	1184	ENSG00000171365	X	13.7049	12.5139	13.4359	20.9665	22.987	21.8499	0.831124	5.35852e-10	6.78647e-08
LINC00665	100506930	ENSG00000232677	19	0.956155	1.11732	1.9594	3.79512	4.61684	3.37079	1.63539	7.02752e-10	8.78206e-08
THEM6	51337	ENSG00000130193	8	19.9996	17.3556	17.2147	33.1606	31.5889	29.675	0.892098	7.17229e-10	8.90361e-08
EDEM1	9695	ENSG00000134109	3	87.0101	98.5472	94.3311	130.838	146.67	169.021	0.771453	8.37232e-10	1.02575e-07
ARIH2	10425	ENSG00000177479	3	106.133	96.3126	94.681	179.304	146.184	141.092	0.751184	1.35453e-09	1.61724e-07
TEX264	51368	ENSG00000164081	3	35.9355	33.8919	34.2195	48.2166	51.3198	49.1774	0.615439	2.15081e-09	2.51981e-07
ZDHHC3	51304	ENSG00000163812	3	48.6046	47.0017	44.2265	69.2453	64.9274	65.8508	0.616001	3.37034e-09	3.80584e-07
ZRANB1	54764	ENSG00000019995	10	44.7002	40.8192	36.1789	56.2424	61.1853	58.1461	0.630551	3.42469e-09	3.84406e-07
SLC22A23	63027	ENSG00000137266	6	1.19519	0.96834	1.04968	3.2974	3.30469	3.61156	1.76933	4.05776e-09	4.52754e-07
TKT	7086	ENSG00000163931	3	290.352	286.256	326.66	484.779	476.069	448.857	0.740754	4.36136e-09	4.83749e-07
STON2	85439	ENSG00000140022	14	0.159359	0.223463	0.279914	2.61303	1.94393	1.6252	3.30182	5.81438e-09	6.28832e-07
ATP9A	10079	ENSG00000054793	20	5.49789	8.34262	5.80822	13.2518	33.63	30.9992	2.08326	5.83712e-09	6.28832e-07
NFATC2	4773	ENSG00000101096	20	4.38238	2.45809	4.54861	13.9984	15.9888	12.8812	2.0133	7.05437e-09	7.51665e-07
RPL29	6159	ENSG00000162244	3	253.461	253.258	301.188	472.959	491.524	445.967	0.902173	7.15179e-09	7.57403e-07
ANXA8	653145	ENSG00000265190	10	5.33853	7.00184	4.33867	18.7889	19.3907	17.817	1.84671	7.23444e-09	7.61851e-07
RAI14	26064	ENSG00000039560	5	132.188	128.193	138.348	173.518	197.406	193.339	0.599788	8.54185e-09	8.94509e-07
ABCG1	9619	ENSG00000160179	21	0.159359	0.0744877	0.0699786	1.49316	4.32525	4.87561	5.25966	8.72763e-09	9.08886e-07
TRAF1	7185	ENSG00000056558	9	30.5173	31.3593	24.4225	60.0375	54.5759	48.6357	1.02012	1.2059e-08	1.23344e-06
PANK3	79646	ENSG00000120137	5	144.061	138.622	128.691	188.325	172.573	189.607	0.519775	1.21073e-08	1.23344e-06
RHOD	29984	ENSG00000173156	11	0.239039	0	0.0699786	1.05766	2.52711	1.98636	4.34291	1.2541e-08	1.26387e-06
SAA1	6288	ENSG00000173432	11	0.478078	0.521414	0.629807	3.11075	4.37385	3.55137	2.85544	1.27351e-08	1.27658e-06
NBEAL2	23218	ENSG00000160796	3	21.5135	26.8156	38.6981	56.5534	63.4208	59.1092	1.13565	1.29678e-08	1.29299e-06
VHL	7428	ENSG00000134086	3	31.9515	33.296	37.9984	54.7492	51.2226	57.9655	0.763745	1.31852e-08	1.30083e-06
PIM2	11040	ENSG00000102096	X	13.9439	11.1731	11.6864	20.531	18.516	20.6461	0.798073	1.35135e-08	1.32623e-06
AZI2	64343	ENSG00000163512	3	45.3377	44.5436	38.7681	57.4245	63.8096	67.7769	0.655284	1.39122e-08	1.35826e-06
CMTM7	112616	ENSG00000153551	3	28.3659	31.9552	31.0705	46.1635	53.9928	53.5715	0.848188	1.44329e-08	1.40179e-06
POMGNT2	84892	ENSG00000144647	3	11.0755	11.1731	9.16719	17.1091	16.4748	17.5161	0.802412	1.47862e-08	1.4287e-06
GYPC	2995	ENSG00000136732	2	0	0.0744877	0	2.11531	3.0131	3.43098	6.8395	1.56193e-08	1.49379e-06
CSF1	1435	ENSG00000184371	1	59.7597	73.0724	58.782	89.3408	128.348	125.08	0.936959	1.74078e-08	1.64603e-06
ST6GAL1	6480	ENSG00000073849	3	0.956155	1.41527	1.39957	2.79968	5.8318	6.32023	2.08169	1.88878e-08	1.76145e-06
STK32C	282974	ENSG00000165752	10	9.08347	7.89569	11.2666	15.616	19.6337	19.3219	1.04773	1.89984e-08	1.763e-06
LOC643201	643201	ENSG00000248596	5	0.0796796	0.0744877	0	3.23518	4.22806	2.88925	6.21588	2.15382e-08	1.96943e-06
XPNPEP1	7511	ENSG00000108039	10	56.4132	60.9309	43.8066	84.1769	94.378	88.0017	0.826222	2.34782e-08	2.1192e-06
TNIP1	10318	ENSG00000145901	5	69.9587	96.2381	65.7099	122.128	176.12	180.638	1.14333	2.36521e-08	2.12133e-06
STOX2	56977	ENSG00000173320	4	0.717116	0.223463	0.48985	2.30196	2.13833	3.37079	2.55577	2.41956e-08	2.15975e-06
RPL15	6138	ENSG00000174748	3	500.228	485.66	575.434	823.602	799.783	769.262	0.714413	2.54721e-08	2.25224e-06
BNIP3	664	ENSG00000176171	10	59.8394	92.2157	70.2585	124.679	146.281	151.505	1.02227	2.68467e-08	2.36264e-06
FST	10468	ENSG00000134363	5	18.1669	17.4301	15.8851	26.0059	31.6375	27.2071	0.822909	2.78248e-08	2.43727e-06
DHX32	55760	ENSG00000089876	10	43.027	54.1525	33.9396	73.6626	98.1686	90.3492	1.0986	3.00987e-08	2.61204e-06
CYP1B1	1545	ENSG00000138061	2	115.934	113.445	110.006	197.408	196.678	245.285	1.01264	3.17735e-08	2.74468e-06
CACNA1A	773	ENSG00000141837	19	0.239039	0.446926	0.419872	2.67525	2.42992	1.74559	2.71828	3.23262e-08	2.77961e-06
ADAM8	101	ENSG00000151651	10	89.2411	98.4727	68.0892	147.325	157.361	183.768	1.03248	3.31782e-08	2.83984e-06
PYCR1	5831	ENSG00000183010	17	44.9393	41.4151	40.7975	76.4	103.952	86.3765	1.16875	3.41622e-08	2.89761e-06
ARL6IP5	10550	ENSG00000144746	3	51.1543	65.7726	51.7142	88.1587	97.5854	98.8966	0.85285	3.47783e-08	2.93657e-06
ZCCHC9	84240	ENSG00000131732	5	19.7605	16.9087	18.1244	26.9391	31.9777	27.2071	0.754643	3.68288e-08	3.09576e-06
ABCA3	21	ENSG00000167972	16	4.54174	8.04467	3.77884	13.6873	21.3347	19.2616	1.82764	3.83105e-08	3.19169e-06
CXCL2	2920	ENSG00000081041	4	2.62943	2.30912	2.02938	5.22606	15.1627	17.2151	2.53321	3.91332e-08	3.2458e-06
EEF1A1	1915	ENSG00000156508	6	4114.97	4431.65	3986.33	7035.65	8857.58	7611.48	1.00576	4.17683e-08	3.43398e-06
CD9	928	ENSG00000010278	12	27.4895	41.6386	38.4882	63.2105	97.8285	99.0771	1.36837	4.21708e-08	3.45193e-06
ECHS1	1892	ENSG00000127884	10	76.3331	71.2102	71.938	121.257	105.604	114.908	0.738303	4.36517e-08	3.55761e-06
THUMPD3-AS1	440944	ENSG00000206573	3	22.3103	19.3668	22.6031	36.2091	31.5403	29.4342	0.694991	4.91294e-08	3.9356e-06
ZDHHC6	64429	ENSG00000023041	10	43.1863	43.5753	39.258	66.9434	60.5049	65.0081	0.710025	4.94714e-08	3.94613e-06
KLF4	9314	ENSG00000136826	9	30.4376	20.5586	22.1132	40.1287	51.7572	55.919	1.11824	5.00449e-08	3.97496e-06
OCLN	100506658	ENSG00000197822	5	1.67327	1.56424	1.60951	4.04398	4.76264	4.75522	1.58571	5.06963e-08	4.00972e-06
SEMA4C	54910	ENSG00000168758	2	39.6804	38.8826	36.3189	56.2424	51.3198	52.8492	0.580826	5.66244e-08	4.4226e-06
IGFN1	91156	ENSG00000163395	1	0.239039	0	0.699786	2.86189	1.99253	2.52809	3.03787	6.54535e-08	5.06994e-06
INHBA	3624	ENSG00000122641	7	9.56155	7.74672	9.797	17.8557	14.1907	16.1316	0.926492	6.65183e-08	5.13122e-06
NFKBIA	4792	ENSG00000100906	14	66.2934	69.7205	32.61	117.338	146.67	121.348	1.29393	9.49263e-08	7.03318e-06
MTUS1	57509	ENSG00000129422	8	2.39039	3.57541	2.44925	6.84365	8.50471	9.39006	1.65302	1.04573e-07	7.65632e-06
KYNU	8942	ENSG00000115919	2	12.9878	15.0465	8.18749	27.7479	40.5796	37.0787	1.64164	1.06906e-07	7.73725e-06
CLASP2	23122	ENSG00000163539	3	69.64	78.957	74.1773	106.636	111.679	104.073	0.631404	1.07981e-07	7.78501e-06
RPL32	6161	ENSG00000144713	3	408.597	395.976	374.245	677.211	689.367	623.355	0.854971	1.26955e-07	9.01432e-06
ANXA8L1	728113	ENSG00000264230	10	3.02782	2.97951	2.65919	6.96808	7.28975	7.28331	1.41457	1.31976e-07	9.30033e-06
ZC3H12A	80149	ENSG00000163874	1	7.25084	8.41711	7.48771	13.0029	21.4805	18.9607	1.30595	1.44164e-07	1.01212e-05
THEMIS2	9473	ENSG00000130775	1	4.54174	5.88453	3.84882	7.65245	15.3085	11.9783	1.39406	1.47718e-07	1.0332e-05
GDAP2	54834	ENSG00000196505	1	66.4528	67.3369	66.8295	89.3408	84.2695	85.0522	0.465074	1.60781e-07	1.11624e-05
CRBN	51185	ENSG00000113851	3	22.1509	22.9422	21.6234	31.9785	34.4562	37.9214	0.744125	1.74626e-07	1.19904e-05
NDUFB11	54539	ENSG00000147123	X	36.0949	40.2234	35.899	51.3896	50.2993	51.4647	0.546893	1.76008e-07	1.20411e-05
NUAK2	81788	ENSG00000163545	1	12.8284	11.6946	11.5465	20.3443	28.7216	22.8732	1.09763	1.89704e-07	1.2884e-05
FAM204A	63877	ENSG00000165669	10	37.4494	37.3183	36.2489	55.6824	50.7367	49.2978	0.587035	1.96956e-07	1.32804e-05
PCBD1	5092	ENSG00000166228	10	16.8921	14.3761	13.9257	25.6326	28.43	25.943	0.925956	2.04035e-07	1.37084e-05
M6PR	4074	ENSG00000003056	12	81.8309	77.1692	76.2067	146.89	109.298	107.323	0.727768	2.11637e-07	1.41179e-05
RAF1	5894	ENSG00000132155	3	119.44	109.124	116.094	190.938	165.186	155.839	0.670544	2.2374e-07	1.48724e-05
DRAM1	55332	ENSG00000136048	12	20.0793	19.2923	15.3253	27.6235	32.9983	31.4808	0.85386	2.48455e-07	1.63989e-05
THUMPD3	25917	ENSG00000134077	3	33.2264	34.4878	32.1202	47.8434	48.5983	52.8492	0.679202	2.53792e-07	1.66924e-05
FGD5-AS1	100505641	ENSG00000225733	3	99.6792	103.165	106.997	143.841	141.956	140.429	0.558431	2.59009e-07	1.6976e-05
BRK1	55845	ENSG00000254999	3	57.1303	51.62	59.6917	78.0798	73.4321	76.866	0.537693	2.67673e-07	1.74827e-05
PALM	5064	ENSG00000099864	19	1.51391	2.01117	1.25961	2.73746	4.95703	4.45426	1.45448	2.71057e-07	1.75812e-05
TUSC2	11334	ENSG00000114383	3	13.5455	14.3761	14.6255	21.3397	21.6749	20.6461	0.679299	2.70766e-07	1.75812e-05
MX1	4599	ENSG00000157601	21	13.3862	15.7914	9.02724	21.7753	26.7291	26.7255	1.07891	3.01367e-07	1.94798e-05
SRGN	5552	ENSG00000122862	10	100.556	86.4057	102.029	162.257	163.922	156.862	0.840721	3.03803e-07	1.95174e-05
SUSD3	203328	ENSG00000157303	9	0	0.148975	0.0699786	1.30652	1.65234	1.74559	4.49814	3.15759e-07	2.01323e-05
WWC1	23286	ENSG00000113645	5	17.4498	11.0242	17.8445	37.8267	35.2824	31.4808	1.27585	3.36516e-07	2.1239e-05
ADIPOR2	79602	ENSG00000006831	12	68.2854	84.3945	87.8231	108.752	117.948	116.292	0.608697	3.44107e-07	2.15729e-05
SLC25A24	29957	ENSG00000085491	1	87.3288	86.6292	86.0737	135.442	133.208	134.35	0.73112	3.53401e-07	2.20817e-05
RGS10	6001	ENSG00000148908	10	58.0067	49.9812	56.6827	91.0206	94.135	96.6092	0.874539	3.56869e-07	2.22243e-05
ATE1	11101	ENSG00000107669	10	40.1585	40.6703	41.2874	57.2378	57.3946	57.484	0.593679	3.60034e-07	2.23471e-05
CLDN11	5010	ENSG00000013297	3	0.717116	1.63873	1.88942	4.04398	6.70657	5.7183	2.04318	3.99744e-07	2.46487e-05
ASS1	445	ENSG00000130707	9	18.5653	22.7932	14.9754	45.8525	87.3312	87.2192	2.06606	4.06768e-07	2.49996e-05
NR1D2	9975	ENSG00000174738	3	58.7239	54.7484	56.9626	73.6004	72.0713	80.4174	0.506524	4.14453e-07	2.52238e-05
SEPTIN8	23176	ENSG00000164402	5	56.3335	59.4412	51.9941	74.9691	84.8527	79.4543	0.611798	4.22862e-07	2.55695e-05
ARL8B	55207	ENSG00000134108	3	59.1223	54.4505	51.5742	76.5867	69.0582	75.7224	0.52236	4.37526e-07	2.62193e-05
TALDO1	6888	ENSG00000177156	11	133.463	144.804	133.309	184.094	183.945	177.749	0.505819	4.37805e-07	2.62193e-05
GPRC5B	51704	ENSG00000167191	16	2.15135	3.054	3.84882	5.03942	12.101	8.90851	1.61943	4.41364e-07	2.63483e-05
S100P	6286	ENSG00000163993	4	0.0796796	0.148975	0	1.30652	3.69347	2.52809	5.16913	4.44423e-07	2.6363e-05
UROS	7390	ENSG00000188690	10	47.011	42.2345	38.9781	76.5245	68.4265	62.7809	0.796824	4.67106e-07	2.75343e-05
SEC13	6396	ENSG00000157020	3	81.7513	87.374	72.9877	111.738	124.217	113.283	0.62806	4.70115e-07	2.76248e-05
JAGN1	84522	ENSG00000171135	3	21.2745	19.9627	24.2826	32.4762	34.602	31.9021	0.693517	4.84388e-07	2.82861e-05
PLAU	5328	ENSG00000122861	10	105.894	123.128	81.9449	182.166	252.76	244.322	1.22595	5.33453e-07	3.10546e-05
RAPGEF5	9771	ENSG00000136237	7	0.0796796	0	0.139957	1.30652	1.45795	1.56501	4.3762	5.68372e-07	3.2985e-05
STAT5A	6776	ENSG00000126561	17	25.0194	22.4953	18.6143	34.5915	38.2955	32.3235	0.772773	5.92585e-07	3.4284e-05
LINC01435	103695365	ENSG00000229981	10	0.0796796	0.148975	0.139957	1.55538	2.13833	2.64848	4.19058	6.09518e-07	3.51487e-05
CHAC1	79094	ENSG00000128965	15	2.70911	6.10799	3.28899	6.53258	25.6599	23.0538	2.28391	6.17908e-07	3.5317e-05
NAMPT	10135	ENSG00000105835	7	156.889	165.586	144.926	195.728	295.429	312.46	0.880274	6.19862e-07	3.5317e-05
ALDOC	230	ENSG00000109107	17	2.39039	3.57541	2.65919	5.53714	13.6561	13.423	2.01574	6.60749e-07	3.75325e-05
PPP2R2D	55844	ENSG00000175470	10	31.3141	33.5195	28.0614	44.2349	43.3983	44.4222	0.606833	8.06566e-07	4.52667e-05
NKIRAS1	28512	ENSG00000197885	3	14.9798	12.216	13.7158	23.8284	20.8487	19.0209	0.738924	8.38028e-07	4.6892e-05
CYP26B1	56603	ENSG00000003137	2	25.8162	28.9757	29.461	41.1241	44.7591	47.191	0.756767	8.54984e-07	4.76985e-05
HMOX1	3162	ENSG00000100292	22	10.9161	7.07633	8.39743	14.6205	14.3851	16.0714	0.875509	8.87529e-07	4.90759e-05
DUSP22	56940	ENSG00000112679	6	13.7846	18.1005	13.156	21.5886	28.0898	27.9294	0.883796	8.98505e-07	4.95367e-05
OAT	4942	ENSG00000065154	10	104.779	126.108	101.749	156.595	194.782	188.764	0.797439	9.19275e-07	5.03854e-05
LSR	51599	ENSG00000105699	19	7.4102	5.95901	5.59829	18.3534	13.8991	15.4695	1.43279	9.64907e-07	5.22846e-05
MTMR14	64419	ENSG00000163719	3	35.8558	38.4357	33.3098	52.5717	62.7891	58.8684	0.794657	9.63171e-07	5.22846e-05
MCRIP1	348262	ENSG00000225663	17	30.1986	25.7727	24.7724	40.4398	39.0731	36.6573	0.626392	1.02584e-06	5.54162e-05
RPL13AP20	387841	ENSG00000234498	12	4.54174	5.21414	4.19871	8.08795	13.5103	9.93179	1.27866	1.04516e-06	5.62975e-05
RN7SL3	378707	ENSG00000278771	14	417.282	339.738	263.469	592.971	649.031	533.427	0.900949	1.05655e-06	5.6748e-05
AUTS2	26053	ENSG00000158321	7	0	0	0	0.87101	1.11776	1.20385	6.37723	1.10225e-06	5.90335e-05
RHOA	387	ENSG00000067560	3	267.166	297.206	292.86	394.443	390.488	401.606	0.567005	1.16715e-06	6.2154e-05
NPRL2	10641	ENSG00000114388	3	16.9718	16.0148	13.2959	24.3261	25.2711	27.1469	0.830765	1.19155e-06	6.32734e-05
NKX2-5	1482	ENSG00000183072	5	1.11551	1.04283	1.32959	4.16841	3.79067	3.79214	1.84738	1.35564e-06	7.09817e-05
ALDH18A1	5832	ENSG00000059573	10	118.723	109.795	113.365	146.081	143.025	131.822	0.399856	1.3521e-06	7.09817e-05
WNT5B	81029	ENSG00000111186	12	18.2466	13.7057	16.1651	30.0498	32.1721	30.5177	1.04786	1.39435e-06	7.26029e-05
MAGEB2	4113	ENSG00000099399	X	0	0	0	0.49772	0.728975	1.08347	5.90874	1.71376e-06	8.75328e-05
ABRAXAS2	23172	ENSG00000165660	10	25.8162	23.6871	25.7521	37.889	33.3871	36.236	0.612768	1.80852e-06	9.18718e-05
SLC38A1	81539	ENSG00000111371	12	319.754	321.787	317.003	410.557	422.222	415.811	0.480338	1.80668e-06	9.18718e-05
TGFBR2	7048	ENSG00000163513	3	177.685	192.402	161.161	223.912	268.214	286.457	0.650166	1.87229e-06	9.43441e-05
RIMKLB	57494	ENSG00000166532	12	45.258	50.1302	47.0256	57.9222	67.7947	68.0779	0.542965	1.8909e-06	9.50266e-05
BAIAP3	8938	ENSG00000007516	16	1.11551	2.38361	1.11966	3.67069	10.4486	7.82505	2.34544	1.98144e-06	9.93105e-05
WDR6	11180	ENSG00000178252	3	82.7074	105.996	91.532	137.246	150.363	143.861	0.71997	2.08117e-06	0.000103754
PPARG	5468	ENSG00000132170	3	47.8874	52.8118	40.9375	71.9206	84.7555	84.4503	0.866824	2.10254e-06	0.000104542
CCDC22	28952	ENSG00000101997	X	14.7407	17.9515	18.1244	22.5218	27.701	25.2809	0.668845	2.1092e-06	0.000104595
CCDC174	51244	ENSG00000154781	3	14.5017	14.5996	15.0454	21.2775	25.8543	22.3917	0.75529	2.11513e-06	0.000104613
SLC26A6	65010	ENSG00000225697	3	35.2981	40.0744	35.7591	54.3759	52.875	56.5209	0.657379	2.12362e-06	0.000104756
CSF3	1440	ENSG00000108342	17	21.2745	17.8026	19.8039	28.8678	34.6992	41.0514	0.929062	2.15967e-06	0.000106255
CAMK1D	57118	ENSG00000183049	10	7.64924	6.92736	4.82852	12.7541	14.3851	17.3957	1.3013	2.17487e-06	0.000106548
RPS6KL1	83694	ENSG00000198208	14	6.05565	7.44877	7.48771	11.6342	16.2318	14.988	1.12688	2.19702e-06	0.000107238
PXK	54899	ENSG00000168297	3	34.5013	36.9459	30.5107	49.2121	51.3684	58.3869	0.73982	2.20254e-06	0.000107238
APPL1	26060	ENSG00000157500	3	74.5004	79.9998	82.5047	121.817	110.901	118.519	0.665435	2.21831e-06	0.000107726
DCP1A	55802	ENSG00000272886	3	41.4334	37.6908	36.9487	57.9844	51.7572	50.923	0.568954	2.29054e-06	0.00011066
TIMM17B	10245	ENSG00000126768	X	28.6847	27.337	26.242	37.9512	42.6207	43.8203	0.696524	2.40622e-06	0.000115653
ZC3H12C	85463	ENSG00000149289	11	78.8031	75.0836	62.001	108.005	117.025	114.486	0.753625	2.41692e-06	0.00011587
ELF3	1999	ENSG00000163435	1	0.478078	0.819365	0.419872	1.11987	6.51218	6.01927	3.08985	2.5201e-06	0.000120508
PSMG4	389362	ENSG00000180822	6	10.5177	12.067	12.3862	17.358	17.9328	17.2151	0.682958	2.54237e-06	0.000121264
TLR8-AS1	349408	ENSG00000233338	X	0	0.0744877	0	1.55538	1.70094	1.98636	6.12934	2.68517e-06	0.000126327
GPRC5A	9052	ENSG00000013588	12	141.909	187.262	222.672	481.046	563.109	506.1	1.58609	2.6804e-06	0.000126327
ARHGDIB	397	ENSG00000111348	12	78.8828	94.3759	77.7462	162.755	170.191	152.107	1.04871	2.68895e-06	0.000126327
CTSL	1514	ENSG00000135047	9	65.5763	59.0687	58.642	85.1102	85.7761	82.1028	0.56524	2.68102e-06	0.000126327
ADD3	120	ENSG00000148700	10	34.4216	48.4915	33.0999	52.8828	77.0284	79.4543	0.948992	2.77849e-06	0.000129882
ETFDH	2110	ENSG00000171503	4	12.7487	14.972	11.4065	18.7889	19.7309	18.7801	0.650795	2.81496e-06	0.00013126
NFE2L3	9603	ENSG00000050344	7	54.5805	64.4318	45.556	122.439	114.157	119.302	1.21169	2.84722e-06	0.000132107
DHX30	22907	ENSG00000132153	3	144.778	122.681	134.569	224.41	185.791	175.161	0.642357	2.84198e-06	0.000132107
CDYL	9425	ENSG00000153046	6	38.0072	41.6386	41.7072	50.7052	57.2974	52.3074	0.500254	2.86979e-06	0.000132825
TMEM52	339456	ENSG00000178821	1	0.318718	0.297951	0.279914	1.99088	1.50655	1.68539	2.62896	3.06435e-06	0.000140319
UHRF1BP1	54887	ENSG00000065060	6	27.4895	31.7318	30.8605	38.2622	49.4731	52.4278	0.735388	3.06912e-06	0.000140319
NDUFAB1	4706	ENSG00000004779	16	29.4018	29.1992	31.9102	44.5459	38.1983	44.2416	0.585297	3.06013e-06	0.000140319
CACNA2D4	93589	ENSG00000151062	12	19.2825	26.1452	15.8851	33.1606	67.2115	62.1188	1.50384	3.10389e-06	0.000141563
C1QTNF1	114897	ENSG00000173918	17	0.318718	0.297951	0.139957	0.99544	1.40935	1.80578	2.59572	3.14982e-06	0.000143106
GABARAPL1	23710	ENSG00000139112	12	8.28668	11.1731	6.8579	15.1805	29.2076	27.3275	1.54479	3.15299e-06	0.000143106
PXDC1	221749	ENSG00000168994	6	27.7285	24.283	23.023	30.7342	41.4544	39.6068	0.677378	3.18894e-06	0.000144388
SNRK	54861	ENSG00000163788	3	35.3777	33.147	33.2398	42.9284	46.8488	45.4455	0.51042	3.42731e-06	0.000154807
SEMA3D	223117	ENSG00000153993	7	0.159359	0.0744877	0.349893	2.55082	1.40935	1.98636	3.42291	3.72726e-06	0.000167147
RHEBL1	121268	ENSG00000167550	12	1.91231	1.93668	1.9594	5.22606	4.27665	5.29695	1.44473	3.81629e-06	0.000170731
ENOSF1	55556	ENSG00000132199	18	31.3938	26.8156	30.3007	37.0179	43.2039	41.1116	0.555819	3.91763e-06	0.000174019
GOLGA4	2803	ENSG00000144674	3	151.63	147.784	160.951	207.3	208.195	216.814	0.556496	3.92969e-06	0.000174142
BIK	638	ENSG00000100290	22	0.239039	0.223463	0.279914	1.18209	1.89533	1.44462	2.71014	3.954e-06	0.000174395
GSTM1	2944	ENSG00000134184	1	12.7487	15.1955	13.9957	24.2639	21.9179	22.7528	0.813629	3.95087e-06	0.000174395
HIP1R	9026	ENSG00000130787	12	44.8596	50.5771	45.0662	60.5974	75.7162	77.1068	0.701488	4.02204e-06	0.000176152
GORASP1	64689	ENSG00000114745	3	32.5889	29.0502	26.5219	41.9329	42.3777	41.1718	0.610608	4.01776e-06	0.000176152
B4GALNT1	2583	ENSG00000135454	12	10.199	9.60891	9.86698	17.358	14.3365	15.7103	0.773183	4.03385e-06	0.000176258
LRATD2	157638	ENSG00000168672	8	7.17116	10.8752	8.18749	16.3003	38.6357	36.9583	1.90424	4.05201e-06	0.000176639
OTUD5	55593	ENSG00000068308	X	25.9755	26.2197	24.9824	34.7782	41.746	36.7175	0.653453	4.12826e-06	0.00017913
SOD2	6648	ENSG00000112096	6	127.089	127.895	115.885	155.973	243.915	243.118	0.892704	4.4907e-06	0.000193069
IRX1	79192	ENSG00000170549	5	0	0	0.0699786	0.933225	1.36075	1.26405	5.5798	4.57316e-06	0.000196164
ARVCF	421	ENSG00000099889	22	2.70911	2.90502	3.35897	4.72834	8.26172	7.88524	1.31677	4.73383e-06	0.000201427
ALDH5A1	7915	ENSG00000112294	6	3.18718	3.12848	4.19871	5.16385	6.70657	7.10273	0.947595	4.73748e-06	0.000201427
DAG1	1605	ENSG00000173402	3	81.5919	101.75	114.275	171.651	172.427	178.531	0.908702	4.73884e-06	0.000201427
TULP3	7289	ENSG00000078246	12	38.0072	42.3835	34.6394	53.1938	60.5535	53.9928	0.643866	4.73601e-06	0.000201427
IL32	9235	ENSG00000008517	16	13.7846	8.41711	6.01816	21.402	22.0636	22.6926	1.33642	4.8151e-06	0.000204206
DCAF1	9730	ENSG00000145041	3	44.2222	42.6814	52.6239	75.9645	65.0246	61.2761	0.63346	4.84431e-06	0.000204981
CAPN7	23473	ENSG00000131375	3	46.3735	48.0446	51.2243	60.7219	59.776	60.6742	0.412353	4.98877e-06	0.000210618
FNDC4	64838	ENSG00000115226	2	0	0.0744877	0	0.808795	1.55515	1.44462	5.67728	5.05745e-06	0.000213038
DENND10	404636	ENSG00000119979	10	24.7803	34.6368	25.6122	39.5688	51.5628	51.8259	0.846871	5.13241e-06	0.000215711
GNL3	26354	ENSG00000163938	3	131.471	106.219	130.16	246.62	202.947	196.529	0.912896	5.35864e-06	0.000224214
NLRP3	114548	ENSG00000162711	1	2.23103	2.08566	1.32959	4.29284	5.97759	4.87561	1.53291	5.60211e-06	0.000233879
PLBD1	79887	ENSG00000121316	12	9.80059	9.83237	9.30715	17.9801	19.4393	20.7063	1.10528	5.84034e-06	0.000242743
NQO2	4835	ENSG00000124588	6	21.5932	22.1228	21.6934	29.4899	28.0412	31.4808	0.541979	6.29206e-06	0.000260364
COPS7A	50813	ENSG00000111652	12	49.481	46.4058	46.4658	67.4411	61.4769	59.7713	0.50601	6.36163e-06	0.000262085
OXSR1	9943	ENSG00000172939	3	77.3689	85.8843	83.2745	125.052	138.554	128.752	0.768582	6.58448e-06	0.000270671
ANKRD6	22881	ENSG00000135299	6	8.52572	12.4394	8.04754	15.056	19.002	17.2151	0.920642	6.63164e-06	0.00027142
LPCAT3	10162	ENSG00000111684	12	26.1349	29.0502	26.9417	37.7023	38.9273	37.9816	0.579195	6.80449e-06	0.000277887
KRT7	3855	ENSG00000135480	12	172.108	179.739	164.1	247.616	233.904	225.783	0.554183	7.23577e-06	0.000292947
PODXL	5420	ENSG00000128567	7	107.249	110.242	107.417	171.029	187.784	187.5	0.848397	7.47247e-06	0.000300673
HOXB9	3219	ENSG00000170689	17	14.7407	17.877	17.9845	24.7616	37.3721	35.2127	1.04102	7.50855e-06	0.000301387
SEC22C	9117	ENSG00000093183	3	68.1261	69.2736	58.9919	99.7307	86.6508	86.1959	0.572566	7.5447e-06	0.000301547
LARS1	51520	ENSG00000133706	5	178.403	165.288	159.621	213.958	227.975	226.987	0.510215	7.54166e-06	0.000301547
EIF4E3	317649	ENSG00000163412	3	1.43423	1.11732	1.74946	2.42639	4.56824	3.85233	1.43776	7.58845e-06	0.00030265
HUWE1	10075	ENSG00000086758	X	482.141	522.606	562.348	653.133	659.965	644.242	0.418728	7.79815e-06	0.000310353
ICAM1	3383	ENSG00000090339	19	51.0746	64.5808	33.4498	102.033	154.737	137.119	1.50031	7.8196e-06	0.000310547
LINC02693	339263	ENSG00000212719	17	12.2707	10.5772	13.9957	19.0378	22.5496	19.4422	0.827352	8.05767e-06	0.000317978
SCUBE3	222663	ENSG00000146197	6	0.478078	0.297951	0.349893	1.49316	1.45795	1.50482	2.09161	8.29252e-06	0.000325877
C12orf57	113246	ENSG00000111678	12	29.1627	26.5921	23.5828	41.373	36.7889	40.5699	0.68199	8.34995e-06	0.000327447
CDH5	1003	ENSG00000179776	16	0.318718	0.297951	0.0699786	0.933225	2.8673	2.40771	3.30155	8.49072e-06	0.000332273
NGLY1	55768	ENSG00000151092	3	43.6644	40.7448	38.4182	55.1847	54.8675	54.1734	0.519318	8.64204e-06	0.000336089
TNFRSF1B	7133	ENSG00000028137	1	0.0796796	0.223463	0.209936	0.62215	1.40935	1.14366	2.73038	8.95495e-06	0.000347537
RACK1	10399	ENSG00000204628	5	882.93	852.512	720.779	1132.69	1233.72	1119.28	0.604953	9.35573e-06	0.000361594
CTSV	1515	ENSG00000136943	9	2.70911	2.60707	2.02938	4.5417	3.83927	5.47753	1.01295	9.58224e-06	0.000368828
FAM86DP	692099	ENSG00000244026	3	11.3145	10.1303	9.02724	15.1805	16.5234	16.553	0.765706	9.56805e-06	0.000368828
CIB1	10519	ENSG00000185043	15	33.3858	33.5939	36.5988	45.728	45.2936	43.3989	0.473997	9.7178e-06	0.000373279
RPS14	6208	ENSG00000164587	5	260.951	275.604	270.327	421.445	475.826	401.425	0.785262	9.85156e-06	0.000377643
PIM3	415116	ENSG00000198355	22	30.9157	26.5176	27.0117	36.5824	41.4544	44.9037	0.642501	9.91306e-06	0.000379225
DUSP9	1852	ENSG00000130829	X	0.239039	0.521414	0.0699786	0.808795	1.84674	1.32424	2.39402	9.9561e-06	0.000380096
ZNF354C	30832	ENSG00000177932	5	7.48988	7.00184	5.31837	8.39903	11.2748	10.8347	0.731774	9.97823e-06	0.000380167
SH3GLB2	56904	ENSG00000148341	9	63.5046	75.903	70.7483	86.5411	102.008	93.8404	0.524095	1.00649e-05	0.00038269
RPL30	6156	ENSG00000156482	8	522.618	517.987	478.024	684.987	754.392	728.993	0.613117	1.05537e-05	0.000399656
QRICH1	54870	ENSG00000198218	3	99.9182	98.6962	90.8322	122.875	123.294	113.102	0.411671	1.06992e-05	0.000404348
LPXN	9404	ENSG00000110031	11	24.7007	16.9087	16.0951	41.4974	30.2768	34.9117	0.989812	1.07502e-05	0.000405457
UNC13A	23025	ENSG00000130477	19	0.318718	0.595901	0.139957	1.49316	2.13833	1.32424	2.35081	1.09557e-05	0.000412377
CYSTM1	84418	ENSG00000120306	5	12.43	14.2271	10.9866	17.358	28.4786	24.6188	1.00462	1.12348e-05	0.000421192
KLF11	8462	ENSG00000172059	2	9.95995	11.9925	9.72702	13.8117	18.9047	19.683	0.825441	1.12882e-05	0.000422351
UQCRQ	27089	ENSG00000164405	5	48.2062	45.1395	45.4161	65.1391	63.0806	65.7906	0.582931	1.15378e-05	0.000429119
CRADD	8738	ENSG00000169372	12	4.54174	4.69272	5.24839	6.59479	12.6356	10.8347	1.15398	1.1679e-05	0.00043351
EXOSC7	23016	ENSG00000075914	3	21.6729	19.6648	21.2035	28.37	32.6095	27.5682	0.60268	1.19647e-05	0.000441492
PDGFB	5155	ENSG00000100311	22	0.398398	0.96834	0.839743	2.30196	3.11029	3.06983	2.03062	1.2277e-05	0.000452126
PLEKHA1	59338	ENSG00000107679	10	23.4258	23.9106	19.8739	27.8723	34.9422	36.0554	0.657615	1.23408e-05	0.000453586
PFKFB4	5210	ENSG00000114268	3	14.5017	19.6648	14.4156	23.2062	26.8263	24.679	0.719528	1.25564e-05	0.000459707
HIVEP1	3096	ENSG00000095951	6	46.6922	47.5231	42.6869	62.2772	67.1143	59.2898	0.562817	1.26067e-05	0.000460647
IL12A	3592	ENSG00000168811	3	1.43423	1.04283	0.909721	3.11075	3.49908	3.55137	1.69346	1.27554e-05	0.000465175
RBSN	64145	ENSG00000131381	3	42.0708	39.255	47.6554	61.8417	62.8376	55.9792	0.584697	1.30559e-05	0.00047521
SLC47A1	55244	ENSG00000142494	17	1.91231	1.56424	2.16934	4.5417	4.56824	4.87561	1.40529	1.30826e-05	0.000475257
ITSN2	50618	ENSG00000198399	2	52.5089	56.2382	54.7932	65.7613	72.5573	69.5225	0.444568	1.31548e-05	0.000476955
MAN1C1	57134	ENSG00000117643	1	0.637437	0.744877	0.9797	3.11075	2.8187	2.22713	1.87875	1.34305e-05	0.000484145
SQSTM1	8878	ENSG00000161011	5	204.378	142.346	97.9	221.174	293.874	285.554	0.952132	1.35015e-05	0.000485767
PCGF1	84759	ENSG00000115289	2	23.1071	22.1973	19.734	32.3518	29.8394	27.2673	0.560581	1.36392e-05	0.000489785
MUC4	4585	ENSG00000145113	3	0.0796796	0	0	0.49772	1.45795	2.10674	5.76281	1.40726e-05	0.000504381
TATDN1	83940	ENSG00000147687	8	9.72091	7.2253	10.0769	17.6069	15.1627	14.8074	0.915005	1.41878e-05	0.000507539
GAPDH	2597	ENSG00000111640	12	2532.78	2828.15	2339.45	3891.92	3711.65	3648.16	0.645977	1.42832e-05	0.000509008
SMARCC1	6599	ENSG00000173473	3	98.2449	102.57	126.521	163.19	149.148	147.231	0.58696	1.43563e-05	0.000509674
PTGS2	5743	ENSG00000073756	1	6.05565	7.67223	3.63889	7.77688	22.5982	27.0867	1.82569	1.45697e-05	0.000516273
IL7R	3575	ENSG00000168685	5	23.5055	25.8472	37.7884	89.9629	84.7069	74.5787	1.61276	1.51316e-05	0.000535173
PLIN4	729359	ENSG00000167676	19	0.0796796	0.297951	0.0699786	0.559935	2.52711	2.76886	3.80849	1.53209e-05	0.000540848
PANX2	56666	ENSG00000073150	22	0.876475	0.819365	0.769764	1.92867	2.9645	2.34751	1.66375	1.56117e-05	0.000550077
ZFP37	7539	ENSG00000136866	9	3.82462	3.72438	3.84882	6.47036	7.24115	6.01927	0.893803	1.59826e-05	0.000561036
LTBR	4055	ENSG00000111321	12	68.2854	59.5157	73.1976	105.703	103.952	99.0169	0.718112	1.62115e-05	0.00056801
STC2	8614	ENSG00000113739	5	0.876475	0.446926	0.629807	1.61759	2.52711	2.40771	1.85944	1.62901e-05	0.000569697
USP19	10869	ENSG00000172046	3	51.6324	56.6851	55.703	73.4759	82.3256	77.468	0.606384	1.70502e-05	0.000593257
VPS28	51160	ENSG00000160948	8	31.5531	32.9236	33.2398	41.1241	57.0059	55.4976	0.751398	1.71609e-05	0.000595505
CD276	80381	ENSG00000103855	15	27.9675	26.9645	27.0117	35.4626	38.1011	36.2962	0.522902	1.71869e-05	0.000595505
TMEM14B	81853	ENSG00000137210	6	34.5013	29.1247	38.3483	68.4987	54.9161	53.5113	0.894035	1.77554e-05	0.000612938
SNX10	29887	ENSG00000086300	7	0.159359	0.0744877	0.139957	0.74658	1.26356	1.32424	3.2665	1.82173e-05	0.00062558
CAMSAP3	57662	ENSG00000076826	19	0.637437	0.297951	0.139957	1.2443	1.60374	1.26405	2.08089	1.82217e-05	0.00062558
SNCAIP	9627	ENSG00000064692	5	6.53373	4.76721	5.52831	11.1365	14.3365	12.8812	1.29088	1.81985e-05	0.00062558
TIE1	7075	ENSG00000066056	1	0	0.0744877	0.209936	0.74658	1.94393	1.74559	4.01174	1.87644e-05	0.000639525
CDC42EP4	23580	ENSG00000179604	17	51.7121	49.3853	49.3349	69.6186	65.8507	73.7962	0.575218	1.90567e-05	0.000645963
SLC25A20	788	ENSG00000178537	3	8.76475	9.53442	7.13781	13.1896	14.1421	13.0618	0.769209	1.91235e-05	0.000646849
LRIG1	26018	ENSG00000144749	3	28.0472	32.7746	25.1223	38.0756	40.288	44.4222	0.613466	1.92172e-05	0.000647891
SF3B6	51639	ENSG00000115128	2	72.5084	62.8676	54.3034	98.3619	94.9125	93.4792	0.69749	1.9562e-05	0.000658331
TNS4	84951	ENSG00000131746	17	0.159359	0.0744877	0.0699786	0.933225	1.50655	1.38443	3.78054	1.97121e-05	0.000661009
ERRFI1	54206	ENSG00000116285	1	107.806	116.797	100.209	152.427	298.783	298.014	1.3037	1.99861e-05	0.000669
OASL	8638	ENSG00000135114	12	16.175	11.3221	10.8467	29.3033	28.0898	24.0169	1.18986	2.01752e-05	0.000674125
COA1	55744	ENSG00000106603	7	74.1817	71.4337	64.0304	91.0206	84.9013	86.9182	0.426122	2.04712e-05	0.000681584
ZNF41	7592	ENSG00000147124	X	15.9359	15.5679	14.2057	23.7661	18.7104	22.3917	0.602403	2.12524e-05	0.000700133
NFKB1	4790	ENSG00000109320	4	61.433	51.3965	51.7841	79.2619	70.5162	72.7729	0.535684	2.17352e-05	0.000711039
WDR48	57599	ENSG00000114742	3	36.6526	48.268	38.4182	53.3805	67.5031	68.8002	0.718384	2.19873e-05	0.000718036
KRT81	3887	ENSG00000205426	12	9.16315	11.6201	14.8355	20.4065	25.7085	20.4655	0.997752	2.25331e-05	0.000733304
TMA7	51372	ENSG00000232112	3	55.8554	52.6628	53.6736	84.1769	76.1536	76.7456	0.647018	2.27308e-05	0.000735905
ECI2	10455	ENSG00000198721	6	68.5245	68.4542	67.1094	89.7141	100.356	90.0482	0.556232	2.28772e-05	0.000739368
PDE10A	10846	ENSG00000112541	6	63.664	62.7186	53.6036	84.2391	84.0265	89.4463	0.617703	2.30496e-05	0.000742379
SYNGR2	9144	ENSG00000108639	17	49.7201	59.7391	73.7574	94.318	92.8228	93.419	0.710778	2.32436e-05	0.000747342
SELENOK	58515	ENSG00000113811	3	16.653	14.8975	16.1651	25.5704	28.2842	27.4479	0.868648	2.34314e-05	0.000752092
ADAP1	11033	ENSG00000105963	7	1.35455	0.96834	1.11966	2.17753	2.52711	3.55137	1.36323	2.36063e-05	0.000756409
ABCC2	1244	ENSG00000023839	10	4.14334	3.57541	2.79914	6.2215	5.8804	6.561	0.931434	2.433e-05	0.000776944
IMMT	10989	ENSG00000132305	2	107.567	115.828	122.532	151.245	155.417	161.497	0.534333	2.44195e-05	0.000778475
NEK4	6787	ENSG00000114904	3	50.5965	46.2569	43.5966	69.4942	60.4563	61.0956	0.543944	2.47482e-05	0.000786279
GLIDR	389741	ENSG00000278175	9	2.62943	2.38361	1.67949	3.91955	4.37385	5.29695	1.12802	2.48416e-05	0.000787913
TMC8	147138	ENSG00000167895	17	3.58558	5.95901	3.9188	6.65701	14.0449	14.8676	1.498	2.5129e-05	0.00079434
RBM47	54502	ENSG00000163694	4	0.557757	1.11732	0.769764	1.99088	3.06169	3.06983	1.82742	2.66796e-05	0.000837703
GRK5	2869	ENSG00000198873	10	14.422	16.5363	15.8152	23.2684	20.0711	22.5121	0.588902	2.70086e-05	0.000845472
GAREM2	150946	ENSG00000157833	2	2.54975	2.16014	2.44925	3.7329	5.24862	4.0931	0.978443	2.70716e-05	0.000845763
BEX2	84707	ENSG00000133134	X	0.0796796	0	0	0.808795	0.826172	0.963083	5.11442	2.77568e-05	0.000861426
NOS3	4846	ENSG00000164867	7	0.557757	0.595901	0.48985	1.61759	2.67291	3.00963	2.25336	2.80234e-05	0.000865401
SYPL2	284612	ENSG00000143028	1	0.159359	0.148975	0.0699786	1.2443	1.02056	0.662119	3.0712	2.83783e-05	0.00087492
MGAT4B	11282	ENSG00000161013	5	68.2854	74.4132	66.6896	84.8613	90.5387	91.0113	0.446251	2.87901e-05	0.000884706
PTGR1	22949	ENSG00000106853	9	34.7403	43.4263	42.7569	61.7795	63.518	61.8179	0.726653	2.93772e-05	0.000898328
CRTAP	10491	ENSG00000170275	3	171.072	178.472	171.308	234.426	215.339	216.814	0.454651	2.93444e-05	0.000898328
ZNF697	90874	ENSG00000143067	1	39.043	31.4338	31.0705	52.5717	43.5441	47.191	0.59792	3.23317e-05	0.000977512
TLR3	7098	ENSG00000164342	4	1.03584	0.819365	0.48985	4.85277	2.28412	2.94944	2.21138	3.27977e-05	0.000986827
SPRYD3	84926	ENSG00000167778	12	13.6252	12.5139	13.7858	18.229	17.9814	17.2151	0.519172	3.27752e-05	0.000986827
NEURL1B	54492	ENSG00000214357	5	8.12732	11.1731	9.93696	17.0469	24.2992	23.4751	1.24507	3.29125e-05	0.00098711
IP6K2	51447	ENSG00000068745	3	32.5093	36.7224	29.7409	48.5899	48.1123	49.7793	0.664439	3.29016e-05	0.00098711
NRP2	8828	ENSG00000118257	2	9.16315	10.6517	9.797	14.5583	17.0094	16.854	0.80777	3.35344e-05	0.00100256
TMEM14C	51522	ENSG00000111843	6	54.9789	60.2605	50.7345	69.5564	79.2639	81.5611	0.57206	3.40378e-05	0.00101598
EIPR1	7260	ENSG00000032389	2	27.7285	25.3258	26.3119	33.845	36.5945	35.0321	0.510614	3.44502e-05	0.00102666
ARAP2	116984	ENSG00000047365	4	14.5814	13.5568	11.7564	21.4642	19.0992	18.2384	0.660683	3.48709e-05	0.0010359
NR2C2	7182	ENSG00000177463	3	79.0422	83.7986	76.2767	115.16	108.52	110.935	0.58359	3.75891e-05	0.00110095
ZNF768	79724	ENSG00000169957	16	21.9119	19.4413	22.2532	31.7297	27.0207	26.6654	0.523288	3.80363e-05	0.00111058
IL6	3569	ENSG00000136244	7	8.68508	10.8752	3.63889	14.3095	36.5459	33.8283	1.96844	3.91327e-05	0.00113728
SEMA3B	7869	ENSG00000012171	3	4.7011	8.19365	6.08814	12.0075	20.8001	19.8636	1.56733	4.03077e-05	0.00116383
CXCL1	2919	ENSG00000163739	4	11.4739	5.58658	4.12874	15.616	18.273	20.1044	1.45886	4.04188e-05	0.00116383
IRF5	3663	ENSG00000128604	7	0.956155	1.1918	1.18964	2.0531	3.40188	2.52809	1.36336	4.02661e-05	0.00116383
IFIH1	64135	ENSG00000115267	2	12.0316	12.5884	9.797	19.6599	19.3421	21.9703	0.924852	4.08236e-05	0.00117009
HIGD2A	192286	ENSG00000146066	5	21.5932	24.432	23.6528	30.2987	32.3179	32.9856	0.553987	4.13169e-05	0.00118242
CCNA1	8900	ENSG00000133101	13	2.86847	7.2253	5.73824	9.70554	19.9253	16.0714	1.62143	4.1528e-05	0.00118665
ADM2	79924	ENSG00000128165	22	1.35455	1.34078	0.9797	1.74202	5.20002	3.97272	1.68088	4.35519e-05	0.00123882
ZNF418	147686	ENSG00000196724	19	5.01981	4.09682	4.82852	7.40359	7.82433	7.04254	0.777144	4.5212e-05	0.00128215
LIG3	3980	ENSG00000005156	17	35.3777	36.7969	33.5197	44.6704	46.703	42.3756	0.439614	4.63017e-05	0.00131106
CAND2	23066	ENSG00000144712	3	0.0796796	0	0.0699786	0.24886	1.26356	1.20385	4.32018	4.69349e-05	0.00132544
MIR3142HG	107075116	ENSG00000253522	5	1.43423	1.41527	0.769764	2.79968	3.30469	4.81541	1.69877	4.76525e-05	0.00134121
UBE2E1	7324	ENSG00000170142	3	69.0025	62.4952	57.8723	79.4486	81.0134	81.9824	0.457035	4.77442e-05	0.00134178
SLC37A4	2542	ENSG00000137700	11	10.0396	9.90686	10.2169	13.4384	15.8917	15.3491	0.666951	4.81117e-05	0.00134806
UBA3	9039	ENSG00000144744	3	61.911	55.4933	59.4118	84.8613	78.8265	80.2368	0.563734	4.86785e-05	0.00136191
CBX2	84733	ENSG00000173894	17	20.398	18.026	24.2826	37.889	29.5964	31.24	0.752165	4.90133e-05	0.00136923
LIMD1	8994	ENSG00000144791	3	77.9266	87.5975	92.2318	110.867	125.481	129.354	0.602072	4.92455e-05	0.00137352
INPP5B	3633	ENSG00000204084	1	11.8723	10.5028	8.88728	14.6205	15.1141	14.988	0.620182	5.0046e-05	0.00139186
PPP4R2	151987	ENSG00000163605	3	70.5164	65.7726	69.4188	101.659	85.8733	93.5996	0.549682	5.03629e-05	0.00139653
SSR1	6745	ENSG00000124783	6	123.822	114.19	142.406	174.389	152.55	163.543	0.464908	5.05147e-05	0.00139867
GALNT3	2591	ENSG00000115339	2	23.5852	20.3351	19.8039	29.4899	31.5403	30.7584	0.627864	5.09347e-05	0.00140614
RNF150	57484	ENSG00000170153	4	0.956155	1.11732	0.909721	2.42639	4.17946	3.67175	1.88634	5.13827e-05	0.00141434
APEH	327	ENSG00000164062	3	67.887	80.2232	69.3488	100.788	122.468	108.106	0.70585	5.28901e-05	0.00145157
KDM7A	80853	ENSG00000006459	7	7.96796	7.97018	6.36805	8.58567	18.7104	20.4655	1.19925	5.37942e-05	0.00147423
MAGI1	9223	ENSG00000151276	3	22.1509	19.3668	17.1447	26.3792	31.3945	31.7215	0.711275	5.40049e-05	0.00147751
CCDC66	285331	ENSG00000180376	3	26.0552	26.6666	27.2217	35.4004	32.3665	34.069	0.446325	5.40714e-05	0.00147751
SLC19A3	80704	ENSG00000135917	2	1.11551	0.893852	0.9797	2.67525	2.33272	2.16694	1.36357	5.68173e-05	0.00154802
SEMA3F	6405	ENSG00000001617	3	0.717116	0.96834	1.04968	1.61759	3.74207	3.61156	1.81007	5.74956e-05	0.00156423
INPP5A	3632	ENSG00000068383	10	27.0911	18.8454	23.3728	38.6977	29.159	32.6244	0.636261	5.84737e-05	0.00158624
DIRAS1	148252	ENSG00000176490	19	0.239039	0.223463	0.419872	0.559935	1.55515	1.20385	2.02205	5.94245e-05	0.00160506
TXNRD1	7296	ENSG00000198431	12	414.812	436.945	382.783	620.47	849.207	747.051	0.943156	6.11934e-05	0.00165046
IMPA2	3613	ENSG00000141401	18	10.9958	11.9925	10.6367	15.4915	17.9814	20.2849	0.775692	6.13405e-05	0.00165205
SARS1	6301	ENSG00000031698	1	201.51	228.975	167.459	246.371	367.889	347.372	0.784058	6.15408e-05	0.00165507
TNFSF9	8744	ENSG00000125657	19	5.25885	3.57541	2.09936	7.4658	6.26919	7.88524	1.09303	6.28347e-05	0.00168262
PSMA5	5686	ENSG00000143106	1	149.32	125.81	124.702	221.05	197.504	176.966	0.675687	6.31197e-05	0.00168544
AKR1C7P	648947	ENSG00000215267	10	4.22302	3.42643	2.51923	6.09707	6.51218	7.88524	1.11651	6.36321e-05	0.00169671
DKK1	22943	ENSG00000107984	10	65.4966	62.3462	75.5069	121.195	121.739	107.745	0.884842	6.38823e-05	0.00170096
PSAT1	29968	ENSG00000135069	9	74.9785	75.5305	77.4663	120.448	155.758	161.497	1.03943	6.56143e-05	0.00173475
FAM149A	25854	ENSG00000109794	4	0.239039	0.0744877	0.209936	0.99544	1.06916	0.963083	2.63855	6.6151e-05	0.00174469
CD38	952	ENSG00000004468	4	0.478078	0.0744877	0.0699786	0.808795	1.40935	1.50482	2.73383	6.7387e-05	0.00176914
LOC101928978	101928978	ENSG00000250546	4	0	0.0744877	0.0699786	1.05766	0.923368	0.782505	4.31178	6.82949e-05	0.00178797
BRSK2	9024	ENSG00000174672	11	0.478078	0.595901	0.419872	1.99088	1.70094	1.38443	1.86505	6.87608e-05	0.00179515
HAGH	3029	ENSG00000063854	16	14.8204	18.473	13.2259	19.5977	29.159	30.1565	0.861459	6.87516e-05	0.00179515
TNFRSF1A	7132	ENSG00000067182	12	75.2175	83.0538	76.4166	98.7352	111.387	110.032	0.546446	6.88682e-05	0.00179546
TMEM167B	56900	ENSG00000215717	1	31.2344	31.1359	31.2104	40.3775	44.8077	45.5057	0.580925	6.91555e-05	0.00179976
RALBP1	10928	ENSG00000017797	18	112.269	124.767	114.415	135.815	151.53	156.982	0.436572	6.92254e-05	0.00179976
GBGT1	26301	ENSG00000148288	9	0.239039	0.521414	0.419872	1.05766	1.40935	1.6252	1.88251	7.0476e-05	0.00182974
PHF7	51533	ENSG00000010318	3	11.7129	12.2905	10.9167	18.2912	16.4262	16.3122	0.645968	7.23105e-05	0.00187175
EDRF1	26098	ENSG00000107938	10	30.9157	22.8677	29.1111	47.8434	35.817	37.0787	0.642475	7.23936e-05	0.00187175
SPIN3	169981	ENSG00000204271	X	9.88027	10.6517	13.156	18.229	19.0506	17.9374	0.809063	7.25082e-05	0.00187213
CLDN4	1364	ENSG00000189143	7	28.5253	31.0614	26.032	45.9147	64.5386	63.3227	1.11993	7.32321e-05	0.00188822
INPP5F	22876	ENSG00000198825	10	41.4334	45.214	33.9396	57.7355	61.7199	64.9479	0.712284	7.37568e-05	0.00189914
TNFRSF10B	8795	ENSG00000120889	8	62.3891	62.0482	57.6624	78.8886	86.505	86.3765	0.56682	7.63357e-05	0.00196015
LRRC8B	23507	ENSG00000197147	1	8.36636	5.95901	7.76762	15.3671	10.5944	11.1958	0.848675	7.93284e-05	0.00202593
TRNT1	51095	ENSG00000072756	3	14.422	16.3128	21.4134	27.0635	24.2506	25.4615	0.652011	7.93298e-05	0.00202593
COMMD5	28991	ENSG00000170619	8	27.1707	26.7411	25.2623	35.8981	36.0114	34.4302	0.525378	8.00247e-05	0.0020409
SLC45A4	57210	ENSG00000022567	8	7.0118	4.8417	7.90758	11.3231	10.3028	10.2929	0.788979	8.31616e-05	0.0021116
STX10	8677	ENSG00000104915	19	27.1707	33.5195	24.3525	34.9648	45.488	42.6766	0.633287	8.32476e-05	0.0021116
TIAL1	7073	ENSG00000151923	10	76.2534	66.592	87.6132	104.957	99.5294	102.087	0.510204	8.36091e-05	0.00211791
PAFAH1B3	5050	ENSG00000079462	19	35.7761	33.5195	31.9102	42.3684	46.3628	40.9912	0.459367	8.5873e-05	0.0021719
CREBL2	1389	ENSG00000111269	12	47.6484	52.9607	47.0256	61.1574	67.9405	69.2216	0.524385	8.98624e-05	0.00225498
FYCO1	79443	ENSG00000163820	3	25.5771	30.54	39.4679	48.2789	64.1984	56.0996	0.914523	9.01206e-05	0.00225844
RHOF	54509	ENSG00000139725	12	32.5889	39.7019	37.6485	51.0163	61.0395	60.4936	0.747559	9.04499e-05	0.00226366
LYRM4	57128	ENSG00000214113	6	20.398	17.7281	17.1447	29.0544	26.7777	24.3178	0.637317	9.16833e-05	0.00228842
JTB	10899	ENSG00000143543	1	75.6159	64.6553	60.6014	93.8203	82.0826	83.2465	0.468397	9.28615e-05	0.00231475
MRPS25	64432	ENSG00000131368	3	35.3777	24.3575	35.0593	66.4456	43.5441	44.1212	0.8016	9.30628e-05	0.00231508
BRPF1	7862	ENSG00000156983	3	37.8478	35.6051	39.3979	58.8554	51.417	46.1678	0.570123	9.34103e-05	0.00231917
RPL26L1	51121	ENSG00000037241	5	23.4258	20.3351	22.1132	32.7251	32.4637	27.3877	0.591555	9.43042e-05	0.00233827
GSTM3	2947	ENSG00000134202	1	84.8588	85.2139	71.3782	118.644	109.492	106.962	0.572751	9.45856e-05	0.00233906
TRUB1	142940	ENSG00000165832	10	22.39	19.7392	21.0635	29.6766	26.5347	29.1333	0.532343	9.4483e-05	0.00233906
FHL1	2273	ENSG00000022267	X	10.9161	14.972	10.2169	16.0515	25.5141	24.6188	0.972733	9.57928e-05	0.00235957
TUBE1	51175	ENSG00000074935	6	20.7167	17.2811	19.9439	23.0196	28.916	31.9623	0.634167	9.57587e-05	0.00235957
SENP5	205564	ENSG00000119231	3	75.3769	73.0724	69.0688	88.8431	83.5405	82.5843	0.328699	9.70338e-05	0.00238701
MYBL2	4605	ENSG00000101057	20	11.3942	9.01301	14.4156	39.3821	28.2842	29.4342	1.57821	9.89611e-05	0.00243123
UBL4A	8266	ENSG00000102178	X	38.9633	33.8919	34.6394	47.0346	48.5497	45.3251	0.491342	0.00010036	0.00246237
CTDSPL	10217	ENSG00000144677	3	39.4414	52.2903	41.9172	58.7932	61.1853	60.9752	0.534511	0.000100939	0.00246831
B3GNTL1	146712	ENSG00000175711	17	19.9996	19.5903	17.0748	25.0726	26.3403	27.2673	0.574081	0.00010196	0.00248536
HYAL2	8692	ENSG00000068001	3	13.7049	14.7486	14.4156	23.7661	22.5982	20.7063	0.744036	0.000103315	0.00251185
SLC12A7	10723	ENSG00000113504	5	1.03584	0.744877	0.9797	2.23974	2.04113	2.70867	1.43646	0.000105132	0.00254942
COX7C	1350	ENSG00000127184	5	102.787	106.666	99.7895	144.401	154.931	161.256	0.673503	0.000107081	0.00258331
RNF123	63891	ENSG00000164068	3	38.804	40.9682	44.9962	60.5974	65.1704	64.4061	0.7059	0.000108057	0.00260352
NUP62CL	54830	ENSG00000198088	X	0.398398	0.521414	0.559829	2.36417	1.40935	2.22713	2.10593	0.000109648	0.0026317
PFN2	5217	ENSG00000070087	3	41.6724	39.4785	45.4161	56.9267	53.8469	52.3074	0.46395	0.00010951	0.0026317
SLC2A3	6515	ENSG00000059804	12	25.9755	40.2234	28.8312	50.8297	69.5442	68.3187	1.08576	0.000110062	0.00263826
RBM3	5935	ENSG00000102317	X	230.991	197.392	245.345	382.436	324.2	319.142	0.70612	0.000112524	0.00269038
CXCL3	2921	ENSG00000163734	4	2.31071	1.34078	1.18964	3.2974	4.47105	5.7183	1.58762	0.00011278	0.00269307
PXYLP1	92370	ENSG00000155893	3	6.93213	11.5456	7.13781	10.8876	18.4188	18.2384	0.989692	0.00011309	0.00269361
ANKRD27	84079	ENSG00000105186	19	77.3689	80.9681	74.4572	98.3619	112.942	103.291	0.533597	0.000113057	0.00269361
LINC00662	148189	ENSG00000261824	19	8.28668	9.83237	8.46741	11.5098	17.1066	17.5763	0.895851	0.000114767	0.00272663
ULK2	9706	ENSG00000083290	17	12.1113	16.4618	12.5961	16.0515	26.1459	24.4984	0.794596	0.000116722	0.00276606
SOX21-AS1	100507533	ENSG00000227640	13	0.0796796	0.148975	0.0699786	0.684365	0.971967	1.02327	3.27024	0.000118025	0.00278287
CDKN1B	1027	ENSG00000111276	12	27.5691	34.6368	30.4407	43.4883	37.1777	51.5851	0.60939	0.000117976	0.00278287
COX7A2L	9167	ENSG00000115944	2	51.7917	42.458	41.6373	61.0329	62.0115	61.5771	0.543516	0.000117862	0.00278287
CNNM4	26504	ENSG00000158158	2	18.4857	15.7169	17.9845	24.886	23.1328	20.7063	0.496891	0.000117741	0.00278287
PLXNB1	5364	ENSG00000164050	3	5.81661	6.18248	5.31837	8.83453	15.8917	14.6268	1.28427	0.000120005	0.00282599
ZNF630	57232	ENSG00000221994	X	0.318718	0.372438	0.279914	0.62215	1.74954	1.20385	2.00597	0.000120822	0.00284028
ABHD10	55347	ENSG00000144827	3	38.9633	37.6163	41.4973	52.1984	50.5909	50.2007	0.472083	0.00012149	0.00285023
TM4SF19	116211	ENSG00000145107	3	0.717116	0.819365	1.04968	1.80424	2.38132	2.94944	1.55551	0.000121766	0.00285313
CYP2E1	1571	ENSG00000130649	10	0.318718	0.670389	0.48985	2.11531	2.18693	1.38443	2.03651	0.000123603	0.00289255
ENPP1	5167	ENSG00000197594	6	76.4924	72.2531	56.4027	82.8082	94.9125	91.9142	0.495548	0.00012475	0.00290489
REEP2	51308	ENSG00000132563	5	3.66526	6.48043	5.66826	8.15017	10.9832	12.0987	1.07518	0.000126965	0.00295279
GPCPD1	56261	ENSG00000125772	20	16.4937	22.7932	17.1447	23.5173	43.9329	38.8845	1.01142	0.000133772	0.0031034
WBP11	51729	ENSG00000084463	12	79.9186	83.4262	82.9246	127.727	115.081	116.774	0.644683	0.000137261	0.00317649
NMU	10874	ENSG00000109255	4	1.35455	2.38361	1.60951	4.85277	3.40188	3.61156	1.24095	0.000138018	0.00319006
GASK1A	729085	ENSG00000144649	3	0.398398	0.223463	0.139957	1.18209	1.70094	1.68539	2.70691	0.000138336	0.00319347
EOGT	285203	ENSG00000163378	3	30.6766	32.5511	31.3504	47.3456	38.0039	40.3893	0.508293	0.000141282	0.00324949
CSPG5	10675	ENSG00000114646	3	1.11551	1.34078	0.9797	3.42183	2.77011	2.28732	1.40253	0.000148395	0.00340472
INAVA	55765	ENSG00000163362	1	5.81661	7.15082	5.52831	12.443	9.18509	11.4366	0.934414	0.000151498	0.00347168
LZTFL1	54585	ENSG00000163818	3	14.422	17.8026	13.7858	19.7844	30.2282	30.2769	0.901757	0.00015332	0.00350914
MAF1	84232	ENSG00000179632	8	96.731	106.666	83.4145	105.828	141.907	134.169	0.512406	0.000155862	0.00356296
ZFAND1	79752	ENSG00000104231	8	55.8554	47.5231	50.6645	63.5215	69.0096	70.0643	0.49561	0.000156112	0.00356433
GPR68	8111	ENSG00000119714	14	6.13533	6.48043	5.59829	8.95896	9.96266	10.9551	0.813721	0.000161296	0.00367374
DUSP5	1847	ENSG00000138166	10	62.8672	68.0817	57.5224	70.303	139.186	119.783	0.903441	0.000164154	0.00372979
KCNC4	3749	ENSG00000116396	1	4.3027	3.72438	5.24839	6.78144	7.58134	8.30659	0.868204	0.000165762	0.00376175
SLC25A26	115286	ENSG00000144741	3	7.0118	6.48043	6.57799	10.5765	10.4486	9.69102	0.714268	0.000168481	0.00381422
CENPV	201161	ENSG00000166582	17	14.9798	11.0987	10.0769	23.6417	24.445	20.8267	1.03405	0.000170907	0.00385223
SIX2	10736	ENSG00000170577	2	0.478078	0.0744877	0.139957	1.18209	0.971967	0.782505	2.22263	0.00017162	0.00385732
TRIM65	201292	ENSG00000141569	17	39.5211	43.7243	40.7975	55.9313	53.0208	49.057	0.44748	0.000172434	0.00386635
LAMP3	27074	ENSG00000078081	3	0.159359	0.148975	0.139957	0.808795	1.11776	1.08347	2.85296	0.000175896	0.00393458
NSMCE2	286053	ENSG00000156831	8	8.76475	5.66106	5.73824	9.39447	10.9832	9.51044	0.677722	0.000182565	0.00405471
KIF27	55582	ENSG00000165115	9	20.3183	22.0483	19.1741	27.3746	34.7478	32.2031	0.715651	0.000184163	0.00408537
MVB12B	89853	ENSG00000196814	9	4.3027	3.87336	6.43803	8.39903	9.71967	8.78813	0.975868	0.000185114	0.00409676
PLCG2	5336	ENSG00000197943	16	10.7567	11.9925	13.086	15.7404	21.7235	18.9005	0.751684	0.000186034	0.00410743
SIMC1	375484	ENSG00000170085	5	12.5894	11.6201	11.4065	15.1805	18.4674	15.7103	0.573946	0.000190795	0.00420265
PCCB	5096	ENSG00000114054	3	34.9793	35.6051	29.391	41.373	47.189	43.5795	0.503321	0.000192306	0.00423096
RASSF2	9770	ENSG00000101265	20	4.3027	6.92736	4.61859	9.5189	11.4206	9.20948	1.02567	0.000194593	0.00427106
CA2	760	ENSG00000104267	8	2.15135	0.819365	1.53953	4.47948	4.47105	3.13002	1.53015	0.00020019	0.00437872
TADA3	10474	ENSG00000171148	3	78.8031	82.6813	78.1661	93.6958	118.969	105.337	0.507181	0.000200629	0.0043832
NHLRC2	374354	ENSG00000196865	10	67.7276	60.9309	67.1094	94.6291	90.4415	94.9238	0.6156	0.000203556	0.00443165
ARF4	378	ENSG00000168374	3	183.741	151.582	151.853	224.534	211.111	209.049	0.50503	0.000206835	0.00449783
RPL35A	6165	ENSG00000182899	3	249.397	216.089	223.372	312.195	321.527	302.649	0.543061	0.00021078	0.00457831
PRDM10	56980	ENSG00000170325	11	19.2028	20.7076	21.6934	25.8815	28.7216	26.3644	0.492676	0.000213231	0.00462082
TIFA	92610	ENSG00000145365	4	11.3145	13.0353	13.9257	17.4202	18.516	20.5859	0.658283	0.000217263	0.00469734
COCH	1690	ENSG00000100473	14	3.18718	2.08566	2.23931	3.98176	5.39442	4.03291	0.949776	0.000218729	0.00471273
TSPAN33	340348	ENSG00000158457	7	1.59359	0.96834	1.39957	3.7329	3.79067	2.52809	1.44814	0.000219398	0.00472172
BCAT2	587	ENSG00000105552	19	38.0868	38.5846	38.4182	47.3456	52.146	45.6862	0.434758	0.000220446	0.00472895
RNMT	8731	ENSG00000101654	18	46.4532	52.3648	44.2964	55.4336	65.462	69.3419	0.509316	0.000221492	0.00473958
CAMK1	8536	ENSG00000134072	3	17.3701	20.0372	18.1944	30.2987	33.0955	30.2167	0.849814	0.000221749	0.00473966
PKHD1	5314	ENSG00000170927	6	0.159359	0	0	0.74658	1.06916	0.782505	4.22251	0.000223787	0.00477778
RAB11FIP2	22841	ENSG00000107560	10	27.0114	28.2308	25.0523	34.7782	33.63	36.8981	0.48996	0.00022672	0.00482391
EREG	2069	ENSG00000124882	4	23.1868	20.4096	13.7158	25.2593	45.0021	42.9174	1.08379	0.000227459	0.00483044
CLIP4	79745	ENSG00000115295	2	52.4292	57.132	49.2649	66.1968	85.3873	84.1493	0.668507	0.00022959	0.00485741
SYCP2L	221711	ENSG00000153157	6	1.35455	1.7877	1.39957	2.23974	3.83927	3.73195	1.21416	0.000235098	0.00495682
PEX5	5830	ENSG00000139197	12	26.5333	27.7839	33.8696	40.9997	39.1217	37.9816	0.517938	0.000235121	0.00495682
TMEM171	134285	ENSG00000157111	5	8.28668	6.70389	6.22809	12.9407	13.073	12.5803	0.965619	0.000235706	0.00495882
HSPA9	3313	ENSG00000113013	5	295.93	225.102	255.072	418.52	358.413	340.57	0.627165	0.000242073	0.00508706
EEF1A1P25	646612	ENSG00000241429	3	2.07167	2.45809	1.60951	2.92411	5.05423	4.45426	1.12577	0.000243002	0.00509515
GK5	256356	ENSG00000175066	3	23.3461	22.5698	25.8921	32.6007	28.8188	29.8556	0.442662	0.000246865	0.00516779
CRACD	57482	ENSG00000109265	4	9.72091	10.8752	9.30715	14.2472	18.759	17.9374	0.868104	0.000251863	0.00524574
ZNF132	7691	ENSG00000131849	19	0.159359	0.446926	0.349893	1.55538	1.89533	1.38443	2.4264	0.00025273	0.00525287
KAT2B	8850	ENSG00000114166	3	35.5371	38.2122	33.4498	43.3639	44.3703	46.228	0.420513	0.00025323	0.00525669
GALNT14	79623	ENSG00000158089	2	17.9279	14.6741	18.6143	29.8632	26.0487	22.9334	0.721878	0.000256453	0.00530597
MANCR	100216001	ENSG00000231298	10	33.7045	30.9869	23.2329	59.4776	54.3815	53.9928	1.03413	0.000258513	0.00534269
C1orf174	339448	ENSG00000198912	1	16.5734	14.0037	17.0748	21.8997	20.7515	21.549	0.528395	0.000264025	0.00545061
LYSMD4	145748	ENSG00000183060	15	2.78879	3.50092	3.9188	6.03486	5.58881	5.23676	0.815566	0.00026818	0.00552422
JAK3	3718	ENSG00000105639	19	0.159359	0.297951	0.48985	1.55538	1.40935	2.04655	2.47953	0.00026943	0.00552868
PHC1	1911	ENSG00000111752	12	14.8204	14.5996	13.7858	19.8466	18.8076	18.6597	0.506948	0.000269576	0.00552868
LAMA4	3910	ENSG00000112769	6	15.3782	14.0037	9.93696	29.1166	38.9759	34.9117	1.49084	0.000270435	0.00554022
TOMM7	54543	ENSG00000196683	7	33.3858	34.6368	36.5988	49.4609	46.3628	47.9134	0.556108	0.000271621	0.00555845
SHE	126669	ENSG00000169291	1	0	0	0.0699786	1.11987	0.388787	0.180578	4.45938	0.000274638	0.00560254
SLC2A14	144195	ENSG00000173262	12	0.318718	0.521414	0.279914	1.49316	1.45795	1.32424	2.03279	0.00027532	0.00560254
USP18	11274	ENSG00000184979	22	0.876475	0.521414	0.839743	2.79968	1.65234	1.50482	1.50608	0.000274689	0.00560254
ZNF589	51385	ENSG00000164048	3	11.9519	12.5884	13.4359	20.0954	17.4468	16.6132	0.608676	0.000275569	0.00560254
RPS23	6228	ENSG00000186468	5	463.496	414.077	387.821	606.285	619.24	603.01	0.631351	0.000277013	0.0056258
BID	637	ENSG00000015475	22	27.1707	18.6219	19.8039	32.5385	29.6936	30.3973	0.600761	0.000286158	0.00578508
COX6C	1345	ENSG00000164919	8	83.1855	96.983	82.1548	114.725	113.38	134.711	0.565807	0.000286399	0.00578508
TRAPPC3	27095	ENSG00000054116	1	33.3858	32.4021	31.2804	40.4398	39.6562	37.6806	0.378778	0.000285813	0.00578508
KCNQ4	9132	ENSG00000117013	1	0.318718	0.670389	1.53953	1.43094	4.32525	4.21349	2.06037	0.000288042	0.00580575
LUCAT1	100505994	ENSG00000248323	5	6.05565	4.61824	4.96848	8.08795	9.08789	9.0289	0.84751	0.000288444	0.0058076
GACAT2	100287082	ENSG00000265962	18	0.717116	0.744877	0.279914	1.30652	2.13833	1.74559	1.69733	0.00028921	0.00581019
PLIN2	123	ENSG00000147872	9	51.0746	47.5231	39.328	59.9753	67.8433	68.0779	0.607006	0.000289566	0.00581019
RBM5	10181	ENSG00000003756	3	110.356	110.316	103.568	139.237	141.907	130.738	0.444634	0.000289325	0.00581019
RASSF6	166824	ENSG00000169435	4	0.398398	1.11732	0.419872	1.18209	2.72151	3.3106	1.99469	0.000294046	0.00588877
ADAMTS6	11174	ENSG00000049192	5	36.8916	33.3705	45.4161	47.2834	65.6564	61.3965	0.689935	0.000299756	0.00597758
ENO2	2026	ENSG00000111674	12	47.489	67.8583	74.3872	81.6261	116.539	111.055	0.799821	0.000303603	0.00603417
TCAIM	285343	ENSG00000179152	3	28.844	27.337	28.4113	42.5551	36.9833	44.0008	0.644936	0.000306401	0.00606813
GATD1	347862	ENSG00000177225	11	48.5249	45.8099	48.2152	64.2681	59.9703	57.4238	0.448939	0.000306563	0.00606813
LMTK3	114783	ENSG00000142235	19	0.398398	0.446926	0.48985	1.18209	1.60374	1.92616	1.91447	0.000311455	0.00614549
DIPK1B	138311	ENSG00000165716	9	0.318718	0.148975	0.0699786	0.37329	1.16636	0.601927	2.19513	0.000314888	0.00619368
YBX3	8531	ENSG00000060138	12	119.121	115.754	146.185	165.492	164.408	178.471	0.513694	0.000315322	0.00619571
NCKIPSD	51517	ENSG00000213672	3	39.8398	36.2755	34.0796	44.7326	47.8208	43.6999	0.407706	0.000316971	0.00621509
GAPVD1	26130	ENSG00000165219	9	135.057	145.474	130.93	150.063	159.451	156.922	0.279883	0.000321629	0.00629325
ELK1	2002	ENSG00000126767	X	36.1745	31.7318	36.5288	50.0831	45.1478	42.6766	0.500337	0.000326197	0.00636933
CYB561D2	11068	ENSG00000114395	3	6.61341	6.25697	6.29807	11.3854	9.62247	9.26967	0.758038	0.000330489	0.00644643
DXO	1797	ENSG00000204348	6	2.94814	2.97951	2.37927	3.98176	5.10283	4.51445	0.819671	0.000336416	0.00654161
C3orf38	285237	ENSG00000179021	3	26.2943	21.3035	22.813	35.2759	30.8113	34.1894	0.610375	0.000338219	0.00656986
MAPKAPK3	7867	ENSG00000114738	3	58.8832	56.5361	52.4839	76.8355	73.2377	68.8604	0.482817	0.000339352	0.00658505
GCNT2	2651	ENSG00000111846	6	77.7673	72.9234	69.4887	126.981	120.427	115.088	0.819196	0.000343214	0.00665284
MMD	23531	ENSG00000108960	17	21.4338	19.8882	17.4247	27.4368	24.3964	31.7817	0.608781	0.000343555	0.00665284
PYGL	5836	ENSG00000100504	14	269.715	245.66	252.763	385.484	365.022	373.977	0.649537	0.000344296	0.00665758
SS18L2	51188	ENSG00000008324	3	7.8086	7.07633	9.51709	14.4961	13.3159	11.256	0.776242	0.000346244	0.00668418
CGGBP1	8545	ENSG00000163320	3	67.4089	69.646	62.6308	81.4395	81.1592	86.3163	0.416952	0.000349541	0.00674088
EAF1	85403	ENSG00000144597	3	53.3853	43.9477	42.477	67.1922	55.7909	56.2199	0.459174	0.000353416	0.00680861
INSR	3643	ENSG00000171105	19	33.7841	44.9161	38.4882	45.8525	56.7629	63.744	0.602144	0.00035514	0.00683481
RBM6	10180	ENSG00000004534	3	62.3094	71.4337	69.2788	95.5623	93.9892	85.4134	0.535568	0.00035839	0.00689029
PIGA	5277	ENSG00000165195	X	14.422	17.2811	18.3344	23.8284	24.4936	23.3547	0.6148	0.00037203	0.00712329
SHISA5	51246	ENSG00000164054	3	100.476	97.8023	113.155	137.309	137.29	130.618	0.478262	0.000381399	0.00727296
SLC11A2	4891	ENSG00000110911	12	27.8879	33.3705	31.5603	38.0134	41.0656	44.663	0.511877	0.000381901	0.00727513
CLDN1	9076	ENSG00000163347	3	1.43423	1.86219	1.04968	2.30196	4.51964	4.51445	1.4872	0.000384235	0.00730375
TRMT11	60487	ENSG00000066651	6	31.8718	29.7206	31.1405	40.3775	40.1422	36.7777	0.438729	0.000384314	0.00730375
TRAF3	7187	ENSG00000131323	14	60.0784	54.227	59.2019	77.0844	70.0302	72.7729	0.44092	0.000385636	0.00731654
ARHGEF3	50650	ENSG00000163947	3	13.3065	15.121	12.5262	16.8603	21.3833	20.7063	0.62559	0.000386362	0.00732291
SCAP	22937	ENSG00000114650	3	79.7593	69.1991	81.3851	104.397	92.0938	88.423	0.406044	0.000394616	0.00745673
PAQR5	54852	ENSG00000137819	15	13.8643	17.1322	14.5555	22.5841	29.7908	26.545	0.890991	0.000411906	0.00771347
GLT8D1	55830	ENSG00000016864	3	31.8718	35.1582	27.0817	38.8844	50.3479	49.8997	0.663569	0.000416506	0.00778406
SMPDL3B	27293	ENSG00000130768	1	0.557757	0.372438	0.279914	1.05766	1.79814	1.26405	1.89233	0.000421696	0.00784196
HELB	92797	ENSG00000127311	12	9.00379	8.34262	9.51709	11.572	11.3234	13.5434	0.535698	0.000421678	0.00784196
CLCC1	23155	ENSG00000121940	1	47.25	35.5306	42.2671	61.7795	50.4451	52.7288	0.500032	0.000420975	0.00784196
FCHO1	23149	ENSG00000130475	19	5.01981	5.21414	6.36805	9.20782	12.9272	10.2929	1.06398	0.000425425	0.00790346
UBE2E2	7325	ENSG00000182247	3	20.4777	17.877	18.8942	22.8329	24.7852	27.3275	0.488666	0.000432157	0.00800473
FAM160B1	57700	ENSG00000151553	10	37.5291	43.5753	38.3483	44.7948	57.0059	58.9888	0.527013	0.000437547	0.00808858
SLC1A5	6510	ENSG00000105281	19	209.717	180.484	197.829	260.681	277.934	268.64	0.557017	0.000440004	0.00812598
PSMB1	5689	ENSG00000008018	6	207.008	209.161	182.644	259.374	243.137	262.079	0.451972	0.000448058	0.00824224
MGST1	4257	ENSG00000008394	12	55.3773	54.3015	71.2382	98.1753	92.5798	87.7007	0.719972	0.000451993	0.00829023
ZNF511	118472	ENSG00000198546	10	9.00379	8.93852	8.11751	14.0606	12.9272	14.2657	0.761748	0.000455091	0.00833247
NECAP1	25977	ENSG00000089818	12	32.0312	28.2308	24.9124	45.7903	36.6431	34.3098	0.555922	0.000455185	0.00833247
ARHGAP30	257106	ENSG00000186517	1	0	0.223463	0.349893	0.435505	2.47851	2.16694	3.21509	0.000455894	0.00833729
SOX21	11166	ENSG00000125285	13	0.956155	0.595901	0.559829	2.23974	1.89533	2.10674	1.67139	0.000472534	0.00862631
FASTK	10922	ENSG00000164896	7	39.043	35.0837	36.4588	46.3502	46.217	43.3387	0.397649	0.000472618	0.00862631
VPS25	84313	ENSG00000131475	17	63.664	58.1749	53.6036	67.5655	73.8209	70.6662	0.374456	0.000482898	0.00877975
PRR5	55615	ENSG00000186654	22	0.318718	0.0744877	0.0699786	0.74658	0.971967	0.361156	2.34203	0.000485352	0.00881583
RPL14	9045	ENSG00000188846	3	300.791	267.783	323.791	460.702	396.903	393.901	0.587335	0.000485865	0.00881659
GLO1	2739	ENSG00000124767	6	139.2	137.43	139.747	233.617	187.833	196.469	0.668736	0.000491177	0.00885319
QARS1	5859	ENSG00000172053	3	117.687	138.622	151.294	167.794	187.444	179.494	0.488675	0.000491188	0.00885319
SEMA3G	56920	ENSG00000010319	3	0.0796796	0.446926	0.349893	0.99544	1.55515	1.50482	2.29079	0.000494404	0.00890259
EIF2A	83939	ENSG00000144895	3	111.551	101.378	93.6313	122.688	125.287	137.54	0.430734	0.000495587	0.00891534
TNFRSF9	3604	ENSG00000049249	1	2.78879	1.34078	0.769764	3.23518	3.88787	4.21349	1.33005	0.000497595	0.00894151
SLC1A3	6507	ENSG00000079215	5	1.19519	1.11732	1.04968	2.86189	2.47851	2.40771	1.30419	0.000497996	0.00894151
MAGEA6	4105	ENSG00000197172	X	0	0	0	0.435505	0.194393	0.180578	4.36285	0.00049945	0.00895903
EMC3	55831	ENSG00000125037	3	43.1863	41.3407	32.75	54.6248	52.146	48.9366	0.510029	0.000504351	0.00901246
GNGT2	2793	ENSG00000167083	17	0	0	0.0699786	0.12443	0.923368	0.662119	4.53867	0.000506889	0.00904918
RBM38	55544	ENSG00000132819	20	18.0076	11.9925	14.9754	28.4945	19.5365	21.0072	0.719353	0.00051423	0.00915609
TNFSF15	9966	ENSG00000181634	9	0.478078	0.595901	0.349893	0.87101	1.89533	2.40771	1.96681	0.000518312	0.00920052
TOM1L1	10040	ENSG00000141198	17	42.6286	40.6703	36.1089	43.0528	59.3872	55.6782	0.506063	0.000522564	0.00926724
SPIRE1	56907	ENSG00000134278	18	72.1897	68.4542	57.5924	76.96	93.7948	88.5434	0.488103	0.000523594	0.00926796
B4GALNT4	338707	ENSG00000182272	11	8.28668	8.78955	10.7767	15.8026	19.002	19.0209	1.04731	0.000527432	0.00932709
CRACR2A	84766	ENSG00000130038	12	32.2702	35.3072	38.0683	46.1013	48.6955	46.0474	0.512455	0.000529534	0.00935506
OXNAD1	92106	ENSG00000154814	3	18.0076	18.6219	19.0342	25.3837	23.6674	22.8732	0.467446	0.000535007	0.00943435
KANSL3	55683	ENSG00000114982	2	105.416	99.888	96.3605	115.16	116.976	110.935	0.285618	0.000536925	0.00945039
LYPLAL1-DT	643723	ENSG00000228063	1	1.11551	1.1918	0.909721	2.30196	2.9645	2.58828	1.39293	0.000549739	0.00965779
PDHB	5162	ENSG00000168291	3	74.0223	86.4802	79.7756	108.254	115.907	108.106	0.565604	0.00055279	0.00969322
PLCH2	9651	ENSG00000149527	1	2.07167	2.30912	2.02938	3.48404	5.15142	5.05618	1.19574	0.000567362	0.00990242
UBAC1	10422	ENSG00000130560	9	26.1349	34.3388	27.1517	40.502	38.1983	37.6806	0.506752	0.000567167	0.00990242
NRIP1	8204	ENSG00000180530	21	116.81	128.566	102.169	155.164	197.552	189.727	0.74107	0.000576073	0.0100358
DENND3	22898	ENSG00000105339	8	17.5295	32.1042	28.4113	30.5476	57.9292	54.2336	0.964625	0.000581294	0.0101152
CLINT1	9685	ENSG00000113282	5	60.7955	60.8564	64.8002	74.0359	74.404	71.2079	0.33489	0.000581713	0.0101152
ACSS1	84532	ENSG00000154930	20	2.70911	2.38361	3.70886	4.16841	6.22059	6.50081	1.0369	0.000583579	0.0101289
SLC16A10	117247	ENSG00000112394	6	2.07167	0.819365	1.74946	4.29284	2.8673	3.37079	1.2827	0.000585691	0.0101561
SMIM13	221710	ENSG00000224531	6	21.5932	20.7076	25.5422	38.8222	31.3945	34.5506	0.724446	0.000586468	0.0101602
AKAP12	9590	ENSG00000131016	6	146.929	176.61	161.86	215.202	318.659	309.029	0.893351	0.000590312	0.0102174
PSMD6	9861	ENSG00000163636	3	89.3208	79.5529	84.2542	125.861	109.443	107.564	0.537655	0.000592356	0.0102433
A4GALT	53947	ENSG00000128274	22	6.85245	8.34262	7.41773	12.5674	11.372	12.5201	0.785545	0.000600927	0.0103724
FARS2	10667	ENSG00000145982	6	14.7407	13.3333	11.9663	18.9134	17.5926	16.7336	0.51249	0.000603902	0.0104045
NDUFB9	4715	ENSG00000147684	8	24.7007	25.4748	30.5107	45.6658	35.4768	38.7641	0.668477	0.000610028	0.0105004
RPL15P3	653232	ENSG00000212802	6	6.29469	6.6294	7.48771	10.5143	10.2543	8.72794	0.628097	0.000610884	0.0105055
NME6	10201	ENSG00000172113	3	17.6889	16.2383	16.1651	28.3078	23.3272	19.9238	0.614462	0.000613283	0.0105371
KIAA1143	57456	ENSG00000163807	3	9.80059	11.918	7.34775	13.4384	15.7945	14.6268	0.695328	0.000616267	0.010569
AMIGO2	347902	ENSG00000139211	12	40.3179	38.0632	26.9417	49.8342	50.8825	57.4238	0.687516	0.000623891	0.0106607
FLG	2312	ENSG00000143631	1	7.88828	9.31096	10.5668	28.4323	15.7459	12.9414	1.13737	0.000633296	0.0107985
HGS	9146	ENSG00000185359	17	150.833	148.975	132.539	178.93	182.73	181.962	0.430048	0.00063368	0.0107985
CA12	771	ENSG00000074410	15	7.72892	8.86403	7.48771	13.5629	12.5384	13.2424	0.80631	0.00063522	0.0108149
GOLT1B	51026	ENSG00000111711	12	36.2542	31.5828	37.6485	48.2166	41.7946	47.492	0.480729	0.000636942	0.0108344
MRPS26	64949	ENSG00000125901	20	26.1349	24.2085	27.2916	37.889	33.2899	35.2127	0.552924	0.00064011	0.0108784
SPTBN2	6712	ENSG00000173898	11	28.6847	22.2718	32.61	36.8935	39.1703	37.0787	0.53619	0.000658225	0.0110957
ACP1	52	ENSG00000143727	2	51.7121	47.4487	49.4749	71.6095	56.5685	60.3732	0.442122	0.000670083	0.011245
WNT10B	7480	ENSG00000169884	12	0.398398	0.446926	0.629807	1.61759	1.60374	1.02327	1.61706	0.000675021	0.0113044
TMEM115	11070	ENSG00000126062	3	41.5928	38.2867	35.4092	51.0785	47.4806	47.7328	0.443875	0.000677335	0.0113138
LIMD2	80774	ENSG00000136490	17	21.8322	18.9199	14.0657	25.4459	30.1796	31.541	0.77157	0.000678812	0.0113206
PIR	8544	ENSG00000087842	X	5.25885	5.95901	5.17842	6.78144	9.67107	9.14929	0.744539	0.000687418	0.0114437
GNAI2	2771	ENSG00000114353	3	216.888	257.281	236.667	291.726	329.156	304.334	0.478057	0.000691259	0.0114975
WDR47	22911	ENSG00000085433	1	42.7083	47.0017	42.7569	56.118	54.1871	56.8821	0.434026	0.000691973	0.0114991
SRPRA	6734	ENSG00000182934	11	175.534	152.923	142.126	198.404	202.704	179.976	0.405211	0.000692948	0.0115027
SELENOS	55829	ENSG00000131871	15	32.7483	29.9441	27.9215	34.5915	40.288	38.8243	0.429027	0.000694213	0.0115058
GDF15	9518	ENSG00000130513	19	8.12732	14.8975	5.17842	15.5538	53.5554	53.9928	2.22153	0.000696744	0.0115375
PPM1E	22843	ENSG00000175175	17	3.02782	3.20297	3.49893	7.09251	7.14396	7.16293	1.23428	0.000698275	0.0115527
PDK4	5166	ENSG00000004799	7	1.03584	2.23463	0.629807	2.55082	4.03366	4.15329	1.56209	0.000707867	0.0116907
ABHD14B	84836	ENSG00000114779	3	26.852	33.5195	30.7206	37.0802	47.8208	42.4358	0.581013	0.000712926	0.0117536
NKAPP1	158801	ENSG00000233382	X	0.717116	0.372438	0.559829	1.49316	1.21496	1.68539	1.51226	0.000716485	0.0118019
PRRG4	79056	ENSG00000135378	11	0.478078	0.0744877	0.209936	0.933225	0.87477	0.963083	1.98679	0.000735413	0.0120818
SHTN1	57698	ENSG00000187164	10	36.1745	41.7876	35.899	43.115	51.6114	49.4182	0.439234	0.0007378	0.0120998
TMEM43	79188	ENSG00000170876	3	93.3845	90.5025	84.1842	136.562	119.163	126.706	0.612179	0.000738692	0.0121038
ZBTB46	140685	ENSG00000130584	20	2.07167	3.42643	2.23931	3.91955	6.80377	6.68139	1.26735	0.000746826	0.0122264
GARS1	2617	ENSG00000106105	7	159.439	176.089	146.815	175.446	256.308	250.883	0.599464	0.000754985	0.0123384
SFXN1	94081	ENSG00000164466	5	69.1619	57.281	66.6196	97.5532	83.6863	80.1766	0.537353	0.000759439	0.0123788
EFHD2	79180	ENSG00000142634	1	77.9266	83.9476	86.2836	112.796	118.58	122.131	0.608486	0.00076758	0.0125007
CCDC77	84318	ENSG00000120647	12	26.374	25.6983	23.1629	35.7114	31.9291	33.2865	0.523375	0.00077363	0.0125813
HSPA4	3308	ENSG00000170606	5	265.652	203.947	227.92	331.606	285.515	284.832	0.471902	0.000773874	0.0125813
FAM53B	9679	ENSG00000189319	10	15.7766	14.4506	14.9754	23.0818	20.9945	18.7801	0.575395	0.000774763	0.0125849
GOLGA2P7	388152	ENSG00000225151	15	0.876475	0.819365	0.629807	2.67525	1.94393	1.14366	1.41346	0.000775754	0.0125901
SETD5	55209	ENSG00000168137	3	141.272	151.508	148.075	181.232	190.846	190.329	0.449671	0.000780485	0.0126559
UBE2J1	51465	ENSG00000198833	6	79.0422	77.1692	74.5972	83.7414	101.085	101.966	0.412791	0.000783357	0.0126696
CD55	1604	ENSG00000196352	1	101.512	130.726	89.9225	128.598	166.595	143.319	0.543163	0.000787358	0.0127233
LACTB	114294	ENSG00000103642	15	16.175	21.0055	16.7949	28.8056	26.7777	27.6284	0.721813	0.000792587	0.0127748
TMC5	79838	ENSG00000103534	16	1.43423	1.1918	0.909721	3.48404	2.72151	2.40771	1.38959	0.000793704	0.0127818
P4HTM	54681	ENSG00000178467	3	15.8562	18.5474	15.8152	22.273	29.6936	28.4711	0.778217	0.000794864	0.0127895
SLC22A15	55356	ENSG00000163393	1	13.7846	18.5474	14.9754	17.2958	28.9646	31.1196	0.807071	0.000796262	0.012801
CTNNBIP1	56998	ENSG00000178585	1	26.613	26.8156	19.9439	30.7342	36.7403	36.5971	0.605376	0.000800311	0.012855
MXI1	4601	ENSG00000119950	10	8.28668	13.6312	6.57799	13.1896	25.4655	23.2946	1.21786	0.000809362	0.0129671
DYNC1LI1	51143	ENSG00000144635	3	59.9987	54.3015	58.642	85.6079	71.4395	75.0602	0.523841	0.000813177	0.0130171
ECI1	1632	ENSG00000167969	16	16.3343	18.473	15.1154	18.9134	22.3066	24.8596	0.503869	0.000816971	0.0130667
IL17RD	54756	ENSG00000144730	3	15.2188	23.7616	24.0726	25.5704	37.2749	39.4262	0.79219	0.000826174	0.0132026
CTNNB1	1499	ENSG00000168036	3	460.628	488.416	411.474	563.606	551.64	568.58	0.406704	0.000834154	0.0133188
RTN4R	65078	ENSG00000040608	22	0.239039	1.11732	0.419872	0.87101	1.94393	1.98636	1.53261	0.000836118	0.0133387
PPM1M	132160	ENSG00000164088	3	3.82462	5.81004	4.40865	5.91043	9.81686	10.5939	1.00334	0.000840497	0.0133879
LDHB	3945	ENSG00000111716	12	466.763	432.401	461.649	751.62	691.894	652.067	0.722466	0.000840626	0.0133879
CEP120	153241	ENSG00000168944	5	41.4334	42.9049	31.4904	42.9284	57.0059	55.4374	0.524594	0.000845961	0.01345
PPP1R9A	55607	ENSG00000158528	7	13.2268	19.8882	14.9754	21.8375	28.8674	30.2769	0.848202	0.000855478	0.0135488
TMEM154	201799	ENSG00000170006	4	54.1821	55.9402	45.766	57.7355	83.6863	85.9551	0.643979	0.000859709	0.0135879
MLF2	8079	ENSG00000089693	12	101.99	105.028	117.704	136.873	128.494	123.154	0.356754	0.000859113	0.0135879
SAR1B	51128	ENSG00000152700	5	33.3858	33.7429	35.1292	42.1818	40.5796	38.4029	0.342974	0.000867518	0.0136893
CHMP2B	25978	ENSG00000083937	3	34.3419	29.3482	28.2014	36.2091	41.3572	43.9406	0.504178	0.000877472	0.013822
RPS6KA5	9252	ENSG00000100784	14	6.93213	6.77838	7.13781	11.1365	12.1982	11.4366	0.837178	0.000880316	0.0138552
LPAR5	57121	ENSG00000184574	12	0.398398	0.297951	0.209936	0.435505	1.50655	0.90289	1.79937	0.000888079	0.0139539
ARRDC2	27106	ENSG00000105643	19	20.7964	22.3463	19.2441	24.4505	35.1366	33.4069	0.67555	0.000893246	0.0140234
FLNB	2317	ENSG00000136068	3	1004.84	1418.69	1289.08	1525.14	2092.4	1957.04	0.68249	0.000901699	0.0141442
C1S	716	ENSG00000182326	12	0.398398	1.26629	0.699786	1.55538	2.77011	2.16694	1.55285	0.000902502	0.014145
ELP1	8518	ENSG00000070061	9	98.9621	102.644	105.668	119.079	116.247	117.014	0.29562	0.000909595	0.0142442
TPST1	8460	ENSG00000169902	7	13.8643	16.5363	11.8964	16.9847	20.9945	20.5257	0.568664	0.000915972	0.0143202
AXIN1	8312	ENSG00000103126	16	32.0312	26.6666	26.5219	36.7691	43.2039	39.5466	0.589487	0.000927477	0.0144813
RPS18	6222	ENSG00000231500	6	609.708	555.157	539.745	753.362	833.802	784.732	0.576431	0.000927824	0.0144813
FREM2	341640	ENSG00000150893	13	12.2707	10.5772	9.797	20.9665	21.4319	22.6926	1.09645	0.000932612	0.0145439
KIF21B	23046	ENSG00000116852	1	2.39039	2.97951	4.33867	4.23062	7.72713	6.68139	1.0356	0.000935633	0.0145789
ZFYVE19	84936	ENSG00000166140	15	20.7964	22.6443	20.6437	24.015	29.9852	27.4479	0.446308	0.000947338	0.0147168
ATP13A3	79572	ENSG00000133657	3	175.136	151.955	170.608	213.149	185.937	187.259	0.33615	0.000947625	0.0147168
THAP9-AS1	100499177	ENSG00000251022	4	27.7285	24.3575	26.3819	34.5915	33.3871	31.6012	0.443655	0.000955984	0.0148344
RPL34	6164	ENSG00000109475	4	200.633	175.567	193.911	242.825	237.889	255.458	0.468399	0.000963835	0.0149438
RPL38	6169	ENSG00000172809	17	243.262	212.662	217.493	296.766	269.04	265.63	0.404325	0.000973775	0.0150855
MID1IP1	58526	ENSG00000165175	X	39.3617	38.8826	36.8087	42.4306	57.5404	58.6878	0.563121	0.000977887	0.015125
KLHL18	23276	ENSG00000114648	3	47.011	41.7876	47.3055	66.3834	59.6302	50.3211	0.473285	0.000992205	0.0153203
MST1R	4486	ENSG00000164078	3	10.1193	15.8659	17.0748	20.4065	25.7085	26.6654	0.851145	0.000996595	0.0153502
CYRIB	51571	ENSG00000153310	8	92.508	94.5994	89.6426	117.462	113.38	110.754	0.40275	0.00101141	0.0155656
TNFRSF10A	8797	ENSG00000104689	8	20.7964	20.8565	18.3344	33.0984	26.9721	25.8226	0.617411	0.00101534	0.0155877
GRK6	2870	ENSG00000198055	5	31.3938	33.296	36.1089	49.8965	50.4937	50.5618	0.680457	0.00102141	0.0156419
CDC23	8697	ENSG00000094880	5	49.0029	49.0874	44.7863	61.7173	57.6862	53.0297	0.370957	0.00102221	0.0156419
CCDC51	79714	ENSG00000164051	3	17.2108	12.365	14.4856	22.8329	20.5085	17.6364	0.570852	0.0010317	0.0157742
GRHL1	29841	ENSG00000134317	2	1.43423	1.04283	0.769764	1.92867	2.57571	2.82905	1.28788	0.0010424	0.0158989
LOC644656	644656	ENSG00000268403	11	2.54975	2.68156	2.02938	3.23518	4.47105	4.81541	0.891318	0.00105165	0.016014
RPS27	6232	ENSG00000177954	1	452.022	455.418	414.343	534.116	572.926	564.366	0.437786	0.00105535	0.0160442
CPT1A	1374	ENSG00000110090	11	25.4975	29.7951	26.242	38.2	35.7198	38.3427	0.559063	0.00105802	0.0160512
LRP6	4040	ENSG00000070018	12	29.0831	32.5511	35.1992	42.7417	43.3983	45.1445	0.536109	0.00105838	0.0160512
ETFA	2108	ENSG00000140374	15	99.5198	97.0575	93.5614	120.137	119.892	119.001	0.406761	0.00105685	0.0160512
PTPRB	5787	ENSG00000127329	12	3.02782	4.09682	4.12874	6.15929	9.81686	9.32986	1.26506	0.00106194	0.0160922
WDR61	80349	ENSG00000140395	15	22.0712	24.432	21.5534	31.6674	27.3123	28.5313	0.460429	0.00107611	0.0162543
SPANXD	64648	ENSG00000196406	X	0	0.0744877	0	0.311075	0.29159	0.722312	4.12643	0.00109782	0.0165069
SLC6A6	6533	ENSG00000131389	3	68.8432	66.294	61.4412	96.6199	114.935	104.073	0.78274	0.00109811	0.0165069
MED30	90390	ENSG00000164758	8	18.2466	18.2495	17.2147	23.144	21.3347	23.7761	0.443844	0.00110376	0.0165785
GRTP1	79774	ENSG00000139835	13	0.557757	0.819365	0.699786	1.67981	1.16636	1.6252	1.18339	0.00114203	0.0170985
RSL24D1	51187	ENSG00000137876	15	67.7276	60.1116	66.6196	80.3196	85.5817	94.6229	0.521237	0.00115541	0.0172713
LYPD8	646627	ENSG00000259823	1	0	0	0	0.186645	0.194393	0.300963	4.1381	0.001159	0.0173111
HDHD3	81932	ENSG00000119431	9	11.5535	12.9609	11.8264	15.8026	17.6898	15.3491	0.526397	0.00116798	0.0174175
TOP2B	7155	ENSG00000077097	3	181.988	235.083	193.841	229.573	257.717	283.146	0.431899	0.00119701	0.0177376
CARHSP1	23589	ENSG00000153048	16	36.2542	40.4468	33.3798	42.3062	47.3348	44.4222	0.384228	0.0011965	0.0177376
CTPS2	56474	ENSG00000047230	X	20.9557	24.7299	21.2735	25.9437	31.2973	31.9623	0.512356	0.00120969	0.0179113
NUB1	51667	ENSG00000013374	7	41.5131	53.2587	40.3776	49.2743	69.6414	63.8644	0.533872	0.00123878	0.0182697
C2CD2L	9854	ENSG00000172375	11	22.1509	17.5046	21.9733	29.1788	27.3609	24.0771	0.487541	0.00124924	0.0183806
APEX2	27301	ENSG00000169188	X	32.5889	29.7206	34.3595	43.4883	42.0376	36.6573	0.4371	0.00124815	0.0183806
DELE1	9812	ENSG00000081791	5	39.9195	38.8826	39.7478	45.728	48.5983	46.4687	0.347613	0.00125209	0.0183937
CCDC88C	440193	ENSG00000015133	14	29.6408	22.8677	36.5988	47.7189	41.8918	41.4126	0.654659	0.00125984	0.0184931
PTPN3	5774	ENSG00000070159	9	46.6126	46.2569	45.696	52.1984	57.7834	57.6044	0.373713	0.00128125	0.0187632
RNF139	11236	ENSG00000170881	8	14.1033	13.7057	13.016	17.9801	17.2038	20.4053	0.54391	0.00128453	0.0187966
TMEM71	137835	ENSG00000165071	8	24.4616	37.0949	26.4519	37.4534	50.3479	47.9134	0.721567	0.00129095	0.0188759
MYL12B	103910	ENSG00000118680	18	236.648	253.184	189.782	277.23	337.856	320.947	0.561167	0.00130776	0.0190622
MRPL51	51258	ENSG00000111639	12	71.4726	68.4542	57.3824	95.4378	88.4004	81.7416	0.529173	0.00134437	0.0195501
AGR2	10551	ENSG00000106541	7	11.3145	7.07633	2.79914	12.1941	21.7235	17.3355	1.38322	0.00136458	0.0198134
ARID3A	1820	ENSG00000116017	19	6.61341	5.13965	6.43803	8.52346	7.97013	9.0289	0.586285	0.00136823	0.019851
LRP12	29967	ENSG00000147650	8	39.1227	45.9589	44.7163	49.3365	53.9442	55.4374	0.387506	0.00137079	0.0198728
STK25	10494	ENSG00000115694	2	117.527	118.063	115.185	127.479	135.929	129.294	0.262235	0.00137187	0.019873
MOGS	7841	ENSG00000115275	2	96.731	87.7465	84.4641	131.087	126.21	117.436	0.578796	0.0013856	0.0200564
PRDX3	10935	ENSG00000165672	10	143.344	137.206	144.156	222.668	202.12	203.21	0.663549	0.00139246	0.0201246
ANKH	56172	ENSG00000154122	5	28.3659	28.1563	26.3119	33.0362	30.7628	34.4904	0.345082	0.00139451	0.0201388
BAIAP2L1	55971	ENSG00000006453	7	16.4937	18.175	13.6458	17.7313	27.4095	27.2673	0.684131	0.00139576	0.0201412
SRA1	10011	ENSG00000213523	5	27.1707	25.4003	27.1517	33.2228	33.7758	30.1565	0.385114	0.001397	0.0201436
PRPF4B	8899	ENSG00000112739	6	97.8465	100.111	127.011	141.477	129.029	135.494	0.418462	0.00140255	0.0202082
MNX1-AS1	645249	ENSG00000243479	7	1.03584	1.11732	1.53953	3.54626	2.47851	2.64848	1.3212	0.00140386	0.0202115
NDUFA2	4695	ENSG00000131495	5	19.4418	19.0689	20.0139	24.9482	27.4095	25.5217	0.511535	0.0014112	0.0203016
BEND4	389206	ENSG00000188848	4	5.73693	6.18248	4.96848	7.83909	8.55331	8.06582	0.636301	0.00141622	0.0203581
ZNF704	619279	ENSG00000164684	8	6.77276	6.33145	6.08814	9.14561	11.0804	10.1726	0.765089	0.0014232	0.0204428
ACAP2	23527	ENSG00000114331	3	92.9861	84.5435	86.8434	100.042	95.3985	99.3781	0.256688	0.00143206	0.0205387
NSMCE4A	54780	ENSG00000107672	10	26.613	33.296	22.1832	36.3336	48.5011	44.9639	0.759812	0.00147096	0.0210482
AGTPBP1	23287	ENSG00000135049	9	81.5919	94.8973	80.8952	92.2649	114.303	113.343	0.4121	0.00147337	0.0210665
RPS24	6229	ENSG00000138326	10	808.11	758.359	680.262	955.623	954.228	984.511	0.465339	0.00148497	0.0211839
RPSA	3921	ENSG00000168028	3	569.39	575.194	707.553	1004.09	953.84	939.367	0.743644	0.00150733	0.0214866
ARFGEF3	57221	ENSG00000112379	6	23.5055	24.134	25.7521	31.9785	29.9852	36.6573	0.523394	0.00151334	0.0215558
YES1	7525	ENSG00000176105	18	115.376	111.136	109.027	130.465	137.339	140.851	0.383748	0.00152189	0.0216613
FASTKD5	60493	ENSG00000215251	20	26.852	25.0279	22.2532	37.6401	30.5197	29.976	0.504802	0.00152657	0.0217113
ACADSB	36	ENSG00000196177	10	16.0953	18.1005	21.9033	25.8192	27.1179	24.4984	0.561364	0.00153052	0.021751
GRPEL2	134266	ENSG00000164284	5	22.39	21.4524	26.5219	34.0316	34.3104	37.0185	0.680157	0.00157409	0.0222018
CLDN12	9069	ENSG00000157224	7	37.6885	38.2867	35.4791	42.1196	44.9535	49.8997	0.396464	0.00157796	0.0222398
KDM5A	5927	ENSG00000073614	12	133.862	147.858	116.374	153.36	162.318	164.507	0.36961	0.00158662	0.0223282
MRPL41	64975	ENSG00000182154	9	27.7285	26.8156	19.734	36.9557	29.2562	31.6012	0.497796	0.00159468	0.0224248
SESN2	83667	ENSG00000130766	1	13.1471	10.7262	9.02724	10.2655	25.0281	21.7897	0.898361	0.00160258	0.0224853
FAM162A	26355	ENSG00000114023	3	18.0873	19.4413	17.9845	23.8906	28.916	27.2071	0.62658	0.00160178	0.0224853
PIM1	5292	ENSG00000137193	6	18.9637	25.6983	16.0251	23.9528	34.0188	39.1252	0.776025	0.00160554	0.0224932
RPS11	6205	ENSG00000142534	19	560.227	607.447	500.277	707.509	762.168	654.053	0.447653	0.00160525	0.0224932
HACL1	26061	ENSG00000131373	3	28.6847	24.5809	27.2217	32.2274	34.7478	34.3098	0.431888	0.00161096	0.0225522
LRRFIP2	9209	ENSG00000093167	3	61.1939	59.1432	67.4594	91.6427	75.5704	81.1999	0.501912	0.00161647	0.0225957
PLAAT3	11145	ENSG00000176485	11	18.5653	20.3351	17.7046	23.7661	35.1366	33.8885	0.811936	0.00162129	0.0226461
GLRX3	10539	ENSG00000108010	10	74.2614	63.24	74.5972	121.568	104.486	108.467	0.757127	0.0016239	0.0226657
MAN1A2	10905	ENSG00000198162	1	97.9262	92.9606	87.2633	119.951	98.8004	109.791	0.339563	0.00162512	0.0226659
IKBKE	9641	ENSG00000263528	1	27.6488	28.6033	23.6528	33.7205	40.045	38.4631	0.590146	0.00164136	0.0228753
NISCH	11188	ENSG00000010322	3	61.5923	68.6032	65.9198	78.6398	92.1424	90.7705	0.513484	0.00165391	0.023016
ULK4	54986	ENSG00000168038	3	9.95995	10.6517	9.37713	16.1759	12.4898	14.8074	0.632787	0.00165535	0.0230189
GCA	25801	ENSG00000115271	2	15.9359	16.3128	12.8061	18.8512	23.6674	23.7761	0.658075	0.00165756	0.0230326
ATP6V0D2	245972	ENSG00000147614	8	0.0796796	0.0744877	0.0699786	0.24886	0.923368	0.361156	2.92973	0.00166211	0.0230616
RPS25	6230	ENSG00000118181	11	327.882	328.342	295.939	397.305	379.456	405.277	0.411329	0.00166369	0.0230664
PRDX4	10549	ENSG00000123131	X	65.3373	52.8863	54.3034	90.3984	65.3162	67.3556	0.471474	0.00166949	0.0231298
PLCL2	23228	ENSG00000154822	3	0.956155	1.71322	1.60951	2.98632	2.9645	3.55137	1.24017	0.00169104	0.0233593
SQLE	6713	ENSG00000104549	8	22.3103	34.8602	25.0523	33.0362	48.5497	46.8299	0.739541	0.00170207	0.023477
SMAD3	4088	ENSG00000166949	15	145.575	152.849	132.959	190.316	232.397	218.078	0.669813	0.00170609	0.0234979
GRAMD4	23151	ENSG00000075240	22	12.43	14.5251	12.3862	18.1668	18.759	20.3451	0.639742	0.00170563	0.0234979
GPKOW	27238	ENSG00000068394	X	22.3103	24.0595	22.6731	27.9968	31.1029	30.7584	0.478978	0.00171578	0.023614
ZFAND4	93550	ENSG00000172671	10	12.43	11.8435	11.7564	16.487	15.2113	15.4093	0.485575	0.00171783	0.0236249
SLITRK4	139065	ENSG00000179542	X	3.18718	5.06516	3.00908	5.59935	8.50471	10.2929	1.21236	0.0017357	0.0238254
HEMK1	51409	ENSG00000114735	3	16.8921	20.931	20.0839	24.1394	34.1646	32.805	0.751031	0.00173622	0.0238254
CSDE1	7812	ENSG00000009307	1	732.096	718.359	720.08	851.724	787.73	791.473	0.262647	0.00177193	0.0242444
ERO1B	56605	ENSG00000086619	1	11.3942	7.44877	6.8579	9.9544	13.7047	15.6501	0.719203	0.00177344	0.0242474
C10orf88	80007	ENSG00000119965	10	14.661	14.8975	17.4946	18.5401	20.2169	21.549	0.454765	0.00177799	0.0242918
MYC	4609	ENSG00000136997	8	90.9941	82.6813	115.045	127.914	185.354	170.466	0.842428	0.00178213	0.024313
THOC7	80145	ENSG00000163634	3	52.9869	48.7894	51.9941	70.6763	68.6694	74.6991	0.576344	0.00178617	0.0243504
PISD	23761	ENSG00000241878	22	25.4975	23.3147	25.1223	30.672	31.1029	27.9294	0.378965	0.00179025	0.0243883
NUDCD2	134492	ENSG00000170584	5	24.9397	21.6759	21.2735	26.6902	30.4226	33.5273	0.51767	0.00182415	0.024814
ARPC4	10093	ENSG00000241553	3	45.1783	39.6275	48.5651	61.9662	55.8881	51.8259	0.44634	0.00182621	0.024824
PSME1	5720	ENSG00000092010	14	79.9983	100.26	70.3984	110.369	113.72	117.316	0.544096	0.00182965	0.0248348
RPL7	6129	ENSG00000147604	8	830.58	752.847	755.769	1058.34	1084.03	987.942	0.520202	0.00182876	0.0248348
LIF	3976	ENSG00000128342	22	78.7234	90.9495	85.7237	96.6199	108.472	109.49	0.398507	0.00184824	0.0250508
TTC13	79573	ENSG00000143643	1	23.0274	26.2197	23.8627	30.672	29.2076	28.2905	0.367954	0.00185644	0.0251438
AFAP1L1	134265	ENSG00000157510	5	13.2268	9.60891	11.9663	16.7981	17.1552	17.2151	0.657171	0.00187315	0.0253334
CTBP2	1488	ENSG00000175029	10	70.8352	65.7726	70.6084	93.0737	95.4957	96.4287	0.559056	0.00190779	0.0256908
LONP1	9361	ENSG00000196365	19	152.427	146.07	162	176.877	177.724	176.605	0.304832	0.00190756	0.0256908
SSTR2	6752	ENSG00000180616	17	1.67327	1.26629	0.839743	4.41727	2.38132	1.92616	1.31279	0.00193675	0.0260434
FZD6	8323	ENSG00000164930	8	94.0219	91.0984	81.805	106.948	113.623	111.055	0.413021	0.00193877	0.0260518
PTCD3	55037	ENSG00000132300	2	221.43	211.247	197.69	279.905	239.444	238.122	0.364839	0.0019461	0.0261315
CEMIP	57214	ENSG00000103888	15	2.31071	4.76721	2.79914	4.47948	10.2057	9.39006	1.38075	0.00194805	0.026139
PRKX	5613	ENSG00000183943	X	10.438	10.5028	9.23717	12.5674	12.4898	12.3997	0.412438	0.00197899	0.0265027
EBP	10682	ENSG00000147155	X	33.4654	41.6386	28.4113	47.0346	51.0769	46.7095	0.583462	0.00199778	0.0267198
MLF1	4291	ENSG00000178053	3	23.4258	23.1657	20.4337	25.8192	31.5889	29.1934	0.47093	0.00199989	0.0267198
EXOSC1	51013	ENSG00000171311	10	35.7761	33.445	32.3301	42.4929	39.8506	39.2456	0.359614	0.00201775	0.0268627
WDR11	55717	ENSG00000120008	10	82.3887	91.0984	72.5678	98.1131	122.419	118.218	0.560188	0.00204152	0.0271022
ACTR8	93973	ENSG00000113812	3	45.6564	45.1395	46.1159	63.086	51.9516	51.9463	0.384788	0.00205154	0.0271967
MRPS36	92259	ENSG00000134056	5	14.9001	13.3333	12.8061	18.7267	19.0506	20.5859	0.608416	0.0020548	0.0272207
HBS1L	10767	ENSG00000112339	6	119.36	110.987	108.607	144.214	124.509	129.294	0.331357	0.00208069	0.0274665
CSNK2A1	1457	ENSG00000101266	20	181.669	179.739	153.043	215.139	191.623	190.149	0.314385	0.00207942	0.0274665
MTCL1	23255	ENSG00000168502	18	81.8309	85.5119	97.1303	122.19	111.047	106.059	0.457371	0.00208368	0.027481
SBNO2	22904	ENSG00000064932	19	105.336	90.9495	118.124	131.834	126.016	129.053	0.398133	0.00208713	0.0274935
P3H2	55214	ENSG00000090530	3	51.234	54.1525	46.3958	62.6505	75.133	67.2954	0.533657	0.00210905	0.0277155
TRIM8	81603	ENSG00000171206	10	108.922	102.495	113.505	136.313	125.627	134.651	0.386345	0.0021099	0.0277155
NME3	4832	ENSG00000103024	16	4.94013	5.58658	5.24839	6.59479	9.03929	10.7143	0.838048	0.00216658	0.0284003
CHSY3	337876	ENSG00000198108	5	3.1075	2.23463	2.09936	4.60391	3.79067	4.33387	0.87746	0.00218275	0.0285723
DPM1	8813	ENSG00000000419	20	49.481	51.8434	44.0865	55.6824	60.7479	66.2119	0.428148	0.00218536	0.0285865
B3GAT3	26229	ENSG00000149541	11	13.7049	13.8547	12.1763	16.7981	19.4879	18.4792	0.563635	0.00219646	0.0287117
PLSCR1	5359	ENSG00000188313	3	31.2344	28.6033	28.6212	33.9694	35.3796	37.8612	0.377217	0.00220484	0.0288012
S1PR5	53637	ENSG00000180739	19	1.19519	1.1918	0.769764	2.23974	1.79814	1.98636	1.03422	0.00224144	0.029117
ABCA1	19	ENSG00000165029	9	92.3487	109.348	87.3333	110.805	146.135	159.149	0.623591	0.0022404	0.029117
RECQL	5965	ENSG00000004700	12	98.1653	96.536	85.1639	116.653	114.255	127.97	0.458254	0.00223856	0.029117
C1R	715	ENSG00000159403	12	3.58558	4.91619	2.65919	5.66157	7.92153	6.68139	0.962918	0.0022556	0.0292806
RPL10	6134	ENSG00000147403	X	490.109	470.166	435.757	574.12	614.477	573.275	0.435431	0.00227199	0.029473
MLKL	197259	ENSG00000168404	16	28.5253	20.7076	23.3728	31.7297	31.4917	32.0225	0.49336	0.00228371	0.0295841
WRAP73	49856	ENSG00000116213	1	17.1311	16.8342	19.664	24.015	21.8207	22.6926	0.45022	0.00228914	0.0296134
SPCS1	28972	ENSG00000114902	3	41.9911	34.9347	44.8563	55.6824	44.3703	52.187	0.420096	0.00229339	0.029648
DNAJC19	131118	ENSG00000205981	3	11.0755	13.1843	12.8761	17.6069	18.4188	14.7472	0.549299	0.00233448	0.0301376
QSOX2	169714	ENSG00000165661	9	68.3651	60.633	68.509	91.7049	78.1947	75.2408	0.411091	0.00235703	0.0303331
SLC43A2	124935	ENSG00000167703	17	1.43423	2.90502	2.79914	4.41727	4.56824	4.33387	0.989344	0.00236213	0.0303482
RP2	6102	ENSG00000102218	X	27.4098	30.242	30.0208	40.4398	40.6282	40.0883	0.564601	0.00238078	0.0305251
GRINA	2907	ENSG00000178719	8	68.6041	78.1376	64.1004	82.9326	100.987	97.9937	0.517729	0.00239396	0.0306731
FAM104B	90736	ENSG00000182518	X	2.62943	3.42643	3.56891	5.35049	5.44301	4.21349	0.736469	0.00240117	0.0307235
CAMK2G	818	ENSG00000148660	10	55.218	60.7075	56.2628	67.0678	70.6134	69.4623	0.365145	0.00241884	0.0308864
SMAP2	64744	ENSG00000084070	1	19.7605	20.0372	21.9033	28.4323	24.3964	24.378	0.420126	0.00242094	0.0308921
DENND2A	27147	ENSG00000146966	7	28.1269	41.7876	34.7794	41.5596	52.7778	56.2801	0.620628	0.00242592	0.0309136
ABI3	51225	ENSG00000108798	17	0.398398	0.297951	0.279914	0.74658	1.21496	1.08347	1.75674	0.00244166	0.031093
RAC3	5881	ENSG00000169750	17	7.64924	7.29979	5.31837	7.77688	10.0113	10.1124	0.567477	0.00246775	0.0313827
VDAC1	7416	ENSG00000213585	5	229.398	209.385	190.902	315.679	274.824	279.113	0.566111	0.00247725	0.0314551
EIF3A	8661	ENSG00000107581	10	306.527	279.18	360.11	406.575	380.817	385.353	0.40892	0.00247848	0.0314551
MRPL13	28998	ENSG00000172172	8	52.5885	49.9812	49.125	64.9525	65.6077	67.8973	0.487117	0.00253368	0.0320256
YEATS2	55689	ENSG00000163872	3	87.9663	87.523	78.1661	94.1313	98.0228	96.4287	0.286038	0.00253555	0.0320275
OR2M3	127062	ENSG00000228198	1	1.83263	1.93668	2.37927	4.47948	4.17946	2.88925	1.00569	0.0025428	0.0320974
PFDN1	5201	ENSG00000113068	5	59.6003	63.8359	54.7233	71.7961	79.0209	75.602	0.44508	0.00254512	0.0321051
LLGL2	3993	ENSG00000073350	17	3.34654	5.13965	2.72916	4.85277	9.47668	8.60755	1.13209	0.00256917	0.0323616
EIF2S2	8894	ENSG00000125977	20	292.663	248.64	243.945	346.04	347.041	347.914	0.507262	0.00257335	0.0323616
MARS1	4141	ENSG00000166986	12	154.18	142.421	131.14	159.582	212.569	194.964	0.506827	0.00257926	0.0323616
CMC1	152100	ENSG00000187118	3	15.2188	12.2905	15.2553	17.7313	17.9814	19.3219	0.462996	0.00257402	0.0323616
CTTNBP2NL	55917	ENSG00000143079	1	50.1981	53.9291	52.5539	55.4958	66.5311	64.1052	0.347352	0.00257672	0.0323616
CCNI2	645121	ENSG00000205089	5	0	0.148975	0	0.311075	0.437385	0.782505	3.45351	0.00258924	0.0324001
RNVU1-19	101954277	ENSG00000275538	1	2.31071	3.27746	2.09936	3.48404	5.54021	5.29695	0.99897	0.00258613	0.0324001
VAT1	10493	ENSG00000108828	17	187.247	258.621	177.046	231.502	356.323	325.642	0.649416	0.00258736	0.0324001
TRANK1	9881	ENSG00000168016	3	5.17917	11.3966	7.13781	13.7495	17.3496	17.9976	1.14372	0.00262473	0.0327567
WRNIP1	56897	ENSG00000124535	6	79.4406	73.1469	64.4503	101.41	86.4078	84.029	0.425377	0.0026297	0.0327968
LSM11	134353	ENSG00000155858	5	9.80059	10.8007	11.5465	16.7981	14.4823	16.4928	0.667528	0.00266941	0.0331958
EIF2S3	1968	ENSG00000130741	X	120.396	113.221	139.187	175.073	140.06	148.736	0.413727	0.00270056	0.0335245
PWWP2B	170394	ENSG00000171813	10	15.2985	14.972	12.1763	16.5492	19.5851	21.9703	0.554039	0.0027097	0.0335935
GSDMD	79792	ENSG00000104518	8	38.4852	36.7224	33.0999	40.3775	46.8974	48.3949	0.425384	0.00271468	0.033633
PDZD8	118987	ENSG00000165650	10	125.256	114.488	119.174	168.478	142.733	150.963	0.464409	0.00274561	0.0339264
RPL13A	23521	ENSG00000142541	19	859.105	836.124	832.955	998.987	1039.13	983.729	0.356562	0.00275425	0.0340109
RDH10	157506	ENSG00000121039	8	13.7049	11.3966	9.44711	17.6691	14.6281	17.2151	0.620833	0.00277861	0.0342439
ISCU	23479	ENSG00000136003	12	43.9831	45.5865	37.2986	49.0876	54.1385	50.7424	0.379783	0.00277732	0.0342439
SLC1A7	6512	ENSG00000162383	1	0	0.372438	0.0699786	0.24886	0.777573	0.782505	2.13625	0.00280562	0.0345314
KLHL17	339451	ENSG00000187961	1	13.9439	13.7057	16.9348	19.2867	21.3833	18.419	0.504496	0.00283438	0.0348396
IP6K1	9807	ENSG00000176095	3	70.8352	67.3369	72.3578	97.5532	80.7704	77.9495	0.382565	0.00284053	0.0348924
AGAP2	116986	ENSG00000135439	12	0.159359	0.521414	0.139957	0.49772	1.21496	1.20385	1.93579	0.00286456	0.0349397
EIF4EBP1	1978	ENSG00000187840	8	48.6842	37.6908	32.3301	60.9707	62.0601	59.2296	0.720996	0.0028648	0.0349397
SINHCAF	58516	ENSG00000139146	12	16.9718	16.6852	14.3456	22.6463	23.3272	21.9703	0.601766	0.00286489	0.0349397
ELP6	54859	ENSG00000163832	3	27.3301	26.1452	30.7906	43.4883	38.0039	34.1894	0.555536	0.00285636	0.0349397
TSEN2	80746	ENSG00000154743	3	18.0076	17.2067	21.2735	28.8678	24.5422	21.7295	0.509012	0.00285471	0.0349397
UIMC1	51720	ENSG00000087206	5	34.9793	35.4561	28.0614	39.1955	43.8357	39.366	0.414716	0.00285091	0.0349397
WDR18	57418	ENSG00000065268	19	33.9435	32.8491	39.4679	43.2394	41.8432	41.5329	0.350205	0.00285158	0.0349397
FZD3	7976	ENSG00000104290	8	4.46206	4.2458	4.68856	7.83909	5.97759	5.41734	0.616674	0.00287016	0.034966
PACC1	55248	ENSG00000065600	1	22.0712	19.0689	17.4946	25.5082	27.6039	24.98	0.515531	0.00287439	0.0349873
RESF1	55196	ENSG00000174718	12	47.1703	49.6088	41.9871	49.4609	57.103	59.9519	0.362701	0.00290503	0.0353022
PSCA	8000	ENSG00000167653	8	0.398398	0.595901	0.559829	1.2443	1.31215	1.44462	1.45513	0.0029094	0.0353217
ADAMTS9	56999	ENSG00000163638	3	5.97597	3.50092	4.68856	8.58567	8.01872	8.06582	0.903646	0.00291267	0.0353385
FRMD4B	23150	ENSG00000114541	3	10.6771	10.4283	7.06784	10.9498	15.9403	17.5763	0.760849	0.00292001	0.0354046
CCDC186	55088	ENSG00000165813	10	18.8044	21.9739	20.7137	27.499	27.7496	29.4944	0.560018	0.00292979	0.0354773
NCBP2	22916	ENSG00000114503	3	46.2938	37.1694	42.617	53.8782	51.1741	50.5016	0.403434	0.00294235	0.0356065
FGFRL1	53834	ENSG00000127418	4	22.868	23.9106	20.7137	28.37	29.0618	26.4246	0.413424	0.00294866	0.0356368
RFX2	5990	ENSG00000087903	19	10.0396	11.6201	12.1063	14.0606	13.8991	16.1316	0.479655	0.00295619	0.0357047
TMEM250	90120	ENSG00000238227	9	36.8916	33.8174	25.8921	42.0573	40.531	41.5931	0.463967	0.00296036	0.0357321
SNORD14E	85391	ENSG00000200879	11	1.11551	0.595901	1.32959	2.11531	2.13833	3.06983	1.3627	0.00299597	0.036087
EPS8	2059	ENSG00000151491	12	89.6395	91.0239	84.7441	90.9584	108.228	111.597	0.32698	0.00300409	0.0361435
KCNJ8	3764	ENSG00000121361	12	0.796796	0.297951	0.839743	2.11531	1.50655	0.963083	1.34183	0.00303267	0.0364641
SLC25A38	54977	ENSG00000144659	3	31.7922	27.2625	29.8109	38.8222	35.6226	32.0827	0.361634	0.00303762	0.0365001
ME1	4199	ENSG00000065833	6	36.5729	42.6814	43.8066	47.3456	54.7217	55.9792	0.458141	0.00306684	0.0368041
EPHA10	284656	ENSG00000183317	1	0.0796796	0	0	0.435505	0.29159	0.300963	3.76629	0.00306889	0.0368051
SKP1	6500	ENSG00000113558	5	82.7074	78.5845	79.9855	99.4818	95.0097	94.2617	0.358462	0.00307819	0.0368694
PRPF8	10594	ENSG00000174231	17	301.508	327.522	433.307	474.701	445.161	429.294	0.441987	0.00310913	0.0371451
SLC9A7	84679	ENSG00000065923	X	54.8992	54.3015	44.2265	59.9753	68.1835	66.2119	0.441706	0.00312293	0.0372862
C12orf4	57102	ENSG00000047621	12	53.465	44.9906	45.9759	72.5427	55.9367	56.4005	0.456629	0.00314267	0.0374665
CYP27A1	1593	ENSG00000135929	2	14.8204	18.9199	10.7067	17.7313	29.5478	25.3411	0.808322	0.00316436	0.0376131
CHCHD1	118487	ENSG00000172586	10	25.8162	27.039	34.4994	39.8798	37.9553	43.0378	0.564937	0.00318449	0.0378045
CDKN2D	1032	ENSG00000129355	19	13.9439	15.121	12.5961	20.9665	26.4861	24.98	0.897175	0.0032314	0.0382161
NBPF3	84224	ENSG00000142794	1	21.8322	26.7411	20.9236	27.9345	31.4917	29.6148	0.456556	0.00323076	0.0382161
C2orf68	388969	ENSG00000168887	2	24.9397	30.391	25.6821	31.6052	35.817	36.2962	0.454542	0.00323938	0.0382382
GBP5	115362	ENSG00000154451	1	0.159359	0.0744877	0.209936	0.62215	0.680377	0.481541	2.1048	0.00325642	0.0384151
SNTA1	6640	ENSG00000101400	20	26.852	25.1024	23.7227	26.8147	33.0955	30.5779	0.360164	0.00326999	0.0385509
MKRN1	23608	ENSG00000133606	7	48.9233	57.5045	46.5358	53.6916	66.4339	65.7906	0.38037	0.00327866	0.0386289
SNORA74D	109616975	ENSG00000252213	5	1.75295	1.7877	2.9391	4.23062	3.98506	3.91252	0.995103	0.00328651	0.0386727
RPL14P1	144581	ENSG00000139239	12	7.17116	7.74672	6.99786	9.89219	9.28228	10.0522	0.512632	0.00329566	0.038756
LOC105372233	105372233	ENSG00000267751	19	1.27487	1.56424	1.18964	2.79968	2.13833	3.2504	1.1169	0.00332516	0.0390296
LINC00472	79940	ENSG00000233237	6	20.398	22.4208	23.3029	30.3609	31.5889	32.9254	0.618439	0.00332452	0.0390296
PPIE	10450	ENSG00000084072	1	27.9675	25.1768	31.3504	36.458	38.7329	34.9117	0.480789	0.00334515	0.0391988
GLB1	2720	ENSG00000170266	3	51.473	61.6013	38.9781	75.6535	84.3181	79.3339	0.753479	0.00335236	0.0392504
MGAT4A	11320	ENSG00000071073	2	1.27487	0.96834	0.9797	2.0531	2.18693	2.34751	1.13577	0.00336765	0.0393803
SIKE1	80143	ENSG00000052723	1	66.8512	69.1991	69.4887	90.1496	74.5984	76.0835	0.326631	0.00336996	0.0393827
RPS12	6206	ENSG00000112306	6	496.085	526.926	577.323	707.571	674.885	717.497	0.490028	0.00339088	0.0395778
AGK	55750	ENSG00000006530	7	19.6012	19.3668	17.9845	28.3078	23.2786	22.7528	0.483329	0.00339376	0.0395869
GTF2E2	2961	ENSG00000197265	8	18.4857	20.2606	14.8355	20.3443	25.0767	25.5819	0.507013	0.00340692	0.0396855
ZNF256	10172	ENSG00000152454	19	2.86847	2.01117	3.35897	4.10619	4.66544	3.79214	0.709305	0.0034371	0.0399255
NDUFA9	4704	ENSG00000139180	12	13.4658	11.9925	13.5059	16.9225	15.2599	16.9743	0.432557	0.0034377	0.0399255
RPS7	6201	ENSG00000171863	2	498.635	448.788	429.808	669.931	583.277	597.051	0.526227	0.003455	0.0400767
TRIM59	286827	ENSG00000213186	3	9.40219	9.16198	10.6367	21.8997	17.6412	18.9607	1.10069	0.00346836	0.040182
LONRF1	91694	ENSG00000154359	8	4.54174	5.95901	4.47863	4.79056	9.91406	10.2327	0.835463	0.00347559	0.0402408
PLXNA1	5361	ENSG00000114554	3	201.271	280.148	209.376	267.4	332.753	343.459	0.546798	0.00348744	0.0403531
STRIP1	85369	ENSG00000143093	1	59.7597	62.4207	55.2831	71.4228	71.6825	63.9246	0.322022	0.00352373	0.0406727
DUSP16	80824	ENSG00000111266	12	4.22302	4.8417	3.35897	4.72834	6.17199	7.82505	0.693339	0.00354507	0.0408434
SIRT5	23408	ENSG00000124523	6	7.88828	11.3966	8.18749	10.9498	15.0655	15.5297	0.694501	0.00356966	0.0410762
SMC3	9126	ENSG00000108055	10	128.045	136.387	161.371	226.463	192.547	211.397	0.663859	0.00359265	0.0412503
PEX13	5194	ENSG00000162928	2	32.9077	34.7858	30.3007	37.7645	38.1011	39.4864	0.33451	0.00359276	0.0412503
PPP1R26	9858	ENSG00000196422	9	37.3697	38.7336	41.7772	43.6127	47.5778	47.4318	0.331898	0.00359358	0.0412503
CCNG1	900	ENSG00000113328	5	52.5885	72.9979	47.4455	70.3652	90.7331	88.5434	0.62644	0.00361709	0.0414947
EIF3L	51386	ENSG00000100129	22	94.9781	104.059	97.2002	120.013	116.587	111.477	0.331121	0.00363477	0.0416465
ARMC8	25852	ENSG00000114098	3	45.258	44.6926	46.0459	56.6157	50.2993	53.1501	0.333175	0.00363918	0.0416716
PSMG2	56984	ENSG00000128789	18	49.7998	47.0762	46.1159	59.0421	60.9909	61.5169	0.444072	0.00365795	0.041858
OXSM	54995	ENSG00000151093	3	8.52572	11.0987	8.11751	11.8209	13.4617	13.1822	0.570646	0.00367602	0.0419908
MROCKI	285758	ENSG00000227502	6	0	0	0	0.12443	0.194393	0.240771	3.87001	0.00369363	0.0421406
NKTR	4820	ENSG00000114857	3	137.846	133.035	144.366	176.193	173.69	162.279	0.401637	0.00369347	0.0421406
ARHGEF5	7984	ENSG00000050327	7	1.59359	2.01117	1.25961	2.17753	3.45048	2.88925	0.918173	0.00369916	0.0421658
STAP2	55620	ENSG00000178078	19	23.5852	20.4096	16.0251	28.9922	32.0749	27.9294	0.67077	0.00370034	0.0421658
CEACAM1	634	ENSG00000079385	19	0.239039	0.670389	0.559829	1.43094	1.40935	1.44462	1.6284	0.0037128	0.0422565
OSBPL10	114884	ENSG00000144645	3	62.8672	71.0613	69.5587	81.0662	79.9929	85.8949	0.37684	0.0037183	0.0422934
PCK2	5106	ENSG00000100889	14	35.2981	42.7559	32.4701	35.2759	76.2994	71.2079	0.823611	0.00374381	0.0425577
UBP1	7342	ENSG00000153560	3	52.2698	56.9086	77.8162	84.9235	77.1256	80.8989	0.473862	0.00376466	0.042717
LRP8	7804	ENSG00000157193	1	40.5569	50.2792	43.2468	54.687	72.6059	70.4254	0.657838	0.00377642	0.0428246
NFKBIE	4794	ENSG00000146232	6	21.9119	18.6964	11.2666	30.7342	25.3683	24.2576	0.735104	0.00380957	0.0431483
LY6E	4061	ENSG00000160932	8	27.7285	25.9217	22.883	33.4095	33.2899	38.5233	0.559312	0.00381293	0.0431603
LRRC8E	80131	ENSG00000171017	19	27.2504	21.08	24.2126	31.1075	31.3459	27.9896	0.41971	0.0038199	0.043213
GOLGA8H	728498	ENSG00000261794	15	0.717116	0.521414	0.839743	1.74202	1.79814	2.10674	1.53794	0.00382727	0.0432182
B4GALT5	9334	ENSG00000158470	20	98.1653	104.506	92.6516	112.671	112.748	117.255	0.313402	0.00382562	0.0432182
KIAA1191	57179	ENSG00000122203	5	89.5599	88.1189	105.248	117.151	120.378	113.824	0.410715	0.00383433	0.0432719
IL15RA	3601	ENSG00000134470	10	15.1391	11.2476	10.4968	19.0378	16.4748	15.8307	0.580369	0.00387196	0.0436077
PTP4A3	11156	ENSG00000184489	8	0.637437	1.7877	0.9797	1.67981	2.8187	2.76886	1.18914	0.00387819	0.0436355
COBLL1	22837	ENSG00000082438	2	4.94013	3.57541	5.10844	9.02118	8.21312	7.70466	0.971937	0.00390197	0.0438503
PDE12	201626	ENSG00000174840	3	53.7041	48.715	73.2676	90.5229	77.1256	77.8893	0.580654	0.00392671	0.0440755
FOXF2	2295	ENSG00000137273	6	3.98398	5.21414	3.35897	7.90131	7.77573	6.07946	0.893195	0.00393058	0.0440916
NARF	26502	ENSG00000141562	17	23.7445	25.1024	28.6912	37.4534	33.3385	35.1525	0.547402	0.00395923	0.0443344
LETMD1	25875	ENSG00000050426	12	32.828	30.54	29.391	35.7736	36.7889	35.3331	0.318789	0.00397914	0.0444512
RNF19B	127544	ENSG00000116514	1	16.0953	18.2495	13.4359	18.8512	22.6954	22.0907	0.514097	0.00398198	0.0444564
USP5	8078	ENSG00000111667	12	113.384	116.499	105.108	140.482	138.068	127.669	0.377509	0.00399244	0.0445466
GSTK1	373156	ENSG00000197448	7	21.6729	26.5176	18.7543	28.8678	36.06	32.504	0.640625	0.00399838	0.0445864
LARP1B	55132	ENSG00000138709	4	28.844	24.5065	22.2532	31.4186	33.2413	34.3098	0.490102	0.00401529	0.0447276
TMF1	7110	ENSG00000144747	3	72.0303	78.808	80.4754	81.9372	100.307	109.189	0.431009	0.00401744	0.0447276
SLC49A4	84925	ENSG00000138463	3	14.7407	13.1098	10.4968	16.1759	16.0861	16.1316	0.438992	0.00404546	0.0449509
BCCIP	56647	ENSG00000107949	10	49.242	45.214	61.8611	91.2694	65.7049	68.0177	0.623655	0.00405111	0.0449604
GMPPB	29925	ENSG00000173540	3	32.9077	29.6461	28.1314	40.1287	35.574	35.6942	0.396949	0.0040544	0.0449702
MAP3K5	4217	ENSG00000197442	6	20.7964	22.1973	16.6549	23.5795	30.131	33.8885	0.654173	0.0040768	0.045192
LOC374443	374443	ENSG00000256594	12	2.31071	2.01117	1.67949	3.2974	3.59628	3.3106	0.872049	0.00410898	0.0454949
KLHDC2	23588	ENSG00000165516	14	34.5013	52.4393	28.4813	41.2486	67.2115	69.4021	0.721033	0.00418956	0.0462505
RNF13	11342	ENSG00000082996	3	30.6766	34.3388	31.2104	34.4049	38.9273	38.5233	0.316191	0.00421773	0.046534
OLR1	4973	ENSG00000173391	12	0	0	0	0.12443	0.194393	0.240771	3.8694	0.00427261	0.0470288
NEDD9	4739	ENSG00000111859	6	2.23103	4.09682	1.32959	4.85277	12.4412	7.28331	1.78122	0.00428652	0.0470715
DNAH11	8701	ENSG00000105877	7	4.86045	9.6834	4.61859	9.58111	10.5944	11.3764	0.815617	0.00428478	0.0470715
GNAL	2774	ENSG00000141404	18	0.159359	0.670389	0.279914	0.87101	0.826172	0.90289	1.31278	0.00432395	0.0474545
PUF60	22827	ENSG00000179950	8	74.1817	61.6758	74.9471	113.045	97.5854	87.4599	0.599878	0.00434485	0.0476561
KDM5C	8242	ENSG00000126012	X	119.918	113.519	117.564	127.043	135.395	134.892	0.278206	0.00434865	0.0476698
EFHB	151651	ENSG00000163576	3	0	0.0744877	0	0.062215	0.437385	0.481541	3.73575	0.00438327	0.0479652
TSR2	90121	ENSG00000158526	X	20.637	20.3351	22.883	25.4459	27.2151	24.679	0.375154	0.00442245	0.0483093
PPARGC1B	133522	ENSG00000155846	5	6.37437	6.55492	10.2169	13.874	12.6842	11.6172	0.816732	0.0045092	0.0491139
RNF207	388591	ENSG00000158286	1	9.80059	12.7374	12.946	15.056	22.9384	23.7159	0.894438	0.00452697	0.0492502
OSGEPL1	64172	ENSG00000128694	2	11.1551	12.5884	11.8264	15.3671	14.5795	15.1084	0.437857	0.00457177	0.0496224
ZNF354B	117608	ENSG00000178338	5	5.01981	5.4376	5.38835	7.27916	7.92153	6.13965	0.530786	0.00457643	0.0496321

## Sheet: MDA-MB-157
MDA-MB-157
SYMBOL	ENTREZ	ENSEMBL	CHROMOSOME	pVOID1	pVOID2	pVOID3	circDOCK1a	circDOCK1b	circDOCK1c	log2 fold change	Pvalue	FDR
2001-01-01	348654	ENSG00000178295	2	57.0354	41.5698	35.3875	50.5044	43.9969	99.3075	0.442225	0.104349	0.423389
2001-08-01	26523	ENSG00000092847	1	94.9475	105.287	122.357	101.624	104.243	98.7132	-0.158201	0.321146	0.705846
2002-08-01	27161	ENSG00000123908	8	203.535	214.191	226.187	166.339	176.675	267.732	-0.163476	0.337481	0.720264
2003-08-01	192669	ENSG00000126070	1	69.8734	69.3655	80.3715	65.1452	71.745	78.507	-0.106559	0.305686	0.689565
2004-08-01	192670	ENSG00000134698	1	28.7517	35.2773	33.8547	28.6663	32.4977	35.4203	-0.100494	0.583946	0.875996
A1BG	1	ENSG00000121410	19	0.468051	0.495468	0.399859	0.369094	0.499965	0.23772	-0.37891	0.605396	NA
A1BG-AS1	503538	ENSG00000268895	19	6.41899	8.47251	7.79724	7.87401	7.06201	5.3487	-0.236372	0.287251	0.671849
A1CF	29974	ENSG00000148584	10	0.0668645	0.148641	0	0.307579	0.187487	0	1.11474	0.548915	NA
A2M	2	ENSG00000175899	12	0.200593	0.247734	0	0	0	0.11886	-2.04201	0.504532	NA
A2M-AS1	144571	ENSG00000245105	12	0.668645	0.594562	0.86636	0.553642	0.312478	0.23772	-1.00958	0.143341	NA
A3GALT2	127550	ENSG00000184389	1	0.133729	0.0990936	0.133286	0	0.312478	0.11886	0.161128	0.888489	NA
A4GALT	53947	ENSG00000128274	22	6.82017	8.17522	7.39738	9.53494	8.81189	5.58642	0.025538	0.911858	0.98301
A4GNT	51146	ENSG00000118017	3	0	0	0	0	0	0	0	1	NA
AAAS	8086	ENSG00000094914	12	44.5317	44.0471	37.2535	40.6619	49.6215	40.9472	-0.0139383	0.936264	0.988191
AACS	65985	ENSG00000081760	12	36.9761	42.2634	35.5208	39.247	38.6223	37.8569	-0.064211	0.638581	0.896174
AACSP1	729522	ENSG00000250420	5	1.40415	0.990936	0.933003	0.307579	0.812443	1.42632	-0.478867	0.47565	0.822116
AADAC	13	ENSG00000114771	3	0	0	0	0.123032	0	0.05943	2.38976	0.220133	NA
AADACP1	201651	ENSG00000240602	3	0	0.0495468	0.133286	0.184547	0.374974	1.42632	3.35707	0.00138204	0.0226113
AADAT	51166	ENSG00000109576	4	8.55865	7.28338	6.93088	8.36614	6.68703	9.56822	0.036888	0.866399	0.971987
AAGAB	79719	ENSG00000103591	15	70.8095	61.6858	49.6491	63.3612	60.7458	65.3135	-0.0177777	0.901136	0.980263
AAK1	22848	ENSG00000115977	2	123.432	116.98	121.757	95.4724	103.805	168.306	-0.0671413	0.707671	0.921136
AAMDC	28971	ENSG00000087884	11	14.9776	15.5082	11.7292	12.6107	15.3114	9.80594	-0.233166	0.33721	0.720097
AAMP	14	ENSG00000127837	2	108.521	99.5891	79.2386	95.0418	100.055	112.085	0.0187536	0.882526	0.976504
AANAT	15	ENSG00000129673	17	0.334322	0.396375	0.733074	0.246063	0.249983	0.23772	-1.06811	0.217177	NA
AAR2	25980	ENSG00000131043	20	47.875	44.3444	38.2531	57.2712	51.9964	61.4506	0.311713	0.0155829	0.128396
AARD	441376	ENSG00000205002	8	9.2273	8.32386	9.66325	5.16732	4.06222	10.1031	-0.583493	0.0906173	0.390398
AARS1	16	ENSG00000090861	16	128.848	147.005	110.894	175.504	174.863	156.479	0.317948	0.0928366	0.394967
AARS2	57505	ENSG00000124608	6	44.1305	46.029	43.2514	54.749	51.4964	58.4791	0.227126	0.12226	0.459974
AARSD1	80755	ENSG00000266967	17	1.20356	1.28822	1.06629	1.47638	0.99993	0.77259	-0.201498	0.683886	0.912683
AASDH	132949	ENSG00000157426	4	17.7191	17.3909	18.6601	19.1314	19.1862	16.8187	-0.0363126	0.831428	0.960986
AASDHPPT	60496	ENSG00000149313	11	75.4231	58.8121	47.4499	64.8376	66.7454	83.0237	0.16209	0.342608	0.723307
AASS	10157	ENSG00000008311	7	14.1753	17.49	16.1276	21.0999	22.186	17.6507	0.27458	0.0798942	0.364384
AATBC	284837	ENSG00000215458	21	0.0668645	0.247734	0.333215	0.184547	0.187487	0.11886	-0.48264	0.681923	NA
AATF	26574	ENSG00000275700	17	39.2494	30.0254	21.0592	30.1427	33.0602	52.8927	0.276586	0.272264	0.657676
AATK	9625	ENSG00000181409	17	1.67161	1.43686	2.86565	3.5064	4.62468	1.72347	0.662383	0.215296	0.596558
ABALON	103021294	ENSG00000281376	20	0.0668645	0.148641	0.0666431	0	0.187487	0.05943	-0.346375	0.754666	NA
ABAT	18	ENSG00000183044	16	3.14263	6.58973	8.06381	6.76673	7.43698	3.14979	-0.103364	0.806597	0.953038
ABCA1	19	ENSG00000165029	9	283.773	257.049	321.22	129.798	182.612	233.916	-0.746137	0.000236472	0.00592603
ABCA10	10349	ENSG00000154263	17	7.75628	8.96797	16.061	12.6107	13.874	6.47787	-0.0563826	0.875025	0.9743
ABCA11P	79963	ENSG00000251595	4	0.802374	0.297281	0.666431	0.86122	0.99993	1.24803	0.772015	0.134196	0.48206
ABCA12	26154	ENSG00000144452	2	0	0.495468	0.666431	0.676673	0.374974	0.23772	0.0763207	0.939811	NA
ABCA13	154664	ENSG00000179869	7	0.468051	0.644109	0.399859	0.369094	0.624957	0.29715	-0.326558	0.576055	0.872942
ABCA17P	650655	ENSG00000238098	16	0.133729	0.198187	0.333215	0.184547	0	0.11886	-1.19762	0.360531	NA
ABCA2	20	ENSG00000107331	9	38.3133	46.2767	51.915	45.7677	42.1846	29.6556	-0.282147	0.288048	0.672327
ABCA3	21	ENSG00000167972	16	5.75034	8.81933	7.46402	7.68947	8.31192	4.51668	-0.172965	0.603185	0.881944
ABCA4	24	ENSG00000198691	1	2.00593	3.02236	2.59908	1.47638	1.24991	0.83202	-1.17778	0.00344769	0.0436761
ABCA5	23461	ENSG00000154265	17	18.5883	19.4224	31.2556	39.9237	41.3096	25.852	0.561722	0.0273224	0.185497
ABCA6	23460	ENSG00000154262	17	5.0817	5.54924	11.7958	10.0886	7.1245	3.98181	-0.139927	0.767839	0.942294
ABCA7	10347	ENSG00000064687	19	26.0771	33.3946	36.9869	45.7677	46.1218	15.5112	0.0981764	0.785437	0.946636
ABCA8	10351	ENSG00000141338	17	19.5244	35.9214	45.7171	70.3125	54.9962	19.909	0.466545	0.307184	0.690924
ABCA9	10350	ENSG00000154258	17	0.869238	1.23867	5.53137	7.38189	4.3122	1.12917	0.700564	0.372257	0.746225
ABCA9-AS1	104355297	ENSG00000231749	17	0.60178	0.990936	1.06629	1.84547	2.31234	0.950879	0.870282	0.141257	0.492994
ABCB1	5243	ENSG00000085563	7	0.133729	0	0	0	0.0624956	0	-1.06994	0.806132	NA
ABCB10	23456	ENSG00000135776	1	42.9939	30.5208	25.7909	31.373	33.1852	60.4997	0.244892	0.303473	0.687329
ABCB10P3	728248	ENSG00000261524	15	0.0668645	0	0	0	0	0	-1.02117	0.816778	NA
ABCB11	8647	ENSG00000073734	2	0.0668645	0.0495468	0.133286	0	0	0	-2.9595	0.326637	NA
ABCB4	5244	ENSG00000005471	7	0.0668645	0.247734	0.199929	0.492126	0.374974	0.23772	1.00945	0.33136	NA
ABCB5	340273	ENSG00000004846	7	0	0.148641	0	0	0	0	-2.24554	0.605234	NA
ABCB6	10058	ENSG00000115657	2	1.53788	1.33776	1.59943	0.676673	1.56239	1.1886	-0.461571	0.255907	0.640711
ABCB7	22	ENSG00000131269	X	37.7784	34.4846	33.1216	25.8981	31.1228	22.7617	-0.473498	0.00104224	0.0183789
ABCB8	11194	ENSG00000197150	7	23.3357	24.8725	20.9926	26.2672	23.1859	30.3687	0.126169	0.404483	0.769837
ABCB9	23457	ENSG00000150967	12	19.5913	18.5305	16.9273	22.4533	26.5606	34.2317	0.513654	0.000473281	0.0100019
ABCC1	4363	ENSG00000103222	16	38.1796	44.9885	47.5165	37.8937	41.9346	36.5494	-0.242701	0.198474	0.575422
ABCC10	89845	ENSG00000124574	6	38.5139	48.655	37.1868	45.3371	35.935	29.0018	-0.240475	0.234134	0.618963
ABCC11	85320	ENSG00000121270	16	0.267458	0.297281	0.199929	0.43061	0.562461	0.29715	0.67103	0.398162	NA
ABCC12	94160	ENSG00000140798	16	0	0.198187	0	0.0615157	0.187487	0.17829	0.884145	0.539284	NA
ABCC13	150000	ENSG00000243064	21	0	0	0	0	0	0	0	1	NA
ABCC2	1244	ENSG00000023839	10	6.2184	7.67976	6.73095	7.62795	6.93702	6.47787	-0.0505135	0.799757	0.951625
ABCC3	8714	ENSG00000108846	17	20.728	28.3903	29.7228	31.3115	30.6229	10.1625	-0.185636	0.620758	0.888591
ABCC4	10257	ENSG00000125257	13	39.9181	31.1154	22.9252	22.2687	23.8733	61.51	0.0983713	0.751275	0.935149
ABCC5	10057	ENSG00000114770	3	81.3072	88.887	97.8987	69.2052	61.8707	77.4373	-0.441305	0.00306826	0.0403216
ABCC6	368	ENSG00000091262	16	2.27339	3.56737	6.13116	4.06004	2.8748	1.01031	-0.647205	0.221893	0.605001
ABCC6P1	653190	ENSG00000256340	16	1.47102	1.88278	2.53244	1.66092	2.31234	1.06974	-0.29375	0.554964	0.86449
ABCC6P2	730013	ENSG00000255277	16	0.334322	0.495468	0.999646	0.553642	0.499965	0.29715	-0.503289	0.50006	NA
ABCC8	6833	ENSG00000006071	11	0.133729	0.297281	0.133286	0	0.0624956	0.17829	-1.34739	0.411424	NA
ABCC9	10060	ENSG00000069431	12	0.133729	0.198187	0.199929	0.246063	0.374974	0.11886	0.37895	0.601165	0.881881
ABCD1	215	ENSG00000101986	X	72.013	85.5674	114.826	89.3209	101.868	43.7405	-0.276276	0.344644	0.72523
ABCD1P2	26983	ENSG00000215151	10	0	0	0	0	0	0	0	1	NA
ABCD2	225	ENSG00000173208	12	0.200593	0.891843	0.733074	1.35335	1.31241	0.29715	0.626717	0.443147	0.799483
ABCD3	5825	ENSG00000117528	1	116.879	99.1927	95.5662	114.296	126.179	126.051	0.158573	0.187213	0.561939
ABCD4	5826	ENSG00000119688	14	35.4382	41.7184	36.5204	47.3671	44.6219	42.017	0.162257	0.208092	0.587545
ABCE1	6059	ENSG00000164163	4	152.317	90.9184	66.5764	88.3366	88.2439	170.802	0.0777986	0.799716	0.951625
ABCF1	23	ENSG00000204574	6	93.744	80.0181	62.7778	85.4454	78.3696	110.302	0.133117	0.513156	0.843137
ABCF2	10061	ENSG00000033050	7	72.4142	69.8115	55.8469	78.0635	74.0573	94.1965	0.235609	0.130627	0.476473
ABCF2P1	344653	ENSG00000242159	3	0.0668645	0.247734	0.133286	0.0615157	0.124991	0.23772	-0.211574	0.840476	NA
ABCF3	55324	ENSG00000161204	3	71.0769	65.0054	58.6459	55.9178	55.5586	62.2232	-0.241387	0.0618701	0.31327
ABCG1	9619	ENSG00000160179	21	1.1367	1.78368	4.46509	1.66092	2.37484	0.950879	-0.635115	0.281737	0.667235
ABCG2	9429	ENSG00000118777	4	4.27933	3.66646	2.13258	5.844	7.93695	4.93269	0.820001	0.010441	0.0975166
ABCG4	64137	ENSG00000172350	11	3.61068	3.76556	5.93123	4.73671	4.99965	2.9715	-0.132776	0.689107	0.915342
ABCG5	64240	ENSG00000138075	2	0	0	0	0.0615157	0	0	0.902404	0.837772	NA
ABHD1	84696	ENSG00000143994	2	1.00297	0.891843	1.3995	1.53789	2.12485	0.71316	0.349366	0.504881	0.839453
ABHD10	55347	ENSG00000144827	3	40.2524	32.9486	31.6555	25.5906	27.2481	32.627	-0.372287	0.0029694	0.0392869
ABHD11	83451	ENSG00000106077	7	10.0965	9.26525	6.53102	10.3962	9.06187	11.47	0.17837	0.400898	0.767054
ABHD12	26090	ENSG00000100997	20	39.6506	40.777	41.452	61.0851	61.8082	60.3214	0.512979	6.6965e-05	0.00223788
ABHD12B	145447	ENSG00000131969	14	0	0	0	0	0	0	0	1	NA
ABHD13	84945	ENSG00000139826	13	27.3476	24.377	25.9908	29.343	28.498	33.0431	0.149459	0.367184	0.742504
ABHD14A	25864	ENSG00000248487	3	2.0728	2.37825	2.93229	1.90699	2.18735	1.42632	-0.494163	0.0877074	0.38372
ABHD14A-ACY1	100526760	ENSG00000114786	3	0	0	0	0	0	0.05943	0.902408	0.792907	NA
ABHD14B	84836	ENSG00000114779	3	21.6641	21.8501	20.3928	15.8095	17.9988	12.8963	-0.524557	0.00313837	0.0409733
ABHD15	116236	ENSG00000168792	17	9.9628	9.4139	9.99646	14.9483	15.8739	15.9272	0.595936	1.75547e-05	0.000789117
ABHD17A	81926	ENSG00000129968	19	37.4441	39.5384	48.2496	39.9237	44.9969	36.1334	-0.122341	0.428426	0.788617
ABHD17B	51104	ENSG00000107362	9	22.9345	19.6205	22.0589	27.8051	31.1853	30.8441	0.401433	0.00181504	0.0277764
ABHD17C	58489	ENSG00000136379	15	5.68348	3.31964	2.66572	1.78396	3.18728	4.69497	-0.35273	0.258884	0.643775
ABHD18	80167	ENSG00000164074	4	11.6344	9.85982	11.4626	8.91978	9.81182	9.9248	-0.273841	0.0689123	0.334134
ABHD2	11057	ENSG00000140526	15	96.686	92.3553	99.0316	105.93	89.6188	157.549	0.208257	0.215225	0.596558
ABHD3	171586	ENSG00000158201	18	43.5288	38.2501	28.2567	33.157	35.4975	61.4506	0.15343	0.53728	0.856551
ABHD4	63874	ENSG00000100439	14	45.2672	52.1728	46.4502	46.3829	47.8092	27.5755	-0.305612	0.237075	0.620911
ABHD5	51099	ENSG00000011198	3	7.35509	6.49063	4.53173	3.26033	2.99979	6.59673	-0.602299	0.0243069	0.172262
ABHD6	57406	ENSG00000163686	3	6.82017	7.43202	7.66395	5.16732	7.81196	4.81383	-0.377612	0.0689604	0.33428
ABHD8	79575	ENSG00000127220	19	5.68348	6.14381	10.0631	9.90404	10.5618	6.65616	0.242384	0.33927	0.721562
ABI1	10006	ENSG00000136754	10	23.67	23.6834	19.1266	23.9911	22.3734	33.9939	0.190157	0.233029	0.618014
ABI2	10152	ENSG00000138443	2	68.6698	71.0997	78.7721	89.3824	74.1198	96.0983	0.170944	0.187844	0.562662
ABI3	51225	ENSG00000108798	17	4.94797	3.9142	2.53244	2.64518	3.06229	6.83445	0.045641	0.908859	0.982627
ABI3BP	25890	ENSG00000154175	3	15.6463	26.1112	33.5881	9.28888	11.6242	5.11098	-1.60164	1.08348e-05	0.000528902
ABITRAM	54942	ENSG00000119328	9	14.2421	14.7154	16.9273	19.8696	18.6237	13.6689	0.116579	0.527122	0.850467
ABL1	25	ENSG00000097007	9	75.2894	76.6489	86.3694	70.9276	62.4956	77.259	-0.255224	0.0443025	0.254281
ABL2	27	ENSG00000143322	1	181.136	166.527	122.49	114.727	128.679	206.519	-0.151131	0.456324	0.808335
ABLIM1	3983	ENSG00000099204	10	28.4174	38.3988	51.5151	46.5674	37.4349	19.4336	-0.253982	0.430071	0.789954
ABLIM2	84448	ENSG00000163995	4	0.468051	0.297281	0.199929	0.984252	0.312478	0.35658	0.721607	0.268033	0.653963
ABLIM3	22885	ENSG00000173210	5	27.615	28.7371	18.86	7.93553	12.6866	10.2219	-1.36534	3.88064e-10	7.13164e-08
ABO	28	ENSG00000175164	9	0	0	0.0666431	0	0	0.05943	-0.0593832	0.98925	NA
ABR	29	ENSG00000159842	17	38.982	40.4798	35.7873	41.2156	37.6224	43.8593	0.0123427	0.902641	0.980502
ABRACL	58527	ENSG00000146386	6	10.0297	10.3057	8.26374	12.1801	13.3116	7.07217	0.119953	0.611293	0.884431
ABRAXAS1	84142	ENSG00000163322	4	11.4338	9.06707	9.66325	12.1186	11.7492	12.6586	0.204501	0.231543	0.616532
ABRAXAS2	23172	ENSG00000165660	10	24.2718	18.9269	20.726	23.6836	25.6232	29.2395	0.222543	0.0870958	0.382461
ABT1	29777	ENSG00000146109	6	39.9849	36.6646	32.855	35.6791	38.7473	42.1358	0.0124505	0.919857	0.984875
ABTB1	80325	ENSG00000114626	3	4.74738	7.48157	8.99681	5.53642	6.87452	4.1601	-0.430382	0.275841	0.661026
ABTB2	25841	ENSG00000166016	11	7.62255	7.92749	5.86459	6.95128	5.18714	7.30989	-0.218015	0.34783	0.727605
ACAA1	30	ENSG00000060971	3	18.1203	17.0937	17.5271	19.439	18.4362	18.0073	0.0104442	0.958538	0.995338
ACAA2	10449	ENSG00000167315	18	40.7873	37.3583	35.7207	40.9695	36.9974	39.9964	-0.0229691	0.850765	0.967048
ACACA	31	ENSG00000278540	17	141.686	153.843	149.28	144.808	160.551	142.156	-0.0659729	0.654439	0.903091
ACACB	32	ENSG00000076555	12	4.07873	5.89607	6.59766	5.53642	5.06215	6.95331	-0.000854372	0.997008	1
ACAD10	80724	ENSG00000111271	12	11.0995	16.945	20.1262	19.9311	17.4988	9.44937	-0.103139	0.721935	0.926972
ACAD11	84129	ENSG00000240303	3	3.27636	3.12145	3.3988	1.78396	2.31234	1.72347	-0.82625	0.00613033	0.0666162
ACAD8	27034	ENSG00000151498	11	20.3937	22.2465	19.3265	21.8381	23.9983	23.0588	0.0735351	0.549278	0.862475
ACAD9	28976	ENSG00000177646	3	44.8661	46.4254	44.8508	37.6476	40.1847	34.2911	-0.354132	0.00292342	0.0387953
ACADL	33	ENSG00000115361	2	3.20949	3.41873	3.99858	2.03002	2.06236	1.66404	-0.958723	0.00101004	0.0178279
ACADM	34	ENSG00000117054	1	36.8423	30.174	24.9912	32.0497	37.8099	34.9448	0.11327	0.435848	0.794475
ACADS	35	ENSG00000122971	12	11.2332	14.319	14.195	16.2402	18.7487	9.74652	0.10324	0.723203	0.927166
ACADSB	36	ENSG00000196177	10	15.5794	15.2604	19.5264	22.3302	23.6858	19.3147	0.304031	0.0869585	0.382189
ACADVL	37	ENSG00000072778	17	321.551	350.99	324.618	395.054	423.096	350.815	0.157103	0.271365	0.656594
ACAN	176	ENSG00000157766	15	0.0668645	0.198187	0.0666431	0.0615157	0.187487	0.17829	0.240634	0.873082	NA
ACAP1	9744	ENSG00000072818	17	1.93907	2.08097	2.26586	2.03002	2.18735	1.36689	-0.242973	0.500824	0.837614
ACAP2	23527	ENSG00000114331	3	86.8569	78.8785	82.1043	64.3455	69.0577	72.148	-0.345978	2.12849e-05	0.000932208
ACAP3	116983	ENSG00000131584	1	24.9404	34.1378	41.0521	36.6634	36.06	31.4979	-0.016634	0.930489	0.986875
ACAT1	38	ENSG00000075239	11	84.3161	69.6133	45.8504	57.2712	72.3075	86.7083	0.0331348	0.870438	0.972856
ACAT2	39	ENSG00000120437	6	89.1972	80.5631	43.3846	95.2264	81.9943	98.1783	0.296214	0.205	0.584179
ACBD3	64746	ENSG00000182827	1	119.955	126.543	118.825	120.263	116.367	96.752	-0.202367	0.157224	0.518797
ACBD4	79777	ENSG00000181513	17	4.74738	6.93655	8.59696	7.75098	7.87445	2.43663	-0.226481	0.583401	0.875745
ACBD5	91452	ENSG00000107897	10	16.5824	13.6749	12.9954	17.1629	16.9363	19.7902	0.242846	0.0587189	0.303637
ACBD6	84320	ENSG00000230124	1	54.5614	54.006	49.849	47.7977	51.2464	64.6598	-0.0340337	0.774161	0.943418
ACBD7	414149	ENSG00000176244	10	5.41602	3.12145	3.13223	3.81398	3.24977	4.33839	-0.103665	0.770807	0.942642
ACCS	84680	ENSG00000110455	11	11.4338	14.6659	17.3938	15.0714	16.2489	6.95331	-0.247386	0.450453	0.802608
ACCSL	390110	ENSG00000205126	11	0.0668645	0	0.0666431	0	0.124991	0	-0.147674	0.970403	NA
ACD	65057	ENSG00000102977	16	9.9628	11.1976	7.66395	18.3317	17.8113	23.356	0.958739	1.51475e-09	2.38604e-07
ACE	1636	ENSG00000159640	17	0	0	0	0.123032	0.0624956	0	2.39148	0.117116	0.449403
ACE2	59272	ENSG00000130234	X	0.133729	0.0495468	0.133286	0.0615157	0.0624956	0	-1.39263	0.34026	NA
ACER1	125981	ENSG00000167769	19	0	0.0495468	0	0	0	0	-1.02118	0.698845	NA
ACER2	340485	ENSG00000177076	9	3.34322	2.57644	3.46544	2.64518	2.12485	3.03093	-0.335861	0.256111	0.640711
ACER3	55331	ENSG00000078124	11	40.453	35.4755	31.7221	39.1855	39.9972	64.2438	0.328459	0.0824277	0.370707
ACHE	43	ENSG00000087085	7	9.89594	13.774	14.2616	18.6393	18.1862	13.7878	0.344506	0.225645	0.609029
ACIN1	22985	ENSG00000100813	14	146.834	150.87	140.017	154.343	146.427	177.28	0.0487752	0.725076	0.927371
ACKR1	2532	ENSG00000213088	1	0.133729	0.198187	0.333215	0.123032	0	0.05943	-1.92867	0.279304	NA
ACKR2	1238	ENSG00000144648	3	0.401187	0.445921	0.199929	0.615157	0.187487	0.11886	-0.245202	0.799471	NA
ACKR3	57007	ENSG00000144476	2	48.343	44.7408	39.4527	54.9336	57.371	23.1183	-0.0259793	0.939982	0.989163
ACKR4	51554	ENSG00000129048	3	0	0	0	0	0.124991	0	1.82743	0.502255	NA
ACLY	47	ENSG00000131473	17	479.886	565.181	430.248	488.312	515.277	350.637	-0.190875	0.294233	0.677984
ACO1	48	ENSG00000122729	9	46.1365	48.1595	39.586	55.2411	59.1834	50.8721	0.230004	0.0767963	0.356853
ACO2	50	ENSG00000100412	22	101.567	102.909	98.3652	100.517	101.118	96.1577	-0.0985513	0.316128	0.699572
ACOD1	730249	ENSG00000102794	13	0	0.0495468	0.0666431	0	0	0	-1.87685	0.538878	NA
ACOT1	641371	ENSG00000184227	14	2.34026	2.22961	2.19922	2.3376	1.62489	1.42632	-0.395132	0.427216	0.787721
ACOT11	26027	ENSG00000162390	1	2.00593	2.57644	2.79901	2.64518	2.31234	2.08005	-0.144857	0.664188	0.905535
ACOT12	134526	ENSG00000172497	5	0.334322	0.445921	0.399859	0.43061	0.312478	0.23772	-0.340572	0.706496	NA
[truncated: 24,795 more rows]

## Sheet: MDA-MB-157_DOWN
MDA-MB-157	DOWN-regulated genes
[truncated: 821 more rows]

[truncated: 4 more sheets: MDA-MB-157_UP, Common_DOWN, Common_UP, GO networks_COMMON ]
