# Supplementary material for: A DOCK1 Gene-Derived Circular RNA Is Highly Expressed in Luminal Mammary Tumours and Is Involved in the Epithelial Differentiation, Growth, and Motility of Breast Cancer Cells
Source: Cancers (Basel). 2021 Oct 23;13(21):5325. doi: 10.3390/cancers13215325 (PMC8582367; doi:10.3390/cancers13215325)
Supplement: Supplementary file 1 [file cancers-13-05325-s001.zip › Suppl.TableS1.xlsx]

## Sheet: Sheet1
SYMBOL	ENTREZ	ENSEMBL	CHROMOSOME	MDAMB468	HCC38	CAL51	CAL120	HS578T	MDAMB157	MDAMB231	MDAMB436	CAL851	HCC1187	HCC1599	MB157	HCC1419	CAMA1	HCC1500	HCC202	MDAMB175VII	MDAMB361	SKBR3	ZR751
A1BG	1	ENSG00000121410	19	2.06184	7.57189	5.3327	17.4437	10.5287	7.91904	2.14464	5.41106	0.74596	0.266242	1.02375	0.317384	7.70747	10.2677	16.9686	6.52504	3.43129	1.1275	3.42084	13.5073
A1BG-AS1	503538	ENSG00000268895	19	2.44005	4.2178	2.04826	5.13149	2.28918	2.29585	0.83508	2.29927	0.286908	0.443736	0.904712	10.1563	2.13033	4.51314	6.39664	2.65323	1.70676	0.820002	3.03396	3.91778
A1CF	29974	ENSG00000148584	10	0.0244005	0.122359	0.0541391	0.0426913	0.0313586	0.0665465	0.161322	0.0518632	0	0.0806792	0.317443	0	0.031915	0.152884	0.108202	0.146922	0.0444468	0.123	0.0475117	0.0655696
A2M	2	ENSG00000175899	12	30.6836	0.338288	1.37152	0.563525	0.148953	0.407597	0.62631	0.432194	2.3654	0.161358	0.119041	0.158692	0.0877662	0.110076	0.197309	0.250631	100.539	1.7835	0.556566	0.475379
A2M-AS1	144571	ENSG00000245105	12	0.183004	0.172743	0.180464	0.657446	0	0.183003	0	2.63638	0.0892602	0.516347	0.246018	0.793459	0.590427	0.287422	0.935628	0.0691395	0.497804	0.984002	0.217196	1.63924
A2ML1	144568	ENSG00000166535	12	1.42743	0.410264	2.337	0.0597678	0	0	0	0.0345755	77.9752	0.23397	0.619014	0.0793459	0.486704	0.311883	0.3437	0.138279	0.577809	1.722	38.7017	0.0491772
A2MP1	3	ENSG00000256069	12	0	0.0143952	0	0.034153	0	0.00831831	0	0.216097	0.00637573	0.0161359	0.0317443	0	0	0.085615	0.18458	0.0259273	0.862268	0.820002	0.0135748	0.0163924
A3GALT2	127550	ENSG00000184389	1	0.0854017	0.0575809	0.0360927	0.0256148	0	0.0332733	0.0379582	0.00864387	0.00637573	0	0.0158722	0	0.031915	0.0122307	0.0572833	0	0	0.0205	0.0271496	0
A4GALT	53947	ENSG00000128274	22	2.26924	0.48224	14.6897	3.19331	2.83795	9.61597	13.9591	21.359	7.21095	0.524415	0.84916	5.15748	4.64363	0.434191	4.48083	0.0864244	2.62236	16.4	0.149323	10.2288
A4GNT	51146	ENSG00000118017	3	0.0366007	0.158348	0.126325	0.0939208	0.305746	0.0166366	0.284686	0.0432194	0.00637573	0	0.333315	0	0	0.0244614	0	0.00864244	0.0800043	0.0410001	0.0135748	0.0983543
AA06	100506677	ENSG00000265544	17	0	0.00719762	0	0	0	0	0	0	0	0	0	0	0	0	0	0	0	0	0	0
AAAS	8086	ENSG00000094914	12	40.6634	32.8139	71.9779	36.6377	25.7532	44.2035	37.3793	32.6998	25.165	26.4305	29.8476	48.0043	36.1038	35.8788	43.2935	31.6832	30.8817	58.2816	52.6701	21.5068
AACS	65985	ENSG00000081760	12	56.0845	91.5321	33.5843	39.8395	27.8621	42.9475	43.3293	84.5544	55.7366	45.3821	114.756	75.0612	80.9763	11.2828	92.939	69.6667	115.846	75.1122	79.0392	81.798
AACSP1	729522	ENSG00000250420	5	0.109802	0.0575809	0.126325	0	0.0235189	1.83003	0.0569373	0.190165	0.0255029	0.492143	0.0396804	0.238038	0.167554	0.103961	0.260958	6.95716	0.097783	2.68551	0.176472	0.0655696
AADAC	13	ENSG00000114771	3	0.122002	0.0143952	0.0541391	0	0.0156793	0.0831831	0.0759164	0.069151	0.631197	0.0161359	0	0	0.0159575	0	0.00636482	0.0691395	2.00011	0	0.122173	0.836012
AADACL2	344752	ENSG00000197953	3	0	0	0.00902318	0	0	0.0332733	0	0	0	0	0	0	0	0	0	0	0.00888936	0	0	0
AADACL3	126767	ENSG00000188984	1	1.35423	0.0287905	0	0	0	0.00831831	0	0	0	0.0322717	0	0	0	0.0183461	0	0	0	0	0.00678739	0.0655696
AADACL4	343066	ENSG00000204518	1	0	0	0.0812086	0	0.0156793	0	0	0	0.00637573	0.0322717	0	0	0.0159575	0.00611536	0	0	0	0	0	0.0491772
AADACP1	201651	ENSG00000240602	3	0.0244005	0	0.0451159	0	0.0235189	0.14973	0.151833	0.0172878	1.17951	0.0806792	0	0	0.0239362	0.0122307	0.0127296	0.0172849	0	0.0820002	0	0.491772
AADAT	51166	ENSG00000109576	4	4.46529	24.8606	29.1268	7.9235	3.22209	12.0699	5.38057	5.95563	4.20161	16.9265	11.9993	12.854	4.12501	9.36873	0.0254593	20.6122	5.45807	29.0076	1.15386	17.3923
AAGAB	79719	ENSG00000103591	15	67.1989	84.0178	74.351	60.2716	37.9517	58.7606	39.3247	99.4391	56.4443	36.3218	83.1859	42.212	94.987	95.1856	82.8636	68.0074	109.695	120.52	53.186	140.384
AAK1	22848	ENSG00000115977	2	26.5233	21.6	9.47434	17.7852	21.8177	21.8772	16.4074	18.2904	12.5028	10.214	18.1022	21.9788	15.0798	8.88562	5.18096	18.4602	15.0941	10.619	7.30323	12.0156
AAMDC	28971	ENSG00000087884	11	9.56499	8.77389	4.43038	6.43785	5.39368	13.1097	6.02586	2.83519	5.66165	8.91506	4.43626	12.1399	6.37502	4.54371	19.8964	8.23625	12.0718	2.378	3.16292	7.34379
AAMP	14	ENSG00000127837	2	163.532	168.021	114.017	149.539	72.995	153.232	105.96	175.142	93.8635	92.6036	108.883	113.703	161.618	149.362	166.682	141.848	133.456	189.318	144.022	108.37
AANAT	15	ENSG00000129673	17	0.427008	0.107964	0.17144	0.14515	0.0156793	0.69042	0.0948955	0.121014	0.172145	0.524415	0.952329	0.39673	0.143617	0.177345	0.292782	0.190134	0.0622255	0.553501	0.15611	0.278671
AAR2	25980	ENSG00000131043	20	40.8708	58.0128	38.6373	56.4037	24.052	52.081	51.718	47.2215	18.6044	32.8768	43.3944	72.1254	96.4232	64.303	65.093	33.282	49.4338	67.5682	121.671	38.9483
AARD	441376	ENSG00000205002	8	17.5439	151.906	0	1.80157	0.635011	10.14	0.521925	2.13504	1.0775	2.18641	1168.85	209.473	1.57181	0.905073	263.268	19.99	0.0711149	0.984002	9.35302	2.45886
AARS	16	ENSG00000090861	16	273.859	199.129	289.762	292.119	409.857	149.064	149.043	255.254	296.969	228.104	234.249	224.152	325.126	302.515	275.234	430.566	232.804	682.057	135.755	221.838
AARS2	57505	ENSG00000124608	6	33.0016	31.0001	59.6071	28.236	22.8055	27.2092	25.1947	21.7826	19.1782	38.3146	42.7199	48.401	37.4044	63.4591	21.6595	34.1463	17.0053	27.8391	25.7174	17.0317
AARSD1	80755	ENSG00000266967	17	27.9141	39.954	27.232	28.4666	26.6156	28.1991	34.9025	49.9529	18.4259	14.4093	63.1315	0.476075	15.9176	36.7961	36.2158	20.9752	20.3389	28.0236	13.8463	22.9657
AASDH	132949	ENSG00000157426	4	9.35758	11.8041	25.2288	20.082	7.04	11.7704	12.9817	33.3394	7.4086	12.473	26.8636	14.5997	28.4203	16.7133	35.8085	14.7699	10.6495	15.4365	15.7468	26.359
AASDHPPT	60496	ENSG00000149313	11	50.204	34.7501	80.0356	63.943	13.4528	34.3214	54.0619	29.8646	28.5952	45.4063	23.1813	44.037	21.8299	34.6619	44.2864	23.1099	14.9697	41.4511	31.0252	46.9806
AASS	10157	ENSG00000008311	7	0.134203	2.79987	24.2272	18.9293	9.58789	9.18342	34.912	4.33922	0.52281	19.6212	1.11899	0.793459	0.103724	1.24753	0.140026	3.95824	1.32452	6.76502	0.305433	1.59006
AATBC	284837	ENSG00000215458	21	1.91544	5.45579	0.342881	1.39174	0.415501	1.51393	1.02487	0.64829	0.828845	9.79446	4.0474	0.238038	1.44415	1.27199	0.70013	1.75442	11.1739	1.5785	0.685526	1.24582
AATK	9625	ENSG00000181409	17	3.73327	6.56423	2.90546	2.57855	0.587974	2.83655	0.41754	0.821168	0.714082	3.72738	1.12692	3.72926	1.21277	2.27491	1.52756	1.71985	1.44897	0.881502	0.841636	2.24576
ABAT	18	ENSG00000183044	16	7.72275	3.05899	7.01101	0.828211	0.533096	3.03619	1.23364	4.25279	11.2914	3.75158	1.80149	0.634767	37.2288	190.585	56.5323	20.1715	42.7578	149.937	2.2602	82.257
ABCA1	19	ENSG00000165029	9	1.84224	3.38288	20.6541	88.6186	12.5983	14.2992	88.5469	131.491	8.25657	17.6526	2.42844	5.95094	5.20214	17.8079	9.32446	1.52971	108.886	3.60801	2.36201	19.8512
ABCA10	10349	ENSG00000154263	17	0.317206	0.467845	0.0180464	1.40027	0.0235189	1.94649	0.464988	0.302536	0.465428	0.395328	0.174594	0.0793459	0.526597	0.134538	0.197309	0.00864244	0.177787	1.23	0.271496	1.18025
ABCA11P	79963	ENSG00000251595	4	0.317206	1.17321	2.16556	1.04167	0.290067	1.50561	1.74608	0.717441	0.459052	0.952015	2.35701	0.317384	0.925535	1.55942	1.17749	1.08895	0.648923	1.6605	0.563353	2.57361
ABCA12	26154	ENSG00000144452	2	22.4728	0.791738	3.6995	0.119536	0.203831	0.124775	0.0664268	0.0432194	19.4906	0.338853	0.142849	0	55.6039	0.519806	120.301	6.41269	29.4594	339.153	109.114	164.957
ABCA13	154664	ENSG00000179869	7	0.244005	0.0791738	0.153394	0.0170765	0.956437	0.116456	0.379582	0.907607	0.828845	0.185562	0.0476164	4.36402	0.0478725	0.470883	0.0827426	2.15197	10.4983	1.4555	0.319007	0.721265
ABCA17P	650655	ENSG00000238098	16	0.561211	0.669378	0.333858	0.862364	0.0940758	3.23582	0.0474477	0.855743	0.0892602	0.330785	0.88884	2.22168	1.24468	0.807228	1.52119	0.821032	0.435579	0.902002	0.536204	2.47525
ABCA2	20	ENSG00000107331	9	54.1081	74.8552	125.079	57.5222	129.605	68.9588	72.8038	91.4003	7.65725	148.829	141.572	19.2811	223.708	254.778	212.999	90.0715	173.538	187.575	143.913	123.468
ABCA3	21	ENSG00000167972	16	40.0656	26.9191	36.0025	64.6346	0.352784	8.24345	7.34491	58.5622	1.79158	13.3847	46.3864	38.2447	92.362	235.233	119.506	75.6473	75.1418	35.9366	47.3013	118.96
ABCA4	24	ENSG00000198691	1	9.05258	1.09404	7.34487	0.520834	1.31706	2.57868	0.892017	0	1.38991	72.2079	229.773	3.17384	1.13298	0.226268	2.35498	49.4175	2.63125	0.533001	9.65167	6.81923
ABCA5	23461	ENSG00000154265	17	21.2406	35.5922	2.57161	62.0048	8.22379	27.3589	9.50852	6.5607	13.5612	16.5231	9.49154	3.72926	22.1809	9.20973	65.5194	1.64206	12.5518	7.42102	47.0977	21.0314
ABCA6	23460	ENSG00000154262	17	0.048801	0.0575809	0	0.0426913	0.0470379	1.11465	0.0189791	0.216097	0.0510058	0.0887472	0.0396804	0	0.095745	0.116192	0.0190944	0.0432122	0.0355574	0	0.0678739	0.0655696
ABCA7	10347	ENSG00000064687	19	43.8721	24.0472	34.649	28.8081	6.30308	22.8421	18.3528	23.373	48.6659	8.03565	11.6025	7.53786	27.048	38.7775	45.7058	26.878	98.7253	36.1416	14.4028	36.0469
ABCA8	10351	ENSG00000141338	17	0.0732014	0.0431857	0.0180464	4.20936	0.22735	7.71108	0.0474477	0	0.0318787	0.242038	0	0.0793459	1.0532	0.0428075	0.0318241	0.0172849	0	0.0205	0.0610865	0.0491772
ABCA9	10350	ENSG00000154258	17	0	0.158348	0	0.102459	0.164633	1.90489	0.0379582	0.0345755	0.0191272	0.112951	0.0158722	0	0.103724	0.0489229	0.0127296	0.00864244	0.0355574	0.0820002	0.0135748	0.770442
ABCA9-AS1	104355297	ENSG00000231749	17	0	0	0	0	0	0.0166366	0	0	0.00637573	0	0	0	0.0159575	0	0.00636482	0	0	0.0410001	0	0
ABCB1	5243	ENSG00000085563	7	4.28228	0.446252	29.8397	0.0683061	0.21951	0.0582282	0.0189791	0.53592	0.13389	1.45223	0.0396804	0.0793459	0.103724	0.103961	0.120931	0.181491	0.0444468	3.54651	0.15611	0.245886
ABCB10	23456	ENSG00000135776	1	38.504	17.447	44.3399	30.9256	9.3919	55.741	40.1313	37.2378	38.3755	36.0959	37.5059	86.249	30.2395	40.5326	28.1452	61.249	42.5001	38.4991	29.8441	82.0767
ABCB11	8647	ENSG00000073734	2	0.0732014	0.0143952	0	0.00853826	0.00783965	0	0	0.00864387	0.070133	0.00806793	0	0	0.031915	0	0.0572833	0.0172849	0.391132	0.164	0.0407243	0.081962
ABCB4	5244	ENSG00000005471	7	0.0854017	0.0863714	0.378974	0.0256148	0.0548775	0.0831831	0.0189791	0.069151	0.0255029	0.169426	0.0396804	0	0.718087	0.483113	0.490091	3.32734	0.497804	0.758502	1.49323	1.19664
ABCB5	340273	ENSG00000004846	7	0.0366007	0	0.0180464	0.0426913	0.0235189	0.00831831	0	0.0777949	0.00637573	0.0484076	0.0158722	0	0.0239362	0.00611536	0.0445537	0.00864244	0.00888936	0	0.0882361	0.0327848
ABCB6	10058	ENSG00000115657	2	2.58645	2.7279	3.93411	0.674522	4.24909	3.2691	1.49935	2.70553	1.65131	1.92823	2.76175	0.555421	3.90959	2.45226	6.35845	5.43609	3.7602	11.7465	5.57245	2.88506
ABCB7	22	ENSG00000131269	X	29.7442	19.7719	34.0715	43.5195	12.8492	31.4682	28.4022	32.38	30.6928	51.6266	20.6179	25.3907	15.9974	28.8033	26.9677	20.2665	11.8317	14.719	32.1247	28.6047
ABCB8	11194	ENSG00000197150	7	35.8443	17.375	48.5989	29.3033	34.173	51.4904	32.8908	65.3304	28.372	20.5087	16.3086	47.1315	28.2527	59.7287	56.4432	40.438	39.6643	47.6831	68.2201	30.2931
ABCB9	23457	ENSG00000150967	12	16.8485	16.2954	14.8251	8.8371	1.41898	19.2735	15.2402	11.4791	23.7241	14.0543	23.34	19.5191	46.9549	17.386	26.5095	63.0466	35.6375	28.6386	23.9391	53.5048
ABCC1	4363	ENSG00000103222	16	49.594	74.8696	186.455	83.0516	72.2815	70.689	134.581	312.182	68.7941	385.865	40.6644	1.74561	47.5613	158.119	73.45	77.419	96.7696	138.191	137.757	73.0937
ABCC10	89845	ENSG00000124574	6	58.8905	24.1552	35.019	21.0895	50.1581	26.8266	33.0521	19.7426	35.9464	25.5108	50.148	18.5669	21.9256	50.2071	26.414	55.4326	33.7885	49.0361	21.8418	17.294
ABCC11	85320	ENSG00000121270	16	0.610012	0.3023	0.189487	0.512296	0.0313586	0.124775	0.113875	0.250672	0.210399	0.0484076	0.698374	0.158692	33.5347	61.0619	267.87	54.1276	139.252	7.56452	50.4575	111.108
ABCC12	94160	ENSG00000140798	16	0.0610012	0	0.0631623	0.14515	0.0156793	0.0166366	0.0664268	0.069151	0.0255029	0.258174	0.0238082	0	1.5	1.56553	7.19224	2.99028	1.84899	0.246001	0.800912	28.1293
ABCC13	150000	ENSG00000243064	21	0.0732014	0.0647785	0	0.0170765	0	0	0.00948955	0.00864387	0.337914	0	0	0	0	0.00611536	1.46391	0.00864244	1.88454	0	0.0203622	0.999936
ABCC2	1244	ENSG00000023839	10	3.23306	0.561414	2.51747	2.52732	1.27002	2.37904	2.96074	38.3442	5.45125	0.798724	1.70626	2.14234	4.56384	1.21084	0.400983	12.5661	7.61818	299.014	5.68105	50.8328
ABCC3	8714	ENSG00000108846	17	88.3663	312.427	19.7969	12.3463	13.006	32.9405	76.8748	78.5037	198.394	9.25391	5.40447	0.158692	25.6437	1.37596	7.50412	922.278	1218.78	737.223	14.2128	28.5228
ABCC4	10257	ENSG00000125257	13	33.7215	13.8338	112.97	33.9481	15.742	52.3804	50.2851	73.8273	0.529186	0.508279	32.395	58.3192	0.25532	5.14913	0.413713	1.03709	46.7225	16.728	1.71042	1.65563
ABCC5	10057	ENSG00000114770	3	56.3773	52.0748	110.696	42.9987	49.8994	65.2738	30.4994	31.239	62.0741	57.4194	119.089	53.3998	291.488	434.142	354.641	270.379	110.833	166.132	370.266	221.609
ABCC5-AS1	100873982	ENSG00000223882	3	0	0.0359881	0	0	0.0235189	0.00831831	0.00948955	0.00864387	0.00637573	0.0161359	0.0238082	0	0.0718087	0.0489229	0.0445537	0.0691395	0.0355574	0.123	0.0407243	0.245886
ABCC6	368	ENSG00000091262	16	0.109802	6.22594	7.69677	3.16769	0.188151	2.01303	1.11028	1.27065	0.369792	2.77537	0.301571	0	5.7048	19.8138	8.14696	7.24236	0.942272	32.3901	1.16743	22.2936
ABCC6P1	653190	ENSG00000256340	16	0.402608	1.8066	3.66341	0.452528	0.0156793	0.407597	0.275197	0.0950826	0.0255029	0.225902	0.0238082	0	1.73937	1.40653	1.08202	1.16673	3.4224	0.656001	0.223984	6.36025
ABCC6P2	730013	ENSG00000255277	16	0.170803	0.475043	1.02864	0.401298	0.141114	0.748648	0.170812	0.103726	0.0318787	0.19363	0	0	1.09309	0.0366922	0.375524	0.0518546	0.0444468	0.0615001	0.230771	2.1474
ABCC8	6833	ENSG00000006071	11	0.0244005	1.85699	0.243626	0.034153	0.0156793	0.158048	0.00948955	0.121014	0.0382544	0.451804	0.539653	0	0.805853	0.629882	7.52958	2.85201	1.39563	4.69451	0.169685	0.540949
ABCC9	10060	ENSG00000069431	12	0.0732014	0.0287905	0.0360927	1.69057	11.6262	0.0332733	1.02487	62.1062	0.0573816	7.86623	0.0158722	0	0.0478725	0.0550382	0.324606	0.0604971	0.0888936	0.123	0.0135748	0.672088
ABCD1	215	ENSG00000101986	X	45.4703	46.8421	9.74504	16.9741	16.5181	50.567	19.8047	57.3867	29.7109	27.9392	10.6026	18.0115	16.508	32.2891	6.17387	144.268	11.5295	28.9256	82.9623	44.5217
ABCD2	225	ENSG00000173208	12	0	0.107964	0.0270696	0.119536	0	0.0166366	0.104385	0.0777949	0.0318787	0.709977	0.0396804	0.158692	0	0.00611536	0.108202	0.0345698	0.0355574	0	0.0407243	0.0327848
ABCD3	5825	ENSG00000117528	1	156.688	62.7128	123.365	101.358	71.3957	94.4129	108.883	41.1708	79.0909	82.1153	176.871	121.161	148.692	142.347	135.24	113.467	72.8839	53.7306	101.702	68.1924
ABCD4	5826	ENSG00000119688	14	12.8346	36.1104	38.0598	14.6346	7.04	51.7565	46.1382	24.3844	9.26394	29.2382	15.0627	28.8026	9.48673	25.8802	30.7802	24.8902	23.5479	22.1606	18.8079	27.6867
ABCE1	6059	ENSG00000164163	4	89.7327	167.575	150.435	161.629	75.8564	114.077	147.496	249.212	72.1222	77.0083	120.763	194.477	115.636	187.155	65.0739	113.328	72.2528	119.577	127.365	132.205
ABCF1	23	ENSG00000204574	6	306.568	201.231	142.846	125.273	178.509	215.619	320.756	141.881	194.779	322.193	222.639	0	200.282	286.015	100.691	270.655	112.602	224.619	209.004	60.5043
ABCF2	10061	ENSG00000033050	7	124.296	60.3664	98.2083	109.221	65.1632	75.9213	138.709	201.739	52.3384	66.5765	94.1774	36.5785	52.3486	173.872	75.8304	148.399	71.8794	87.2277	104.553	57.9471
ABCF3	55324	ENSG00000161204	3	40.1876	69.3706	49.0139	45.7309	49.9699	53.6698	71.1431	52.7449	71.1149	52.9094	84.3287	56.0975	94.0854	77.9647	90.514	108.713	59.5765	77.5107	104.153	48.8821
ABCG1	9619	ENSG00000160179	21	5.70971	0.669378	0.676739	0.170765	0.0313586	0.532372	1.35701	7.75356	0.981862	0.984287	0.642822	1.11084	47.1145	44.5626	58.2826	60.5057	119.695	36.1416	16.7648	35.5879
ABCG2	9429	ENSG00000118777	4	0.0976019	0.215928	2.66184	5.74625	1.19163	0.241231	29.2278	4.17499	16.9531	0.572823	0.119041	0.317384	0.0398937	0.452537	0.00636482	1.16673	6.5159	2.84951	0.257921	3.39323
ABCG4	64137	ENSG00000172350	11	0.915018	0.705366	0.234603	0.452528	3.01043	2.29585	0.948955	0.458125	0.0573816	0.677706	0.714247	0.39673	0.0478725	0.195692	0.0891074	0.198776	0.506694	0.2255	0.230771	0.0491772
ABCG5	64240	ENSG00000138075	2	0.0122002	0.0287905	0.0180464	0	0	0.0415916	0	0.0259316	0	0.0403396	0.126977	0	0.0398937	0.146769	0.0381889	0.0691395	0	0.0410001	0.0203622	0.0163924
ABCG8	64241	ENSG00000143921	2	0	0.100767	0	0	0	0.0166366	0.00948955	0.0259316	0	0.0645434	0.0872968	0.158692	0.0239362	0.324114	0.00636482	0.0259273	0.0177787	0	0	0.0163924
ABHD1	84696	ENSG00000143994	2	0.305006	0.993271	0.270695	0.213456	0.22735	1.14793	0.0474477	0.0345755	0.0382544	0.201698	0.103169	0.634767	0.327129	0.599305	0.0318241	1.90134	0.755596	0.738002	0.447968	2.52443
ABHD10	55347	ENSG00000144827	3	26.6087	16.0075	42.8601	42.401	43.6747	31.8342	34.0864	42.4328	17.8265	13.7074	23.6812	33.8807	50.5613	36.417	0.235498	24.4408	25.228	40.6516	26.6473	56.98
ABHD11	83451	ENSG00000106077	7	24.6933	38.1114	26.8349	8.88833	6.40499	25.7119	24.075	53.7735	24.7825	27.1728	31.9427	25.9461	36.3512	67.746	70.5285	379.93	112.264	91.2662	161.004	120.664
ABHD12	26090	ENSG00000100997	20	71.0176	112.758	74.7661	152.562	90.3911	59.6922	82.6445	32.5788	110.141	46.439	45.7435	40.149	60.5188	57.0196	78.2109	86.5367	158.613	55.8011	148.725	59.3404
ABHD12B	145447	ENSG00000131969	14	0.0244005	0.295102	0.739901	0.572063	0.180312	0.565645	0.303665	0.172877	0.350665	4.3002	0.174594	0	3.73405	0.0122307	1.5912	0.0259273	1.44897	0	0.0746613	0.0491772
ABHD13	84945	ENSG00000139826	13	24.9007	10.5229	31.6984	19.8429	7.39279	38.2892	15.4585	8.73031	13.1659	25.8254	19.2926	24.3592	17.9681	35.4874	30.2583	12.6957	24.2235	21.2175	20.2672	39.8663
ABHD14A	25864	ENSG00000248487	3	1.70803	5.92364	7.79603	6.25	5.06441	6.78775	11.3969	6.3446	4.81368	3.30785	5.7854	1.58692	2.68884	0.782766	8.54795	3.85453	7.06704	7.07252	2.24663	1.31139
ABHD14B	84836	ENSG00000114779	3	18.398	14.3736	20.8616	73.3266	17.0512	40.9677	33.8018	18.7486	30.3931	6.01867	31.8951	21.9788	37.1889	24.0395	26.5285	37.2489	50.2427	50.0201	44.5049	34.4076
ABHD15	116236	ENSG00000168792	17	4.64829	19.8366	16.2237	7.89789	3.12802	8.70096	16.8629	11.6087	13.3189	10.2221	9.13442	14.917	1.53192	14.5301	17.3696	151.329	21.4589	27.1626	8.82361	29.703
ABHD16A	7920	ENSG00000204427	6	58.4635	45.6833	70.2635	25.0342	31.8368	51.9562	59.006	27.4443	42.8194	64.495	41.9421	0	47.8326	97.1119	55.864	81.1612	41.4155	39.8111	37.1949	22.6543
ABHD16B	140701	ENSG00000183260	20	2.90366	3.80754	3.5822	10.4764	1.08971	7.82753	4.83018	7.77084	1.63856	3.03354	4.56324	0	26.5054	4.20125	11.3867	10.3623	10.5517	7.07252	8.2331	9.09778
ABHD17A	81926	ENSG00000129968	19	48.1787	53.3991	50.8366	48.7193	40.9073	27.4837	53.2364	25.9057	25.9173	43.4781	42.1564	31.8971	55.6438	74.9743	71.4069	77.3239	78.6798	49.1796	53.1113	79.5687
ABHD17B	51104	ENSG00000107362	9	19.5936	13.1932	33.0519	23.8047	7.4947	14.9397	17.0717	21.0219	10.8515	24.3813	24.3161	22.2962	22.3804	44.0184	23.6708	17.0861	15.9653	19.516	14.5861	26.0967
ABHD17C	58489	ENSG00000136379	15	21.2162	12.2575	11.279	9.06763	8.56873	3.09441	45.844	12.9658	45.1593	17.1524	13.6818	2.30103	33.7341	25.605	20.5393	0.31977	159.777	50.8811	23.8441	20.9659
ABHD18	80167	ENSG00000164074	4	14.5427	24.8246	17.6042	8.99079	6.06789	11.2214	9.74576	6.11986	6.28009	12.7554	16.6023	15.0757	33.4788	25.7457	15.912	16.412	10.8539	19.6595	17.7151	35.5551
ABHD2	11057	ENSG00000140526	15	47.5321	219.52	90.7913	71.4055	63.2189	109.419	121.751	118.473	91.1474	72.7243	89.2015	56.891	49.2289	98.0904	154.334	74.3941	147.288	91.3687	67.3852	52.3245
ABHD3	171586	ENSG00000158201	18	18.3736	28.4378	27.3763	8.6151	4.69595	31.9174	19.8616	22.1543	43.9288	19.8552	14.6341	19.043	36.5825	20.9818	66.8688	10.4746	15.4586	34.9731	29.1451	25.5066
ABHD4	63874	ENSG00000100439	14	14.3963	31.2305	23.4152	44.8173	25.667	20.513	55.8365	48.1464	10.8579	54.5876	12.412	9.60085	42.2794	10.2432	15.912	101.359	32.624	48.5851	38.4845	16.458
ABHD5	51099	ENSG00000011198	3	20.533	16.7129	16.9906	11.2534	9.79172	6.8127	41.0518	13.6919	20.4342	11.6743	37.5535	36.8959	24.8618	16.4197	26.6368	20.2924	21.1745	19.27	20.9595	21.4904
ABHD6	57406	ENSG00000163686	3	4.85569	2.36802	5.26954	10.613	7.63582	3.65174	9.66036	10.1825	6.47137	4.11464	6.61075	3.09449	12.1756	1.30257	4.8309	7.76091	11.7962	6.72401	4.86656	6.09797
ABHD8	79575	ENSG00000127220	19	56.5725	9.13377	17.9832	15.4713	9.67413	3.26078	13.3518	8.77353	10.2522	20.791	2.47606	2.30103	14.7288	6.48228	11.5394	20.6468	30.1172	2.35751	3.78736	5.91765
ABI1	10006	ENSG00000136754	10	55.3525	117.926	62.1607	67.4779	28.3168	31.385	58.076	83.2751	82.317	85.4151	94.9075	46.0206	84.3274	84.1779	127.965	76.7535	80.2265	49.5076	75.5029	99.2231
ABI2	10152	ENSG00000138443	2	110.742	115.637	165.088	190.437	47.5631	143.541	73.1454	87.2772	27.9066	53.5791	53.4494	51.9716	41.5533	42.4528	56.0168	52.2781	46.2247	62.4431	42.5298	90.2073
ABI3	51225	ENSG00000108798	17	0	0.0215929	0.0902318	0.0170765	0.0862361	0.158048	0.00948955	0.0777949	0.0255029	0	0.0634886	0.0793459	0.183511	0.0917304	0.114567	0.0432122	0.0355574	0.328001	0.0271496	0.0163924
ABI3BP	25890	ENSG00000154175	3	0.195204	0.597402	2.00315	597.977	257.47	53.2206	3.87173	9.3786	0.204023	0.19363	0.190466	0.0793459	0.287235	0.299653	8.12151	0.570401	0.84449	0.512501	0.203622	1.47531
ABITRAM	54942	ENSG00000119328	9	17.0559	26.7103	25.0123	19.3221	8.5217	27.5004	15.1928	19.1462	28.3337	15.3129	29.2365	17.8528	26.1623	29.525	61.8533	25.7718	15.8675	22.2016	19.2898	24.8509
ABL1	25	ENSG00000097007	9	78.0449	141.253	160.378	46.4567	172.363	110.342	202.516	181.011	37.4319	253.373	115.129	56.0182	65.1225	147.808	90.7368	116.82	94.8051	142.537	43.7379	43.8169
ABL2	27	ENSG00000143322	1	78.8257	138.209	63.5954	100.197	84.041	59.0517	171.856	229.089	45.7076	75.5884	307.237	93.0727	38.2661	96.7511	27.496	55.761	68.3859	48.2161	46.4597	83.2078
ABLIM1	3983	ENSG00000099204	10	154.382	80.8076	222.8	11.9109	1.06619	10.4728	147.79	68.9608	52.7655	613.501	77.6307	11.0291	209.546	160.999	43.0643	139.912	192.944	130.237	111.951	230.067
ABLIM2	84448	ENSG00000163995	4	4.9899	0.590205	0.153394	0.0939208	0.0940758	0.183003	0.645289	10.8826	0.204023	8.34223	12.4914	0.476075	0.183511	9.90077	3.52611	0.0604971	2.46235	1.763	0.28507	7.31101
ABLIM3	22885	ENSG00000173210	5	3.56247	68.5285	0.0812086	42.956	80.1212	2.19604	65.5348	33.4777	34.9645	1.29894	0.603141	0.238038	0.82979	65.2081	27.5469	11.7278	22.8457	22.1196	2.69459	3.58993
ABO	28	ENSG00000175164	9	0.0244005	19.5703	0.0270696	0.0170765	0.00783965	0.0166366	0.00948955	0.0259316	10.571	0.177494	0.0476164	0	0.0159575	0.0428075	0.0254593	0	0.0355574	0.0410001	0.033937	0.0983543
ABR	29	ENSG00000159842	17	46.5073	89.0273	106.158	43.8439	87.4121	90.47	146.158	177.606	94.686	91.0869	30.4031	1.42823	86.8965	48.9168	53.229	78.6808	221.532	45.3461	11.7693	70.9135
ABRA	137735	ENSG00000174429	8	0.0122002	0.093569	0.0631623	0.0512295	0.0391982	0	0	0.0345755	0.0127515	0.0403396	0.166657	0	0.175532	0	0.0827426	0.0518546	0	0.0410001	0.0135748	0
ABRACL	58527	ENSG00000146386	6	99.2611	67.9311	20.5729	24.4706	5.61319	8.75919	13.8453	45.121	80.4362	58.3069	159.483	42.0533	39.4868	30.8642	76.8106	22.6518	58.4031	41.1231	30.7129	46.1446
ABRAXAS1	84142	ENSG00000163322	4	3.97728	6.80894	9.62774	11.6206	2.53221	10.3147	14.8416	3.88974	4.11235	3.84033	3.62678	5.23683	3.39895	5.88909	5.35917	2.27296	3.63575	4.30501	1.39142	10.9501
ABRAXAS2	23172	ENSG00000165660	10	16.8485	94.8502	30.1465	22.1909	17.2394	24.6472	30.9169	21.4368	15.8373	23.163	45.6086	28.3265	28.8512	36.6432	22.6906	27.215	32.9795	38.2736	21.0613	46.0462
ABT1	29777	ENSG00000146109	6	50.9116	56.235	32.8263	37.0902	17.9528	38.4472	54.0809	18.4028	42.7811	42.5583	49.2037	43.4022	49.189	56.2797	37.4824	38.3379	25.9747	29.3971	39.7741	26.7524
ABTB1	80325	ENSG00000114626	3	10.2238	8.22687	16.72	13.7039	35.6077	14.4905	15.9045	6.31003	11.3871	8.65688	13.6659	2.38038	6.56651	10.7508	12.6787	14.9514	23.4857	5.96551	14.5182	10.0813
ABTB2	25841	ENSG00000166016	11	71.591	38.9679	28.5854	5.84017	2.06967	12.0699	41.4693	65.0019	14.3199	24.1554	17.8879	8.25197	16.8511	12.7505	22.5187	18.0713	40.82	27.4086	72.5844	10.0158
ACAA1	30	ENSG00000060971	3	33.3676	70.0688	35.2806	8.57241	25.2515	65.2988	36.4588	40.1681	77.0316	42.4857	46.9736	37.2926	53.0746	68.9629	33.1671	55.4326	122.442	40.9386	340.394	43.0792
ACAA2	10449	ENSG00000167315	18	50.1796	43.2577	193.773	53.4495	71.6073	54.5182	43.3293	76.8872	46.0583	232.493	77.5434	46.1	4.81916	69.5439	37.0941	30.2312	28.6682	17.179	65.6612	46.6527
ACACB	32	ENSG00000076555	12	14.7379	15.007	14.1484	4.63627	0.940758	10.1816	11.6721	17.8928	1.28152	5.63948	12.785	5.39552	42.806	74.7236	9.44539	1.34822	26.4281	7.29802	10.9956	47.0789
ACAD10	80724	ENSG00000111271	12	10.114	13.2148	40.4239	21.6957	13.3666	18.4168	12.0897	28.9916	13.7716	19.2823	21.3004	19.7571	11.9123	28.4548	31.1303	34.8809	26.6503	42.1276	22.8871	30.6046
ACAD11	84129	ENSG00000240303	3	0	0.0431857	0	0	0	0	0	0	0	0	0.00793607	1.0315	0.0159575	0	0	0	0	0	0	0.0491772
ACAD8	27034	ENSG00000151498	11	38.5528	7.5359	29.8487	37.9099	8.92152	21.4113	41.7066	21.8085	14.4602	44.5914	27.1176	20.4712	13.2527	24.4676	24.6191	28.062	19.4144	29.7866	31.765	22.6215
ACAD9	28976	ENSG00000177646	3	43.7501	50.556	55.3392	45.3808	30.7628	32.4747	37.8158	33.1406	28.1361	29.2704	57.1873	61.4137	64.963	68.7	30.3793	48.0865	41.6645	59.2451	49.1271	38.6205
ACADL	33	ENSG00000115361	2	0.0244005	4.18901	0.0541391	0.298839	0	0.657147	0.275197	0.207453	0.0892602	18.1528	0.476164	1.50757	0	0.0183461	0	0.0172849	0	0.0205	0.0135748	0
ACADM	34	ENSG00000117054	1	61.0134	45.4673	109.135	62.6708	25.032	68.5762	32.2075	95.5234	51.2672	77.3391	53.7828	36.1817	60.1996	35.8972	63.5463	58.4143	41.8689	39.8521	109.25	61.6026
ACADS	35	ENSG00000122971	12	6.64913	9.11218	27.2229	6.51469	5.55831	13.093	6.60472	34.3767	12.2032	2.37197	7.57895	12.854	0.375001	7.10605	8.05786	0.31977	29.8416	2.173	0.169685	0.458987
ACADSB	36	ENSG00000196177	10	11.5414	10.127	49.4831	25.7087	4.90762	16.3372	16.9768	12.5768	3.24525	6.80126	20.0148	10.6324	165.774	33.5733	70.3376	26.4113	45.3357	24.559	8.97972	74.569
ACADVL	37	ENSG00000072778	17	208.734	221.535	234.783	203.202	293.524	213.223	243.53	503.687	413.989	126.053	77.964	240.339	279.767	84.1229	134.476	223.701	297.892	386.713	393.343	160.285
ACAN	176	ENSG00000157766	15	0.0366007	1.03646	0.117301	0.0256148	9.66629	1.07306	0.0284686	1.29658	0.0191272	0.782589	0.238082	0.0793459	0.00797875	0.116192	0.0827426	0.950668	0.00888936	0	0.0814487	0.573734
ACAP1	9744	ENSG00000072818	17	0.390408	0.532624	0.315811	0.794058	1.08971	1.78012	0.721205	0.881675	0.669452	0.451804	0.468228	0.555421	0.44681	0.348576	1.12657	0.665468	0.311128	0.820002	0.427606	1.5081
ACAP2	23527	ENSG00000114331	3	39.8338	66.5995	110.444	68.1438	69.9061	49.7518	51.4713	59.3661	66.1801	49.3273	83.1066	55.3834	96.9976	91.2656	105.802	78.7845	66.7236	48.6671	75.883	94.2726
ACAP3	116983	ENSG00000131584	1	73.3356	39.2486	33.6835	17.1021	47.9943	75.8048	46.3564	41.214	25.6241	76.7502	84.2811	27.1363	75.1279	75.9834	31.6013	64.4294	37.3353	122.201	63.8829	72.7002
ACAT1	38	ENSG00000075239	11	66.5889	30.1076	90.5115	188.422	65.3905	79.6978	106.207	66.5319	58.4654	11.1418	54.9811	81.4089	43.939	56.4692	44.7192	39.4182	17.4587	54.4276	105.191	83.4209
ACAT2	39	ENSG00000120437	6	118.306	45.3018	59.6613	56.472	72.3286	71.6706	71.1621	57.5768	87.9404	80.4049	166.348	148.774	65.1305	42.5079	63.3681	30.0584	53.7895	48.5031	34.3578	56.8816
ACBD3	64746	ENSG00000182827	1	89.8791	80.7213	57.6942	83.4102	90.8458	156.293	64.3486	116.13	93.5447	142.447	72.8373	91.0891	129.208	94.7698	115.146	183.488	165.315	95.8992	83.9939	175.185
ACBD3-AS1	107985353	ENSG00000234478	1	0.0122002	0.0359881	0.108278	0.0170765	0.0313586	0.0332733	0	0.00864387	0.00637573	0.0403396	0.111105	0	0.103724	0.00611536	0.197309	0.198776	0.0355574	0	0	0.0327848
ACBD4	79777	ENSG00000181513	17	5.0997	14.7983	10.6654	16.6069	1.88152	8.03549	5.66526	2.37706	5.08146	1.72654	6.83296	3.88795	4.96278	15.7776	17.5733	10.7253	16.4275	6.84701	4.60185	14.0155
ACBD5	91452	ENSG00000107897	10	30.2444	63.3174	50.2772	35.8265	21.6688	19.4732	60.0024	82.0131	46.9509	32.6509	41.2914	19.4398	74.0587	65.9114	138.664	48.994	53.114	46.9656	53.281	88.3878
ACBD6	84320	ENSG00000230124	1	4.30668	3.78595	7.34487	1.63935	0.705568	6.26369	1.9074	9.36996	1.55568	2.20254	13.031	95.0564	4.93086	14.1143	14.1617	11.529	3.5113	6.86752	6.05435	16.4088
ACBD7	414149	ENSG00000176244	10	4.51409	13.1788	5.9553	5.82309	1.04267	4.84958	2.39136	0.198809	1.91272	8.68915	3.12681	11.6639	3.11171	3.40626	1.80761	0.432122	2.16011	2.05	3.78736	1.65563
ACCS	84680	ENSG00000110455	11	23.3757	3.95869	8.81565	3.99591	3.12802	11.2048	3.87173	5.18632	3.72343	3.14649	5.57112	4.28468	0.303192	10.2371	8.99985	1.1408	12.3562	7.03151	2.39595	13.8516
ACCSL	390110	ENSG00000205126	11	0	0	0.00902318	0.00853826	0.00783965	0.0665465	0	0	0	0.00806793	0.00793607	0	0.0398937	0.00611536	0.0127296	0	0	0	0	0.0163924
ACD	65057	ENSG00000102977	16	22.7046	17.9149	22.4858	22.4727	16.0164	10.6558	28.4686	26.9516	21.5946	15.7082	12.666	15.8692	15.6782	31.6592	30.0865	31.398	23.1479	54.7761	9.51592	49.3739
ACE	1636	ENSG00000159640	17	1.28103	18.0084	0.153394	1.57958	3.12802	0.0415916	0.123364	0.743373	7.67	0.282377	1.09518	0.476075	1.10107	21.7095	0.661941	34.6908	18.001	77.4492	0.15611	0.917974
ACE2	59272	ENSG00000130234	X	4.09928	0.381474	18.9036	0.264686	0.235189	0.216276	0.787632	0.172877	3.11136	1.11337	0.0634886	0	0.422874	0.134538	0.0954722	0.777819	9.60051	0.430501	0.176472	0.196709
ACER1	125981	ENSG00000167769	19	0.0122002	0.00719762	0	0.00853826	0	0	0.0379582	0	0	0.0161359	0.0238082	0.158692	4.50001	0.556498	1.10748	0.501262	2.96905	0.0205	0.162897	1.01633
ACER2	340485	ENSG00000177076	9	2.23264	1.04365	3.7356	1.20389	0.878041	1.67198	0.61682	1.21879	4.40563	2.46072	1.1666	1.0315	3.70214	6.81251	4.94546	10.587	33.824	2.2755	2.12445	3.6555
ACER3	55331	ENSG00000078124	11	62.4774	63.2454	42.3458	31.4123	16.7612	33.3148	39.6189	17.2099	29.4814	37.895	9.13442	13.5681	15.5745	54.4206	119.894	29.0127	54.0384	30.7091	51.2923	27.6867
ACHE	43	ENSG00000087085	7	0.463609	1.2092	2.31896	0.332992	0.517417	15.6883	0.464988	1.89301	0.242278	0.0645434	1.11899	1.74561	0.438831	0.128423	0.407348	13.7415	12.4629	8.89702	1.4525	2.70474
ACIN1	22985	ENSG00000100813	14	180.576	142.477	275.902	138.508	117.555	201.511	196.623	245.694	105.455	202.311	135.31	115.369	182.211	249.066	148.905	217.677	215.265	257.87	167.744	216.543
ACKR1	2532	ENSG00000213088	1	0	0	0	0.00853826	0.0548775	0.781922	0	0	0.00637573	0.0645434	0.0158722	0	0	0	0	0	0	0	0	0
ACKR2	1238	ENSG00000144648	3	19.1544	0.0863714	3.60927	0.0256148	0.0627172	0.307778	0.00948955	0.15559	0.988238	1.79915	0.753927	0.872805	2.13033	0.360806	0.210039	0.31977	12.1162	1.886	29.0432	0.557341
ACKR3	57007	ENSG00000144476	2	0.195204	0.122359	0.0721855	5.84871	0.517417	30.1289	3.42573	8.29812	0.210399	0.129087	0.0555525	0.0793459	52.6757	0.568729	80.8459	13.3698	100.832	44.0136	0.481905	3.03259
ACKR4	51554	ENSG00000129048	3	0.207404	0.208731	1.10985	0.14515	0.525256	0.366006	0.180301	0.190165	0.0191272	0.121019	0.4841	0	0.25532	0.336345	0.178215	0.198776	0.0533362	0.123	0.0475117	0.262278
ACLY	47	ENSG00000131473	17	321.171	424.22	298.902	380.32	397.133	262.959	375.141	209.389	242.316	458.976	615.284	225.739	229.046	453.154	415.826	349.267	289.171	236.181	784.202	261.967
ACMSD	130013	ENSG00000153086	2	0	0.0143952	0.306788	0	0	0.0166366	0	0.0259316	0.0127515	0.0242038	0	0	0.00797875	0.0183461	0.133661	0.0432122	0	0	0.00678739	0.163924
ACO1	48	ENSG00000122729	9	43.5793	26.8327	79.9003	74.0096	79.2588	38.7301	161.749	293.425	65.5553	43.0101	16.3721	28.2471	56.3379	43.468	55.2402	74.7312	49.7627	78.5972	4.97516	23.2936
ACO2	50	ENSG00000100412	22	76.5077	47.5043	98.9663	67.6998	92.5157	74.4572	56.3489	136.444	55.1564	65.568	99.9787	100.135	112.963	156.376	61.6178	87.885	111.517	102.193	117.646	64.5041
ACOD1	730249	ENSG00000102794	13	0.0244005	0	0	0	0	0.0166366	0	0.752017	0	0.314649	0.0158722	0	0	0	0	0	0	0	0	0
ACOT1	641371	ENSG00000184227	14	23.6075	10.1198	4.89056	4.19228	0.650691	2.953	0.882528	1.33116	1.86171	3.71931	3.22998	0.872805	8.76066	7.02043	16.1794	39.954	11.7517	13.899	17.3893	15.5236
ACOT11	26027	ENSG00000162390	1	6.79553	2.79268	1.30836	0.110997	0.0705568	1.22279	0.635799	1.49539	19.8859	0.605094	0.230146	0.555421	2.5532	0.953996	0.140026	0.077782	11.4139	1.3325	1.08598	1.295
ACOT12	134526	ENSG00000172497	5	0	0.0359881	0	0.0256148	0.0156793	0.207958	0.00948955	0	0	0.00806793	0.0158722	0	0.0478725	0.122307	0.0445537	0.0432122	0.00888936	0.0410001	0	0.672088
ACOT13	55856	ENSG00000112304	6	47.0075	15.3957	25.5627	28.0567	23.0407	23.9651	13.1905	22.9927	40.5751	23.1065	34.7203	30.0721	46.6916	46.6357	31.4931	42.2875	15.8053	19.762	38.5184	34.2601
ACOT2	10965	ENSG00000119673	14	39.6142	27.1134	19.2916	23.7107	13.7115	33.6642	20.3646	16.6913	8.65187	17.9915	7.22183	9.12478	31.5958	35.0532	30.2965	48.4754	28.686	41.4716	25.6156	42.9481
ACOT4	122970	ENSG00000177465	14	4.84349	5.70051	1.75952	0.290301	0.415501	7.39498	2.1826	0.8471	7.58074	2.12993	0.642822	2.06299	14.8724	18.1748	19.1645	1.97912	0.675592	3.21851	18.6789	16.7694
ACOT6	641372	ENSG00000205669	14	0	0	0	0	0	0.0415916	0.00948955	0.00864387	0	0.00806793	0	0	1.06915	0.134538	0.0509185	0.362982	0.168898	1.3325	0.332582	1.70481
ACOT7	11332	ENSG00000097021	1	57.1093	29.9061	50.5388	84.7337	63.6109	62.2044	138.699	156.601	81.0802	28.2781	15.3801	37.2926	63.2076	85.1748	42.7206	51.9929	18.1788	111.705	102.334	33.9159
ACOT8	10005	ENSG00000101473	20	18.6542	23.3347	10.2233	30.0547	14.911	28.0244	20.9245	6.72493	12.5347	6.07515	18.1419	33.0872	54.1039	13.3804	23.4607	19.8517	23.6635	14.063	42.9235	24.4902
ACOT9	23597	ENSG00000123130	X	38.1013	43.6823	47.6244	86.6633	50.6912	130.573	121.115	85.9547	64.7902	15.208	31.1729	114.02	8.58513	18.4684	25.0074	20.1887	21.2011	59.0401	24.8079	1.14747
ACOX1	51	ENSG00000161533	17	82.0466	168.604	49.9975	80.9	20.8378	83.1415	35.2632	23.2866	53.894	78.6381	23.1813	189.716	124.756	72.4303	62.9417	113.665	194.082	209.203	102.741	90.863
ACOX2	8309	ENSG00000168306	3	1.20782	0.0575809	3.93411	0.435451	0.344944	1.30598	5.8076	7.95236	0.00637573	0.0161359	2.69827	0.634767	53.3698	0.275191	1.08838	1.10623	21.9656	10.1885	2.65387	18.1136
ACOX3	8310	ENSG00000087008	4	12.6517	29.0712	16.8102	10.946	17.9528	18.2254	14.557	30.9451	13.8545	23.4292	7.79322	24.6766	28.2208	25.3359	20.3674	23.4383	16.1786	15.293	8.69465	18.3431
ACOXL	55289	ENSG00000153093	2	0.268405	1.27398	0.0902318	0.0512295	0.0156793	0.224595	2.74248	0.0518632	4.27811	0.290445	4.30929	0.634767	0.390959	0.0917304	0.146391	0.207419	9.57384	0.512501	0.0678739	0.0327848
ACOXL-AS1	400997	ENSG00000204581	2	0	0.0575809	0.0180464	0.0426913	0	0.0831831	0.0759164	0.0432194	0.146642	0.0806792	0.325379	0.0793459	0.0478725	0.0428075	0.070013	0.155564	0.631145	0	0	0.0327848
ACP1	52	ENSG00000143727	2	182.467	152.431	108.657	102.442	55.9986	154.538	79.8355	155.503	122.395	77.8716	180.165	100.293	39.7022	76.6805	87.6817	130.95	81.1599	128.064	110.193	164.547
ACP2	53	ENSG00000134575	11	41.4686	71.6379	54.6985	24.5048	14.864	24.4891	36.6012	56.4704	28.5314	85.3667	15.388	26.8189	67.9949	20.0829	40.9385	50.0311	68.6526	39.2371	75.8559	37.3255
ACP4	93650	ENSG00000142513	19	0.0122002	0.0647785	0.0270696	0.00853826	0.0235189	0.141411	0.0189791	0	0.0255029	0.0161359	0.0238082	0.0793459	0.0239362	0.0733843	0.0636482	0.0259273	0.0266681	0.0410001	0.033937	0.426202
ACP5	54	ENSG00000102575	19	1.42743	0.129557	0.0902318	0.110997	1.53657	13.642	0.113875	0.0777949	16.9722	0.153291	0.388868	0.0793459	0.869683	0.256845	0.432808	0.907456	1.58231	5.65801	0.190047	0.131139
ACP6	51205	ENSG00000162836	1	35.5515	11.8329	21.1413	13.5502	0.956437	7.18702	18.3718	23.9695	22.7741	22.1949	25.443	12.854	16.2447	35.1511	9.50267	27.5348	21.4767	19.9875	9.44126	43.2431
ACP7	390928	ENSG00000183760	19	11.0168	7.37036	0.0180464	1.75888	0.0862361	0.0166366	0.521925	6.87188	36.0101	0.960083	0.44442	0.158692	0.111702	0.0183461	0.0318241	0.0604971	3.00461	0.676501	0.0542991	1.04911
ACPP	55	ENSG00000014257	3	5.2827	0.410264	0.469205	0.034153	0.00783965	0.00831831	0.0379582	6.60392	3.43652	0.734181	0.0952329	0	3.62235	0.385268	2.27224	0.665468	1.52897	3.28001	1.94798	0.803227
ACR	49	ENSG00000100312	22	0.0366007	0.0431857	0.0360927	0.0426913	0.0235189	0	0.00948955	0.0518632	0.0318787	0.354989	0.119041	0	0.0558512	0.0366922	0.0127296	0.00864244	0.0355574	0.123	0.00678739	0.573734
ACRBP	84519	ENSG00000111644	12	0.353807	0.381474	0.288742	0.486681	0.0627172	0.399279	0.142343	1.95351	0.286908	0.274309	1.66657	0.317384	1.24468	0.165115	0.388254	1.46057	0.257792	2.0295	0.373306	0.950759
ACRV1	56	ENSG00000134940	11	0.646613	0.165545	0.929388	0.273224	0.0783965	0.457507	0.20877	0.259316	0.13389	0.580891	0.547589	0	0.231384	0.158999	0.267322	0.198776	0.097783	0.512501	0.12896	0.590126
ACSBG1	23205	ENSG00000103740	15	0.305006	0.496636	0.640646	0.14515	0.0705568	0.249549	0.19928	0.181521	0.204023	15.6276	0.357123	0.0793459	0.430852	0.354691	0.101837	0.397552	0.515583	0.717502	1.16743	0.819619
ACSBG2	81616	ENSG00000130377	19	0.0854017	0.187138	0.351904	0.102459	0.0470379	0.482462	0.0569373	0.0259316	0.0382544	0.306581	0.285699	0.158692	0.167554	0.446421	0.445537	0.138279	0.097783	0.0615001	0.12896	0.311455
ACSF2	80221	ENSG00000167107	17	43.3475	41.9693	25.2288	20.1076	14.8561	25.7701	16.7206	2.0486	38.9876	33.7239	24.213	19.9952	18.8697	11.7598	21.5576	96.1212	46.6425	96.3092	22.8464	36.5878
ACSF3	197322	ENSG00000176715	16	19.801	19.6423	17.2704	20.1844	8.67065	8.16027	9.30924	38.2664	7.65088	0.185562	11.2295	21.7408	13.7314	28.6443	29.0045	17.8553	3.6802	29.6636	6.53626	20.9003
ACSL1	2180	ENSG00000151726	4	130.103	171.67	24.3265	48.429	23.6522	24.4808	48.8901	104.072	59.6131	42.6067	212.012	245.734	282.24	167.64	67.7789	216.044	214.011	113.816	106.046	72.2249
ACSL3	2181	ENSG00000123983	2	153.686	213.165	188.26	178.082	167.063	80.696	83.5744	150.36	135.746	152.508	99.1692	142.902	540.871	179.834	238.98	92.4223	377.345	247.374	174.551	186.119
ACSL4	2182	ENSG00000068366	X	51.4118	50.7792	38.9711	171.115	90.642	65.4485	162.148	195.939	98.1225	28.3265	16.9515	21.5027	0.965428	3.41237	15.0846	0.527189	5.86698	21.5045	0.875573	7.88474
ACSL5	51703	ENSG00000197142	10	3.34287	0.539821	0.378974	0.640369	0.776125	2.10453	178.242	0.682866	13.88	30.3757	10.3328	2.30103	0.367022	0.269076	0.865615	7.45843	3.69798	2.80851	16.025	2.3769
ACSL6	23305	ENSG00000164398	5	0.585611	0.647785	0.0270696	0.14515	0.0313586	3.37724	0.0854059	0.363043	0.127515	0.976219	0.103169	0	0.231384	0.574844	0.738319	0.0518546	0.168898	0.123	0.0475117	0.803227
ACSM1	116285	ENSG00000166743	16	0.0854017	0.48224	0.0812086	0.00853826	0.0235189	0.615555	0.0189791	0.0172878	0.0382544	1.03269	0.119041	0.317384	0.821811	0.305768	1.1393	1.43464	0.791153	1.0865	0.692314	3.6555
ACSM2A	123876	ENSG00000183747	16	0	0	0	0	0	0.0998198	0	0	0	0	0	0	0.00797875	0.0122307	0.0190944	0	0	0	0	0.0491772
ACSM2B	348158	ENSG00000066813	16	0	0	0	0	0	0.0582282	0	0	0	0.0484076	0.00793607	0	0	0.0183461	0.0190944	0	0	0	0	0.0163924
ACSM3	6296	ENSG00000005187	16	0.109802	1.78501	29.2712	1.16974	0.0862361	3.07778	0.360603	0.103726	0.153018	44.4301	0.214274	1.42823	4.49203	0.116192	2.8578	0.250631	2.10678	1.2915	2.44346	0.639303
ACSM4	341392	ENSG00000215009	12	0.134203	0.165545	0.00902318	0.273224	0.0705568	0.0166366	0.132854	0.0518632	0.0510058	0.112951	0.00793607	0	0.0239362	0.0305768	0.0381889	0.0259273	0.124451	0.0205	0.0746613	0.0491772
ACSM5	54988	ENSG00000183549	16	0	0	0.00902318	0.0426913	0.266548	12.6022	0.0759164	0.224741	0	0.104883	0.0158722	0.158692	0	0.00611536	0.85925	0	0	0.0615001	0.033937	0.0491772
ACSM6	142827	ENSG00000173124	10	0	0.0215929	0.0451159	0.213456	0	0.0499099	0	0	0.0255029	1.09724	0	0	0	0.0489229	0.101837	0.00864244	1.53786	0.0205	0	0.0163924
ACSS1	84532	ENSG00000154930	20	4.9045	11.1131	21.5474	2.77493	1.858	32.3832	16.8439	5.30734	0.873475	8.21315	2.01576	3.64991	161.993	2.12815	43.9045	21.4851	33.4329	22.6526	9.61773	8.06506
ACSS2	55902	ENSG00000131069	20	116.024	28.2146	35.3167	32.7784	41.0249	44.4947	45.5593	41.0065	36.7242	44.5995	41.7596	38.8002	59.3778	30.9865	60.3639	39.012	94.6362	46.2891	122.003	46.9642
ACSS3	79611	ENSG00000111058	12	0.134203	10.8756	0.0451159	3.79099	0.133274	3.35228	6.13025	1.89301	1.89997	8.70529	22.4035	2.06299	0.502661	0.76442	38.5581	32.9536	11.3962	0.738002	48.6317	0.131139
ACTA1	58	ENSG00000143632	1	1.29323	113.838	0.108278	0.128074	0.266548	0.64051	0.275197	0.250672	1.37716	0.363057	0.579333	0.39673	0.207447	1.08242	0.394619	1.37415	0.373353	1.2505	2.13124	0.213101
ACTA2	59	ENSG00000107796	10	0.695414	127.815	9.15853	0.384222	1104.93	195.381	1.47088	4.84921	1.74057	10.1091	3.71408	0.317384	0.00797875	2.83753	0.451902	0.907456	1.37785	2.09101	2.07694	0.786835
ACTA2-AS1	100132116	ENSG00000180139	10	0.122002	0.654983	0.17144	0.0597678	3.44944	0.399279	0.275197	0.069151	0.0956359	0.0564755	0.0634886	0	0.0239362	0.0244614	0.0127296	0	0.0177787	0.123	0.0678739	0
ACTB	60	ENSG00000075624	7	6141.86	2042.96	3709.84	2769.38	7830.46	4077.23	4969.1	7013.43	4273.22	3895.55	1110.41	1838.37	2589.8	3390.72	1207.51	6159.38	4339.22	3572.19	2831.13	1523.39
ACTBL2	345651	ENSG00000169067	5	3.78207	4.5129	0.0631623	0.298839	0.141114	0.815195	2.94176	0.916251	5.07508	0.637366	0.468228	0.39673	0	0.0122307	0.00636482	0.0864244	0.0622255	1.7425	0.244346	0
ACTC1	70	ENSG00000159251	15	0.0244005	0.187138	0.703808	1.01605	1.34842	0.981561	0.0284686	0.164234	0.541937	0.572823	0.0476164	0	0.0159575	0.0733843	0	0.00864244	0	0.0410001	0.183259	0.0983543
ACTG1	71	ENSG00000184009	17	3284.28	4613.02	1491.01	4218.31	3493.86	3900.44	3137.33	1291.44	3757.11	3612.29	1578.12	6675.21	775.885	1773.36	2481.99	2524.92	1445.69	2134.57	640.146	772.114
ACTG2	72	ENSG00000163017	2	1.02482	15.1654	1.82268	0.034153	752.481	1.0897	0.0474477	0.285248	72.7024	0.137155	0.357123	1.42823	0.614363	6.4884	0.52828	0.302485	0.675592	18.2245	0.970597	0.0327848
ACTL10	170487	ENSG00000182584	20	0.207404	2.64872	0.631623	1.51127	0.525256	0.357687	0.360603	1.1237	1.23052	0.371125	3.31728	3.88795	1.62766	2.73968	2.90872	6.89667	9.80497	4.85851	5.71498	8.21259
ACTL6A	86	ENSG00000136518	3	82.803	173.571	88.4182	99.3853	65.8609	96.2013	138.528	50.6617	169.92	59.9608	207.076	110.291	87.2237	135.681	232.615	121.418	69.6659	103.648	106.372	113.763
ACTL6B	51412	ENSG00000077080	7	0.0122002	0.0359881	0.0360927	0.00853826	0.00783965	0.108138	0.00948955	0.0259316	0.0191272	0.0242038	0.0555525	0	0	0.0122307	0.0572833	0.0432122	0.0266681	0.0205	0.033937	0.0163924
ACTL7A	10881	ENSG00000187003	9	0.0244005	0.0287905	0	0	0	0.0332733	0	0	0	0.00806793	0.0238082	0	0.0159575	0	0.0445537	0.0345698	0.0177787	0.0410001	0.0135748	0
ACTL7B	10880	ENSG00000148156	9	0	0.0287905	0.00902318	0	0	0.0332733	0	0	0.0255029	0.00806793	0.0793607	0.0793459	0	0.0244614	0	0.0172849	0.0177787	0.0410001	0.0203622	0.147532
ACTL8	81569	ENSG00000117148	1	0.488009	0.0791738	0.126325	0.119536	0.0156793	0.0332733	0	1.58183	0.153018	2.83184	0.198402	0.634767	0.0478725	1.29034	0.0827426	0.112352	0.28446	1.599	1.98192	3.98335
ACTL9	284382	ENSG00000181786	19	0	0	0.0270696	0	0.00783965	0	0.0189791	0.00864387	0.00637573	0	0.00793607	0	0	0.0244614	0.0381889	0	0	0	0.00678739	0
ACTN1	87	ENSG00000072110	14	590.76	1051.43	239.069	372.302	1724.41	386.685	655.974	289.708	621.774	336.126	294.603	124.018	78.6465	222.972	138.721	125.056	182.276	237.657	126.754	67.2252
ACTN1-AS1	161159	ENSG00000259062	14	0.048801	0.287905	0.162417	0.0512295	0.0470379	0.14973	0.0284686	0.0432194	0.102012	0.0403396	0.0158722	0.317384	0.00797875	0.0489229	0.0190944	0.0172849	0.0177787	0.0410001	0.0271496	0
ACTN2	88	ENSG00000077522	1	0.048801	12.9557	0.0360927	0.19638	0	1.7718	0	7.21763	0.0191272	0.00806793	5.19813	0.39673	0.06383	0.207922	0.0636482	0.0604971	6.57813	0.410001	0.12896	5.57341
ACTN3	89	ENSG00000248746	11	0.0854017	0.093569	0.099255	0.136612	1.83448	0.116456	0.0948955	0.0345755	0.121139	0.177494	0.0872968	0	0.06383	0.324114	0.133661	0.0432122	0.0800043	0.1435	0.0678739	0.262278
ACTN4	81	ENSG00000130402	19	1080.51	827.056	742.211	949.574	1934.7	648.945	1501.81	566.9	955.575	652.994	1154.21	0	745.805	496.017	331.002	381.028	832.213	768.075	701.599	257
ACTR10	55860	ENSG00000131966	14	66.7597	96.1026	47.3085	56.011	23.1818	42.989	60.401	28.5075	28.6653	32.0539	36.4107	30.8656	35.657	55.2584	74.1883	41.2849	49.9227	27.7981	42.3805	65.045
ACTR1A	10121	ENSG00000138107	10	87.8539	103.221	112.609	95.1333	99.587	109.477	168.667	85.3842	83.7006	114.258	39.8946	153.534	100.787	130.655	98.2728	162.236	112.121	161.089	49.2154	87.5682
ACTR1B	10120	ENSG00000115073	2	64.5271	59.2796	55.8084	46.4908	57.0883	45.8422	55.4569	77.3713	43.5462	34.6114	108.375	54.9074	53.9363	41.1442	82.5007	49.9706	111.339	43.4396	58.1408	51.2098
ACTR2	10097	ENSG00000138071	2	436.866	518.711	408.543	709.734	954.563	817.591	420.14	512.003	382.882	381.096	475.172	103.15	371.825	386.173	278.009	667.611	328.489	452.231	437.549	503.656
ACTR3	10096	ENSG00000115091	2	356.723	402.145	279.881	336.057	407.818	268.815	317.055	347.812	307.03	209.992	297.079	185.828	297.304	184.244	322.053	256.456	241.88	160.556	245.452	242.558
ACTR3B	57180	ENSG00000133627	7	13.8229	18.6994	19.454	12.2439	5.89541	6.91252	13.1525	25.9143	10.8324	13.0458	16.7531	14.5997	10.4043	15.4535	20.4883	23.5074	11.0139	11.5825	11.7693	9.72069
ACTR3C	653857	ENSG00000106526	7	2.87926	7.19042	3.74462	1.0929	0.0156793	1.92985	2.12566	0.328467	2.14224	3.59829	0.0476164	2.45972	4.90693	3.24726	8.32518	5.67808	4.69358	2.93151	1.17422	6.83563
ACTR5	79913	ENSG00000101442	20	14.8477	22.7157	13.0565	12.5769	7.78477	15.9462	14.3767	8.94641	7.14082	8.60848	30.2047	15.3931	29.6889	22.052	25.3065	9.29927	11.5828	17.63	33.0207	18.4087
ACTR6	64431	ENSG00000075089	12	41.6882	36.3552	23.9656	24.5133	13.9389	23.0001	22.4333	27.0035	57.3816	42.7197	83.9081	33.8807	47.0985	30.9988	100.526	28.8312	24.9435	69.5156	42.9642	71.5364
ACTR8	93973	ENSG00000113812	3	32.6966	28.445	38.1681	34.3238	36.572	32.4165	44.8666	27.7641	14.645	42.2598	36.252	26.2635	41.8964	22.1621	23.8235	22.3926	29.7616	28.4746	26.6066	17.8021
ACTRT1	139741	ENSG00000123165	X	0	0.0143952	0	0	0	0	0	0	0	0	0	0	0	0	0.00636482	0	0	0	0	0
ACTRT3	84517	ENSG00000184378	3	2.59865	4.60647	7.56143	4.26059	0.721248	0.673783	1.18619	2.93027	4.51402	0.629298	1.56341	0.317384	0.103724	2.25657	0.929263	0.35434	3.36907	1.066	1.22173	1.49171
ACVR1	90	ENSG00000115170	2	22.2288	47.5906	11.0263	14.1821	69.0046	22.1018	18.7893	20.8404	18.8084	20.1456	17.4276	5.31618	14.649	17.441	13.0288	19.8171	12.9074	14.719	13.568	10.4911
ACVR1B	91	ENSG00000135503	12	24.1931	66.0669	53.3992	14.6517	13.2255	23.5159	17.2425	19.1116	12.8981	60.1948	51.4734	16.2659	25.7953	67.5136	49.4419	63.5997	55.203	90.7127	45.5298	39.6204
ACVR1C	130399	ENSG00000123612	2	1.90324	1.92896	0.956457	0.39276	1.75608	0.0582282	0.246728	0.15559	1.2879	0.766453	2.3094	0.238038	0.279256	0.34246	0.35643	0.0691395	0.151119	0.246001	0.0814487	1.295
ACVR2A	92	ENSG00000121989	2	7.14934	7.95336	26.3928	7.71859	9.03127	7.5863	6.65217	6.57799	6.79653	13.0781	9.11855	8.25197	19.9868	9.36262	11.9086	9.65361	9.72496	9.10202	6.85526	8.24537
ACVR2B	93	ENSG00000114739	3	10.7118	20.9235	55.0956	7.58197	4.79002	23.3745	11.7955	16.9939	10.1629	16.2407	59.2587	36.4198	20.1862	15.8449	18.9417	8.5128	12.5162	16.441	18.3803	21.015
ACVR2B-AS1	100128640	ENSG00000229589	3	0.805216	1.35315	0.875249	0.674522	0.313586	2.02135	0.844569	0.57914	0.312411	1.07303	2.60303	5.79225	0.70213	1.29034	1.43208	1.02845	0.542251	1.148	0.400456	0.508164
ACVRL1	94	ENSG00000139567	12	0.122002	2.43279	3.27542	0.119536	0.172472	0.0415916	0.142343	0.146946	0.0637573	0.121019	0.158721	0	0.0398937	0.140653	0.0763778	0.0864244	1.22673	0.266501	0.162897	0.278671
ACY1	95	ENSG00000243989	3	23.6319	24.076	29.0546	36.0229	12.3945	14.8482	21.2756	18.325	22.162	9.68151	30.0301	0.634767	50.1624	25.1953	24.0208	70.6951	52.705	56.7851	52.3919	36.26
ACY3	91703	ENSG00000132744	11	1.01262	1.58347	1.11888	0.0170765	0.109755	0.64051	0.0664268	0.0172878	0.114763	1.66199	0.0317443	0	0.0558512	0.0183461	0.222769	1.08031	1.18229	0	0.49548	0.229493
ACYP1	97	ENSG00000119640	14	15.8969	13.9418	9.90745	16.0092	7.69069	34.7373	20.6208	6.51748	12.8343	8.37451	9.99945	11.9019	4.37235	8.36581	15.0337	8.82393	5.2625	8.05652	7.35074	11.4255
ACYP2	98	ENSG00000170634	2	17.0315	7.60068	5.36879	8.07719	4.75867	10.1982	7.81938	7.64983	6.72002	2.00084	19.5783	16.3453	11.0585	3.54079	7.6696	6.83617	2.96905	5.69901	4.60864	8.55683
ADA	100	ENSG00000196839	20	10.5288	16.7776	14.0671	32.8125	11.2421	26.943	1.9928	10.3035	19.9178	19.6212	8.2932	12.5366	0.0558512	1.65115	1.85853	0.0864244	8.56046	5.08401	1.51359	15.4908
ADA2	51816	ENSG00000093072	22	0.146403	0.431857	2.79719	0.162227	0.156793	0.141411	0.0379582	0.0172878	0.0191272	0.121019	0.0396804	0	0.343086	0.776651	0.311876	0.0345698	3.7602	0.697002	0.332582	3.50797
ADAD1	132612	ENSG00000164113	4	0	0.00719762	0	0.00853826	0	0	0	0.00864387	0	0	0.0317443	0	0.00797875	0.00611536	0	0	0	0	0	0
ADAD2	161931	ENSG00000140955	16	0.0122002	0.00719762	0.0180464	0	0	0	0.0189791	0	0.0191272	0.0242038	0	0	0.031915	0.0122307	0.0127296	0.00864244	0.204455	0	0.0203622	0.0327848
ADAL	161823	ENSG00000168803	15	12.8956	15.9427	9.28486	14.2503	6.06789	18.4001	6.67115	17.4779	6.01869	5.49426	2.20623	5.63356	10.4681	25.9414	9.66816	13.1279	6.20478	6.15001	13.4933	20.72
ADAM10	102	ENSG00000137845	15	176.537	137.813	392.517	88.6698	176.557	97.7735	238.396	103.571	242.246	158.107	97.8518	51.2574	100.692	118.424	61.8024	108.575	145.697	122.365	110.757	95.1086
ADAM11	4185	ENSG00000073670	17	0.488009	6.29791	10.7286	3.5263	1.38762	14.6652	1.44241	5.5753	0.376168	4.98598	19.6973	7.69655	1.36437	4.6171	1.54029	0.769177	0.968941	2.84951	0.848424	0.704873
ADAM12	8038	ENSG00000148848	10	0.549011	55.8679	0.117301	5.23395	519.628	8.11036	6.31055	58.5882	17.9413	12.9651	31.8395	0	0.25532	0.177345	0.235498	0.337055	0.115562	1.64	0.393669	0.917974
ADAM15	8751	ENSG00000143537	1	227.62	91.4025	80.7936	81.4038	57.7939	41.2172	177.549	101.228	408.92	103.511	263.105	212.726	115.788	226.739	152.679	531.545	249.222	123.492	304.184	377.189
ADAM17	6868	ENSG00000151694	2	71.042	43.7039	80.7304	27.9457	53.7251	80.5795	38.9071	82.1254	59.2114	61.7358	46.8942	45.0685	31.3006	35.5303	20.0555	68.0419	20.7389	36.9411	26.8916	22.1953
ADAM18	8749	ENSG00000168619	8	0	0.0215929	0.00902318	0.0170765	0.0156793	0.366006	0	0	0.0191272	0	0	0	0	0.0122307	0.00636482	0	0	0	0	0.0163924
ADAM19	8728	ENSG00000135074	5	2.35465	27.0486	0.884272	33.3419	150.411	43.3384	56.2445	12.8707	103.363	11.6178	19.2926	0.238038	0.183511	0.678805	0.254593	0.233346	25.6814	32.4516	30.8962	9.93379
ADAM2	2515	ENSG00000104755	8	0	0	0.099255	0	0	0.474144	0	0	0.00637573	0	0	0	0.031915	0.0244614	0.318241	0	0	0	0	0
ADAM20	8748	ENSG00000134007	14	0.0976019	0.215928	0.22558	0.0597678	0.0470379	0.0166366	0.0379582	0.0259316	0.0127515	0.0726113	0.111105	0	0.143617	0.0428075	0.152756	0.0518546	0.168898	0.123	0.0475117	1.68842
ADAM20P1	317760	ENSG00000259158	14	0.146403	0.165545	0.162417	0.0256148	0.0235189	0.0166366	0.0284686	0.00864387	0	0.112951	0.0714247	0.0793459	0.239362	0.103961	0.140026	0.00864244	0.106672	0.205	0.135748	0.0327848
ADAM21	8747	ENSG00000139985	14	1.01262	0.439055	0.324835	2.73224	0.595813	0.390961	0.0759164	0.924894	0.350665	0.4276	0.277763	0.158692	0.343086	0.495344	0.35643	0.276558	0.995609	0.0410001	0.135748	0.508164
ADAM21P1	145241	ENSG00000235812	14	0.048801	0.0215929	0	0.187842	0.0783965	0.0748648	0.00948955	0.069151	0	0.153291	0.0396804	0	0.031915	0.00611536	0.0572833	0.0172849	0.231123	0	0.00678739	0
ADAM22	53616	ENSG00000008277	7	5.1607	15.5468	36.4807	15.8812	0.188151	6.13892	5.02946	14.176	0.580191	6.26071	6.32505	3.9673	5.45746	17.7345	19.8328	10.8117	13.494	6.62151	0.244346	14.8023
ADAM23	8745	ENSG00000114948	2	0.341607	0.395869	0.17144	3.03108	20.4693	9.54942	0.294176	30.9364	1.88084	2.93673	1.96815	0.39673	0.0718087	0.116192	0.120931	0.0864244	0.577809	2.84951	0.217196	0.655696
ADAM28	10863	ENSG00000042980	8	0.963819	0.0143952	0.415066	0.119536	0.109755	0.0831831	4.536	0.397618	7.63812	0.411464	117.962	0	0.0398937	0.195692	0.0827426	0	15.263	0.799502	0.0610865	0.442595
ADAM29	11086	ENSG00000168594	4	0	0.0287905	0	0.0170765	0	0	0.0189791	0	0	0	0	0	0	0.0305768	0.0572833	0.0518546	0.0177787	0.0615001	0.0135748	0
ADAM30	11085	ENSG00000134249	1	0.0244005	0.0143952	0.00902318	0.00853826	0.0313586	0	0.0379582	0.069151	0	0.0403396	0.0158722	0	0.00797875	0.0305768	0.0127296	0.00864244	0	0	0.0135748	0.0163924
ADAM32	203102	ENSG00000197140	8	0.585611	1.42513	0.694785	2.22849	0.258708	1.06474	0.218259	0.276604	0.401671	2.15414	3.5633	0.317384	0.031915	1.16192	8.64979	0.155564	0.0533362	0.307501	0.101811	0.0327848
ADAM33	80332	ENSG00000149451	20	0.134203	0.892504	2.69793	0.0597678	17.5059	0.0582282	0.0759164	0.0605071	0.070133	0.0806792	0.0158722	0	0	0.0428075	0.0190944	0.0518546	0.0266681	0	0.0678739	0.0327848
ADAM3A	1587	ENSG00000197475	8	0.0122002	0.0143952	0	0.00853826	0.00783965	0.174685	0	0	0	0	0	0	0	0.0794997	0.0127296	0	0	0	0	0
ADAM3B	1596	ENSG00000260089	16	0	0	0.0180464	0	0	0.0166366	0	0	0	0	0.00793607	0	0	0	0.00636482	0	0.0444468	0	0	0
ADAM5	255926	ENSG00000196115	8	0	0.0143952	0	0.0597678	0	0.0665465	0	0.0259316	0.00637573	0	0.0238082	0	0	0.0794997	0.0127296	0	0	0	0	0
ADAM7	8756	ENSG00000069206	8	0	0	0	0	0.0627172	0	0.0189791	0	0	0	0	0	0	0	0	0	0	0	0	0
ADAM8	101	ENSG00000151651	10	4.69709	14.4816	1.40762	1.99795	0.133274	6.20546	137.038	3.25874	85.2881	3.445	10.6899	2.53907	5.00267	2.40334	5.05366	5.74722	177.014	5.67851	0.902723	4.29481
ADAM9	8754	ENSG00000168615	8	182.211	428.352	469.927	857.608	912.558	288.82	609.039	153.481	596.271	83.5272	223.115	132.27	179.538	216.618	112.963	133.094	336.542	214.923	207.81	107.813
ADAMDEC1	27299	ENSG00000134028	8	0	0.00719762	0	0	0	0.0166366	0	0	0	0.00806793	0	0	0	0	0	0	0	0	0	0
ADAMTS1	9510	ENSG00000154734	21	21.1308	378.148	173.886	91.5387	846.69	28.5901	23.4297	6.4224	2.64593	267.032	4.67435	16.742	2.05054	3.71202	156.88	8.90171	1.31563	35.4651	0.400456	16.4907
ADAMTS10	81794	ENSG00000142303	19	0.183004	1.00047	3.39272	0.742828	4.37452	53.7613	0.0474477	1.27929	0.0765088	0.137155	2.66652	0.714113	0.0718087	0.25073	0.101837	0.00864244	0.69337	0.1435	0.108598	0.655696
ADAMTS12	81792	ENSG00000151388	5	0.305006	4.38335	0.261672	104.448	204.858	2.01303	92.3143	19.8377	54.946	53.3532	0.134913	0.0793459	0.175532	0.709382	4.37263	0.74325	0.408911	31.6111	0.12896	0.721265
ADAMTS13	11093	ENSG00000160323	9	2.03744	3.0158	17.4869	2.16872	1.04267	19.731	0.493456	7.03611	0.337914	4.71974	20.2925	0	10.133	19.7037	10.3174	6.81024	20.7656	3.46451	2.87107	19.1463
ADAMTS14	140766	ENSG00000138316	10	0.549011	2.08731	0.433113	0.264686	20.3125	2.77832	9.18588	3.5267	0.0573816	1.06497	1.03169	0.158692	0.031915	0.0733843	0.0127296	0.0518546	0.257792	0.307501	0.271496	1.90152
ADAMTS15	170689	ENSG00000166106	11	0.780815	0.827726	44.1324	4.80704	5.94245	70.7473	205.316	9.50826	1.88722	13.1023	4.39658	0.39673	21.4708	7.93774	18.0188	0.129637	4.78248	16.4	0.0610865	59.5536
ADAMTS16	170690	ENSG00000145536	5	0.183004	3.88671	1.32641	0.034153	7.93372	2.57036	13.5985	3.69958	1.70232	0.00806793	5.0156	0.634767	0.0159575	0.0794997	0.0190944	0.103709	0	0.840502	0.108598	0.0655696
ADAMTS17	170691	ENSG00000140470	15	11.1754	2.14489	1.20008	0.973361	0.0862361	0.14973	1.02487	1.62505	1.39628	6.38173	0.134913	3.09449	5.60906	7.27728	5.64559	0	3.04905	7.62602	6.09508	6.52417
ADAMTS18	170692	ENSG00000140873	16	0.048801	0.734157	0.333858	0.0426913	0	0	0.0284686	0.777949	0.108387	0.0484076	0.00793607	0	0	0	1.75669	0	0.0800043	2.0705	0	0.0327848
ADAMTS19	171019	ENSG00000145808	5	0.0976019	0.0287905	0.0180464	0.0256148	0.00783965	0.0249549	0	0.0345755	0.0318787	0.500211	0.285699	0	2.1383	35.518	7.3259	0.259273	8.97826	0.676501	0.733038	3.95057
ADAMTS19-AS1	103689846	ENSG00000249421	5	0.0122002	0	0	0	0	0	0	0	0.00637573	0.0161359	0.00793607	0	0.231384	2.20153	1.07565	0.0950668	0.897826	0	0.115386	0.262278
ADAMTS2	9509	ENSG00000087116	5	0.280606	0.827726	0.22558	0.128074	620.116	239.95	0.19928	19.1462	0.159393	0.201698	2.11893	0.555421	0.06383	0.152884	0.17185	0.38891	0.27557	0.369001	0.257921	0.606518
ADAMTS20	80070	ENSG00000173157	12	0.0244005	0.00719762	0.0180464	0.0170765	0	0.0665465	0.0189791	0	0.00637573	0.258174	0.158721	0.0793459	0.00797875	0.00611536	3.15058	1.40872	0	1.2505	0.0407243	0.0163924
ADAMTS3	9508	ENSG00000156140	4	0.683213	21.1178	6.73129	0.794058	0.925078	2.60363	0.740185	3.48348	0.624822	9.74605	2.09512	1.50757	0.0797875	0.220153	0.897439	2.00505	0.746707	2.64451	1.6154	3.31126
ADAMTS4	9507	ENSG00000158859	1	2.97686	0.777343	1.08278	0.110997	81.2031	0.906696	0.0379582	0.864387	0.172145	0.451804	0.349187	0.555421	0.231384	17.6673	2.44409	0.67411	0.0800043	0.2255	0.15611	0.573734
ADAMTS5	11096	ENSG00000154736	21	0.170803	211.919	2.50845	3.82514	59.6519	86.4356	0.00948955	1.33116	0.382544	73.1761	0.0634886	1.42823	0.0159575	0.0244614	0.133661	0.0691395	0.0800043	0.0820002	0.0475117	0.0983543
ADAMTS6	11174	ENSG00000049192	5	0.146403	6.46346	0.288742	79.235	78.569	8.44309	8.93915	8.92912	3.12411	0.38726	0.738055	0.238038	0.103724	0.214038	1.33025	0.207419	0.204455	6.15001	0.12896	0.999936
ADAMTS7	11173	ENSG00000136378	15	0.951619	21.6648	75.1451	0.776981	44.7409	37.7319	1.06283	4.76277	4.13147	42.0258	5.99174	8.17263	0.941492	0.360806	0.070013	0.129637	2.34679	9.36852	0.332582	2.83588
ADAMTS8	11095	ENSG00000134917	11	0.0610012	0.0719762	10.909	0	0.0470379	0.19964	0.0474477	1.00269	0.0255029	3.66284	0.238082	0.0793459	0.119681	0.0366922	0.0190944	0.0345698	0.0533362	0.0820002	0.033937	0.0327848
ADAMTS9	56999	ENSG00000163638	3	0.280606	3.67078	128.761	0.0597678	0.964277	28.4736	20.1273	46.1756	1.41541	16.7248	3.33315	0.476075	0.00797875	0.0611536	0.101837	0.138279	0.240013	0.287001	0.176472	0.442595
ADAMTS9-AS1	101929335	ENSG00000241158	3	0	0	0.189487	0	0	0.0499099	0.0569373	0.069151	0.00637573	0.0564755	0	0	0	0.00611536	0	0.00864244	0	0	0	0.0655696
ADAMTS9-AS2	100507098	ENSG00000241684	3	0.0122002	0.100767	0	0	0.0470379	0.0415916	0.531415	0.492701	0.0446301	0.0242038	0.00793607	0	0	0	0	0	0	0	0	0
ADAMTSL1	92949	ENSG00000178031	9	0.0976019	0.215928	0.59553	0.24761	114.412	5.93096	47.22	0.302536	0.191272	1.60552	0.103169	0	0.0398937	0.214038	0.114567	2.66187	0.00888936	17.22	0.0407243	0.475379
ADAMTSL2	9719	ENSG00000197859	9	0.048801	0.0143952	0.0541391	0.0853826	0.0156793	0.14973	1.53731	0.103726	0.0573816	0.0403396	0.0872968	0	0.0239362	0.085615	0.0445537	0.0172849	0.728928	0.0410001	0.0610865	0.163924
ADAMTSL3	57188	ENSG00000156218	15	0.0244005	42.0269	67.2678	4.20936	0.0235189	0.657147	0	3.47484	0.0510058	0.0806792	8.17416	5.23683	0.901598	1.51661	11.6922	0.138279	14.783	14.9035	1.96834	5.14721
ADAMTSL4	54507	ENSG00000143382	1	12.5174	3.33969	9.36606	31.2159	31.6957	5.40691	10.3721	30.2708	44.6237	4.62292	18.9117	2.9358	1.43617	1.98749	1.47027	2.65323	4.16022	3.19801	20.0092	6.98316
ADAMTSL4-AS1	574406	ENSG00000203804	1	0.0610012	0.136755	0.108278	0	0.0627172	0.0831831	0.0948955	0.0864387	0.0255029	0.274309	0.539653	4.91945	0.06383	0.103961	0.133661	0.155564	0.506694	0.0410001	0.0814487	0.295063
ADAMTSL5	339366	ENSG00000185761	19	2.12284	0.187138	9.47434	7.75274	21.9667	5.18231	11.9378	5.73953	0.771463	0.0645434	3.03158	0.952151	3.90959	7.80932	7.28135	0.70868	3.57352	6.21151	0.475117	7.26183
ADAP1	11033	ENSG00000105963	7	4.89229	3.53403	3.8529	0.324454	0.109755	4.15084	1.6322	3.51806	6.63713	4.31634	1.30945	2.53907	1.26862	3.16164	0.101837	0.544474	22.9079	6.74451	1.65612	13.3926
ADAP2	55803	ENSG00000184060	17	0.256205	1.30997	10.8098	1.10143	0.0313586	1.48066	1.25262	0.406262	0.0255029	0.363057	0.936457	2.06299	1.06915	1.77346	1.2666	0.42348	1.49341	0.861002	0.0610865	3.91778
ADAR	103	ENSG00000160710	1	453.983	414.863	402.921	227.784	137.649	312.943	276.877	497.68	265.766	887.706	434.262	488.295	272.323	962.032	321.71	687.013	571.968	320.006	583.702	565.8
ADARB1	104	ENSG00000197381	21	32.7332	32.2237	17.3516	108.376	70.1648	47.0068	18.4572	15.4207	3.48115	51.1668	20.8798	57.7638	14.3458	14.3833	14.6073	1.65935	20.3211	18.7985	3.71949	19.3594
ADARB2	105	ENSG00000185736	10	0.0244005	0.0143952	0.00902318	0.00853826	0.0156793	0.0582282	0.00948955	0.0777949	0.0127515	0	0.0714247	0	0.0159575	0.226268	0.432808	0	0.862268	0.1025	0.0814487	0.147532
ADARB2-AS1	642394	ENSG00000205696	10	0.0122002	0	0	0	0	0	0	0.0172878	0	0	0	0	0.103724	0	0.0572833	0.0950668	0	0.0205	0	0.213101
ADAT1	23536	ENSG00000065457	16	42.2494	46.95	29.3795	19.4331	9.4311	38.0064	20.9529	23.7879	16.035	23.6713	24.5225	59.5094	29.8724	57.7168	51.5932	80.4957	32.0373	56.2931	16.8531	33.4077
ADAT2	134637	ENSG00000189007	6	11.2608	13.1644	22.0527	13.3453	7.14976	15.7632	9.69831	31.7144	3.80631	7.05137	33.7362	9.04543	7.0213	10.7569	18.9926	2.4026	4.05355	8.17952	19.1201	9.95018
ADAT3	113179	ENSG00000213638	19	4.74589	2.1089	4.50257	2.98839	0.760446	2.03799	4.11846	3.84652	1.59393	4.54224	1.70626	3.01514	11.9282	4.88617	3.08057	4.06195	2.09789	5.28901	8.47066	4.36038
ADCK1	57143	ENSG00000063761	14	11.7976	8.85307	14.5995	5.58402	2.22646	8.33495	1.61322	12.4299	3.45565	8.06793	2.77763	6.82375	9.00003	8.55539	10.2855	9.22148	15.0497	8.30252	11.6947	7.40936
ADCK2	90956	ENSG00000133597	7	26.6575	41.1919	24.922	15.3347	6.82049	38.572	13.7314	40.4533	9.69749	25.6479	18.5466	96.0879	19.6357	49.5405	35.6048	54.6634	45.1846	23.6571	28.9618	27.0474
ADCK5	203054	ENSG00000173137	8	10.5288	4.34736	17.3245	5.07172	10.5287	17.6847	9.4421	27.2369	15.4038	18.8709	26.197	0	32.1703	20.4987	37.4124	27.3447	26.0992	17.302	11.8644	26.6868
ADCY1	107	ENSG00000164742	7	1.31763	4.28258	2.27384	0.307377	0.0783965	57.2633	0.19928	218.517	0.216775	117.913	0.238082	16.5039	0.239362	32.4787	52.2042	0.138279	47.1847	9.88102	0.223984	76.7
ADCY10	55811	ENSG00000143199	1	0.353807	0.122359	0.270695	0.110997	0.0705568	0.108138	0.0664268	0.38033	0.0510058	0.443736	0.119041	0.39673	0.135639	0.293537	0.3437	0.190134	0.133341	0.164	0.169685	1.09829
ADCY10P1	221442	ENSG00000161912	6	0.780815	1.10123	1.43469	1.76742	1.34058	1.20616	4.16591	0.26796	1.35166	1.02463	3.39664	1.19019	3.11969	9.66227	1.86489	2.45445	0.70226	1.5785	0.291858	0.672088
ADCY2	108	ENSG00000078295	5	0.0366007	0.0719762	0	0.00853826	0.00783965	0.124775	0	0.15559	0.0382544	0	0.18253	0.317384	0.111702	25.5989	3.97165	49.2792	8.5249	0.0615001	0.0407243	2.3769
ADCY3	109	ENSG00000138031	2	82.6688	58.6246	37.771	48.318	24.5851	72.2778	45.2177	42.5192	49.6223	13.6267	47.9418	33.6427	16.8511	41.2542	28.1452	83.9181	11.5384	44.3006	48.0954	32.7192
ADCY4	196883	ENSG00000129467	14	0.158603	0.367078	0.144371	0.0597678	0.00783965	0.00831831	0.0664268	0.0345755	0.070133	0.169426	0.0317443	0	0.199469	0.134538	0.0636482	0.276558	6.08033	0.0615001	1.30318	0.40981
ADCY5	111	ENSG00000173175	3	0.488009	0.906899	8.3284	0.221995	0.250869	7.05393	0.132854	0.388974	0.235902	0.217834	0.476164	0.39673	33.391	0.929535	0.114567	0.440764	528.108	0.902002	1.43893	0.770442
ADCY6	112	ENSG00000174233	12	74.5312	83.3628	229.18	32.4795	46.8811	50.1262	34.2478	49.2182	46.7532	74.5073	101.947	53.0031	114.942	262.52	172.455	136.144	307.039	154.181	245.065	167.038
ADCY7	113	ENSG00000121281	16	15.4577	12.4591	19.0389	4.74727	24.3499	3.06114	18.9506	39.5457	14.1669	16.273	25.9986	19.2811	1.69149	0.128423	2.31679	3.59525	4.57802	14.309	1.724	16.9005
ADCY8	114	ENSG00000155897	8	0	0.892504	0	1.2722	0.0156793	0	0	11.1592	0.0191272	0	0	0	0.00797875	0.0305768	0.0572833	0.0691395	0	0.0205	0	0.0655696
ADCY9	115	ENSG00000162104	16	22.6558	36.8878	36.4446	21.1237	77.1265	61.7219	55.3051	46.6078	6.79653	0.298513	23.094	53.4791	32.5373	70.131	81.1705	40.8874	24.8636	41.3896	40.7515	69.3726
ADCYAP1	116	ENSG00000141433	18	7.46655	20.1173	0.0451159	1.99795	0.21951	4.50021	0	0.0172878	0.00637573	0.137155	0.119041	0.0793459	0.0159575	0.0122307	0.00636482	0.0172849	0.551141	0.0820002	0	0.081962
ADCYAP1R1	117	ENSG00000078549	7	0.048801	0.0503833	0.0812086	0	0.0940758	0.482462	0.0189791	0.743373	0.0255029	0.0806792	0.206338	0	0.00797875	0.0244614	0.00636482	0.0432122	0.0355574	0.1025	0.0203622	0.0163924
ADD1	118	ENSG00000087274	4	116.195	271.789	222.683	309.187	126.501	184.126	247.839	188.203	96.5795	228.298	96.9471	125.922	181.421	207.61	109.15	114.089	121.989	206.087	69.2857	119.91
ADD2	119	ENSG00000075340	2	0.854017	122.611	3.47392	14.9163	0.133274	0.241231	0.740185	127.454	2.05299	165.449	201.338	2.61842	0.151596	0.158999	0.299146	0.077782	0.14223	16.5025	0.122173	0.655696
ADD3	120	ENSG00000148700	10	39.053	52.6578	207.732	38.7552	45.1564	98.572	69.5584	56.5655	74.3665	26.2127	48.4497	59.3507	9.65428	114.204	104.421	6.87938	13.2096	92.2707	20.878	108.223
ADGB	79747	ENSG00000118492	6	0	0.0359881	0	0.0597678	0.00783965	0.0748648	0.0379582	0.0259316	0.0382544	0.00806793	0.0158722	0	0	0.0122307	0.0381889	0	0.0355574	0	0	0.0327848
ADGRA1	84435	ENSG00000197177	10	0	4.91597	0.0270696	0	0	0	0.0569373	0.0172878	0.0191272	0.00806793	0	0	0	0.0183461	0	0	0.0266681	0	0.0542991	0.0327848
ADGRA2	25960	ENSG00000020181	8	4.73369	3.13096	11.7933	9.09324	210.651	252.461	0.341624	31.5761	0.618446	0.709977	5.11083	24.4385	0.558512	0.50146	1.29206	0.432122	8.92492	1.2095	0.461543	1.63924
ADGRA3	166647	ENSG00000152990	4	29.3538	17.8573	92.3342	45.1674	32.1347	38.6469	69.7102	154.103	72.084	99.7115	67.3931	71.7287	45.6544	40.924	43.9427	0.371625	19.5744	72.9187	3.38012	42.1121
ADGRB1	575	ENSG00000181790	8	0	0.359881	0.703808	0.170765	0.0627172	17.1524	0.218259	12.4817	0.0446301	0.242038	0.507909	1.66626	0.0877662	3.11883	2.13221	0.440764	7.80486	1.64	0.0542991	4.06531
ADGRB2	576	ENSG00000121753	1	10.6142	18.3899	31.1571	3.50069	29.5633	39.7699	2.77095	73.058	6.79653	85.6814	2.73001	5.8716	18.3192	69.3849	130.663	3.6039	13.4229	68.6752	5.81001	48.5379
ADGRB3	577	ENSG00000135298	6	0	0.201533	0.00902318	0.00853826	0.0940758	3.61847	0.0379582	0.0172878	0.0255029	0.185562	0.150785	0.0793459	0.0159575	0	0.101837	0.0259273	0	0.307501	0	0
ADGRD1	283383	ENSG00000111452	12	0.0244005	0.0791738	0.0721855	0.00853826	0.133274	0.108138	7.95224	0.656934	0.0127515	0	0.0317443	0.39673	0.031915	0.0244614	0.0636482	0.0518546	5.61808	0.328001	0.0882361	0.0655696
ADGRD2	347088	ENSG00000180264	9	0.0122002	0.0647785	0.0451159	0	0	0.00831831	0.00948955	0.0345755	0.0255029	0.0645434	0.00793607	0	0	0.0122307	0.0318241	0.0172849	0.0266681	0	0.0882361	0
ADGRE1	2015	ENSG00000174837	19	0.0732014	4.20341	0.0360927	0.0256148	0.172472	32.2335	0.104385	0.0777949	0.0191272	0.0403396	0.00793607	4.76075	0.0159575	0.0183461	0.0381889	0.0604971	0.0533362	4.20251	0.0475117	0.0163924
ADGRE2	30817	ENSG00000127507	19	12.249	0.583007	0.153394	0.119536	0.235189	0.382642	0.455498	9.79351	15.0467	0.104883	0.722183	0.476075	0.167554	14.1081	0.17185	0.216061	2.72904	1.8655	4.76475	0.491772
ADGRE3	84658	ENSG00000131355	19	0.0122002	0.00719762	0.0270696	0.0170765	0.00783965	0	0	0.0172878	0.00637573	0.00806793	0.0158722	0	0	0.0122307	0.0254593	0	0	0	0	0
ADGRE4P	326342	ENSG00000268758	19	0.0366007	0.0143952	0.00902318	0.00853826	0.0156793	0.341051	0	0	0.0127515	0	0.0158722	0.0793459	0.00797875	0.0183461	0	0	0	0.0820002	0	0.0163924
ADGRE5	976	ENSG00000123146	19	82.7542	49.1741	11.7482	48.7705	72.454	11.6207	378.481	160.162	64.6626	2.75116	2.03957	9.60085	8.17821	12.5365	8.68161	30.4041	25.0147	33.6201	70.1477	5.22917
ADGRF1	266977	ENSG00000153292	6	109.778	0.187138	3.04984	6.86476	0.101915	0.341051	64.434	0.0950826	265.919	1.7104	76.9561	0.714113	0.89362	0.220153	0.267322	5.56573	424.938	0.861002	13.9277	4.75379
ADGRF2	222611	ENSG00000164393	6	0.134203	0.0575809	0.234603	0	0.0313586	0.374324	0.0759164	0	0.17852	0.0161359	0.0714247	0.158692	0.103724	0	0.108202	0.0172849	0.0355574	0.0205	0.101811	0
ADGRF3	165082	ENSG00000173567	2	0.780815	1.13722	0.586507	0.102459	0.0705568	1.68862	0.493456	0.15559	0.401671	1.27473	0.277763	0.476075	0.566491	0.177345	0.216404	0.267916	0.675592	0.820002	1.13349	1.01633
ADGRF4	221393	ENSG00000153294	6	23.4855	0.115162	0.288742	0.264686	0.0783965	3.0445	4.50753	2.50672	37.5977	0.379192	0.126977	0.0793459	0.111702	0.146769	0.0636482	5.30646	1.6712	5.24801	1.54074	0.262278
ADGRF5	221395	ENSG00000069122	6	1.26883	0.15115	0.39702	0.0170765	0.180312	21.9437	309.539	0.233385	0.140266	36.2169	0.166657	0.0793459	0.119681	0.103961	0.120931	0.786462	3.18239	0.533001	0.475117	0.180316
ADGRG1	9289	ENSG00000205336	16	479.03	377.846	0.604553	32.7442	6.35795	16.6949	46.4608	46.9362	462.381	207.031	141.619	85.6936	179.49	193.337	56.736	205.984	290.842	432.858	285.301	88.9779
ADGRG2	10149	ENSG00000173698	X	0.902818	0.654983	0.261672	0.290301	0.0470379	16.7864	3.29287	1.67691	0.280532	0.492143	1.38881	0.872805	0.502661	0.373037	0.280052	0.103709	0.328906	2.39851	0.162897	0.75405
ADGRG3	222487	ENSG00000182885	16	0.414808	0.201533	0.0180464	0.00853826	0	0.0332733	0.0474477	0.224741	0.446301	0.177494	0.365059	0.0793459	0.223405	0.110076	0.0318241	0.0518546	0.0533362	0.574001	0.210409	0.0491772
ADGRG4	139378	ENSG00000156920	X	0.0244005	0	0	0.0853826	0	0	0	0.0950826	0.0318787	0.23397	0	0	0	0.0183461	0.00636482	0	0	0	0	0
ADGRG5	221188	ENSG00000159618	16	0.0854017	0.0143952	0.0631623	0.0683061	0.0156793	0.0415916	0	0.0345755	2.29526	0.145223	0.0714247	0	0.0239362	0.220153	0.439172	0.077782	0.27557	0.820002	0.0203622	0.672088
ADGRG6	57211	ENSG00000112414	6	70.4442	242.43	3.14909	48.1985	1.06619	18.9242	71.6461	6.14579	79.9006	34.6114	106.883	102.198	41.5693	33.5856	77.097	22.5222	54.2251	50.1636	79.1749	46.7347
ADGRG7	84873	ENSG00000144820	3	0.0244005	0.0431857	0.00902318	0.0768443	0.0313586	0.0499099	0	0	0.0382544	0.0161359	0	0	0.0398937	0.00611536	0.108202	0.0172849	0.0888936	0	0.0135748	0.0327848
ADGRL1	22859	ENSG00000072071	19	103.885	33.7208	68.3687	31.011	29.038	69.9487	11.4159	52.3041	15.2444	1.71847	88.757	82.8371	68.0587	121.683	74.9012	134.329	159.217	77.6337	55.867	85.1749
ADGRL2	23266	ENSG00000117114	1	68.0407	22.5429	594.673	78.2958	91.5514	140.546	41.27	46.9362	35.9209	241.626	29.6412	107.672	10.8591	0.819458	100.959	15.7206	0.266681	40.4671	10.758	6.01601
ADGRL3	23284	ENSG00000150471	4	0.0244005	2.36802	0.0541391	12.8928	0.619332	33.0237	0.0284686	2.36842	0.210399	17.3057	0.0872968	0.317384	0	0.0244614	5.07276	0.285201	0.0533362	1.435	0.0814487	0.34424
ADGRL4	64123	ENSG00000162618	1	0	0.0359881	0	0.034153	0.0156793	0.798558	0	0.0172878	0.070133	0.0564755	0.00793607	0	0.0239362	0.0122307	0	0.0172849	0	5.51451	0.0407243	0.081962
ADGRV1	84059	ENSG00000164199	5	10.602	15.9355	0.893295	3.42384	5.64455	0.133093	3.52062	0.717441	1.54293	1.18599	19.0228	13.0921	99.9019	19.5692	50.0466	11.7624	22.4279	58.8761	12.4956	93.9612
ADH1A	124	ENSG00000187758	4	0.0244005	0.00719762	0.0360927	0	0	0	0.0284686	0.00864387	0.00637573	0	0.0158722	0	0.00797875	0.0183461	0	0.0259273	0.00888936	0.0205	0.00678739	0.34424
ADH1B	125	ENSG00000196616	4	0.0122002	0	0.126325	0.00853826	0.619332	0	0.00948955	0	0	0.00806793	0	0	0.00797875	0.0122307	0.00636482	0	0.0711149	0	0	0.0327848
ADH1C	126	ENSG00000248144	4	0.244005	0.0503833	36.8146	0	0.203831	0.0499099	0.635799	0.0345755	0.127515	0.00806793	0	0	0.119681	0.0122307	0.0127296	0.103709	8.12488	0.451001	0.746613	5.09803
ADH4	127	ENSG00000198099	4	0.0366007	0.0143952	0.189487	0.00853826	0.00783965	0	0.00948955	0.00864387	0	0.0403396	0.0238082	0	0.0159575	0.0428075	0.00636482	0.0172849	0.0177787	0	0	0.163924
ADH5	128	ENSG00000197894	4	108.643	123.907	228.792	180.362	202.059	182.03	137.56	143.86	73.136	162.69	77.837	168.134	102.822	144.971	121.861	162.625	48.9004	137.022	115.752	91.5679
ADH6	130	ENSG00000172955	4	0.158603	0.0719762	5.9553	0.0426913	0.525256	0.0332733	0.19928	0.233385	0.140266	0.879404	0.0872968	0	0.0478725	0.189576	0.0827426	0.0432122	0.0177787	0	0.00678739	0.0163924
ADH7	131	ENSG00000196344	4	0.0244005	0	0.00902318	0.00853826	0.00783965	0	0.0569373	0.0345755	0.00637573	0.0161359	0	0	0.0478725	0.0183461	0.00636482	0.0172849	0.0888936	0	0.0135748	0.0327848
ADHFE1	137872	ENSG00000147576	8	1.73243	6.39148	0.351904	1.40027	0.580134	1.13129	0.692737	2.34249	0.739585	2.43651	1.77768	1.42823	3.53458	0.470883	2.92145	0.0691395	1.78676	2.91101	0.488692	2.93424
ADI1	55256	ENSG00000182551	2	122.905	72.9478	94.4366	59.3921	33.3734	77.8844	83.6598	43.738	76.3366	65.8665	55.1081	25.9461	125.841	29.1703	60.3321	40.9565	31.4506	84.8907	68.987	67.0777
ADIG	149685	ENSG00000182035	20	0.0366007	0.0143952	0	0	0	0.0166366	0	0	0	0	0	0	0.031915	0	0	0	0.00888936	0	0.0135748	0
ADIPOQ	9370	ENSG00000181092	3	0	0	0	0	0	0	0	0	0	0.459872	0.0238082	0	0.0797875	0.0917304	0.0127296	0	0.106672	0.369001	0.230771	0.0327848
ADIPOQ-AS1	100874095	ENSG00000226482	3	0	0	0	0	0	0.0166366	0	0	0	0	0.00793607	0	0	0.0122307	0.0127296	0	0	0	0	0.0163924
ADIPOR1	51094	ENSG00000159346	1	201.548	123.806	65.2827	103.689	65.1396	195.838	106.919	154.509	129.835	114.323	182.649	239.625	181.756	105.282	176.662	187.221	274.352	175.993	173.031	343.453
ADIPOR2	79602	ENSG00000006831	12	82.0954	96.3977	103.433	225.897	55.9437	38.1395	86.7155	192.957	117.938	173.299	107.026	0	140.498	98.0109	177.738	72.0693	107.268	165.353	193.461	202.839
ADIRF	10974	ENSG00000148671	10	0.0122002	0.00719762	0	0.0170765	0	0.0166366	0.0189791	0.0259316	0	0.0161359	0	2.9358	0.0159575	0.0122307	0.0127296	0.0172849	0.0533362	0	0.00678739	0
ADK	132	ENSG00000156110	10	69.5536	32.6628	28.802	180.166	23.6601	26.2859	59.8126	46.5991	47.1421	36.3863	70.3136	29.5167	29.9442	67.0244	35.522	42.9011	20.1522	38.1301	116.94	88.6173
ADM	133	ENSG00000148926	11	16.1409	6.65779	8.49081	189.66	237.581	24.5307	30.6797	53.9291	23.4691	6.34946	5.1267	1.58692	0.6383	2.47672	2.22132	23.3	3.46685	9.14302	8.52496	2.47525
ADM2	79924	ENSG00000128165	22	38.1501	23.529	26.7537	9.98976	53.8427	12.9682	2.35341	8.20304	10.5901	13.6751	30.3237	3.8086	36.1437	25.232	21.1503	27.3015	7.79597	16.072	17.016	4.08171
ADM5	199800	ENSG00000224420	19	0.951619	2.02973	3.05886	3.35554	0.282227	1.25607	0.986913	0.293892	1.18589	1.71847	7.15834	3.17384	1.95479	2.53176	1.97946	2.6273	1.02228	5.55551	0.882361	0.163924
ADNP	23394	ENSG00000101126	20	184.138	179.681	258.054	178.509	84.5428	306.106	110.373	154.086	86.168	180.625	146.484	162.58	495.121	242.743	247.986	219.527	191.975	231.118	307.428	177.087
ADNP-AS1	101927631	ENSG00000259456	20	1.90324	1.55469	2.6077	1.25512	0.384143	3.84306	1.0913	1.29658	0.835221	0.81486	1.61896	0.793459	6.87768	1.3148	2.74324	1.57292	1.87566	1.4555	3.38691	4.55708
ADNP2	22850	ENSG00000101544	18	42.0176	74.5169	83.5366	45.0905	24.8046	30.2953	45.2556	50.7914	20.1537	76.7421	62.076	63.08	29.1464	70.6813	64.7429	39.9799	44.9535	43.5216	42.1836	36.178
ADO	84890	ENSG00000181915	10	24.1077	27.7468	32.5015	33.6578	14.0251	15.0562	32.179	59.2019	13.6313	73.2487	33.3712	22.1375	19.4681	26.3144	39.5446	21.9864	20.1611	35.3626	36.2175	40.5384
ADORA1	134	ENSG00000163485	1	42.0542	8.24127	8.88784	0.034153	0.517417	5.14904	0.82559	6.24952	0.586567	19.9197	21.2607	10.8704	0.207447	4.12175	2.72414	2.08283	39.1576	9.57352	47.0773	12.5566
ADORA2A	135	ENSG00000128271	22	16.6777	6.26192	3.32053	7.35144	17.0748	4.89117	5.19078	9.56012	5.84654	4.55031	4.60292	0.476075	20.3618	8.06616	46.4759	38.5626	7.88486	5.55551	191.791	12.114
ADORA2A-AS1	646023	ENSG00000178803	22	1.15902	0.942888	0.360927	0.19638	0.972116	0.524054	0.180301	0.207453	0.0892602	0.66157	0.777735	0.0793459	0.694151	0.305768	2.966	2.09147	0.462247	0.656001	4.36429	1.70481
ADORA2B	136	ENSG00000170425	17	23.2537	50.6496	3.15811	41.5728	34.1338	71.3462	100.94	23.5373	37.0175	3.04968	31.5776	65.2223	30.3192	0.794997	0.547374	6.41269	13.1385	6.92901	5.2738	7.85196
ADPGK	83440	ENSG00000159322	15	32.6112	51.7005	62.4134	38.388	23.1191	32.3	45.5783	54.0329	81.3671	54.1842	52.4416	43.2435	28.0293	48.6477	35.4266	28.8398	35.4686	54.3456	47.4982	53.6687
ADPGK-AS1	100287559	ENSG00000260898	15	0.0976019	0.194336	0.135348	0.0853826	0.0862361	0.291141	0.132854	0.069151	0.108387	0.153291	0.293635	0.317384	0.175532	0.177345	0.114567	0.0864244	0.115562	0.0410001	0.101811	0.114747
ADPRH	141	ENSG00000144843	3	2.47665	17.6773	0.0541391	1.06728	5.17417	0.806876	0.854059	6.92374	4.90931	5.44585	0.92852	1.58692	1.28458	0.281307	0.286417	0.103709	2.99572	2.56251	0.0814487	0.475379
ADPRHL1	113622	ENSG00000153531	13	11.517	0.611797	7.85919	9.94707	0.22735	20.2301	6.74707	8.50557	4.10597	5.64755	2.76969	15.5518	12.6782	9.45435	7.20497	32.9536	11.6362	7.64652	4.77832	23.9001
ADPRHL2	54936	ENSG00000116863	1	88.3175	36.1176	30.6337	30.362	32.7932	38.7966	53.7867	55.6493	32.2357	65.4873	27.189	36.4991	35.274	33.1269	42.6952	64.101	15.8675	34.5016	29.369	37.9156
ADPRM	56985	ENSG00000170222	17	3.89188	3.43326	3.64537	5.47302	4.11581	8.35159	7.88581	10.0701	9.4042	4.7278	3.476	6.82375	2.37767	2.0303	5.0282	3.43105	2.169	3.11601	2.76925	4.75379
ADRA1A	148	ENSG00000120907	8	0	0	0.0180464	0.0256148	0	0	0.0189791	0	0	0.00806793	0.158721	0	0.0159575	0.0366922	0.0190944	0	0.0177787	0.0410001	0.00678739	0.0655696
ADRA1B	147	ENSG00000170214	5	0.658813	0.15115	2.17459	1.66496	2.03047	0.648829	2.96074	1.46081	2.26976	0.137155	0.0634886	0	0.0159575	0.140653	0	0	0.0444468	0.369001	0.271496	0.0655696
ADRA1D	146	ENSG00000171873	20	0.341607	0.251916	0.0902318	0.0426913	1.34842	9.20837	0.0854059	1.59912	0.650324	0.121019	0.0396804	0	0.00797875	0.0305768	0.0254593	0.00864244	0.0888936	0.0820002	0.0271496	0.131139
ADRA2A	150	ENSG00000150594	10	0.048801	0.374276	0.126325	0.102459	1.59929	1.35589	0.00948955	0.42355	0	1.14565	0.0555525	0	0.0558512	52.6471	0.630117	0.570401	0.0622255	0.266501	0.0135748	2.60639
ADRA2C	152	ENSG00000184160	4	0.0732014	6.05319	0.532368	0.461066	0	15.131	0.778143	17.184	0	0.104883	1.79355	3.01514	0.582449	44.5015	10.1837	3.21499	16.472	31.1191	0.0475117	4.5243
ADRB1	153	ENSG00000043591	10	5.46571	0.0143952	0	0.529372	0	0.108138	0.00948955	0.682866	0.0191272	0.209766	0.452356	0.634767	3.58246	0.898958	0.0127296	0.535831	3.88465	1.066	0.509054	1.03272
ADRB2	154	ENSG00000169252	5	24.0223	1.84259	0.17144	6.48908	0.407662	7.26189	55.3905	0.0345755	4.39925	0.121019	0.0714247	0.238038	0.0239362	0.51369	0.190944	0.872886	0.160008	3.03401	0.631227	0.360633
ADRB3	155	ENSG00000188778	8	0.0610012	0.0287905	0.0270696	0.0512295	0.0470379	0.14973	0.0189791	0.0172878	0	0.0968151	0.0238082	0	0.00797875	0.0489229	0.0572833	0.00864244	0.0177787	0.0205	0.00678739	0.0655696
ADRM1	11047	ENSG00000130706	20	113.84	137.575	69.8304	87.5001	54.6345	152.624	198.113	165.755	116.338	72.4258	101.121	256.922	427.031	89.217	101.538	156.316	103.819	327.96	170.228	91.0925
ADSL	158	ENSG00000239900	22	73.5308	53.5791	104.055	57.5564	56.0221	132.386	106.321	78.1752	49.6733	45.4466	123.596	5.55421	49.189	70.5101	46.4823	121.72	47.9848	76.6087	39.9506	52.4884
ADSS	159	ENSG00000035687	1	113.962	126.527	62.7472	119.177	31.7192	104.952	90.1697	71.554	69.7122	61.8729	106.621	101.404	82.7715	61.4166	167.382	87.643	180.045	93.8287	70.2155	142.581
ADSSL1	122622	ENSG00000185100	14	3.52587	7.90298	2.87839	1.5625	5.60535	9.86552	0.379582	3.10315	0.949984	36.6445	2.3332	2.14234	1.55586	1.96303	3.98438	20.6295	10.0361	17.343	2.00228	8.24537
ADTRP	84830	ENSG00000111863	6	1.65923	0.194336	0.0541391	2.57002	0.266548	1.8633	0.901507	7.34729	4.58415	33.4657	0.0158722	0	0.00797875	0.0305768	0	0	0.124451	0.840502	0.0950235	0
AEBP1	165	ENSG00000106624	7	0.841816	16.4394	65.1564	0.315916	66.3156	0.848468	0.20877	0.916251	0.650324	1.50063	0.531717	0.0793459	0.223405	0.440306	0.541009	0.527189	0.8356	20.6846	2.86428	2.03266
AEBP2	121536	ENSG00000139154	12	18.6664	34.1095	51.0261	68.6561	18.1645	16.9527	25.6787	50.7223	19.9688	47.4717	12.2533	8.56936	39.8139	21.7829	14.9828	17.4404	48.1981	35.8136	20.464	56.0292
AEN	64782	ENSG00000181026	15	33.5506	38.3993	53.9406	32.5052	16.4633	29.4635	42.3708	70.171	28.1042	18.8305	86.9635	34.0394	15.4468	45.535	68.0335	28.3731	45.9758	79.3762	34.0659	65.6679
AFAP1	60312	ENSG00000196526	4	47.2271	137.215	19.3728	146.004	159.788	99.9945	203.456	277.788	79.8751	103.576	70.2184	63.7941	39.1677	84.0801	39.6082	62.6577	41.4333	95.4277	35.8442	33.9814
AFAP1-AS1	84740	ENSG00000272620	4	160.933	0.942888	0.505298	0.845287	0.791804	0.781922	32.3119	93.302	37.9356	8.89085	1.46817	0	0.398937	0.703267	0.579198	0.397552	0.462247	1.2095	0.305433	1.44253
AFAP1L1	134265	ENSG00000157510	5	21.4358	16.1802	16.8373	4.59358	37.842	13.5755	25.9539	30.7117	15.5249	6.31719	2.03164	0.39673	0.31915	0.140653	0.394619	0.138279	0.648923	7.13402	0.217196	0.295063
AFAP1L2	84632	ENSG00000169129	10	23.7661	6.92411	14.8431	0.870902	0.0940758	15.2059	103.968	0.812524	40.1799	88.2389	0.912648	0.872805	0.0877662	2.95983	19.8391	8.30538	2.49791	1.0045	2.91858	2.54082
AFDN	4301	ENSG00000130396	6	170.645	123.842	221.88	75.4867	2.93203	40.9344	167.301	107.443	106.239	224.901	510.305	191.779	204.455	115.825	178.049	61.6465	200.58	191.675	208.658	145.614
AFDN-DT	653483	ENSG00000198221	6	1.39083	0.885307	2.19263	0.307377	0	0.266186	0.151833	0.198809	0.828845	2.02505	5.54732	0.793459	1.36437	0.837804	2.28497	0.760535	1.20006	1.312	1.07919	2.1638
AFF1	4299	ENSG00000172493	4	44.3113	61.1006	136.042	53.4836	40.6407	38.4389	68.5904	45.899	42.0798	33.7643	21.9432	21.8995	108.072	99.98	75.0666	58.155	63.7278	82.0822	47.6882	60.2748
AFF2	2334	ENSG00000155966	X	0.231804	5.47019	28.6847	0.0256148	0.862361	25.6204	0.0284686	0.907607	0.114763	14.7966	0.563461	0.0793459	0.031915	0.128423	0.67467	0.181491	0.106672	0	0.0407243	0.426202
AFF3	3899	ENSG00000144218	2	0.231804	0.158348	0.099255	0.24761	35.9918	7.87744	2.43881	12.8534	0.184896	0.104883	1.67451	0.634767	7.48406	139.968	250.615	0.665468	1.66231	64.1241	0.15611	0.606518
AFF4	27125	ENSG00000072364	5	169.766	230.676	204.682	234.828	171.602	172.846	189.649	152.927	73.0212	195.018	96.9074	71.0146	179.57	333.067	210.962	164.595	157.537	134.726	50.7765	172.35
AFG1L	246269	ENSG00000135537	6	5.90491	3.3181	5.71167	5.46448	1.85016	6.37183	7.22154	12.7929	2.63318	3.94522	3.69821	11.3465	5.94417	6.38444	3.72342	1.67663	4.56913	5.67851	4.5204	6.62253
AFG3L1P	172	ENSG00000223959	16	49.8502	37.8523	37.8974	16.2739	7.66718	18.4916	24.037	40.7213	25.9747	28.1651	40.3629	13.4888	13.7952	43.5047	41.4859	14.2255	24.2413	52.8286	11.4571	35.9977
AFG3L2	10939	ENSG00000141385	18	139.754	149.487	90.5657	142.999	34.0084	135.356	71.3139	101.142	84.1533	134.944	128.556	384.986	82.7955	85.0647	81.737	119.508	39.8866	86.1617	94.0325	103.403
AFM	173	ENSG00000079557	4	0	0.0287905	0.099255	0	0.00783965	0.0415916	0	0	0	0	0	0	0	0	0.0445537	0	0	0	0	0
AFMID	125061	ENSG00000183077	17	17.2999	21.0818	18.5878	26.11	6.81265	24.5474	12.5072	13.4844	9.23843	8.26962	17.9831	23.9625	13.4282	14.9031	25.803	30.0498	9.2805	30.1761	64.6702	20.8183
AFP	174	ENSG00000081051	4	1.02482	0.381474	0.442136	0.0597678	1.05051	0.474144	0.41754	0.302536	0.47818	0.00806793	0	0	0.135639	0.00611536	67.8362	0.414837	0.364464	0.471501	0.00678739	0
AFTPH	54812	ENSG00000119844	2	75.5683	59.913	46.713	44.1086	31.0607	29.1723	31.8754	36.797	51.331	31.9409	101.74	74.9025	81.1997	70.981	59.7529	80.2105	52.9184	61.2541	58.4802	116.829
AGA	175	ENSG00000038002	4	27.9385	41.9405	24.5791	10.2886	16.0478	12.4026	26.2955	22.5692	18.1644	15.5711	9.42806	12.5366	36.2953	16.1812	64.6347	38.5885	14.6852	29.2126	12.516	18.7365
AGAP1	116987	ENSG00000157985	2	82.9982	112.124	54.3286	88.149	39.8568	81.0786	47.9127	220.064	28.9649	61.3808	62.1315	37.1339	85.5162	66.4679	71.2032	56.9623	105.401	100.081	75.4826	74.3395
AGAP1-IT1	100506749	ENSG00000235529	2	0.390408	0.136755	0.099255	0.128074	0.0470379	0.648829	0.322645	0.605071	0.070133	0.0403396	0.293635	0.238038	1.85107	0.275191	1.06929	1.37415	4.24023	0.451001	0.251133	0.458987
AGAP2	116986	ENSG00000135439	12	0.463609	0.626193	2.97765	2.10041	1.82664	4.0427	0.180301	0.233385	3.03485	1.16985	0.277763	1.58692	2.23405	0.311883	1.68668	0.985238	12.9696	8.24102	3.40048	23.0477
AGAP2-AS1	100130776	ENSG00000255737	12	0.793015	2.92943	0.631623	18.2377	2.65764	1.85498	1.89791	2.93892	0.911729	1.95244	1.90466	9.28347	0.558512	2.66018	2.94055	1.05438	2.76459	1.6195	0.631227	4.5243
AGAP3	116988	ENSG00000133612	7	71.6764	27.4445	96.0698	53.1592	62.7799	101.217	99.0993	106.691	30.1126	80.1548	86.035	71.7287	51.3353	104.016	113.79	99.3621	101.463	93.4597	20.7423	49.4067
AGAP4	119016	ENSG00000188234	10	3.86748	1.36755	2.77012	3.19331	1.17595	2.4539	2.71401	2.35978	1.26877	2.49299	6.952	2.69776	0.398937	4.3786	0.483726	3.71625	3.16461	5.76051	2.83034	7.68803
AGAP5	729092	ENSG00000172650	10	3.61127	4.77922	6.89371	2.47609	1.14459	3.8597	3.57756	4.19228	1.38991	6.10742	5.02353	0	5.12235	4.70883	4.18168	5.49659	4.12467	5.59651	7.35753	10.0158
AGAP6	414189	ENSG00000204149	10	23.1073	49.2389	36.6973	22.8569	8.72553	12.7437	15.0125	21.2207	6.70727	24.7927	32.2601	4.12599	15.2474	16.6582	38.4689	23.5247	19.1566	36.7976	21.197	38.768
AGAP9	642517	ENSG00000204172	10	0.158603	0.539821	0.387997	0.170765	0.156793	0.0665465	0.379582	0.311179	0.0637573	0.354989	0.349187	0.793459	0.06383	0.220153	0.197309	0.0432122	0.124451	0.1435	0.230771	0.393417
AGBL1-AS1	727915	ENSG00000260125	15	0	0	0	0	0	0	0	0	0.0255029	0.00806793	0	0	0	0	0.00636482	0	0	0	0	0
AGBL2	79841	ENSG00000165923	11	0.976019	2.31044	0.0360927	2.49317	0.101915	2.57036	1.20517	1.96216	0.446301	0.863268	0.698374	0	0.933513	1.22919	1.92217	1.76306	0.631145	0.758502	0.434393	0.360633
AGBL3	340351	ENSG00000146856	7	1.02482	1.46112	3.21225	0.802596	0.501737	0.648829	1.5468	0.916251	2.206	0.750317	0.801543	2.14234	0.590427	1.54719	0.451902	1.57292	0.471136	2.05	0.305433	0.491772
AGBL4	84871	ENSG00000186094	1	0	0.115162	0.0721855	0	0.00783965	0.241231	0.0189791	0.11237	0	0.693841	0.00793607	0.158692	0	0.195692	2.41863	0.233346	0.240013	0.205	0	1.21304
AGBL4-IT1	100874313	ENSG00000225623	1	0	0	0	0	0	0	0	0	0	0	0	0	0	0	0.0127296	0.00864244	0	0	0	0
AGBL5	60509	ENSG00000084693	2	53.5224	49.8219	69.4605	47.2678	33.1147	94.2299	20.2412	12.136	27.0012	22.8726	33.6728	46.1793	63.08	38.8509	28.7435	72.9076	18.3921	28.0441	19.9753	29.8997
AGBL5-AS1	100874031	ENSG00000231636	2	0.0122002	0.00719762	0.00902318	0	0.0235189	0.00831831	0.0189791	0.00864387	0.0255029	0	0.0317443	0.0793459	0.00797875	0.0183461	0.00636482	0.0172849	0	0.0205	0.0271496	0.147532
AGER	177	ENSG00000204305	6	1.92764	1.95775	5.11614	1.73327	1.50521	4.57507	1.26211	0.42355	1.26877	4.19532	2.67446	0	0.933513	2.22599	3.01692	1.61614	3.21795	2.214	0.760188	1.31139
AGFG1	3267	ENSG00000173744	2	143.45	162.76	89.1581	112.739	55.5831	76.7198	64.7756	152.953	73.5695	95.0079	95.7725	54.828	69.9577	85.6334	129.225	66.0887	86.9469	127.121	76.0323	101.239
AGFG2	3268	ENSG00000106351	7	37.0399	25.1341	9.9255	9.10178	8.70201	14.4572	16.2461	17.3223	12.0693	17.2896	6.30918	16.742	17.2181	15.6431	15.8866	38.5107	20.89	14.637	32.8102	15.7859
AGGF1	55109	ENSG00000164252	5	38.7968	30.777	70.4801	55.4816	21.4571	34.9036	36.269	34.8002	25.911	45.3256	32.3712	10.7117	47.689	70.9688	154.761	55.9857	49.3893	42.4146	32.9935	86.6174
AGK	55750	ENSG00000006530	7	34.1119	20.542	42.8872	53.5861	24.6557	59.7588	45.5403	58.8561	20.0325	37.9031	44.9975	30.7069	23.8964	60.2302	28.9726	67.653	30.9172	45.1411	45.1837	47.8822
AGL	178	ENSG00000162688	1	74.9339	76.8417	62.7472	36.2534	16.1261	33.6642	26.751	22.4568	26.5932	19.5647	90.622	25.47	77.8805	81.4383	70.9741	35.3216	13.663	29.0281	49.3918	30.2276
AGMAT	79814	ENSG00000116771	1	1.58603	8.80268	2.75207	2.17726	1.41114	0.124775	4.92507	3.44026	2.55029	1.61359	0.0872968	1.66626	3.79788	1.88965	3.81252	2.53224	0.933383	0.471501	0.352944	3.49158
AGMO	392636	ENSG00000187546	7	0.52461	2.47598	0.568461	0.0170765	0	0.00831831	0.00948955	0.0259316	0.0637573	0.0242038	0.238082	0.158692	0.031915	0	0.0127296	0.35434	0.0888936	0.246001	0.0203622	0.262278
37104	26523	ENSG00000092847	1	119.391	111.009	101.493	88.5076	52.9176	69.8905	39.1918	83.6295	36.0994	278.271	66.6313	48.3217	71.9284	77.5367	96.6752	74.1089	45.4246	86.0797	49.867	46.4888
37469	27161	ENSG00000123908	8	36.6373	46.4678	34.6129	18.7329	41.558	46.1583	36.3165	86.093	31.8085	60.1544	131.39	146.314	117.28	56.83	49.9702	59.4168	37.6198	47.6626	10.5815	40.1941
37834	192669	ENSG00000126070	1	67.0769	37.5787	46.4062	48.0192	31.9074	38.0397	28.7628	31.36	16.6215	73.9425	35.9504	37.0545	23.8485	27.9105	58.7027	24.7779	7.49373	27.8391	15.4617	53.0458
38200	192670	ENSG00000134698	1	39.4068	45.3594	49.8892	38.9686	17.1767	52.1725	19.6718	43.4528	22.1557	92.0469	44.7833	26.5015	26.9761	23.9661	49.0155	30.8189	17.3254	19.4135	17.5522	35.0469
AGPAT1	10554	ENSG00000204310	6	88.4517	74.9704	83.5276	154.013	96.2395	99.5453	192.514	72.1591	98.5752	140.551	39.6169	0	41.7368	130.581	60.9368	120.709	85.3557	47.5191	24.8215	32.9159
AGPAT2	10555	ENSG00000169692	9	53.986	35.6714	39.7922	34.0335	33.7575	43.3551	69.9569	54.2403	67.4935	78.0249	88.0031	27.6917	27.2714	35.2918	52.0005	49.9187	86.7335	38.8066	58.5412	54.8162
AGPAT3	56894	ENSG00000160216	21	125.418	109.728	101.872	65.9239	70.7215	96.1847	129.067	73.8878	97.8292	212.929	74.3928	83.7099	152.099	88.6299	134.635	328.525	168.507	77.1007	118.08	61.2092
AGPAT4	56895	ENSG00000026652	6	0.390408	8.54357	45.2332	0.153689	15.6479	29.372	13.4657	39.5457	6.11433	27.8505	26.562	13.0921	0.367022	0.440306	0.553739	2.79151	4.8447	1.64	5.42991	5.55702
AGPAT5	55326	ENSG00000155189	8	48.2031	102.825	72.3028	53.7825	63.4619	52.2557	50.9684	90.2507	27.7791	54.4181	46.7038	0	26.274	21.1286	35.6684	12.2463	23.219	25.8916	43.704	38.7844
AGPS	8540	ENSG00000018510	2	87.3537	119.034	76.309	98.1131	44.8506	181.722	101.775	101.548	56.693	35.6522	65.7583	34.7535	49.8831	34.4417	67.8426	8.83257	28.0993	35.7111	9.21728	27.4081
AGR2	10551	ENSG00000106541	7	16.4581	0.834923	355.567	1.20389	0.188151	0.316096	14.9745	0.26796	32.8924	2.46072	0.857096	0	656.1	64.462	1209.53	469.967	900.946	296.226	125.567	1955.48
AGR3	155465	ENSG00000173467	7	0	0.0143952	2.13849	0	0	0	0.0189791	0	0.0637573	0.0403396	0.0158722	0	61.0613	0.067269	197.621	0.0172849	26.757	0.943002	0.108598	101.534
AGRN	375790	ENSG00000188157	1	889.263	413.964	943.41	387.961	620.006	261.104	621.043	368.411	506.609	624.231	352.393	99.5791	108.758	631.099	127.621	246.318	279.962	436.282	730.194	203.413
AGRP	181	ENSG00000159723	16	0	0.0431857	0.0902318	0	0	0.0332733	0	0.00864387	0.00637573	0.0161359	0.0238082	0	0	0.0244614	0.0636482	0.0432122	0.0177787	0	0	0.0491772
AGT	183	ENSG00000135744	1	0.53681	0.6046	0.153394	0.14515	2.1559	0.84015	0.104385	0.64829	0.121139	2.24288	51.6242	0.793459	0.502661	0.0794997	0.502821	48.9162	0.551141	0.0410001	0.0814487	0.163924
AGTPBP1	23287	ENSG00000135049	9	13.042	13.0565	55.3482	28.4239	22.3979	13.118	47.4952	52.0707	17.699	20.5732	65.0361	46.1	31.165	39.438	27.5724	18.9615	8.06265	11.3365	17.8576	23.9493
AGTR1	185	ENSG00000144891	3	0.0610012	0.0647785	11.4233	23.2924	38.72	0.349369	0	0.907607	0.631197	0	0.738055	0	0.0558512	0.0550382	46.1704	0.0172849	0	0.1435	0.00678739	0.0655696
AGTR2	186	ENSG00000180772	X	0.0366007	0	0.0902318	0	0	0	0.0284686	0	0	0.0161359	0.00793607	0	0	0	0.0127296	0	0	0	0	0
AGTRAP	57085	ENSG00000177674	1	20.8746	13.186	37.5996	15.3262	18.7446	47.4477	21.4748	46.8844	55.9279	21.138	5.63461	58.4779	28.6836	22.4311	43.268	21.3814	15.6808	30.2991	16.0182	30.5882
AGXT	189	ENSG00000172482	2	0	0.0287905	0.0180464	0.00853826	0	0	0	0.207453	0	0.0484076	0.00793607	0	0.0398937	0.0244614	0.0763778	0.250631	0.168898	0.389501	1.73078	2.52443
AGXT2	64902	ENSG00000113492	5	0	0.0143952	0	0.00853826	0	0	0	0.0172878	0.0191272	0.00806793	0.0158722	0	0.0478725	0.0305768	0.0572833	0.129637	0	0	0	0
AHCTF1	25909	ENSG00000153207	1	177.184	237.327	146.239	178.953	63.9872	207.334	134.609	186.206	72.3518	205.901	194.41	316.114	119.21	138.03	150.356	139.429	141.119	157.563	74.0029	177.956
AHCY	191	ENSG00000101444	20	133.885	224.04	296.33	461.339	76.6482	159.121	230.824	255.634	122.975	160.963	291.682	325.318	406.134	203.165	237.993	146.895	194.348	280.687	252.41	307.21
AHCYL1	10768	ENSG00000168710	1	314.12	197.215	264.659	161.177	251.488	143.474	161.977	115.897	103.242	106.246	174.514	61.9691	207.743	562.063	132.713	202.311	170.293	176.854	237.023	144.86
AHCYL2	23382	ENSG00000158467	7	37.0887	32.9363	55.1948	29.5253	13.7664	25.0132	19.7857	37.8947	26.3381	30.6258	9.9439	19.6778	54.2076	39.5541	37.0432	33.8092	49.4604	34.5221	13.7173	37.555
AHDC1	27245	ENSG00000126705	1	23.6319	28.373	40.866	18.2036	40.3977	49.9099	53.7962	55.7098	19.3886	80.9374	33.9585	11.1084	22.9549	32.9496	16.6822	39.1589	17.2898	39.9341	50.4371	34.3257
AHI1	54806	ENSG00000135541	6	42.8472	22.1687	29.4065	30.9939	19.5913	31.3767	16.0468	39.2086	73.9585	14.1431	11.7533	16.9007	32.1224	11.2706	27.3751	6.30898	19.281	32.3081	17.8508	28.0966
AHNAK	79026	ENSG00000124942	11	932.354	1616.94	1472.94	1670.31	2211.38	817.873	2435.24	1433.24	503.542	767.042	688.55	802.742	763.837	600.321	1125.13	1246.32	614.406	1113.56	861.089	631.927
AHNAK2	113146	ENSG00000185567	14	50.875	54.6083	19.7337	165.642	106.086	55.7826	130.728	283.701	35.0601	15.9745	30.0857	74.1091	7.57981	52.2925	6.0784	1.71985	57.2208	20.8895	1.05883	15.458
AHR	196	ENSG00000106546	7	159.067	45.3882	135.627	63.9259	101.641	65.7896	116.01	55.6406	44.866	182.045	143.548	23.6451	47.3858	17.5939	33.4471	86.5367	191.504	44.7926	32.1858	72.9625
AHSA1	10598	ENSG00000100591	14	117.317	103.185	117.455	111.612	79.0158	232.78	127.226	174.667	103.319	94.2495	113.121	248.353	197.937	159.336	110.481	207.073	130.327	162.975	210.816	113.386
AHSA2P	130872	ENSG00000173209	2	47.2515	129.226	115.226	30.1913	50.4168	177.762	15.4964	50.6444	29.6918	19.0806	118.978	56.4149	39.2634	42.5507	82.3162	59.0106	39.0332	62.4841	46.1067	87.519
AHSG	197	ENSG00000145192	3	0.561211	0.215928	0.514321	0	0.0940758	0.14973	0.265707	0.11237	0.0382544	0.00806793	0.0158722	0.0793459	0.06383	0.00611536	0.0127296	0.103709	0.133341	0.164	0.033937	0
AHSP	51327	ENSG00000169877	16	0.0976019	0	0	0	0	0	0.0189791	0.0518632	0	0.0322717	0	0	0	0	0.0127296	0	0.0177787	0.0410001	0	0
AICDA	57379	ENSG00000111732	12	0	0.00719762	0	0	0	0.0166366	0.0189791	0.242029	0.0510058	0	0.0238082	0	0.0159575	0.0550382	0.0190944	0	0	0	0.00678739	0
AIDA	64853	ENSG00000186063	1	53.0344	53.5647	59.0116	58.4102	62.9602	144.423	78.5734	83.301	60.7926	45.4063	30.6412	22.6136	40.4443	39.5358	46.7432	49.8237	37.7087	47.6011	31.2967	147.335
AIF1	199	ENSG00000204472	6	0.0366007	0	0.0631623	0.0512295	0.0156793	0.0831831	0.0379582	0.0345755	0.153018	0.153291	0.0158722	0	0.00797875	0.085615	0.114567	0.0172849	0.0888936	0.0410001	0.0610865	0.163924
AIF1L	83543	ENSG00000126878	9	127.236	88.3435	30.5074	3.15062	1.18379	19.4399	3.06512	17.1667	23.6093	153.75	117.24	245.893	87.455	143.216	135.571	105.187	72.1372	54.5301	52.3987	76.1427
AIFM1	9131	ENSG00000156709	X	138.522	58.9773	96.0879	92.5632	28.6304	90.8027	50.1523	233.558	66.0462	63.6801	92.6378	64.4289	125.051	104.53	86.8543	53.3757	75.5863	82.4512	108.272	55.1768
AIFM2	84883	ENSG00000042286	10	16.1043	60.5679	3.28444	36.595	16.0713	7.30348	53.6729	127.177	44.7512	26.0755	11.9755	6.34767	11.1862	3.36956	9.93548	9.23877	14.5074	36.0801	32.3826	31.7029
AIFM3	150209	ENSG00000183773	22	2.24484	1.35315	0.162417	0.24761	0.148953	1.4973	0.436519	0.726085	0.733209	0.830996	0.0396804	0.555421	0.805853	1.21696	0.235498	2.84336	5.38695	2.29601	0.590503	5.93405
AIG1	51390	ENSG00000146416	6	32.9284	43.0057	31.2202	19.9027	32.2915	39.878	39.5714	17.9187	39.8738	6.09128	24.213	22.4549	15.4229	15.9489	64.7365	5.27189	36.7131	13.079	15.5635	18.5562
AIM2	9447	ENSG00000163568	1	0.0976019	0.00719762	0.0180464	0.034153	0.0156793	0.307778	7.96173	0.587783	12.1585	0.0564755	0.0158722	0	0.0159575	0.067269	0.0636482	0.0345698	1.16451	0.0615001	0.0407243	0.0327848
AIMP1	9255	ENSG00000164022	4	65.9667	24.2919	75.0819	99.9147	42.8515	72.2862	74.9864	104.332	52.4149	37.0237	74.0753	50.1466	55.7874	69.8252	204.253	60.6699	47.7625	87.4942	107.73	150.826
AIMP2	7965	ENSG00000106305	7	57.9633	11.7393	20.4646	22.6349	15.9458	39.146	32.0842	86.2313	16.2326	25.1477	24.9907	45.7032	17.3618	27.1705	14.6709	37.5168	16.6409	35.1371	37.3782	30.6046
AIP	9049	ENSG00000110711	11	106.008	47.022	42.5443	80.3535	54.1328	79.0573	45.825	45.8817	41.2255	48.7061	28.7206	63.8734	98.6333	65.7095	56.2586	82.5094	71.4438	64.6571	37.0999	222.199
AIPL1	23746	ENSG00000129221	17	0.0610012	0.0143952	0.0180464	0.0597678	0.00783965	0.0665465	0.0189791	0.00864387	0.0956359	0	0.0714247	0	0	0.0122307	0.0509185	0.0432122	0.00888936	0	0.0203622	0.0655696
AIRE	326	ENSG00000160224	21	0.0122002	0.0503833	0	0.0256148	0.0391982	0.0249549	0	0.00864387	0.0191272	0.0161359	0.0158722	0	0.00797875	0.0122307	0.0509185	0.0172849	0.00888936	0	0	0
AIRN	100271873	ENSG00000268257	6	0.0244005	0	0.00902318	0.0512295	0	0.0415916	0.0284686	0.00864387	0.0318787	0.0322717	0.0872968	0	0.0398937	0.0305768	0.070013	0.0259273	0.0266681	0.0615001	0.0271496	0.0491772
AJAP1	55966	ENSG00000196581	1	0.0122002	9.88952	0.0721855	0.034153	0	1.25607	0.0189791	1.05455	0.0318787	0.112951	0	0	0	0.0244614	0.0127296	0.00864244	1.44008	5.30951	3.63804	0.40981
AJM1	389813	ENSG00000232434	9	2.00084	4.01627	1.10985	1.26366	7.18896	3.55192	2.94176	2.73146	0.388919	8.89892	5.82508	2.38038	2.37767	4.86783	4.38536	6.31762	3.0935	3.13651	4.99552	5.80291
AJUBA	84962	ENSG00000129474	14	74.3238	88.3219	120.135	181.242	80.5053	79.6395	216.011	89.006	35.3662	38.9116	26.0065	31.1036	12.4468	75.1333	33.428	155.72	40.4644	49.7331	68.2404	28.1949
AK1	203	ENSG00000106992	9	34.0143	45.2874	40.9562	20.4064	20.2655	31.0689	74.5404	84.4074	50.6615	52.4012	64.9091	5.47487	22.7873	72.4976	72.7944	83.9008	40.4555	43.8701	52.3511	38.5221
AK2	204	ENSG00000004455	1	276.201	224.119	166.775	255.763	166.326	232.023	197.126	322.149	140.011	198.019	250.851	196.778	143.418	160.094	218.581	188.889	102.183	157.83	155.472	126.058
AK3	50808	ENSG00000147853	9	14.7013	95.5555	87.7775	93.3232	20.2185	49.1113	32.8054	80.5868	113.341	34.4984	31.3792	35.1502	20.8564	98.8854	22.4869	37.1625	55.4607	32.7796	21.2581	99.2559
AK4	205	ENSG00000162433	1	232.524	4.07385	1.74147	37.2353	75.4174	25.0797	114.472	57.6287	40.6198	106.722	63.9013	36.4991	149.203	45.0457	5.23188	57.4376	5.60919	16.1335	0.414031	29.1621
AK5	26289	ENSG00000154027	1	15.9091	2.18088	4.05141	81.3696	35.9056	7.41162	2.17311	5.437	0.0318787	0.532483	0.650758	0.317384	0.287235	0.0183461	1.2475	0.0691395	0.0800043	0.779002	0.12896	0.967151
AK6	102157402	ENSG00000085231	5	63.429	47.5906	76.5527	147.217	48.99	70.2981	108.19	63.6708	61.1433	44.3978	75.3927	0	58.0853	88.6788	190.983	51.0509	50.9183	63.7756	54.4824	99.5838
AK7	122481	ENSG00000140057	14	0.902818	0.762947	10.133	4.06421	0	3.28573	0.19928	3.87245	1.1285	0.145223	0.333315	1.11084	2.70479	0.691036	0.67467	2.20382	0.728928	0.779002	0.319007	1.81956
AK8	158067	ENSG00000165695	9	0.597812	1.03646	0.667716	2.16872	0.101915	0.998198	0.113875	0.414906	0.17852	0.435668	0.214274	1.0315	2.12235	1.34538	2.07493	2.59273	1.80454	0.922502	0.0882361	0.786835
AK9	221264	ENSG00000155085	6	12.859	3.48365	7.02906	1.75034	0.635011	0.756967	3.0841	7.04476	6.29922	1.58131	1.69832	3.49122	9.05588	3.45518	16.0075	1.59885	7.22705	5.55551	2.69459	11.8025
AKAIN1	642597	ENSG00000231824	18	0	0	0	0	0	0	0.00948955	0	0	0	0.0158722	0	0	0	0.00636482	0	0	0	0	0
AKAP1	8165	ENSG00000121057	17	93.1732	150.466	87.0466	50.2989	14.9894	47.5808	86.9907	56.7384	105.155	113.798	225.186	150.678	48.064	90.4645	61.6114	181.915	155.848	135.567	114.972	179.382
AKAP10	11216	ENSG00000108599	17	29.7442	37.5572	42.3729	34.1445	33.0206	52.6217	43.8227	31.0488	34.8561	20.8636	16.9832	42.9261	98.354	26.5101	30.4047	25.9533	17.6632	32.7386	20.2672	44.0463
AKAP11	11215	ENSG00000023516	13	62.3432	141.995	67.5475	44.066	43.1259	39.7033	64.5574	54.0329	41.1617	65.3905	55.0049	34.2774	54.3193	107.569	59.4728	53.1251	102.379	56.0881	50.1452	118.861
AKAP12	9590	ENSG00000131016	6	2.62305	78.3029	195.018	401.452	99.2264	113.478	30.9075	224.041	27.8938	17.5074	4.30135	1.11084	0.38298	0.691036	2.25314	0.35434	4.258	46.7196	1.5611	4.22924
AKAP13	11214	ENSG00000170776	15	78.9355	133.257	95.754	77.6725	78.4514	97.5821	47.0776	91.1756	48.4619	78.2911	116.16	82.9958	75.6784	46.599	103.912	39.0811	57.7542	84.1322	49.9959	54.9473
AKAP14	158798	ENSG00000186471	X	0.122002	0.0143952	0	0.0768443	0.0156793	0.0915015	0.00948955	0.0777949	0.0127515	0.0645434	0.0396804	0	0.0478725	0.0183461	0.0254593	0	0	0.0205	0.0203622	0
AKAP17A	8227	ENSG00000197976	X	46.7147	25.5731	79.3499	41.0007	43.1337	142.559	60.4104	53.6698	17.6799	33.3689	18.4037	0	32.3618	48.4031	54.0755	64.4812	91.5427	131.2	81.2858	89.191
AKAP2	11217	ENSG00000241978	9	114.938	199.424	52.921	140.617	140.024	83.7322	422.512	412.607	18.5024	56.8869	3.39664	0.0793459	0.82979	0.923419	7.22407	4.54592	32.2062	28.3721	13.8734	5.91765
AKAP3	10566	ENSG00000111254	12	0.549011	0.662181	0.866225	1.52835	0.109755	0.191321	0.0948955	6.699	0.503683	3.77579	1.08724	0.39673	0.526597	0.587075	0.821061	0.207419	0.631145	1.9475	0.305433	0.999936
AKAP4	8852	ENSG00000147081	X	0	0.00719762	0	0	0	0.0249549	0	0.0172878	0.00637573	0.00806793	0	0	0	0	0.00636482	0	0	0	0	0.0163924
AKAP5	9495	ENSG00000179841	14	3.70887	11.5738	17.0087	1.63935	0.540936	11.7538	4.536	0.907607	4.36738	7.63226	3.69821	1.58692	13.9149	7.6442	42.0842	5.53116	3.29795	3.30051	0.522629	3.68829
AKAP6	9472	ENSG00000151320	14	13.8229	6.05319	0.866225	1.1612	1.42682	2.03799	1.74608	5.70496	1.15401	1.21826	2.15861	0.714113	5.13831	1.56553	1.99219	2.85201	2.35568	0.861002	0.861999	3.52436
AKAP7	9465	ENSG00000118507	6	3.08666	12.5311	6.80348	2.56148	1.48169	7.41162	3.49215	11.7902	2.3909	3.25137	2.92048	4.36402	5.43353	0.403614	1.7185	1.07166	2.32901	2.80851	0.271496	2.22937
AKAP8	10270	ENSG00000105127	19	74.3605	51.8084	67.0693	49.6329	29.2105	48.6372	56.4438	82.9466	33.3259	81.4296	63.4806	42.2914	61.1332	76.2402	59.5238	39.1157	70.3504	58.9171	52.6091	50.9148
AKAP8L	26993	ENSG00000011243	19	78.2035	56.055	63.5232	52.6298	53.6389	63.2109	54.7642	82.2032	32.2995	121.003	52.259	76.0927	76.213	108.456	75.5122	53.4449	91.7027	86.6537	56.9462	49.046
AKAP9	10142	ENSG00000127914	7	67.7601	294.397	99.7693	55.1059	49.8445	100.119	82.5401	81.0623	71.2041	171.452	120.287	131.476	143.562	87.8472	129.034	103.813	197.548	67.4246	145.61	159.367
AKIP1	56672	ENSG00000166452	11	24.5225	12.4519	27.4034	50.5806	19.6383	35.4277	33.9726	45.4149	14.4793	13.3847	16.6578	21.7408	14.2341	20.1501	38.6281	26.3854	25.3258	20.1105	20.783	24.4411
AKIRIN1	79647	ENSG00000174574	1	179.966	161.464	110.444	118.315	55.05	102.523	71.3139	212.026	59.6513	171.492	84.2017	53.7172	58.1651	76.5704	138.594	79.9685	38.2687	99.6097	49.8873	74.3067
AKIRIN2	55122	ENSG00000135334	6	40.8098	20.9883	32.5105	27.1517	23.0486	33.2234	24.1794	61.3542	32.8095	30.1902	28.7048	11.1878	24.4469	19.7526	17.0895	10.7858	22.3745	36.6541	13.663	12.9992
AKNA	80709	ENSG00000106948	9	7.90575	13.949	18.6419	2.84324	5.87974	6.24705	17.6885	21.4109	14.8427	15.6598	16.7531	4.91945	12.9495	6.75136	21.7995	11.3821	8.81825	22.7961	9.21728	12.9008
AKNAD1	254268	ENSG00000162641	1	0.0732014	0.0359881	0.00902318	0.990438	0.0783965	0.582282	0.474477	0.198809	0.204023	0.0322717	0.00793607	0.317384	0.335107	0.128423	0.591928	0.406195	0.0800043	0.738002	0.0203622	0.0983543
AKR1A1	10327	ENSG00000117448	1	57.8535	61.9931	102.151	49.9403	56.7904	48.5623	37.8823	82.0563	37.942	147.03	80.7972	61.5724	121.7	49.5038	218.345	111.997	40.7488	67.6296	173.092	94.9939
AKR1B1	231	ENSG00000085662	7	311.118	231.878	103.433	147.046	149.667	189.275	200.524	1694.57	1847.54	45.4224	26.1811	94.2629	0.414895	0.629882	0.846521	4.62371	14.4897	45.5306	1.03847	8.16341
AKR1B10	57016	ENSG00000198074	7	38.9188	1.71303	0.216556	0.290301	1.56009	2.22099	2.82788	4.40838	28.5186	3.76772	2.60303	0.0793459	1.25266	0.201807	0.165485	5.86822	49.0071	0.984002	1.25567	1.27861
AKR1B15	441282	ENSG00000227471	7	9.35758	0.273509	0.0180464	0.00853826	0.290067	0.998198	0.0189791	0.80388	28.4804	0.750317	1.55547	2.85645	0.00797875	0.0305768	0.0381889	0.129637	2.11567	0.0205	0.895935	0.0163924
AKR1C1	1645	ENSG00000187134	10	24.0345	27.0846	63.3879	7.3429	51.5535	14.1994	7.10767	197.66	6.83478	32.5783	3.82519	1.0315	0.390959	0.33023	4.96456	1.49514	5.29806	1.4145	1.41857	1.90152
AKR1C2	1646	ENSG00000151632	10	47.5199	9.90392	16.0703	1.46004	2.69684	2.20435	2.57167	6.32731	11.5146	62.6474	0.499973	0	0.789896	0.128423	1.9349	0.397552	116.131	6.60101	0.196834	1.18025
AKR1C3	8644	ENSG00000196139	10	2.53765	7.05366	4.29504	4.02152	10.9206	14.0663	65.772	10.2603	21.6201	4.02589	1.46024	0.872805	9.97343	1.14357	5.76652	0.700038	51.3272	7.29802	0.217196	3.24569
AKR1C4	1109	ENSG00000198610	10	0.048801	0.143952	0.0902318	0.00853826	0.0783965	0.332733	0.0854059	0.0777949	0.0191272	0.0645434	0.0158722	0	0.0398937	0	0.00636482	0.0345698	0.0533362	8.69202	0	0.0163924
AKR1D1	6718	ENSG00000122787	7	0.0244005	0.0143952	0	0	0.00783965	0	0.0189791	0.0172878	0.0318787	0.23397	0.0476164	0	0	0.0244614	0.0190944	0.103709	0.0177787	0	0.033937	0.983543
AKR1E2	83592	ENSG00000165568	10	4.03828	15.2661	0.0180464	0.110997	1.86584	13.9165	2.55269	0.0259316	2.98384	0.129087	8.53921	3.49122	0.0239362	0	22.5124	4.29529	0.0888936	0.1025	1.86653	0.0491772
AKR7A2	8574	ENSG00000053371	1	20.9112	18.8074	39.6569	44.2623	40.4291	38.6635	39.5429	27.7382	29.5196	14.5626	25.197	43.8783	63.3592	90.1465	85.575	27.2755	24.1257	56.8466	36.1632	28.0966
AKR7A3	22977	ENSG00000162482	1	0.707614	0.532624	2.1024	1.04167	0.619332	2.06294	1.02487	0.302536	0.318786	2.65435	1.36501	0.555421	123.631	7.46686	6.41573	2.06554	1.01339	2.378	16.5273	21.0642
AKR7L	246181	ENSG00000211454	1	0.988219	0.892504	2.13849	0.503757	0.211671	3.32733	0.749674	0.319823	0.344289	1.7346	1.06343	0.872805	6.75002	2.31772	1.69941	0.700038	0.577809	0.676501	2.72853	4.27841
AKT1	207	ENSG00000142208	14	163.276	164.84	101.439	96.6018	122.526	272.749	192.4	115.439	86.8438	273.575	132.413	317.304	282.719	231.974	255.91	365.843	333.636	329.374	211.305	474.74
AKT1S1	84335	ENSG00000204673	19	82.6688	57.0555	51.378	60.8948	46.6773	21.2699	94.3925	60.0144	69.1384	61.0177	20.8401	16.3453	80.2343	94.5679	86.1032	127.13	59.2654	135.034	121.053	68.0612
AKT2	208	ENSG00000105221	19	181.003	196.581	155.334	141.658	95.5183	59.4593	157.365	72.548	123.396	170.604	611.943	88.6294	229.668	211.475	256.979	133.249	130.762	138.006	149.872	137.991
AKT3	10000	ENSG00000117020	1	42.835	0.878109	1.58808	217.35	138.895	124.725	48.539	70.5081	25.0502	0.330785	130.469	1.11084	0.183511	0.128423	0.611022	0.233346	3.94688	23.37	0.190047	37.1615
AKTIP	64400	ENSG00000166971	16	58.6221	47.4755	27.4395	13.3026	11.1793	6.32192	14.2343	19.3363	17.8074	15.2484	34.1807	19.7571	52.0773	65.575	58.9446	37.8625	35.6908	37.8226	48.4348	36.2436
ALAD	210	ENSG00000148218	9	39.8094	31.7199	95.4653	30.8316	29.2419	27.0012	37.3509	29.4929	23.5264	26.5515	54.3859	19.9952	45.8379	95.6137	74.9775	106.224	55.2296	50.0611	66.0074	65.2089
ALAS1	211	ENSG00000023330	3	52.095	33.2458	60.0042	56.5403	60.3182	59.268	74.3506	108.93	52.5233	70.3846	63.1076	63.5561	81.3832	36.0806	31.0858	51.6818	151.626	97.1907	45.5095	22.8674
ALAS2	212	ENSG00000158578	X	0.170803	0.0143952	0.0631623	0.034153	0.0313586	0.0415916	0.0759164	0.0518632	0.0956359	0.104883	0.0555525	0	0.031915	0.0550382	0.0509185	0.0345698	0.115562	0.0205	0.0475117	0
ALB	213	ENSG00000163631	4	2.23264	0.63339	0.234603	0.034153	0.838842	0.465826	0.702226	0.440837	0.13389	0.266242	0.0952329	0	0.686172	0.801112	754.269	1.01981	0.800043	0.471501	0.12896	0.917974
ALCAM	214	ENSG00000170017	3	138.985	16.4897	244.853	628.988	722.267	53.7197	419.647	23.9954	219.497	253.712	21.3798	77.759	282.248	469.171	184.071	248.505	214.323	150.511	30.2718	239.509
ALDH16A1	126133	ENSG00000161618	19	62.9776	25.1269	47.1551	87.7477	8.94504	24.905	53.0371	34.1779	44.5982	37.6691	18.0546	41.3392	80.4577	62.976	65.4367	53.1078	53.6295	62.5251	43.6769	35.4731
ALDH18A1	5832	ENSG00000059573	10	86.5485	65.2824	259.317	111.595	156.644	62.8781	134.505	82.0909	75.5014	143.617	84.5192	140.442	132.32	160.541	66.385	121.089	124.584	168.285	65.3761	71.0282
ALDH1A1	216	ENSG00000165092	9	10.5776	1.00767	1063.8	0.845287	0.760446	1.0897	4.87763	4.22685	0.758712	2.75116	5.24574	6.10963	5.01863	0.348576	0.649211	0.864244	1.68898	0.840502	3.36655	3.09816
ALDH1A2	8854	ENSG00000128918	15	8.34496	0.0575809	3.60927	0.034153	0	22.2099	0.237239	0.924894	0.216775	1.86369	0.603141	0.317384	0.247341	0.0917304	0.00636482	0.129637	0.106672	0.348501	0.407243	0
ALDH1A3	220	ENSG00000184254	15	421.396	1064.8	0.568461	17.2644	17.8587	9.55774	9.79321	350.985	549.142	371.165	392.653	15.5518	232.197	2.9476	0.67467	36.7649	172	21.1151	43.5207	14.6876
ALDH1B1	219	ENSG00000137124	9	45.3971	66.1893	33.088	43.4768	123.349	26.1112	52.8378	113.122	64.9559	38.5001	41.5771	30.8656	8.70481	51.2467	5.65832	13.2834	19.6899	37.5766	17.0907	17.7693
ALDH1L1	10840	ENSG00000144908	3	0.0122002	0.309497	1.50687	1.59665	0.729087	0.0582282	0.645289	0.0605071	0.707706	0.363057	0.00793607	0	0.0398937	0.0244614	0.120931	0.0259273	33.4684	0.963502	12.9232	0.081962
ALDH1L1-AS1	100874204	ENSG00000250218	3	0	0	0	0	0	0.0249549	0	0	0	0.00806793	0	0	0	0	0.00636482	0.00864244	0	0	0	0.0163924
ALDH1L1-AS2	100862662	ENSG00000246022	3	0	0	0.0541391	0.0170765	0.0548775	0	0.0379582	0.0172878	0.0255029	0	0.0238082	0	0	0	0.00636482	0	0.213345	0	0	0.0327848
ALDH1L2	160428	ENSG00000136010	12	44.6163	25.278	7.71482	54.1667	166.24	30.4118	2.49575	13.7524	15.4803	112.064	40.5057	15.3931	0.566491	0.697151	10.2728	4.75334	0.84449	8.15902	18.9165	0.983543
ALDH2	217	ENSG00000111275	12	22.424	37.478	102.413	0.93067	0.321425	16.803	51.1676	24.7906	37.8272	17.346	111.78	25.0733	305.889	247.305	52.5097	159.704	16.4186	200.982	404.752	79.749
ALDH3A1	218	ENSG00000108602	17	3.55027	0.460647	0.839156	0.264686	0.180312	0.158048	1.61322	0.527276	0.605694	0.943947	0.111105	0	0.430852	0.244614	0.203674	0.890171	46.758	0.307501	0.454755	0.819619
ALDH3A2	224	ENSG00000072210	17	64.6613	56.1558	73.4126	33.8969	19.5207	49.0864	76.9982	91.262	55.1564	121.075	108.367	87.2805	194.57	50.4456	47.577	100.805	125.536	62.8736	52.324	50.3574
ALDH3B1	221	ENSG00000006534	11	27.2675	46.547	20.5007	153.228	14.0878	57.9454	40.9379	27.8073	29.5834	6.96262	2.92048	13.5681	2.21011	2.77637	3.35426	10.7425	66.5547	12.136	42.5569	23.2608
ALDH3B2	222	ENSG00000132746	11	257.767	5.00954	0.117301	0.170765	0.0156793	0.158048	0.0854059	0.0777949	13.338	39.4037	18.4196	6.90309	242.721	145.209	188.723	309.114	114.371	553.645	117.741	220.101
ALDH4A1	8659	ENSG00000159423	1	52.7782	22.8236	20.3473	56.1988	20.8927	12.3028	15.9329	1.45217	23.2204	23.3324	22.467	7.61721	133.636	119.182	63.0053	88.7233	96.8763	89.0317	147.768	81.0276
ALDH5A1	7915	ENSG00000112294	6	69.7244	15.9571	60.1756	11.6547	4.8057	12.4442	4.7163	7.39051	0.541937	58.9362	15.5706	10.8704	19.9229	73.1642	18.388	0.751892	44.7402	35.4446	1.35748	19.9823
ALDH6A1	4329	ENSG00000119711	14	15.7871	12.6462	30.5525	22.6093	14.715	17.718	16.2935	5.60987	8.40321	35.0713	8.19796	38.8795	34.5958	40.8812	48.4935	53.2806	54.2518	24.3541	38.213	57.9635
ALDH7A1	501	ENSG00000164904	5	110.839	132.22	211.097	107.889	99.0775	155.436	97.3532	30.098	47.2378	160.971	50.8385	46.8934	24.6064	85.8046	120.2	87.8245	115.882	103.833	56.9598	67.553
ALDH8A1	64577	ENSG00000118514	6	0.817416	0.352683	0.288742	0.623293	0.0470379	1.66366	0.370092	0.233385	0.739585	0.492143	0.277763	0.238038	1.77128	0.165115	0.591928	0.0691395	0.0355574	0.328001	0.101811	2.8031
ALDH9A1	223	ENSG00000143149	1	94.3444	47.202	94.8066	53.1933	66.6135	47.3229	112.195	134.672	51.5031	77.7022	77.1545	95.6912	79.7476	170.398	130.447	66.3048	130.629	86.1617	77.0572	105.747
ALDOA	226	ENSG00000149925	16	840.267	504.891	797.586	1343.72	962.756	821.533	1099.69	1578.79	1010.67	463.518	564.953	24.2798	2872.93	848.317	725.398	2201.1	1510.48	1724.07	2032.39	1077.72
ALDOB	229	ENSG00000136872	9	0	0.129557	0.0270696	0.0768443	0	0.216276	0	0.0432194	0.0127515	0.209766	0.126977	0	0.0159575	0.0917304	0.0445537	0.285201	0.0266681	0	0.0407243	0.0327848
ALDOC	230	ENSG00000109107	17	1.15902	2.05132	2.67086	26.8443	0.391982	2.5454	4.56447	17.2272	23.8899	1.81528	2.26178	3.72926	4.18086	3.58972	7.89874	36.4624	14.4097	18.573	55.8602	1.59006
ALG1	56052	ENSG00000033011	16	12.9932	25.4508	19.8059	16.0263	8.92152	35.9767	28.3642	30.3746	18.8977	11.3919	7.27738	45.0685	37.6517	30.7908	30.7612	16.9651	16.6587	35.7111	42.7809	15.4416
ALG10	84920	ENSG00000139133	12	2.67185	3.82913	6.9659	8.87979	1.3249	1.79676	2.68554	5.68767	2.50566	4.18725	4.14263	6.58571	4.26863	4.38471	6.96311	4.21751	4.50691	4.53051	2.82355	11.8845
ALG10B	144245	ENSG00000175548	12	3.58687	2.59834	8.11184	8.84563	2.12454	6.77943	2.48626	6.43104	2.97747	3.42887	7.88846	10.553	9.43088	5.98082	13.8308	7.41521	4.57802	5.00201	3.16292	31.5062
ALG11	440138	ENSG00000253710	13	6.34412	25.1845	12.2264	7.98327	8.3257	5.95591	7.70551	6.64714	5.0432	12.949	9.57884	10.791	13.4442	19.4652	12.9842	10.7166	11.1117	11.972	6.96386	24.2771
ALG12	79087	ENSG00000182858	22	14.9941	15.4461	20.4916	9.87876	13.4607	8.53459	10.5524	9.16251	14.1605	9.93968	10.3883	17.5354	19.6836	25.4644	13.2579	9.93016	33.8951	18.7165	28.317	13.4581
ALG13	79868	ENSG00000101901	X	49.2036	15.4965	40.2975	41.402	14.4798	39.5952	32.5776	32.9418	30.9414	31.8118	14.404	14.7583	28.5958	34.6129	53.8654	18.1318	29.9127	25.4611	24.4142	94.7152
ALG14	199857	ENSG00000172339	1	18.1173	13.6683	8.90588	14.6687	6.7421	13.1263	13.4087	7.10526	7.09619	8.51973	7.84084	6.50636	12.7022	19.8138	9.54722	7.13865	3.92021	5.12501	20.5115	11.9173
ALG1L	200810	ENSG00000189366	3	0.0244005	0.115162	0.0451159	0.307377	0.0313586	0.0249549	0.00948955	0.233385	0.0127515	0.0242038	0.0634886	0.238038	1.60373	2.58068	0.241863	0.380267	7.33373	3.13651	0	1.7212
ALG1L2	644974	ENSG00000251287	3	0.0732014	0.165545	0.0902318	0.0597678	0.0156793	0.282823	0.151833	0.0345755	0.0382544	0.137155	0.166657	0.0793459	0.933513	0.42196	0.165485	0.0518546	0.84449	0.328001	0.0203622	0.163924
ALG1L9P	285407	ENSG00000248671	11	0.122002	0.403066	0.324835	0.119536	0	0.116456	0.0379582	0.0518632	0.0446301	0.19363	0.0714247	0.555421	0.414895	0.226268	0.910169	0.362982	0.773375	0.0820002	0.0475117	0.360633
ALG2	85365	ENSG00000119523	9	41.3954	45.964	32.0503	39.9847	24.0442	51.9562	47.5047	26.5713	28.6908	36.0717	32.7918	69.5864	29.5054	48.6905	49.9638	28.5373	51.8606	33.9276	61.8128	28.2441
ALG3	10195	ENSG00000214160	3	48.0689	37.4924	37.8974	53.3983	53.0431	35.9601	51.9837	49.8665	83.3435	24.7927	73.9245	52.3683	57.7182	59.7715	55.6603	81.1439	48.8115	61.1926	112.094	25.0148
ALG5	29880	ENSG00000120697	13	18.5688	40.5442	33.9993	26.7077	12.3004	16.7448	26.9123	19.9673	20.855	28.5201	21.5385	19.3604	29.5533	48.7333	27.6742	22.7037	40.9711	27.1626	43.6226	62.7173
ALG6	29929	ENSG00000088035	1	28.756	12.4807	36.8056	18.306	5.92677	10.0319	16.9768	17.8842	15.6078	25.0348	18.8799	19.1224	19.0453	18.4317	30.9648	22.3321	12.5073	10.619	24.9233	19.2938
ALG8	79053	ENSG00000159063	11	72.5792	38.6872	54.9692	63.1319	22.2881	54.5931	85.6432	36.5895	41.4167	33.8691	22.0147	39.7523	16.2048	24.5042	103.912	63.98	77.0886	37.9046	68.797	31.375
ALG9	79796	ENSG00000086848	11	32.5502	40.6881	55.7362	27.8091	30.2297	25.9781	59.0629	22.6988	30.0169	39.904	12.3723	3.8086	12.6224	16.8967	19.7882	20.7332	11.7962	21.6481	35.1315	18.3595
ALK	238	ENSG00000171094	2	0.134203	0.158348	0	0.102459	0.0548775	0.698738	0.0948955	0.80388	0.17852	0.0484076	0.380931	0	0.119681	0.0550382	0.0190944	0	0.497804	0.1845	0.033937	0.114747
ALKAL1	389658	ENSG00000196711	8	0.0244005	0.0287905	0	0	0	0.174685	0.0189791	0.0950826	0.0127515	0.330785	0.126977	0	0	0.0122307	0	0	0	0	0	0
ALKAL2	285016	ENSG00000189292	2	0.305006	0.0503833	0.676739	0.409836	0.89372	0.291141	0.0189791	0.0605071	0.0127515	15.0951	9.61852	3.09449	0.0558512	0.0611536	0.0318241	0.0432122	0.0444468	0	0.0203622	0.0491772
ALKBH1	8846	ENSG00000100601	14	10.053	11.6026	12.47	8.44434	4.91546	22.8587	11.8145	8.18575	8.01429	11.5775	9.05506	24.4385	11.7128	14.6341	12.0613	17.0688	10.8806	11.9515	12.482	11.4255
ALKBH2	121642	ENSG00000189046	12	19.9108	20.3764	34.0986	21.6445	5.47991	18.6913	7.74347	6.71629	17.5906	7.37408	49.2275	27.8504	14.7128	34.7108	28.2534	29.3411	13.7785	21.033	32.6881	21.4248
ALKBH3	221120	ENSG00000166199	11	45.2263	7.62947	0.162417	23.9583	10.803	21.8189	22.1581	26.8219	5.78916	21.7108	0.531717	31.1829	25.3804	0.067269	32.0468	14.2341	21.8056	12.546	17.0363	13.1959
ALKBH3-AS1	100507300	ENSG00000244926	11	0.646613	0.0863714	0.00902318	0.179303	0.180312	0.507417	0.284686	0.293892	0.0255029	0.4276	0.00793607	0	0.303192	0.00611536	0.757413	0.155564	0.266681	0.123	0.149323	0.524556
ALKBH4	54784	ENSG00000160993	7	11.4072	18.1308	13.1738	9.52016	5.65239	19.9057	10.1443	15.1527	8.05892	24.5184	14.0945	26.8983	9.92556	21.0613	15.4156	31.2338	13.3074	10.3525	21.231	9.60594
ALKBH5	54890	ENSG00000091542	17	58.2561	84.3345	72.0772	54.3546	113.934	85.479	94.5918	69.514	80.4171	72.571	26.5938	129.175	188.41	57.2398	72.7498	63.2281	34.6418	79.1507	57.1362	42.6038
ALKBH6	84964	ENSG00000239382	19	11.0534	12.4879	6.36134	10.3484	7.9886	25.3958	10.5619	8.03016	10.7049	13.4089	21.475	1.42823	16.9229	21.0491	20.9784	30.1621	12.694	11.275	13.982	18.2775
ALKBH7	84266	ENSG00000125652	19	18.0929	20.8875	28.2426	28.68	23.1191	68.5429	20.5164	16.1295	12.777	37.0802	37.7043	40.4664	41.1703	15.4841	46.3804	22.6864	32.704	19.229	19.7106	47.9969
ALKBH8	91801	ENSG00000137760	11	17.3853	18.9657	14.4912	13.7807	7.47118	6.60474	23.1925	11.0815	15.5568	14.7643	8.61857	2.9358	8.13832	10.6958	7.26862	6.63739	5.34251	16.1745	9.61094	14.4253
ALLC	55821	ENSG00000151360	2	0	0.00719762	0	0.0256148	0	0.0166366	0.0189791	0.216097	0	0.00806793	0.0158722	0	0.031915	0.0183461	0.0190944	0	0	0.0205	0	0
ALMS1	7840	ENSG00000116127	2	53.7542	58.4662	60.9606	32.4368	38.3045	50.8	45.8345	93.3106	33.5172	41.3804	65.8139	59.5888	40.4602	48.4704	91.1124	30.0584	12.2318	39.5036	11.8847	28.6211
ALMS1-IT1	100874291	ENSG00000230002	2	1.97644	3.15256	0.676739	3.29577	5.03305	2.00471	1.6322	6.65578	0.43355	2.10573	0.968201	0.793459	0.287235	0.354691	2.67959	1.44329	0.311128	1.2915	0.556566	0.639303
ALMS1P1	200420	ENSG00000163016	2	0.268405	0.107964	0.0360927	0.0512295	0.0235189	0.0499099	0.113875	0.0950826	0.0318787	0.00806793	0.0952329	0	0.239362	0.244614	0.267322	0.0950668	0.124451	0.266501	0.00678739	0.0163924
ALOX12	239	ENSG00000108839	17	0.378207	0.446252	0.676739	0.418375	0.235189	1.10634	0.218259	0.665578	0.229526	0.395328	0.325379	0	0.470746	0.34246	0.400983	0.328413	0.355575	0.164	0.223984	0.68848
ALOX12-AS1	100506713	ENSG00000215067	17	1.40303	2.28884	2.39114	2.70663	1.89719	7.4033	2.8184	5.04802	2.26976	2.91252	2.05544	3.9673	3.50267	2.60514	4.60176	3.37919	1.4223	1.5785	1.62897	3.06538
ALOX12B	242	ENSG00000179477	17	0.109802	0.251916	0.297765	0.0768443	0.0313586	0.282823	0.0379582	0.285248	0.070133	0.0322717	0.285699	0.872805	0.454788	0.623767	0.108202	0.077782	0.0622255	0.246001	0.244346	0.278671
ALOX12P2	245	ENSG00000262943	17	5.78291	21.7512	0.126325	0.264686	0.101915	0.316096	0.0474477	0.492701	9.07266	8.98767	0.126977	0	0.0239362	0.152884	11.9468	0.483977	4.67581	11.152	0.0678739	20.7856
ALOX15	246	ENSG00000161905	17	2.31805	1.33156	0	0.0426913	0	0.124775	0.370092	0.0259316	0.357041	6.78512	4.43626	1.26953	0.398937	20.9879	1.21568	3.39648	1.53786	2.0705	1.50001	1.44253
ALOX15B	247	ENSG00000179593	17	0.0976019	0.0215929	0.0180464	0.034153	0.188151	0.241231	0.19928	0.121014	0.114763	0.0403396	0.0158722	0.0793459	3.12767	0.0733843	0.0509185	0.518546	0.355575	305	0.0271496	0.147532
ALOX5	240	ENSG00000012779	10	10.846	0.0719762	0.180464	0.0683061	0.00783965	0.0166366	1.53731	2.35978	16.7427	7.01103	2.4205	0	0.06383	0.128423	0.0954722	0.103709	33.6373	0.2255	0.59729	5.54063
ALOX5AP	241	ENSG00000132965	13	0.292806	0.597402	0.0812086	0.0426913	0.0391982	0.191321	0.170812	0.319823	0.408047	0.185562	0.0317443	0	0.0718087	0.532036	0.101837	0.466692	0.0177787	0.205	0.210409	1.98348
ALOXE3	59344	ENSG00000179148	17	1.06142	0.295102	0.0451159	0.239071	0.0862361	0.108138	0.218259	3.55263	0.61207	0.0726113	0.619014	0.317384	1.57181	0.862266	0.840156	7.05223	1.76898	1.2095	1.09956	0.950759
ALPG	251	ENSG00000163286	2	14.6281	1.39634	0.108278	0.0768443	0.0156793	0.0332733	0.0569373	0.0777949	4.03584	0.104883	0.142849	0	0.0398937	0.085615	0.0572833	0.0172849	0.453358	0	0.373306	0.131139
ALPI	248	ENSG00000163295	2	0.0366007	0	0.0360927	0.00853826	0	0	0.00948955	0.0259316	0.0191272	0.153291	0.0555525	0	0	0.0122307	0.133661	0.0172849	0	0	0.00678739	0.0163924
ALPK1	80216	ENSG00000073331	4	13.5179	5.1463	16.1876	18.9122	6.21684	9.2666	3.39726	22.647	13.0192	15.0951	9.86454	9.28347	5.08246	0.972342	11.7049	17.4664	18.1432	16.113	21.9911	24.2279
ALPK2	115701	ENSG00000198796	18	2.25704	0.17994	0.866225	0.375683	49.9699	38.3474	0.882528	13.13	0.0637573	1.00042	0.0396804	0.158692	0.031915	0.0428075	0.0509185	0.129637	0.115562	2.4805	0.0542991	0.901582
ALPK3	57538	ENSG00000136383	15	38.3576	3.87232	2.13849	1.02459	0.682049	1.19784	0.284686	0.190165	13.4783	100.365	2.23797	0.872805	6.35906	1.08242	2.25314	4.99533	34.8374	28.6796	12.0205	5.57341
ALPL	249	ENSG00000162551	1	0.0732014	0.410264	40.1983	0.0170765	126.94	5.62318	0.0379582	0.682866	0.070133	5.26029	5.15051	112.116	1.14894	0.34246	1.85216	0.120994	0.097783	0.164	0.352944	0.360633
ALPP	250	ENSG00000163283	2	158.347	0.921295	0.0902318	5.27664	0.156793	0.316096	2.63809	0.0777949	136.575	0.145223	0.0714247	0.0793459	0.06383	0.0366922	0.0891074	0.233346	3.89354	0.164	15.292	0.147532
ALS2	57679	ENSG00000003393	2	38.199	77.8206	65.779	64.4468	52.6589	37.5738	56.1117	64.2931	28.6207	39.9846	39.0613	24.994	41.8246	36.2396	36.2094	31.2943	25.1569	48.5851	38.4302	38.5549
ALS2CL	259173	ENSG00000178038	3	25.0227	24.8318	59.0387	45.6541	102.684	2.3624	32.8148	10.2862	30.6864	13.1669	19.5545	2.9358	5.90427	2.56234	7.03312	39.2972	160.498	29.3151	61.6091	51.4065
ALX1	8092	ENSG00000180318	12	0.0122002	1.61227	0.0902318	0.179303	0	7.01234	0.0189791	0.0172878	0.733209	0.217834	5.40447	5.23683	0.0159575	0	0	0.0172849	0.0355574	1.886	0.00678739	0.147532
ALX3	257	ENSG00000156150	1	0.52461	2.07291	0	0.0683061	0	0.00831831	0	0	0.0255029	0.0161359	0.0238082	0	0	0.0366922	0.00636482	0.00864244	0.00888936	0	0	0.0163924
ALX4	60529	ENSG00000052850	11	0.561211	17.7493	0.487252	0.14515	0.948597	43.1554	0.132854	11.747	0.0127515	24.6959	5.14257	21.1854	0	0.140653	0.3437	0.0518546	0.524472	0.430501	0.115386	1.40975
ALYREF	10189	ENSG00000183684	17	79.204	146.385	107.565	130.78	27.2977	234.127	134.154	73.8014	83.4902	78.3396	121.557	278.742	62.6332	130.428	168.738	140.37	55.7719	115.026	132.259	91.2728
AMACR	23600	ENSG00000242110	5	14.1889	15.4317	31.7526	18.9464	17.7568	15.3639	14.7278	13.1041	13.0511	14.1108	10.2058	1.0315	62.4098	32.3013	20.8702	29.8942	18.5788	38.9296	17.6811	15.3925
AMBN	258	ENSG00000178522	4	0.0244005	0.0143952	0.0541391	0.0256148	0.0156793	0.0665465	0	0	0.00637573	0.0645434	0	0	0	0	0.00636482	0	0.0177787	0	0	0
AMBP	259	ENSG00000106927	9	0.402608	0.215928	3.55513	0	0.243029	0.0582282	0.0948955	1.93623	0.102012	0.0806792	0.142849	0	1.5399	3.29006	1.01837	2.52359	2.51569	178.063	1.37784	4.40955
AMBRA1	55626	ENSG00000110497	11	55.2427	68.2046	54.7256	39.6687	13.9389	36.4675	32.8623	70.0413	16.3538	89.8041	28.3873	58.8747	49.1172	38.4595	40.4102	31.1819	51.2827	42.8451	42.1293	16.4088
AMD1	262	ENSG00000123505	6	185.334	88.5739	301.717	120.304	46.9909	188.535	108.086	138.855	133.858	117.792	201.013	234.467	154.748	181.681	121.186	49.3224	53.434	117.486	113.519	129.32
AMDHD1	144193	ENSG00000139344	12	1.67143	7.12564	0.126325	0.478142	0.0391982	0.848468	0.996402	0.276604	0.0510058	0.0242038	0.230146	0.0793459	0	1.10076	0.483726	0.0518546	0.551141	0.840502	0.0746613	0.0327848
AMDHD2	51005	ENSG00000162066	16	14.5183	10.2062	12.1452	11.7913	3.08882	17.8261	9.73627	34.4372	10.7112	5.81697	10.3963	11.5845	34.8432	27.2317	17.3123	20.9925	16.6764	26.4861	20.3554	28.4572
AMELX	265	ENSG00000125363	X	0	0	0	0.0512295	0.00783965	0	0	0	0.0127515	0	0	0	0	0	0	0	0	0	0	0
AMER1	139285	ENSG00000184675	X	23.7173	14.6184	24.3897	33.3077	7.44766	24.2396	11.359	19.6907	7.06431	153.863	51.9654	32.9286	8.9362	34.8331	17.8597	8.98814	9.68941	10.6395	17.6133	18.6545
AMER2	219287	ENSG00000165566	13	0.0732014	0.0143952	0.0812086	0.034153	0	0.0166366	0.0379582	0.146946	0.0573816	0.185562	0.0872968	0.0793459	0.0159575	0.0183461	2.81961	0.00864244	0.0177787	1.7425	0.0542991	0.0163924
AMER3	205147	ENSG00000178171	2	0.0122002	0.00719762	0.0360927	0.00853826	0.0313586	0.00831831	0.00948955	0.0172878	0.0191272	0.0806792	0.0476164	0	0.0159575	0.0244614	0.0763778	0	0.0266681	0.0205	0.0135748	0.0327848
AMFR	267	ENSG00000159461	16	132.983	86.7745	83.9968	55.7292	64.293	68.7509	72.7184	23.883	63.9103	42.6874	39.5931	170.356	82.8513	286.529	246.522	66.7023	141.136	105.104	65.0979	78.2081
AMH	268	ENSG00000104899	19	8.38156	4.48411	13.4716	1.57104	1.79528	1.43907	3.57756	0.484057	0.153018	0.258174	14.1341	1.19019	0.390959	3.01487	1.30479	4.55457	5.52918	8.38452	0.162897	7.01594
AMHR2	269	ENSG00000135409	12	0.0976019	0	0.0270696	0.0512295	0.0235189	0.0748648	0.00948955	0.00864387	0.0382544	0.0806792	0.0158722	0	0.0239362	0.0550382	0.0127296	0.155564	0.0711149	0.0410001	0.257921	0.0491772
AMIGO1	57463	ENSG00000181754	1	21.204	4.34016	14.3559	10.0068	2.01479	10.6807	10.3436	5.40242	3.11136	1.12951	17.8879	11.1878	5.13831	46.6113	5.44192	31.5708	12.8185	4.77651	27.2853	5.49145
AMIGO2	347902	ENSG00000139211	12	25.3521	117.724	189.306	36.7914	18.8387	101.775	89.5813	23.5805	111.32	61.1145	9.8566	15.8692	32.673	1.13134	117.832	15.4008	179.37	133.804	14.2128	102.78
AMMECR1	9949	ENSG00000101935	X	80.729	23.457	29.0637	55.9853	28.5755	7.4033	23.8852	50.6272	44.6365	19.6293	16.3642	11.8225	28.9868	23.1772	19.3809	13.2575	29.1038	21.361	45.2787	37.6697
AMMECR1L	83607	ENSG00000144233	2	65.6495	68.7876	51.5043	47.8484	39.8019	44.9522	42.3708	71.0094	21.6201	58.8474	71.5119	42.6881	36.2714	69.4583	73.2909	52.2781	42.2511	44.4851	60.0888	77.0114
AMN	81693	ENSG00000166126	14	0.597812	0.143952	1.00157	0.375683	0.0548775	1.12297	0.493456	0.103726	0.784215	1.17792	0.22221	0	0.103724	0.189576	0.0381889	0.0691395	0.0888936	0.0820002	0.271496	0.229493
AMN1	196394	ENSG00000151743	12	4.03828	2.15209	5.3327	6.92453	4.04526	2.32081	2.25851	11.1333	1.81071	2.31549	6.11871	3.88795	4.64363	2.89257	29.4691	2.71373	4.21356	6.58051	0.529416	8.98303
AMOT	154796	ENSG00000126016	X	198.412	25.3932	3.21225	5.41326	0.0313586	37.5738	0.313155	24.0818	36.4883	66.036	20.5544	26.4222	3.36703	4.05448	22.907	4.91755	64.2701	17.1995	0.298645	21.638
AMOTL1	154810	ENSG00000166025	11	121.124	102.35	131.468	82.3771	106.721	46.0918	172.055	49.4257	131.455	259.537	22.5464	52.3683	56.4177	50.2316	10.7056	73.1669	30.0638	80.5652	169.637	40.6203
AMOTL2	51421	ENSG00000114019	3	286.559	245.906	122.805	256.489	242.998	136.287	161.949	127.125	115.573	66.9557	135.334	82.0437	84.1119	123.108	12.7869	218.057	207.762	111.049	181.502	52.8163
AMPD1	270	ENSG00000116748	1	0.134203	0	0.0180464	0.0170765	0.00783965	0.0415916	0.19928	0.0172878	0.0255029	0.0403396	0.0158722	0	0.0718087	0	0.00636482	0.0172849	0	0.0410001	0.0271496	0
AMPD2	271	ENSG00000116337	1	65.8447	27.1926	59.2372	75.3843	133.909	58.4944	40.4729	57.5423	20.1473	20.2505	50.5607	39.9903	12.0958	147.227	16.6313	37.7415	20.4722	33.9481	40.4393	31.4406
AMPD3	272	ENSG00000133805	11	4.18468	4.2178	1.46176	6.11339	4.02958	0.707057	14.0445	9.17115	8.84314	9.4314	2.10306	1.19019	3.08778	1.47992	3.88254	1.61614	4.03577	5.92451	0.481905	1.90152
AMPH	273	ENSG00000078053	7	0.183004	0.0719762	0.099255	0.0426913	28.6069	3.6351	0.123364	30.0202	0.0255029	3.11422	0.690438	0	0.0239362	0.177345	75.614	0.0345698	1.87566	0.205	0.033937	1.11468
AMT	275	ENSG00000145020	3	3.47707	1.41793	5.5673	3.97029	5.86406	7.27853	6.27259	0.873031	2.46103	5.85731	4.18231	0.0793459	3.26331	3.47352	7.02676	6.84481	8.16044	4.63301	0.821274	4.3112
AMTN	401138	ENSG00000187689	4	0.048801	0.0143952	0	0.0512295	0	0.0166366	0.0474477	0.11237	0.0765088	8.76983	0.0396804	0.158692	0.0159575	0.226268	0.929263	1.4865	2.53347	0.0410001	0.0407243	1.19664
AMY1A	276	ENSG00000237763	1	0.0122002	0.0143952	0	0	0.0156793	0.00831831	0.0189791	0.00864387	0	0.121019	0.00793607	0	0	0	0.0127296	0	0	0	0	0
AMY1B	277	ENSG00000174876	1	0.0122002	0.0215929	0	0.0256148	0.00783965	0	0	0	0.0191272	0.0564755	0.00793607	0	0.0159575	0.0244614	0.0127296	0	0	0	0	0.131139
AMY1C	278	ENSG00000187733	1	0	0	0	0	0	0	0	0	0	0.121019	0.00793607	0	0	0	0	0	0	0	0	0
AMY2A	279	ENSG00000243480	1	0.0244005	0	0.00902318	0.034153	0	0.0249549	0	0	0	0.00806793	0.0158722	0	0.0239362	0.336345	0	0.00864244	0	0	0.00678739	0
AMY2B	280	ENSG00000240038	1	0.597812	0.950085	2.02119	0.853826	0.117595	0.707057	0.740185	0.0864387	1.46004	0.774521	4.21406	0.952151	3.99735	21.8196	0.770143	3.93231	2.65792	1.476	1.26924	4.14727
AMZ1	155185	ENSG00000174945	7	0.268405	1.36755	0.162417	0.34153	5.91893	0.93997	0.569373	4.48617	4.16973	1.84756	0.571397	0.555421	7.12502	0.691036	27.7251	1.34822	27.4415	18.5935	12.3666	28.3097
AMZ2	51321	ENSG00000196704	17	45.0067	78.8715	60.1576	137.551	33.1068	179.434	69.938	32.1811	39.657	33.6433	47.2752	138.935	54.7901	56.5793	162.965	113.32	40.1444	106.334	85.7383	155.203
AMZ2P1	201283	ENSG00000214174	17	3.64787	6.81614	14.8882	4.25205	3.60624	20.463	2.12566	3.14637	8.54348	1.64586	7.85671	12.1399	8.48939	2.15872	19.5527	11.8661	10.7828	17.302	4.37787	19.6873
ANAPC1	64682	ENSG00000153107	2	59.9642	70.6158	93.7689	95.5089	32.9265	32.6743	59.6038	97.0621	22.653	39.0487	47.7593	69.9037	54.6384	54.0476	48.8563	52.8658	37.2287	41.2666	46.1067	48.5215
ANAPC10	10393	ENSG00000164162	4	7.51535	12.2287	10.124	8.5041	4.93898	9.90711	12.9912	12.1273	5.74453	5.25222	8.49953	3.72926	8.19417	9.47269	8.39519	5.55709	5.78698	7.23652	4.80547	16.376
ANAPC11	51529	ENSG00000141552	17	71.6032	96.6712	65.8241	132.104	45.321	173.653	97.581	35.2843	101.094	45.6806	109.915	115.607	60.5587	79.6648	176.821	193.539	64.3501	59.0606	83.8175	134.877
ANAPC13	25847	ENSG00000129055	3	47.5687	50.6424	43.4737	118.963	32.464	46.4412	36.0033	83.8888	22.6976	17.7817	37.6725	22.6929	57.3273	43.468	46.2149	64.7319	20.4011	51.0656	20.3147	62.078
ANAPC15	25906	ENSG00000110200	11	26.5111	11.5738	27.232	28.9362	7.73773	28.5734	24.3786	5.63581	22.5127	14.1753	9.83279	32.2938	17.7926	7.33232	39.3155	25.4001	17.8054	15.047	17.0024	26.0967
ANAPC16	119504	ENSG00000166295	10	132.251	73.1782	104.2	52.8006	22.7193	55.375	58.3227	54.7503	63.1899	96.7102	85.1064	61.255	62.5135	56.3775	62.5852	65.8122	77.4086	57.2566	122.37	114.73
ANAPC1P1	100286979	ENSG00000233673	2	0.0244005	0.539821	0.694785	0.0768443	0.235189	0.316096	0.0759164	0.138302	0.153018	0.330785	0.468228	1.11084	0.38298	0.440306	0.254593	0.362982	0.106672	0.123	0.251133	0.0327848
ANAPC2	29882	ENSG00000176248	9	41.8102	46.4534	54.7527	29.9437	22.0765	50.7667	50.2187	58.1473	34.4608	67.8755	100.121	22.0582	142.955	123.524	73.1572	155.503	72.2705	67.1582	76.1681	69.6677
ANAPC4	29945	ENSG00000053900	4	25.6815	11.5594	42.3187	24.5048	12.2063	24.2479	28.5351	38.3269	24.2788	27.6246	42.6723	18.4082	22.883	34.5396	21.9077	22.4876	15.912	26.4041	12.3327	45.243
ANAPC5	51433	ENSG00000089053	12	77.9229	112.405	173.778	122.319	73.3948	126.106	129.988	215.232	120.361	137.639	146.571	168.134	172.245	87.2234	208.588	166.799	102.85	186.161	72.1635	194.725
ANAPC7	51434	ENSG00000196510	12	58.9637	92.1439	88.1745	52.0065	33.7967	61.8217	75.6981	56.8162	68.877	57.7905	112.097	62.7626	98.1545	124.766	104.058	90.5641	78.2264	147.19	74.7563	100.993
ANG	283	ENSG00000214274	14	0.231804	0.201533	0.126325	0.614754	3.12802	0.207958	0.578862	0.855743	3.85732	0.556687	0.365059	0.872805	0.367022	0.807228	2.45682	0.146922	2.58681	0.1845	0.407243	1.45892
ANGEL1	23357	ENSG00000013523	14	15.6163	43.9774	52.8398	20.4321	4.95466	36.7503	9.66985	19.7167	9.33407	18.0399	30.4745	45.8619	39.048	58.3895	26.8341	35.1315	51.2383	27.6956	32.5048	44.1283
ANGEL2	90806	ENSG00000174606	1	38.5162	31.8854	54.6444	27.4078	9.82308	66.0807	32.0177	36.0104	14.1031	42.3001	43.8309	75.3786	28.7315	41.719	59.2755	35.2698	58.8476	37.3511	38.8714	147.253
ANGPT1	284	ENSG00000154188	8	0.158603	60.532	2.00315	0.136612	83.2414	22.2349	6.01637	0.146946	0.0446301	17.6526	23.8876	9.91824	0.0718087	0.0733843	1.19659	0.103709	0.0533362	3.64901	0.475117	1.19664
ANGPT2	285	ENSG00000091879	8	0.0610012	0.489438	0.279719	0.221995	0.188151	0.549009	0.284686	0.146946	0.0382544	0.0242038	0.158721	0	0.44681	0.110076	0.17185	0.172849	0.0533362	0.328001	0.0950235	1.32778
ANGPT4	51378	ENSG00000101280	20	0.414808	0.0431857	0.00902318	0	0.0470379	0.0166366	0.113875	0.121014	0.0191272	0.0242038	0.00793607	0	0.0877662	0.00611536	0.222769	0.00864244	0.195566	0.1845	0.0203622	0.114747
ANGPTL1	9068	ENSG00000116194	1	0.207404	0.122359	0.243626	0.19638	0.164633	0.124775	0.0189791	0.0432194	0.0446301	0.129087	0.103169	0	0.311171	0.165115	0.763778	0.172849	0.506694	0.266501	0.033937	1.0819
ANGPTL2	23452	ENSG00000136859	9	0.0732014	1.59067	6.66813	0.358607	9.3135	0.0998198	27.8518	1.14963	0.17852	0.330785	0.246018	0	0.12766	0.158999	0.477361	0.181491	0.195566	5.00201	0.115386	0.377025
ANGPTL3	27329	ENSG00000132855	1	0.134203	0.129557	0.234603	0.14515	0.101915	0.0665465	0.0379582	0.0432194	0	0.0968151	0.111105	0	0.06383	0.067269	0.222769	0.190134	0.0266681	0.0410001	0.0475117	0.0491772
ANGPTL4	51129	ENSG00000167772	19	0.451409	3.0086	2.12045	0.964823	6.73426	3.136	11.5108	13.8043	7.619	1.53291	0.190466	0.238038	1.5399	1.42488	0.598293	2.45445	82.2711	19.4135	10.2354	6.27829
ANGPTL5	253935	ENSG00000187151	11	0	0.0791738	0.00902318	0.034153	0.564455	0.266186	0	0.129658	0.0255029	0.0161359	0	0	0.031915	0.0366922	0.101837	0	0.0177787	0	0	0.0327848
ANGPTL6	83854	ENSG00000130812	19	0.951619	0.115162	0.216556	0.281763	0.909399	0.923333	0.189791	0.216097	0.108387	0.217834	0.349187	0.476075	0.223405	0.207922	0.305511	0.129637	0.27557	0.205	0.0746613	0.491772
ANGPTL7	10218	ENSG00000171819	1	0	0.0287905	0.0812086	0.136612	0.0156793	0.0499099	0.0569373	0	0.0127515	0.121019	0.103169	0	0.0478725	0.0122307	0.0254593	0.0172849	0.00888936	0.0820002	0.033937	0.0163924
ANGPTL8	55908	ENSG00000130173	19	0.0610012	0.0143952	0.17144	0.0170765	0.0783965	0.0166366	0.0474477	0.0172878	0.0127515	0	0.0714247	0	1.19681	0.0917304	0.0381889	0.0864244	0.115562	0	0.0610865	0.0327848
ANHX	647589	ENSG00000227059	12	0	0.115162	0.0180464	0.034153	0	0	0	0	0.00637573	0.00806793	0.0555525	0.0793459	0.00797875	0.0244614	0.070013	0.00864244	0	0	0.0135748	0.0491772
ANK1	286	ENSG00000029534	8	7.00294	3.06618	110.543	295.859	19.3639	14.2409	30.1388	2.95621	1.09025	2.65435	0.825352	0.634767	0.311171	3.76706	11.0875	0.0864244	1.90232	1.353	1.93441	0.967151
ANK2	287	ENSG00000145362	4	0.390408	3.9299	5.70265	44.7234	8.90584	6.43006	4.32723	63.2559	0.427174	2.9932	2.81731	13.0127	0.12766	0.128423	0.120931	0.164206	3.68909	1.0455	1.46608	1.13108
ANK3	288	ENSG00000151150	10	84.9015	115.946	69.1537	10.3484	2.24998	1.04811	2.04974	0.449481	37.5785	87.3191	68.8375	64.2702	103.556	66.4862	42.8161	67.9469	71.1238	68.1217	60.7064	51.7016
ANKAR	150709	ENSG00000151687	2	1.42743	4.94476	3.19421	3.61168	1.16027	2.51213	1.31905	2.61045	0.841596	0.734181	1.30152	1.42823	1.0133	2.52564	1.89035	0.795104	1.55564	1.148	0.257921	0.934366
ANKDD1A	348094	ENSG00000166839	15	2.74505	10.9116	7.12831	2.37364	4.26477	13.0265	1.76506	35.3016	2.32077	5.05859	5.81714	0.714113	1.24468	4.07895	3.01692	1.88405	11.7429	4.77651	2.80319	5.96683
ANKDD1B	728780	ENSG00000189045	5	0.109802	0.0575809	1.50687	0.0683061	0.0470379	0.0665465	0.142343	0	0.159393	0.00806793	0.0317443	0.0793459	0.335107	0.532036	0.17185	0.259273	0.106672	0.328001	0.0475117	0.967151
ANKEF1	63926	ENSG00000132623	20	13.4447	24.3999	9.08634	10.5106	2.06967	6.08901	8.57855	10.4504	20.8996	0.201698	4.46801	12.7747	29.649	24.2107	12.7615	14.5366	23.6813	8.93802	18.3599	19.1791
ANKFN1	162282	ENSG00000153930	17	0.0244005	0.0143952	0	0.307377	0.211671	0.0249549	0.142343	0.0172878	0.0637573	0.0242038	0	0	0.0239362	0.0244614	0.655576	0.0345698	3.45796	0.164	0.0407243	0.34424
ANKFY1	51479	ENSG00000185722	17	79.4968	77.1296	122.607	68.9208	68.0011	98.8299	71.9402	119.45	73.8883	95.3064	39.6169	70.2211	100.588	56.7689	44.8592	73.1496	49.6915	82.0617	58.2833	42.1612
ANKH	56172	ENSG00000154122	5	72.4938	42.6675	28.8832	61.4242	160.321	45.3099	54.878	28.9483	3.93383	322.862	37.8233	54.6693	6.56651	18.8292	18.4771	6.12749	20.6589	53.3821	13.0929	14.3925
ANKHD1	54882	ENSG00000131503	5	261.793	189.664	186.248	170.739	104.879	228.562	126.04	75.7549	88.9733	297.795	148.524	2.38038	168.503	345.915	187.087	146.861	193.095	123.246	228.328	157.892
ANKIB1	54467	ENSG00000001629	7	75.7391	338.655	101.177	101.067	115.776	158.888	95.1612	91.9362	75.1635	222.497	114.779	87.9946	100.66	96.8979	148.23	132.376	92.1738	64.7596	122.526	106.059
ANKK1	255239	ENSG00000170209	11	0.0854017	0.280707	0.0180464	0.0170765	0.0235189	0.0332733	0.40805	0.0950826	0.382544	0.0322717	0.0317443	0	0.0478725	0.51369	0.0636482	0.760535	0	1.2505	0.0135748	0.196709
ANKLE1	126549	ENSG00000160117	19	3.13546	1.97215	2.00315	1.9638	0.548775	9.0836	1.58475	2.42028	4.56502	4.58258	2.96809	1.19019	0.757981	0.850035	0.88471	0.976596	0.444468	4.98151	0.434393	0.672088
ANKLE2	23141	ENSG00000176915	12	90.355	111.534	120.441	67.2388	86.8006	128.152	102.288	94.2442	196.341	136.348	144.46	128.54	87.4949	100.231	123.968	113.493	98.9208	167.731	70.1137	153.039
ANKMY1	51281	ENSG00000144504	2	19.3618	9.19855	13.9318	12.056	5.37016	16.3288	11.4824	10.7962	5.6999	13.78	5.44415	13.9649	14.8245	18.0648	29.6282	11.7192	26.6592	21.6275	9.97068	24.0968
ANKMY2	57037	ENSG00000106524	7	43.2376	8.32764	56.1332	33.6151	26.8586	30.2121	24.4166	35.8634	15.1742	15.4017	6.05522	14.441	30.3272	17.8813	17.8469	28.667	30.7216	22.5706	16.0658	36.4567
ANKRA2	57763	ENSG00000164331	5	7.85695	6.59302	12.3347	11.9621	9.75252	7.92735	6.90839	8.16846	6.83478	5.18767	5.94412	8.6487	13.7793	6.90424	35.853	9.17827	21.1478	8.81502	5.95254	18.884
ANKRD1	27063	ENSG00000148677	10	13.5301	81.8081	4.15969	2.77493	6.45987	6.48829	233.661	0.518632	6.79015	1.52484	9.59471	10.8704	0	0.953996	0.547374	0.501262	0.222234	56.2316	0.49548	1.13108
ANKRD10	55608	ENSG00000088448	13	83.4008	30.5899	118.547	26.0161	27.7053	143.982	21.6836	38.6727	34.5246	117.34	68.2026	142.267	60.6624	89.8102	54.2473	28.304	76.2974	91.5737	53.2064	116.271
ANKRD11	29123	ENSG00000167522	16	270.613	214.021	289.382	175.922	241.924	82.6175	164.34	219.987	110.919	180.108	111.557	43.7989	120.982	160.222	153.679	107.953	148.106	259.592	79.969	132.549
ANKRD12	23253	ENSG00000101745	18	115.975	104.423	41.9578	66.8033	63.1405	93.789	56.6905	22.6297	36.7433	140.503	93.0028	61.8898	46.931	57.5272	94.8549	59.9872	18.6588	40.8566	29.8577	114.616
ANKRD13A	88455	ENSG00000076513	12	68.2237	108.245	36.7244	198.66	97.7526	46.7156	79.38	34.0914	57.6047	62.8975	50.8067	69.269	57.423	58.9643	70.3058	84.8601	55.3452	55.1656	87.0075	67.6186
ANKRD13B	124930	ENSG00000198720	17	9.46739	12.4879	16.2778	7.36852	6.3266	14.8149	6.72809	9.34403	11.4572	44.9545	56.7191	17.1387	2.48139	25.3665	30.7102	78.9141	13.6985	37.8226	74.0979	25.9
ANKRD13C	81573	ENSG00000118454	1	56.6823	36.204	50.3854	49.317	34.1103	29.6964	74.0754	40.1335	21.6711	41.6305	31.6173	31.7384	53.7209	26.4856	57.7798	22.4358	16.8453	21.1765	41.885	31.8832
ANKRD13D	338692	ENSG00000172932	11	40.0656	36.9813	36.0205	18.8354	24.1853	28.2157	31.2396	78.1752	26.6442	58.0891	37.1805	29.6754	71.5215	27.091	60.2366	71.326	122.682	59.1426	38.0569	240.575
ANKRD16	54522	ENSG00000134461	10	6.14892	3.87952	7.85919	6.67692	1.98343	14.7068	4.90609	6.37054	2.4419	11.6259	8.26145	14.679	3.47076	3.93829	12.8378	13.3871	7.86709	6.72401	7.01816	4.57348
ANKRD17	26057	ENSG00000132466	4	159.042	173.772	226.861	165.574	108.924	119.692	157.517	157.059	80.2386	219.94	108.891	113.465	236.418	235.509	372.985	140.811	142.479	205.841	187.285	123.238
ANKRD18A	253650	ENSG00000180071	9	17.4585	5.86606	15.0777	3.21892	6.60098	1.45571	4.93456	11.0987	4.96669	4.54224	13.8564	0.634767	6.93353	9.39931	0.0381889	0.0345698	12.4095	6.97002	0.0814487	27.3917
ANKRD18B	441459	ENSG00000230453	9	0.280606	0.45345	0.0721855	14.0881	0.0548775	1.00652	0.455498	1.91894	4.96669	1.01656	0.269827	0.0793459	0.654257	0.0611536	0.0254593	0.155564	2.26679	5.10451	0.162897	2.49164
ANKRD18DP	348840	ENSG00000226435	3	0.183004	0.0143952	0.00902318	0.034153	0.00783965	0.0665465	0	0.11237	0.197648	0.00806793	0.0476164	0	0	0.00611536	0.0381889	0.0259273	0.0444468	0	0.00678739	0
ANKRD19P	138649	ENSG00000187984	9	0.366007	1.92896	0.099255	0.162227	0.0156793	0.0831831	0.104385	0.224741	1.46642	0.177494	0.944393	0.158692	0.135639	2.00584	0.865615	0.0518546	0.115562	0.205	0.0475117	0.311455
ANKRD2	26287	ENSG00000165887	10	2.23264	0.475043	0.270695	4.89242	0.0391982	0.0166366	0.0664268	0.518632	1.18589	0.613162	0.0476164	0.0793459	0.207447	0.0611536	0.070013	1.23587	0.755596	1.23	2.15839	0.622911
ANKRD20A11P	391267	ENSG00000215559	21	0.146403	0.201533	0.117301	0.128074	0.109755	0.407597	0.00948955	0.00864387	0	0.371125	0.507909	0	7.77928	0.00611536	2.70505	1.38279	0.204455	0.471501	0.0271496	0.0163924
ANKRD20A2	441430	ENSG00000183148	9	0.048801	0.316695	1.00157	0.0426913	0.148953	0.00831831	0.0759164	0.0605071	0	0.0322717	0.0872968	0	0	0.0366922	0	0	0.0177787	0.1025	0	0.0163924
ANKRD20A4	728747	ENSG00000172014	9	0.048801	0	0.478229	0.273224	0.164633	2.47054	0.170812	0.121014	0.0446301	0.129087	0.0238082	0	0.0159575	0	0.0127296	0.155564	0.0711149	0.123	0.0746613	0.0327848
ANKRD20A8P	729171	ENSG00000229089	2	0	0.0287905	0.117301	0.00853826	0.0235189	0.0332733	0.00948955	0.0259316	0	0.209766	0.0396804	0	0	0.128423	0.0318241	0.0518546	0.204455	0.164	0.346157	0.180316
ANKRD22	118932	ENSG00000152766	10	5.2339	2.74229	0	0.0683061	0.0156793	0.00831831	0.0189791	0.259316	14.2115	3.40466	1.77768	0	6.55055	5.08798	2.36135	2.87793	21.0322	11.603	3.21722	9.14695
ANKRD23	200539	ENSG00000163126	2	0.268405	0.259114	0.261672	0.14515	0.0156793	0.249549	0.0664268	0.172877	0.216775	0.322717	0.563461	0.872805	0.199469	0.391383	0.642846	0.70868	0.124451	0.287001	0.298645	0.377025
ANKRD24	170961	ENSG00000089847	19	0.122002	0.568612	0.685762	0.947747	0.831003	1.54721	0.502946	1.74606	0.210399	0.112951	1.07931	0.714113	1.53192	1.38207	1.19022	1.50378	3.53797	0.656001	0.366519	2.24576
ANKRD26	22852	ENSG00000107890	10	16.2873	25.6019	45.5129	23.0448	9.4311	14.5321	16.9009	33.132	15.9521	27.5842	22.221	14.0442	15.3032	17.1108	123.528	19.6529	13.1918	13.3455	6.64485	31.8176
ANKRD27	84079	ENSG00000105186	19	90.2086	54.45	37.2296	73.6254	56.6571	110.492	47.1915	38.6035	47.5311	127.142	556.763	199.238	107.633	78.8943	78.2109	35.6414	84.04	49.5486	68.1047	89.2893
ANKRD28	23243	ENSG00000206560	3	67.8455	273.776	78.1588	293.52	108.328	102.415	174.532	85.4274	46.7405	60.7111	124.088	115.686	66.4869	40.6855	61.2805	57.2562	72.0305	53.9971	48.2855	62.0452
ANKRD29	147463	ENSG00000154065	18	0.927218	1.69864	2.67086	0.0512295	0.736927	3.27742	21.7405	5.19497	1.22414	0.0726113	2.42844	0.952151	0.941492	0.568729	5.58831	0.077782	0.27557	2.337	0.176472	2.96702
ANKRD30A	91074	ENSG00000148513	10	0.048801	0.0287905	0.0360927	0.0170765	0.0156793	0.0665465	0	0.0259316	0.0765088	0.00806793	0.0158722	0	31.2129	155.899	280.65	15.1848	0.364464	5.33001	0	0.0163924
ANKRD30B	374860	ENSG00000180777	18	0.927218	0.460647	0	5.9597	11.6262	7.42826	0.237239	0.95947	0.121139	0.104883	0.0238082	0.0793459	17.3538	47.9995	250.767	0.440764	0.817821	109.778	0.346157	6.85202
ANKRD30BL	554226	ENSG00000163046	2	0.0122002	0	0	0.0256148	0.00783965	0.00831831	0	0	0	0.0484076	0.00793607	0	0	0	0.00636482	0	0	0	0.0135748	0
ANKRD31	256006	ENSG00000145700	5	0.256205	0.568612	1.60613	0.973361	0.0470379	0.133093	0.170812	1.10642	0.350665	0.201698	0.682502	0.476075	0.44681	0.293537	0.432808	1.78899	0.808932	0.1845	0.0882361	3.04899
ANKRD33	341405	ENSG00000167612	12	0	0.00719762	0.0721855	0.0256148	0	0.0166366	0	0	0.0446301	0.0322717	0.0238082	0	0.00797875	0	0	0.00864244	0.0177787	0.0205	0.033937	0
ANKRD33B	651746	ENSG00000164236	5	1.23222	1.41793	4.99884	15.1469	1.48169	1.59712	3.71041	1.67691	1.00737	2.92866	0.22221	2.53907	0.0239362	0.0794997	0.00636482	0.120994	0	0.799502	0.149323	0.0327848
ANKRD34B	340120	ENSG00000189127	5	0.756415	0.45345	8.03966	0.409836	0	4.64162	0	0.414906	0.835221	2.49299	1.42849	1.50757	6.28725	0.434191	0.0572833	0.337055	0.133341	1.5375	0.0882361	2.91785
ANKRD34C	390616	ENSG00000235711	15	0.0244005	0	0.0180464	0	0	0	0	0.0259316	0.0127515	0	0.00793607	0	0	0	0.0127296	0	0.764485	0	0.00678739	0.0163924
ANKRD34C-AS1	729911	ENSG00000259234	15	0	0	0	0	0	0	0	0	0.00637573	0	0.00793607	0	0.0398937	0	0	0.00864244	0.0622255	0.0205	0	0
ANKRD35	148741	ENSG00000198483	1	0.939418	2.69911	0.279719	0.0512295	0.0705568	0.207958	0.0854059	0.0518632	2.46741	0.919743	1.51579	0.0793459	2.97607	0.189576	1.15203	0.561759	3.80465	0.2255	0.0475117	0.360633
ANKRD36	375248	ENSG00000135976	2	8.73537	15.4173	18.9397	5.35349	9.28998	7.02898	6.35799	7.01018	5.4385	8.91506	64.0759	21.8201	9.35907	10.8609	25.1792	0.959311	10.445	4.44851	6.40051	35.2272
ANKRD36B	57730	ENSG00000196912	2	4.35548	9.27773	5.06201	4.62774	4.11581	4.99099	4.00459	3.79466	4.99857	6.80126	36.5139	16.1866	6.44683	7.58916	14.0853	1.94455	4.7647	2.43951	3.19686	11.6714
ANKRD36BP2	645784	ENSG00000230006	2	0.427008	0.662181	0.0451159	0.307377	0.0156793	1.35589	0.123364	1.66827	0.114763	1.00042	13.158	0.39673	0.0398937	0.648228	0.203674	0	0.0800043	0.1435	0.0678739	0.852404
ANKRD36C	400986	ENSG00000174501	2	8.43036	13.438	8.175	5.69502	5.00169	4.8579	4.89661	4.41702	4.69254	7.62419	19.1418	18.5669	5.53725	8.90397	14.3463	1.50378	19.1299	3.40301	4.96158	25.359
ANKRD37	353322	ENSG00000186352	4	0.695414	1.59787	1.88584	2.21141	8.23947	5.48177	3.22645	0.708798	1.14763	0.871336	1.92053	5.15748	4.66757	9.57666	1.69304	3.88045	1.21784	3.89501	1.22852	1.75399
ANKRD39	51239	ENSG00000213337	2	6.05132	3.77875	7.64264	7.07822	2.53221	4.03438	5.57985	10.2949	7.09619	3.69511	14.0945	2.30103	6.14363	9.31369	11.3294	7.70906	6.28478	10.1885	7.26251	10.8026
ANKRD40	91369	ENSG00000154945	17	35.4295	109.26	73.8187	37.3036	36.2505	67.3201	64.0354	35.8721	28.8374	36.4105	70.2104	53.4791	62.2422	59.8327	53.0826	177.957	41.1133	126.67	40.8058	71.1921
ANKRD40CL	55018	ENSG00000167117	17	0	0.0143952	0.00902318	0	0.0313586	0	0.00948955	0.0172878	0	1.14565	0.0158722	0	0.0159575	0.00611536	0	0.216061	0.0266681	0.0205	0.0407243	0.0163924
ANKRD42	338699	ENSG00000137494	11	17.4829	12.1352	13.3994	26.3747	8.95288	9.51615	18.9221	36.14	7.74651	4.03396	1.76974	5.07814	13.8431	7.93162	70.9295	22.2975	11.4495	15.2315	14.4843	14.2614
ANKRD44	91526	ENSG00000065413	2	2.74505	7.81661	0.82111	3.30431	6.5461	6.2221	4.40315	4.62447	2.10399	0.8552	3.41251	8.49001	2.47341	3.55302	2.22132	0.0950668	2.78237	3.17751	1.62219	1.77038
ANKRD44-IT1	101927547	ENSG00000236977	2	0	0	0.00902318	0.0170765	0.00783965	0.0249549	0.0189791	0	0.00637573	0	0.00793607	0.0793459	0.031915	0.00611536	0	0	0	0	0	0.0163924
ANKRD45	339416	ENSG00000183831	1	0.109802	1.30277	0.785017	0.0512295	0.0313586	0.191321	0.0284686	0.64829	0.108387	0.217834	0.0476164	0	0.00797875	0.0489229	0.0381889	0.138279	0.951162	0.1845	0.0542991	0.590126
ANKRD46	157567	ENSG00000186106	8	17.3609	11.6169	28.1072	8.91394	12.418	17.2355	6.81349	4.73684	6.3056	15.6034	23.1019	40.9425	83.5455	18.9699	43.4844	14.986	20.0633	15.621	10.7377	32.0471
ANKRD49	54851	ENSG00000168876	11	12.6029	15.6332	14.6537	14.609	7.06352	14.79	16.341	12.0755	11.725	19.7261	19.4116	13.3301	9.08779	14.1326	26.4904	14.7526	6.17811	14.924	13.2693	35.2764
ANKRD50	57182	ENSG00000151458	4	53.9128	106.467	50.7374	111.433	37.7165	141.752	54.5269	32.3713	28.6589	80.9536	54.9494	78.8698	108.447	98.8059	189.201	59.944	38.1798	76.8137	23.6608	104.665
ANKRD52	283373	ENSG00000139645	12	123.869	167.438	226.094	81.9587	156.675	189.658	161.759	137.611	46.7214	110.393	162.69	46.5761	219.902	307.193	140.357	178.389	175.449	211.007	162.619	156.99
ANKRD53	79998	ENSG00000144031	2	0.183004	0.503833	0.252649	0.409836	0.172472	0.54069	0.284686	0.639647	0.6567	0.298513	0.476164	0	0.183511	0.0978458	0.0763778	0.103709	0.097783	0.287001	0.0882361	0.295063
ANKRD54	129138	ENSG00000100124	22	35.2953	19.3904	25.0032	14.7285	21.1514	34.5044	15.3256	19.5697	22.1557	21.9125	31.8078	26.8189	38.2262	46.9476	25.1792	32.9018	38.9443	45.7356	30.7197	29.0473
ANKRD55	79722	ENSG00000164512	5	0.0854017	0.0143952	0.00902318	0.0426913	0.00783965	0.515736	0.303665	0.181521	0.0510058	0.0161359	0.0158722	0	0.00797875	0.0366922	0.0127296	0	0	0.840502	0.033937	0.0327848
ANKRD6	22881	ENSG00000135299	6	5.1973	6.31951	11.7482	0.469604	11.0774	24.8052	1.30007	11.4445	0.854348	14.6433	5.53144	19.2811	1.06915	12.8973	0.241863	0.138279	6.0981	4.32551	18.8554	17.9169
ANKRD60	140731	ENSG00000124227	20	0.0122002	0.0287905	0	0.00853826	0	0.0332733	0.00948955	0.0777949	0.00637573	0.0161359	0.0158722	0	0	0.0122307	0.0254593	0.0172849	0.00888936	0	0.0135748	0.0163924
ANKRD61	100310846	ENSG00000157999	7	1.42743	0.748552	2.01217	0.529372	0.799644	1.53889	0.664268	1.60776	0.350665	1.87983	1.92053	0.158692	1.50798	1.60223	1.54029	1.93591	1.63564	1.517	1.88011	10.6878
ANKRD62	342850	ENSG00000181626	18	0.0122002	0.0359881	0.19851	0.034153	0.00783965	0.0998198	0.00948955	0.0518632	0.0446301	0.129087	0.158721	0.39673	0.0718087	0.0122307	0.0190944	0.0345698	0	0	0.108598	0.0491772
ANKRD63	100131244	ENSG00000230778	15	0.0122002	0.0575809	0.0721855	0.00853826	0.00783965	0.291141	0.0189791	0.0432194	0.0446301	0.0403396	0.142849	0.158692	0	0.0366922	0.070013	0.0259273	0	0.0410001	0.033937	0.114747
ANKRD65	441869	ENSG00000235098	1	0.268405	1.84979	0.929388	0.0768443	0.0862361	1.3642	2.05923	0.0259316	1.46004	1.00042	0.142849	0	0.12766	0.305768	0.140026	0.146922	0.168898	0.0205	0.122173	3.885
ANKRD66	100287718	ENSG00000230062	6	0	0	0	0.00853826	0	0.00831831	0.00948955	0.0172878	0	0	0.00793607	0	0	0	0	0	0	0	0	0
ANKRD7	56311	ENSG00000106013	7	0	1.2092	0.0180464	1.89549	0.540936	0.998198	0.483967	1.70284	0.306035	0.225902	0	0.158692	0	0.0183461	0	0	0.0888936	0	0.0814487	0.0655696
ANKRD9	122416	ENSG00000156381	14	7.50315	17.1519	12.4339	6.54031	7.0792	31.9257	11.9663	10.2689	8.16093	14.0866	10.8724	80.2981	7.42023	14.4812	19.1454	12.9464	30.0016	9.38902	12.2988	16.7202
ANKS1A	23294	ENSG00000064999	6	108.546	45.4385	61.7727	55.345	39.504	39.9861	43.4052	22.2147	44.56	133.064	67.409	45.3859	68.9922	88.2202	48.1689	99.4313	40.7933	62.1766	41.5931	33.8339
ANKS1B	56899	ENSG00000185046	12	1.72023	2.54796	0.099255	0.435451	1.50521	0.0831831	0.189791	0.190165	0.102012	1.46836	4.65848	2.85645	3.54256	7.01432	10.7884	1.73713	3.94688	1.6605	0.997746	10.1141
ANKS3	124401	ENSG00000168096	16	0.122002	26.7175	25.4995	21.3456	15.0756	33.8223	12.9058	18.472	8.42234	11.9325	18.745	27.6124	19.1729	21.9603	22.8752	22.2024	14.1519	42.2916	17.7965	24.5886
ANKS4B	257629	ENSG00000175311	16	0.0732014	0.0503833	2.04826	0.0256148	0.0391982	0.0415916	0.0284686	0.103726	0.0255029	0.153291	0.0317443	0	0.199469	0.293537	0.140026	0.190134	0.0711149	0.164	0.0746613	0.278671
ANKS6	203286	ENSG00000165138	9	40.4926	28.956	54.7166	19.9795	13.8683	74.6985	38.4042	35.7424	30.9414	20.9363	24.3399	76.4101	35.4017	0.17123	0.203674	0.259273	46.358	50.4916	50.8172	30.3915
ANKUB1	389161	ENSG00000206199	3	0.0610012	0.136755	0.117301	0.0597678	0.0548775	0.0332733	0.00948955	0	0.0318787	0	0.174594	0	0.06383	0.0550382	0.0636482	0.0172849	0.00888936	0.0410001	0.0135748	0.114747
ANKZF1	55139	ENSG00000163516	2	33.392	24.3783	37.0672	23.4717	54.6267	33.0903	25.6787	40.3669	24.5402	29.9562	45.9023	37.1339	31.5879	22.1743	49.2	24.0778	19.6188	41.6151	38.7356	49.4395
ANLN	54443	ENSG00000011426	7	406.78	190.578	237.355	168.289	513.92	469.486	688.884	270.112	240.614	198.326	228.948	474.885	235.317	193.753	108.539	182.77	154.373	163.631	313.143	235.69
ANO1	55107	ENSG00000131620	11	103.556	12.0632	0.270695	2.42487	0.525256	0.84015	0.455498	0.11237	3.81906	58.7345	0.682502	6.18898	150.958	2.7458	210.211	29.8164	134.949	91.4712	41.6678	136.024
ANO10	55129	ENSG00000160746	3	18.8128	19.7071	39.1606	25.5123	93.8719	11.5458	49.8581	30.0375	28.7163	17.5558	31.2761	20.7093	50.2182	25.287	34.6755	27.336	47.2559	27.1421	25.7242	30.6046
ANO2	57101	ENSG00000047617	12	0.048801	1.39634	0.0360927	29.4655	0.148953	0.0166366	0.123364	0.181521	0.0637573	0.0726113	0.317443	0.158692	0.231384	2.01195	0.381889	0.0432122	0.257792	6.04751	1.99549	3.26209
ANO3	63982	ENSG00000134343	11	0.109802	0.0287905	4.01532	0	0.321425	1.28102	0	0.0518632	0.0510058	0.185562	0.103169	0.39673	0	0	0.318241	8.33131	0.577809	3.17751	0.0271496	0.360633
ANO3-AS1	105376599	ENSG00000254819	11	0	0	0.00902318	0	0	0	0	0	0	0	0	0	0	0	0.00636482	0	0	0	0	0
ANO4	121601	ENSG00000151572	12	0.0244005	0.129557	0.00902318	1.28074	0.0156793	0.449189	0.0379582	0.354399	0.197648	0.153291	0.0952329	0	0.00797875	0.0305768	0.649211	0.00864244	0	0.0205	0.0407243	0.229493
ANO5	203859	ENSG00000171714	11	0.0610012	0.345486	8.59909	0.648908	0	0	0.151833	12.0755	0.0510058	9.68151	0.0317443	0	0.0159575	0.232384	0.248228	11.5117	13.1029	12.956	0.0203622	36.719
ANO6	196527	ENSG00000177119	12	89.2691	62.4681	142.169	112.526	125.121	123.901	115.535	76.0229	104.288	165.029	101.375	68.7929	68.6571	96.6105	101.372	108.463	229.959	76.9982	83.3491	57.193
ANO7	50636	ENSG00000146205	2	1.92764	1.18041	1.47078	0.887979	2.21078	2.53709	1.19568	1.08913	0.663076	1.7104	0.396804	0.872805	0.757981	47.4246	2.67322	1.57292	0.355575	3.25951	2.19233	0.622911
ANO8	57719	ENSG00000074855	19	53.7908	9.55124	42.2195	20.2954	29.1557	37.7069	21.285	51.1026	9.51259	121.503	48.0926	16.6626	23.9841	67.0733	39.3091	31.3202	102.779	42.9476	19.473	46.3741
ANO9	338440	ENSG00000185101	11	9.15018	11.4874	0.6226	0.24761	0.0313586	0.207958	0.474477	0.216097	14.5558	16.8216	0.301571	3.49122	0.25532	30.271	23.8171	18.3652	41.7978	4.38701	23.1111	22.2773
ANOS1	3730	ENSG00000011201	X	6.64913	16.0075	0.0812086	1.70765	1.30138	32.7658	65.9429	0.164234	9.78674	28.0199	1.30945	4.8401	6.81385	5.91355	60.1284	0.898814	9.12938	11.931	0.563353	10.0813
ANP32A	8125	ENSG00000140350	15	119.306	176.32	221.528	159.281	90.1011	0.615555	137.684	129.502	163.391	172.468	233.789	0	129.782	154.309	101.633	95.5076	160.444	197.579	140.255	114.091
ANP32AP1	723972	ENSG00000259516	15	0.256205	0.388671	0.369951	0.281763	0.258708	0.0166366	0.19928	0.319823	0.650324	0.540551	0.880904	0	0.25532	0.587075	0.451902	0.120994	0.435579	0.348501	0.420818	0.229493
ANP32B	10541	ENSG00000136938	9	346.121	322.288	249.085	241.274	117.751	313.65	304.453	181.011	261.558	302.329	96.8995	34.0394	150.559	266.691	167.579	228.204	128.513	193.725	270.274	202.987
ANP32C	23520	ENSG00000248546	4	0.0854017	0.107964	0.126325	0.0768443	0.0156793	0	0.0569373	0.0172878	0.191272	0.0887472	0.349187	0	0.0159575	0.158999	0.15912	0.0172849	0.0888936	0.0410001	0.15611	0.0491772
ANP32D	23519	ENSG00000139223	12	0	0.0143952	0.00902318	0.00853826	0.0470379	0	0.0284686	0	0.00637573	0.0403396	0.0317443	0	0	0.0183461	0.0127296	0.0345698	0.0177787	0	0.00678739	0.0327848
ANP32E	81611	ENSG00000143401	1	238.222	89.3008	275.839	116.095	87.2396	188.085	222.758	318.51	199.681	606.773	432.976	69.0309	20.1224	82.6369	141.853	60.4193	132.78	86.1412	58.7245	140.942
ANPEP	290	ENSG00000166825	15	155.565	970.591	0.604553	74.7012	99.9555	17.5516	0.284686	704.13	61.054	20.904	0.428548	0.317384	0.12766	0.226268	0.248228	1.30501	0.28446	77.6747	1.47965	1.55728
ANTXR1	84168	ENSG00000169604	2	82.4858	206.428	88.5625	144.595	89.129	159.229	107.384	95.3333	46.1412	74.6122	84.789	24.7559	0.438831	15.9244	0.235498	0.700038	5.05805	39.7496	1.14707	1.44253
ANTXR2	118429	ENSG00000163297	4	1.76903	20.3908	1.7144	20.4662	118.089	9.74906	182.626	15.9652	22.6211	5.80084	1.64277	5.31618	1.18085	2.55011	8.64342	13.4736	9.49384	11.6235	0.984172	2.65557
ANXA1	301	ENSG00000135046	9	492.158	258.999	174.842	1245.29	360.381	354.751	705.794	1049.55	463.057	49.8275	65.5916	91.2478	8.48141	1.80403	8.20425	21.4419	72.1016	241.142	20.7355	29.3096
ANXA10	11199	ENSG00000109511	4	0.048801	0.0287905	0.0270696	0.0426913	0.235189	0.183003	5.24772	0.80388	0.79059	0.161358	0	0	0.0478725	0.067269	0.0381889	0.0172849	0.0533362	0.574001	0.0610865	0.131139
ANXA11	311	ENSG00000122359	10	176.623	157.052	362.38	223.045	72.4462	39.2208	163.856	185.463	112.187	239.287	181.911	92.676	60.6305	52.1396	40.022	72.3977	261.952	125.419	230.004	60.8158
ANXA13	312	ENSG00000104537	8	0.0244005	0.0143952	3.14007	0	0.0783965	0.0748648	0	0.0864387	0.0510058	0	0.0476164	0	0.0159575	0.0366922	0.0509185	0.0345698	0.0355574	0	0.0407243	0
ANXA2	302	ENSG00000182718	15	1372.48	2451.36	696.996	1806.68	1597.73	2410.53	1955.36	2339.69	1984.1	1123.64	1863.57	1927.63	195.751	914.02	201.485	571.058	426.112	852.33	235.075	526.704
ANXA2R	389289	ENSG00000177721	5	1.18342	6.40588	1.30836	2.42487	0.297907	2.93636	0.464988	1.80657	0.439925	10.1979	16.142	2.22168	2.8165	2.02418	13.4934	2.80879	0.195566	2.132	0.481905	2.45886
ANXA3	306	ENSG00000138772	4	148.355	101.213	52.0277	109.708	0.250869	10.4395	127.843	12.015	265.549	47.157	79.456	54.0346	2.48139	1.73065	59.4983	46.6	6.88037	35.1576	25.2898	20.0315
ANXA4	307	ENSG00000196975	2	77.0933	57.5953	357.95	82.36	40.1703	66.2138	62.2704	108.982	107.437	34.8454	100.495	46.4967	121.261	87.8166	74.6848	90.3135	57.0342	69.3311	112.419	89.5024
ANXA5	308	ENSG00000164111	4	247.665	393.904	415.96	428.638	603.034	369.233	780.743	328.51	162.543	127.054	124.755	226.929	227.474	188.041	217.931	231.479	78.5286	313.692	172.569	153.744
ANXA6	309	ENSG00000197043	5	22.668	42.0197	135.122	121.192	537.518	462.033	183.139	206.857	11.4062	367.486	49.2275	138.697	406.836	472.308	218.173	174.223	93.5872	290.486	392.589	169.464
ANXA7	310	ENSG00000138279	10	136.46	170.742	74.8563	201.452	72.258	47.0484	133.831	184.037	117.237	173.759	143.778	88.1533	156.902	109.123	96.2042	172.762	101.863	156.128	255.213	174.972
ANXA9	8416	ENSG00000143412	1	17.0559	3.46205	1.96705	2.13456	0.235189	0.84015	1.22415	0.933538	13.931	3.3966	0.904712	0.0793459	56.9842	54.2004	23.6389	32.1326	110.619	26.3221	23.5183	43.5874
AOAH	313	ENSG00000136250	7	0.122002	0.0215929	0.180464	0.0170765	0	1.44739	0.313155	0.146946	0.191272	0.0484076	0.0158722	0	0.00797875	0.0244614	0	0	0.0533362	0.0410001	0.237559	0.0327848
AOAH-IT1	100874264	ENSG00000230539	7	0	0	0	0	0	0	0	0	0	0.00806793	0	0	0	0.00611536	0	0	0	0	0	0.0163924
AOC1	26	ENSG00000002726	7	0.0244005	0.0287905	0.00902318	0.0512295	0	0.0499099	0.0189791	0.0259316	0.0382544	0.0484076	0.0714247	0	0.0558512	0.0978458	0.18458	0	56.9986	0	0.970597	0.114747
AOC2	314	ENSG00000131480	17	0.963819	2.1089	1.32641	1.86134	0.909399	2.22099	2.37239	1.01133	0.599319	2.03312	8.93602	0.872805	3.35905	2.44003	0.903804	2.49767	1.69787	1.8245	0.671952	5.22917
AOC3	8639	ENSG00000131471	17	0.646613	1.43952	0.604553	1.31489	0.972116	2.06294	1.51833	0.777949	0.293284	1.33927	3.83312	0.158692	2.11437	0.727728	0.369159	1.09759	0.542251	2.25501	0.196834	1.70481
AOC4P	90586	ENSG00000260105	17	0	0.0791738	0.0360927	0.034153	0.00783965	0.0831831	0.0569373	0.0518632	0.0127515	0.0887472	0.142849	0	0.103724	0.0366922	0.0381889	0	0.0355574	0	0.00678739	0.081962
AOPEP	84909	ENSG00000148120	9	36.9057	122.719	25.9597	7.24898	38.7122	105.484	65.6961	22.7161	43.61	27.1808	61.8537	23.2483	14.641	10.7141	14.6836	40.075	14.1519	21.0536	48.9982	19.8676
AOX1	316	ENSG00000138356	2	2.19604	4.16742	0.0541391	51.2893	14.9894	1.52225	43.2533	15.7751	4.50764	0.685774	0.158721	0.158692	0.877662	1.57776	43.2044	0.613613	3.41352	4.30501	0.142535	2.19658
AP1AR	55435	ENSG00000138660	4	31.6962	14.0353	36.0657	34.1786	18.7132	32.142	28.8577	54.8281	29.9404	34.8938	53.3383	33.1666	56.4018	102.371	65.2648	49.0113	34.6774	40.8976	57.496	98.5019
AP1B1	162	ENSG00000100280	22	194.277	106.654	114.639	80.5328	111.762	91.5264	93.8042	241.925	126.896	99.3323	93.0504	104.499	232.525	174.899	144.978	656.039	321.564	226.3	166.223	140.335
AP1B1P1	23782	ENSG00000234479	22	0	0.00719762	0	0.00853826	0.0156793	0	0.00948955	0.0518632	0	0.00806793	0	0	0	0.00611536	0	0	0	0	0.00678739	0
AP1G1	164	ENSG00000166747	16	105.142	181.092	160.125	138.653	64.5987	87.0678	96.2714	81.4685	122.229	145.634	99.2485	189.24	304.804	261.083	364.309	183.107	195.317	252.52	105.646	134.139
AP1G2	8906	ENSG00000213983	14	24.1687	22.7733	14.7349	13.832	1.11323	8.03549	15.8191	13.035	14.0776	20.6539	15.7928	16.0279	28.9788	33.6528	33.0525	41.1034	86.1557	63.4066	47.0162	64.5532
AP1M1	8907	ENSG00000072958	19	56.8043	48.1089	64.1368	92.6572	81.5245	69.2167	158.58	218.336	32.2739	76.7421	24.2526	50.464	38.1464	62.5907	32.5497	60.3329	39.4866	65.8666	28.0319	19.1463
AP1M2	10053	ENSG00000129354	19	396.959	0.532624	3.80778	29.3289	0.141114	0.257868	23.5056	10.8048	95.6551	147.675	141.952	139.649	150.846	195.374	182.059	134.943	206.144	60.2496	99.4081	82.2078
AP1S1	1174	ENSG00000106367	7	83.8522	42.5091	55.3663	81.1817	61.9254	78.7994	93.6618	158.053	70.4391	111.394	93.598	103.15	48.9496	85.8474	166.688	92.1803	106.246	80.7497	104.064	104.633
AP1S2	8905	ENSG00000182287	X	14.7135	18.5411	298.776	41.7777	50.3149	50.5421	103.654	19.7253	14.4028	12.8925	7.38055	16.9007	16.0772	27.4702	68.2499	26.3162	11.9829	62.2996	6.79418	37.8828
AP1S3	130340	ENSG00000152056	2	18.1906	18.7354	18.7502	24.7524	3.35537	2.98628	27.3773	23.0878	12.4072	3.96135	29.8396	9.60085	16.0612	13.4293	9.57268	9.68817	14.1252	20.8485	9.48877	40.7515
AP2A1	160	ENSG00000196961	19	167.912	103.516	94.951	152.237	141.756	70.3314	184.012	132.657	100.813	155.501	28.7048	56.7323	137.721	145.747	102.582	212.414	160.453	117.629	125.859	95.6824
AP2A2	161	ENSG00000183020	11	53.5346	43.7183	130.033	101.836	61.698	74.973	66.8444	60.7059	51.1971	47.6088	71.4405	4.99879	64.564	64.4865	44.7447	67.2555	110.957	39.8111	55.7516	17.2612
AP2B1	163	ENSG00000006125	17	194.264	857.272	291.16	626.016	224.59	194.341	619.923	183.89	248.086	209.605	619.855	143.299	241.261	301.426	182.218	177.844	188.277	1104.62	98.6751	208.183
AP2M1	1173	ENSG00000161203	3	263.611	489.567	238.005	520.441	694.797	747.035	454.008	231.103	588.435	259.553	419.58	299.213	379.07	353.541	482.128	554.516	367.602	399.956	676.18	241.198
AP2S1	1175	ENSG00000042753	19	142.291	92.295	97.8293	117.589	121.609	54.0524	198.303	99.733	140.311	85.8024	43.2833	83.5512	181.923	130.728	141.566	166.505	91.4893	170.868	143.96	181.087
AP3B1	8546	ENSG00000132842	5	66.7841	75.6685	96.7285	152.826	52.6275	42.3319	96.9642	84.7878	67.366	71.8852	47.3704	54.9867	91.3008	120.717	158.656	50.5496	74.4484	50.4301	67.84	61.3895
AP3B2	8120	ENSG00000103723	15	4.03828	12.8693	0.523345	1.68204	0.0470379	2.07126	0.0474477	3.75144	0.376168	14.3286	3.65059	2.45972	0.965428	4.24406	1.07565	0.0259273	5.9292	0.1845	0.542991	1.0819
AP3D1	8943	ENSG00000065000	19	215.822	285.897	248.11	262.842	236.224	55.949	217.965	210.599	129.957	221.884	127.168	95.3738	393.631	289.012	197.074	260.181	359.592	265.804	177.959	161.826
AP3M1	26985	ENSG00000185009	10	76.9591	60.7911	77.9332	126.477	27.572	37.0331	59.0155	119.035	47.3589	95.2338	57.7191	43.9576	53.8087	81.9519	71.0314	73.2706	43.8601	70.0691	147.632	90.0434
AP3M2	10947	ENSG00000070718	8	15.2381	45.2226	56.1422	109.298	45.713	42.0574	34.1718	16.4752	13.6249	13.417	45.7038	45.6239	26.9682	81.6829	44.5092	29.9547	24.1524	37.3921	14.8101	57.1439
AP3S1	1176	ENSG00000177879	5	35.4417	50.2681	52.1269	97.2934	73.9279	53.7613	73.5345	32.8208	61.7936	32.6267	49.0846	17.5354	44.9443	34.1176	184.745	27.0422	31.415	41.7586	21.6246	103.37
AP3S2	10239	ENSG00000157823	15	65.2347	83.1037	66.9069	49.8037	28.9597	55.7161	30.2242	67.2234	48.5384	42.0823	82.6145	13.1714	64.3725	51.155	66.4105	108.739	112.557	77.0187	95.5665	103.436
AP4B1	10717	ENSG00000134262	1	16.9583	14.3592	22.8106	12.9952	14.3466	11.4127	13.4941	11.0555	9.12367	4.77621	16.0388	16.9007	11.8803	24.2046	9.44539	12.7649	3.90243	12.6895	21.2785	12.2779
AP4B1-AS1	100287722	ENSG00000226167	1	0.50021	0.583007	1.46176	0.213456	0.501737	0.424234	0.578862	0.26796	0.267781	0.129087	0.611078	0	0.494682	0.886727	0.477361	0.604971	0.204455	0.205	0.685526	1.55728
AP4E1	23431	ENSG00000081014	15	28.1947	41.7318	29.1629	26.1271	25.3926	39.4371	28.8577	54.5774	20.4278	24.4216	22.3083	20.6299	25.157	47.5592	21.9395	18.5121	37.8687	20.7255	27.1563	35.2764
AP4M1	9179	ENSG00000221838	7	17.6537	22.7373	27.8455	11.5523	6.89105	23.7322	17.8119	13.2165	16.0732	35.2084	24.0146	40.3871	10.3325	34.9371	35.8466	48.7347	19.0588	21.443	35.9053	26.5229
AP4S1	11154	ENSG00000100478	14	4.09928	12.9629	5.35977	2.71517	0.901559	4.23402	4.14693	5.01345	2.13587	3.33205	3.50774	5.95094	6.76598	4.24406	4.36626	11.8488	4.56913	3.73101	3.46836	7.24544
AP5B1	91056	ENSG00000254470	11	2.61085	13.1141	16.6388	11.5608	3.84927	10.2731	9.50852	14.6514	4.01033	18.5885	14.1579	15.3931	1.31649	17.4532	9.59814	7.36336	16.9965	7.56452	2.4774	12.6713
AP5M1	55745	ENSG00000053770	14	58.3537	66.7219	40.2344	23.318	11.5086	33.606	28.3358	30.6857	15.3846	34.9906	35.8552	23.6451	38.3379	47.7732	60.3512	36.5057	30.9172	26.6501	48.014	66.2417
AP5S1	55317	ENSG00000125843	20	12.0538	25.8394	12.2805	13.5161	6.74994	32.4498	19.0265	19.6302	15.9266	14.0221	7.82497	22.7723	19.1889	16.5787	10.7502	10.466	24.7035	10.5575	34.1406	8.24537
AP5Z1	9907	ENSG00000242802	7	40.09	19.1672	22.6392	27.9286	19.9127	54.8926	34.6179	131.897	24.2214	57.3065	13.3485	17.4561	65.7289	35.1572	29.2209	68.1716	48.9804	45.2026	51.0412	68.1432
APAF1	317	ENSG00000120868	12	23.0097	27.0846	74.7029	24.4706	23.6365	35.3279	33.2988	4.49481	20.1537	52.2721	22.3877	25.47	31.5958	34.1298	53.2226	31.5881	27.9837	41.9226	15.4617	46.4069
APBA1	320	ENSG00000107282	9	3.08666	8.60115	18.0554	2.04918	4.28829	0.582282	0.398561	0.968114	0.140266	2.30743	1.46024	0.39673	0.159575	1.84684	0.935628	0.0604971	26.1169	0.574001	3.767	6.26189
APBA2	321	ENSG00000034053	15	0.305006	16.0291	24.0287	4.14105	27.0938	14.2742	13.7124	68.0619	0.0637573	56.9434	44.9737	0	0.0478725	0.085615	0.070013	0.0172849	0.133341	12.1565	0.0950235	8.03227
APBA3	9546	ENSG00000011132	19	10.9314	16.3458	11.8204	12.2182	13.9467	19.6312	11.1407	11.6952	10.9918	13.7235	9.77724	24.2005	15.4788	16.2302	17.3632	9.78324	10.7917	10.1475	13.5273	8.31094
APBB1	322	ENSG00000166313	11	4.61169	35.2467	5.22442	34.9385	17.8666	42.9142	24.502	14.539	10.2968	19.6454	15.5944	17.9322	2.4415	7.26505	16.5422	36.3674	11.5384	3.97701	3.35297	4.49151
APBB1IP	54518	ENSG00000077420	10	0.268405	0.194336	0.099255	18.5792	2.61844	0.0582282	13.162	0.414906	0.516434	0.145223	0.103169	0	0.0239362	0.103961	0.152756	0.0518546	0.124451	0.1025	0.0542991	1.54089
APBB2	323	ENSG00000163697	4	35.2831	21.1754	146.546	116.026	38.1007	27.3174	110.724	52.1831	30.476	18.9032	23.3479	23.3277	52.4523	64.4131	70.2294	13.2057	33.0862	51.2911	10.215	157.974
APBB3	10307	ENSG00000113108	5	10.785	9.91831	21.1684	10.5106	13.7586	52.6217	6.34851	10.4332	3.20699	8.14054	20.7528	5.63356	12.399	27.3662	43.4271	12.8686	10.9961	8.99952	16.2762	14.8023
APC	324	ENSG00000134982	5	69.6878	85.9251	54.6624	57.9492	50.2678	52.6882	36.345	45.5273	24.2915	36.9834	47.8783	54.828	56.314	80.6127	82.0107	34.0944	38.2954	38.6426	28.9346	32.5553
APC2	10297	ENSG00000115266	19	0.963819	2.59114	2.16556	1.39174	1.43466	7.01234	2.75197	1.04591	0.47818	2.3639	1.47611	3.8086	1.39628	4.14621	3.81889	2.10875	2.97794	1.4965	0.62444	6.78645
APCDD1	147495	ENSG00000154856	18	25.7303	10.9692	0.911341	0.136612	16.8709	0.141411	0.303665	0.15559	0.172145	87.8355	5.61874	0	7.2447	0.929535	0.140026	0.0518546	12.0718	5.37101	0.298645	2.06544
APCDD1L	164284	ENSG00000198768	20	0.0976019	0.820528	0.0902318	0.213456	70.0159	8.1769	49.7822	38.0158	0.752336	46.4228	0.111105	0.158692	0.135639	0.122307	0.165485	0.112352	0.0177787	0	0.12896	0.196709
APCDD1L-DT	149773	ENSG00000231290	20	0.0976019	0.662181	0.207533	0.110997	5.76998	2.66186	8.56906	14.1932	0.146642	18.2416	0.0476164	0.238038	0.06383	0.165115	0.337335	0.0691395	0.0266681	0.1025	0.108598	0.0655696
APCS	325	ENSG00000132703	1	0	0	0	0	0	0.00831831	0.113875	0	0.00637573	0	0	0	0	0	0	0	0	0	0	0.0491772
APEH	327	ENSG00000164062	3	149.538	95.4692	161.028	247.217	111.833	87.1676	84.903	248.589	107.386	51.199	92.9473	76.2514	217.644	96.745	126.603	223.701	232.91	198.789	219.606	138.352
APELA	100506013	ENSG00000248329	4	0	0	0.0902318	0	0.313586	0.0499099	0	0	0	0	0.00793607	0	22.1251	2.34218	0.0954722	0.380267	0.391132	0.164	0	1.99987
APEX1	328	ENSG00000100823	14	368.606	110.85	267.231	164.319	54.2033	145.313	149.641	223.747	452.339	172.186	121.628	95.8499	130.421	178.238	173.899	217.738	143.181	185.423	209.812	152.777
APEX2	27301	ENSG00000169188	X	49.411	14.1937	29.4426	43.1353	12.5434	20.696	59.6987	54.8108	52.8229	48.8432	8.84872	32.0558	33.032	42.5751	50.0975	74.2386	35.2552	51.1476	56.6408	34.8994
APH1A	51107	ENSG00000117362	1	160.03	198.719	166.694	69.9283	45.666	142.842	167.956	267.874	192.26	537.001	434.778	293.024	172.524	312.134	277.041	469.483	244.44	120.766	150.022	269.245
APH1B	83464	ENSG00000138613	15	1.85444	15.9211	9.34802	10.1264	9.11751	18.109	10.2013	17.5644	5.2536	1.0811	3.30934	4.12599	4.58778	21.1653	11.253	17.838	15.423	7.01102	4.16067	31.7521
API5	8539	ENSG00000166181	11	324.221	102.876	211.521	171.892	55.6066	114.443	111.711	171.494	76.0114	222.667	114.438	137.903	168.535	105.417	192.536	87.5652	124.664	112.012	112.698	158.17
APIP	51074	ENSG00000149089	11	54.0714	11.3794	40.6855	22.208	9.88579	36.0682	34.5514	38.6035	13.5038	20.8636	27.3239	29.4373	15.1118	37.0652	64.2783	10.2932	14.7297	14.6165	20.2061	29.5227
APLF	200558	ENSG00000169621	2	4.9167	3.87952	5.77484	1.9638	3.11234	3.36892	5.71271	4.54668	3.21337	5.3329	5.43621	7.53786	0.25532	2.28715	1.20931	0.190134	1.69787	0.0820002	0.169685	1.03272
APLN	8862	ENSG00000171388	X	0.622212	0.187138	0.0270696	3.91906	8.13755	2.65354	6.58574	10.8653	0.0510058	1.55711	0.285699	0.238038	0.398937	0.134538	17.656	0.0604971	0	0.287001	0.176472	0.163924
APLNR	187	ENSG00000134817	11	0	0.0215929	0.00902318	0.0170765	0.0548775	0	0.0474477	0.0345755	0	0.613162	0.0238082	0	0.0159575	0.0183461	0.0509185	0.0172849	0.00888936	0.123	0.033937	0
APLP1	333	ENSG00000105290	19	16.0067	17.7637	81.9666	3.88491	95.9102	123.402	7.73398	18.2732	1.39628	0.782589	6.50758	26.5809	3.75001	85.1075	16.6504	22.7728	37.7176	16.9535	9.77384	17.5562
APLP2	334	ENSG00000084234	11	1106.78	412.315	1647.75	632.591	473.029	140.904	1956.03	845.44	802.985	980.091	260.486	109.497	666.018	752.96	571.382	644.562	747.106	1129.35	677.911	293.309
APMAP	57136	ENSG00000101474	20	97.3091	269.867	221.88	147.533	224.057	100.926	221.495	62.4088	367.229	80.1871	36.6488	80.06	145.445	197.697	222.915	232.655	201.984	148.871	276.518	109.632
APOA1	335	ENSG00000118137	11	0.0610012	0.215928	0.324835	0.0853826	0.0862361	0.158048	0.237239	0.069151	0.00637573	0.0484076	0.0714247	0.158692	0.12766	0.0428075	0.00636482	0.0172849	0.0355574	0.0615001	0	0.196709
APOA1-AS	104326055	ENSG00000235910	11	0.0610012	0.129557	0.17144	0	0.0783965	0.0415916	0.151833	0.0172878	0.0255029	0.0645434	0.0634886	0	0	0.0244614	0.0381889	0	0.0177787	0	0.0203622	0.0983543
APOA2	336	ENSG00000158874	1	0.244005	0.158348	0	0	0.258708	0.0582282	0.104385	0.0777949	0	0	0	0	0.0558512	0.0428075	0	0.129637	0.0355574	0.0410001	0	0
APOA4	337	ENSG00000110244	11	0	0.0143952	0	0.0170765	0.0391982	0.00831831	0.00948955	0.0172878	0.102012	0	0	0	0	0.0244614	0.00636482	0	0	0.0205	0	0.0327848
APOA5	116519	ENSG00000110243	11	0.0122002	0.0647785	0.0541391	0	0.0627172	0.0332733	0.00948955	0	0.0127515	0.0242038	0	0	0	0.0305768	0.00636482	0.0172849	0.0533362	0	0.00678739	0.0163924
APOB	338	ENSG00000084674	2	1.04922	0.439055	0.0270696	0.034153	0.66637	0.382642	0.559883	0.276604	0.00637573	0.0322717	0.0238082	0	0.215426	0.0489229	0.0254593	0.535831	0.400021	0.266501	0.0475117	0.0327848
APOBEC1	339	ENSG00000111701	12	0	0	0	0.00853826	0	0.00831831	0	0.0172878	0	0.00806793	0	0	0.00797875	0.00611536	0	0	0	0	0.00678739	0.0163924
APOBEC2	10930	ENSG00000124701	6	0.0976019	0.0719762	0.117301	0.0256148	0.0235189	0.0415916	0.0854059	0.0172878	0.0446301	0.0806792	0.0476164	0	0.0877662	0.220153	0.0636482	0.241988	0.0177787	0.1435	0.0271496	0.114747
APOBEC3A	200315	ENSG00000128383	22	0.292806	0.0215929	0.0270696	0.0426913	0.0783965	0.0831831	0.151833	0.069151	0.0828845	0.0887472	0.317443	0	0.0239362	0.189576	0.152756	0.302485	0.0355574	0.574001	0.0271496	0.0983543
APOBEC3B	9582	ENSG00000179750	22	47.8737	0.0431857	26.3657	22.4215	19.4031	33.7225	20.7442	13.1992	15.9967	16.1278	91.7648	12.854	8.633	9.56442	23.2507	78.6116	18.5521	17.6505	0.0475117	16.3268
APOBEC3B-AS1	100874530	ENSG00000249310	22	0	0	0	0.00853826	0.00783965	0.00831831	0	0	0	0.00806793	0.0238082	0	0.00797875	0.00611536	0.0127296	0	0.00888936	0	0	0
APOBEC3C	27350	ENSG00000244509	22	68.1627	19.2536	5.50414	12.5939	54.9089	26.053	34.6179	34.3162	36.6349	21.6785	0.214274	0.317384	0.343086	0.17123	0.311876	0.207419	0.328906	52.9106	0.346157	1.22943
APOBEC3D	140564	ENSG00000243811	22	0.878417	0.0719762	0.207533	0.102459	0.22735	6.09732	2.55269	1.04591	1.7852	0.306581	0.44442	0.0793459	0.00797875	0.0611536	0.108202	0.198776	0.56003	5.74001	0.0542991	0.34424
APOBEC3F	200316	ENSG00000128394	22	16.2629	4.28258	4.68303	0.896517	3.00258	9.05865	1.7271	1.45217	3.29625	6.55922	0.674566	1.19019	0.582449	0.140653	0.770143	1.01117	3.03127	7.29802	0.685526	0.131139
APOBEC3G	60489	ENSG00000239713	22	0.0732014	3.0086	0.739901	0.102459	5.97381	0.14973	1.31905	0.0777949	8.72837	0.137155	0.0555525	0	0.0478725	0.067269	0.101837	0.0345698	0.640034	4.32551	0.0678739	0.213101
APOBEC3H	164668	ENSG00000100298	22	0.183004	0.0359881	0.099255	0.00853826	0.0156793	0.116456	0.0284686	0.0172878	0.070133	0.0161359	0	0	0.0159575	0.0244614	0.0381889	0.0259273	0.195566	0.0820002	0.0203622	0.147532
APOBEC4	403314	ENSG00000173627	1	0.0244005	0.0143952	0.0541391	0.00853826	0	0	0.0189791	0	0	0.00806793	0.0238082	0	0.111702	0.0183461	0.0381889	0.00864244	0	0	0.0135748	0.0327848
APOBR	55911	ENSG00000184730	16	1.12242	0.539821	0.19851	0.0939208	0.00783965	0.374324	0.237239	0.207453	0.529186	1.64586	0.0872968	0.158692	3.59044	2.85587	2.5141	20.7678	4.79137	3.34151	2.83713	2.13101
APOC1	341	ENSG00000130208	19	0.341607	3.9155	3.80778	1.63935	0.399822	0.598919	1.74608	2.88705	4.32912	0.66157	0.0396804	0.476075	0.135639	0.226268	0.178215	0.190134	0.711149	0.820002	0.339369	0.852404
APOC1P1	342	ENSG00000214855	19	0.0244005	0.136755	0.0451159	0	0	0	0	0.00864387	0.0191272	0	0.00793607	0.0793459	0	0.00611536	0.0127296	0.00864244	0	0	0	0.0327848
APOC2	344	ENSG00000234906	19	0.0122002	0	0	0.00853826	0	0	0	0	0	0	0	0	0	0.00611536	0	0	0	0	0	0.0163924
APOC3	345	ENSG00000110245	11	0	0.0143952	0	0	0.0391982	0.0332733	0	0	0	0	0	0	0	0	0	0.0172849	0.00888936	0	0	0
APOC4	346	ENSG00000267467	19	0	0.00719762	0.00902318	0.0170765	0	0.0166366	0.0664268	0	0.00637573	0	0.00793607	0	0	0.0183461	0.00636482	0.0172849	0	0	0	0
APOD	347	ENSG00000189058	3	0.451409	0.0863714	0.135348	0	0.0235189	0.299459	0.0948955	0.0172878	0.159393	0.0806792	0.0158722	0	1.42022	0.379152	2.57139	0.164206	114.806	0.820002	30.4822	195.299
APOE	348	ENSG00000130203	19	2.18384	185.267	10.521	2.59563	1.52873	4.10093	2.19209	4.29601	6.42673	40.1299	0.880904	25.0733	0.343086	1.00903	0.52828	4.8052	1.69787	0.779002	1.52716	3.45879
APOF	319	ENSG00000175336	12	0.0122002	0.0287905	0.0360927	0	0.0156793	0.0332733	0.0284686	0.00864387	0.0127515	0	0.0317443	0	4.72342	0.0917304	0.070013	0.276558	0.0266681	0.164	0.00678739	0.0327848
APOH	350	ENSG00000091583	17	0.048801	0	0	0	0.0156793	0.133093	0.132854	0.0172878	0.0127515	0	0	0	0	0	0.0127296	0	0.0355574	0.0410001	0	0
APOL1	8542	ENSG00000100342	22	49.9234	2.08731	57.8386	2.04064	16.7847	66.8293	42.4657	45.7779	31.4387	4.09044	0.111105	1.58692	0.239362	0.403614	0.426443	3.34462	4.62247	25.6046	5.81001	2.70474
APOL2	23780	ENSG00000128335	22	44.4943	21.5065	27.5297	21.2261	52.5962	50.5005	29.6264	47.1178	34.0018	9.10062	13.8405	10.7117	22.9788	26.0637	16.2748	19.5492	14.4897	36.2441	40.894	19.8184
APOL3	80833	ENSG00000128284	22	23.1195	0.690971	0.126325	0.384222	7.58094	16.0543	11.4539	3.12044	4.60328	6.71251	0.230146	0.238038	0.031915	1.05796	7.6887	2.98164	1.95566	0.471501	6.65164	7.16348
APOL4	80832	ENSG00000100336	22	0.219604	0.215928	0.0721855	0.00853826	0.0548775	1.9964	0.142343	0.138302	0.446301	0.104883	0.0714247	0.0793459	0.159575	0.110076	0.0318241	0	0.0622255	1.353	0.0882361	2.88506
APOL5	80831	ENSG00000128313	22	0.0244005	0	0	0	0.0156793	0.0166366	0	0.0172878	0	0.00806793	0.00793607	0	0	0.00611536	0.0127296	0.00864244	0.0177787	0.0615001	0	0.0163924
APOL6	80830	ENSG00000221963	22	178.502	42.8618	6.78543	10.0325	45.7992	167.206	52.1261	61.7864	73.0149	100.188	109.851	43.5609	1.88298	1.44322	1.69304	23.3346	95.8184	3.95651	27.584	16.5891
APOLD1	81575	ENSG00000178878	12	16.5435	12.9845	6.64106	19.6209	6.2874	4.18411	6.82298	4.97023	5.89117	52.2479	2.2221	8.25197	4.52395	2.02418	11.2784	3.70761	4.58691	5.88351	1.60182	6.49139
APOM	55937	ENSG00000204444	6	5.0753	1.69144	2.2558	3.22746	0.846682	3.16096	0.854059	0.717441	1.93822	1.64586	0.833288	0	0.654257	1.44934	1.7185	2.73965	0.995609	0.512501	0.515842	0.950759
APOO	79135	ENSG00000184831	X	16.6899	6.25473	21.7459	16.9228	6.25604	30.4617	18.0396	25.2833	15.6588	2.75923	12.4676	59.6681	13.3325	15.8388	23.1106	8.61651	9.20049	22.7755	11.5114	20.1299
APOOL	139322	ENSG00000155008	X	7.33234	6.83774	5.14321	11.1424	2.96339	10.0402	4.91558	22.8112	7.00055	10.8029	16.0706	16.6626	9.3112	9.66839	13.2452	4.9694	6.27589	4.55101	6.97744	20.9987
APP	351	ENSG00000142192	21	1696.09	2298.7	956.593	835.93	2240.38	631.701	840.593	752.683	1722.53	1188.62	663.226	1509.08	1077.8	436.331	847.011	666.116	1938.84	537.245	915.239	254.59
APPBP2	10513	ENSG00000062725	17	28.9878	80.3974	66.2662	47.3019	22.6487	100.56	37.0567	21.9814	26.5804	47.6653	48.3862	74.1091	63.8459	67.6359	89.1138	76.3819	42.6423	97.6622	12.896	89.8631
APPL1	26060	ENSG00000157500	3	55.7551	54.0973	92.7854	74.0865	43.0397	38.78	72.9177	48.276	46.5046	56.9999	123.16	87.5185	105.503	61.7223	50.6321	35.8229	61.6566	56.8671	63.4621	100.157
APPL2	55198	ENSG00000136044	12	21.692	31.1801	62.8916	22.8654	37.9909	29.9875	33.0995	10.7789	29.2965	22.2513	26.5462	35.4676	42.5267	51.4791	64.7684	45.7012	56.9275	73.0622	27.6858	35.7026
APRT	353	ENSG00000198931	16	74.4458	62.4177	75.8579	82.6503	33.1068	33.3148	49.934	118.775	76.2155	26.132	51.6718	147.187	31.3645	119.164	113.784	66.5295	43.6112	191.368	58.4802	95.6004
APTR	100505854	ENSG00000214293	7	10.663	19.7215	8.46374	9.43478	5.37016	13.9082	6.93686	8.13388	8.25657	12.3762	7.69799	7.69655	3.51863	10.1515	16.3385	16.1441	10.8806	8.71252	15.5499	8.8355
APTX	54840	ENSG00000137074	9	32.9284	18.3611	36.1739	29.0045	16.8239	32.7575	45.7871	61.2591	41.9268	32.2394	49.1798	27.295	22.3006	58.1204	69.7648	51.1373	28.7749	67.4861	28.5613	52.177
AQP1	358	ENSG00000240583	7	12.7005	0.547019	4.78229	0.486681	0.901559	2.23763	32.7484	1.29658	1.05837	1.85562	0.777735	0.555421	0.0718087	0.373037	0.0763778	0.622256	0.320017	1.64	2.37559	2.95063
AQP10	89872	ENSG00000143595	1	0	0.0215929	0.0270696	0.0170765	0	0.0332733	0.0189791	0.0432194	0.0318787	0.0161359	0.0476164	0	0.0159575	0.0366922	0.0445537	0.0172849	0.00888936	0.0410001	0.00678739	0.0491772
AQP11	282679	ENSG00000178301	11	2.46445	2.07291	3.51002	2.31387	1.03483	3.34396	1.85046	2.02267	1.03924	1.5087	2.56335	0.555421	1.38032	1.62057	13.8371	1.82356	3.27129	1.4145	0.916298	1.63924
AQP12A	375318	ENSG00000184945	2	0	0	0.0180464	0	0	0	0	0.0172878	0.00637573	0.0322717	0	0	0.00797875	0.00611536	0.0254593	0.0172849	0	0.0205	0	0.0163924
AQP12B	653437	ENSG00000185176	2	0	0	0.00902318	0.0170765	0	0	0	0.0259316	0.00637573	0.0403396	0	0	0.0159575	0.00611536	0.0127296	0	0	0	0.00678739	0.0163924
AQP2	359	ENSG00000167580	12	0.683213	0.0503833	0.0812086	0.281763	0	0.0249549	0.0474477	0.0432194	0.0446301	0.0322717	0.492036	0	0.38298	0.0917304	0.0127296	0.397552	0.337796	0.246001	0.0203622	0.0163924
AQP3	360	ENSG00000165272	9	40.1144	3.08058	0.739901	5.77186	0.44686	1.90489	7.34491	3.90703	43.5271	5.47005	1.73006	0	0.375001	16.4809	3.19514	116.241	145.208	11.521	233.011	22.8182
AQP4	361	ENSG00000171885	18	0.451409	0.0575809	2.78816	0.0170765	0	0	0.0189791	0.0259316	0.344289	4.84882	0.825352	1.58692	0	0.0978458	0.751048	0.0604971	0.195566	0.123	0.0135748	2.57361
AQP5	362	ENSG00000161798	12	1.19562	3.9299	0.189487	17.5461	0	0.0249549	0.20877	0.0172878	1.32615	0.0403396	0.380931	0.238038	0.175532	0.00611536	0.101837	0.449407	3.81354	0.266501	0.190047	0.163924
AQP6	363	ENSG00000086159	12	0.0244005	0.136755	0.108278	0.315916	0	0.0665465	0.123364	0	0.0191272	0.0242038	0.0317443	0.0793459	0.00797875	0.415845	0.0509185	0.501262	0.364464	0	0.0271496	0.213101
AQP7	364	ENSG00000165269	9	0.170803	0.0143952	0.108278	0.24761	0.00783965	0.19964	0	0.0777949	0.242278	0.0242038	0.0238082	0	0.095745	0.0305768	0.0509185	0.276558	1.34229	0.0205	0.325795	0.278671
AQP8	343	ENSG00000103375	16	0.048801	0.0287905	0.0360927	0	0.0156793	0.0665465	0.0189791	0.00864387	0.0382544	0.0726113	0.0317443	0.0793459	0.0718087	0.158999	0.070013	0.0172849	0	0.0410001	0	0
AQP9	366	ENSG00000103569	15	0.0976019	0	0.0541391	0	0	0.216276	0.0284686	116.779	0.344289	0.693841	0	0	0	0.0122307	0	0	0.0355574	0	0	0.0327848
AQR	9716	ENSG00000021776	15	51.4118	83.1325	133.119	55.012	31.1391	64.2423	60.5148	119.968	23.0164	48.23	46.0848	92.1206	42.0639	104.646	46.3104	49.7113	62.59	56.3546	75.0346	62.7993
AR	367	ENSG00000169083	X	0.109802	0.3023	0.22558	0.128074	5.88758	0.0915015	0.0474477	0.907607	0.13389	47.7218	5.79333	0.0793459	108.088	293.244	230.489	410.983	33.3084	70.4176	2.17197	166.629
ARAF	369	ENSG00000078061	X	62.3554	41.0912	47.1461	50.9649	23.5503	131.404	108.133	63.6881	71.1787	35.3698	15.142	83.6306	89.8407	60.2241	51.8414	77.0992	97.2674	99.6097	44.0977	55.8325
ARAP1	116985	ENSG00000186635	11	84.633	80.1526	58.4522	95.7139	49.2722	57.9537	73.952	85.0989	57.9745	63.7124	48.5688	30.4688	67.1651	30.5585	73.3227	83.6502	77.8086	92.7012	58.8738	40.5548
ARAP1-AS2	100506020	ENSG00000245148	11	0.268405	0.525426	0.333858	0.119536	0.415501	0.382642	0.322645	0.276604	0.0765088	0.201698	0.246018	0	0.327129	0.152884	0.400983	0.181491	0.28446	0.246001	0.149323	0.508164
ARAP2	116984	ENSG00000047365	4	28.3045	55.5656	59.8778	12.4573	0.125434	0.282823	4.97252	6.29274	24.4828	21.2106	49.5846	20.4712	35.1623	22.8348	12.2395	16.6453	26.3303	24.8461	6.54304	23.0805
ARAP3	64411	ENSG00000120318	5	9.88219	25.422	67.322	8.13696	12.7002	36.2845	22.3574	7.5461	27.8109	0.887472	3.96804	1.34888	0.566491	0.244614	0.229133	0.0604971	1.89343	15.252	1.85974	0.68848
ARC	23237	ENSG00000198576	8	0.52461	0.374276	0.00902318	0.128074	2.22646	0.507417	0.389071	22.6124	0.108387	0.161358	1.69038	1.9043	0.159575	8.94066	2.04947	1.25315	0.622255	8.15902	0.0610865	0.393417
ARCN1	372	ENSG00000095139	11	284.802	242.049	213.037	395.424	306.679	158.098	365.082	198.939	215.544	330.357	92.9552	143.299	223.022	122.766	130.88	162.435	143.368	204.734	216.253	161.744
AREG	374	ENSG00000109321	4	0.585611	2.16648	0.162417	0.239071	0	0	12.6211	1.03727	12.4327	0	0.253954	0.317384	9.50269	1.44934	128.939	0.155564	2.94238	18.696	0.0678739	1.73759
AREL1	9870	ENSG00000119682	14	48.9108	158.412	68.6393	58.3675	32.5581	135.04	61.1317	49.4948	34.244	87.6015	49.7989	109.021	54.4789	53.0997	57.3597	88.4035	86.0935	48.1546	69.1771	67.4711
ARF1	375	ENSG00000143761	1	530.186	485.35	279.782	528.638	288.758	789.483	609.21	696.039	697.856	759.999	486.799	527.412	560.627	490.055	772.822	955.811	864.002	671.869	843.659	1102.86
ARF3	377	ENSG00000134287	12	190.641	380.768	203.319	174.078	137.468	205.03	248.636	165.928	178.642	275.189	190.188	58.716	375.256	506.499	490.53	443.141	514.836	397.967	252.769	263.541
ARF4	378	ENSG00000168374	3	161.202	131.817	148.449	319.783	472.519	226.974	344.423	168.339	232.472	175.8	128.771	87.6772	327.687	99.1178	189.366	165.339	169.387	187.411	197.357	178.415
ARF4-AS1	106144532	ENSG00000272146	3	0.0610012	0.0647785	0.135348	0.256148	0.22735	0.449189	0.284686	0.276604	0.140266	0.0564755	0.238082	1.26953	0.175532	0.0550382	0.280052	0.129637	0.133341	0.348501	0.183259	0.704873
ARF5	381	ENSG00000004059	7	94.2102	196.517	92.0816	76.332	58.4054	172.031	67.3663	61.1727	129.147	157.22	130.239	138.141	72.1039	224.342	191.708	231.47	119.535	106.518	223.461	91.9449
ARF6	382	ENSG00000165527	14	83.8888	163.854	95.4382	112.773	51.773	62.2293	220.015	49.6677	53.1545	61.9375	113.525	60.9376	67.0693	121.225	126.851	90.832	176.516	219.453	137.662	80.6178
ARFGAP1	55738	ENSG00000101199	20	77.6423	88.5667	103.758	134.785	190.323	192.078	124.18	126.062	49.4629	103.939	108.716	124.414	84.6944	117.88	194.859	153.749	206.26	168.059	166.909	172.186
ARFGAP2	84364	ENSG00000149182	11	144.927	171.627	89.8348	81.5831	29.4535	83.6074	73.6863	90.3976	42.0224	138.865	78.4957	130.127	189.575	57.6801	109.418	69.2173	147.466	94.9152	103.82	87.1256
ARFGAP3	26286	ENSG00000242247	22	60.4034	58.5958	63.054	35.7582	163.99	75.6551	48.4821	38.0849	48.0284	25.2929	37.9265	38.3241	76.8273	48.1157	21.4876	40.2306	50.5716	46.1866	34.86	26.7032
ARFGEF1	10565	ENSG00000066777	8	72.7622	176.018	117.716	79.6534	117.916	101.184	52.7429	43.3317	68.4498	101.971	122.525	83.4719	160.453	203.409	189.913	103.208	227.417	94.9357	108.734	198.61
ARFGEF2	10564	ENSG00000124198	20	108.546	103.631	102.693	121.875	87.7648	93.814	150.77	183.483	56.1064	60.6869	85.8604	144.727	689.324	138.751	236.956	91.5148	252.893	140.61	312.892	243.066
ARFGEF3	57221	ENSG00000112379	6	92.4168	252.838	12.0099	39.9505	7.69853	1.14793	31.6666	25.1018	43.8969	15.3291	111.541	36.4991	484.19	136.752	279.982	103.606	356.295	272.835	199.176	128.041
ARFIP1	27236	ENSG00000164144	4	37.3693	68.6437	48.5537	31.3098	19.3247	28.7148	40.2546	18.8436	13.4273	27.4551	22.9908	42.212	81.5428	61.5389	50.6194	50.8175	61.7633	48.8926	41.4099	60.1929
ARFIP2	23647	ENSG00000132254	11	46.2389	32.9219	38.4749	66.1544	26.1217	50.2925	60.8754	18.2213	23.0801	123.633	68.4804	63.2387	185.618	105.545	188.029	134.442	96.3251	63.7961	186.782	218.527
ARFRP1	10139	ENSG00000101246	20	36.1981	32.7492	32.0052	43.4	26.7175	72.0865	64.7472	35.5609	19.5416	13.538	26.1652	58.5573	222.408	23.7337	60.4976	52.1744	55.6563	45.2641	68.5391	39.5712
ARG1	383	ENSG00000118520	6	0.048801	0.0287905	0.0631623	0.0170765	0.0548775	0.0582282	0.0569373	0.0605071	0.0318787	0.0242038	0.357123	0	0.430852	0.067269	0.108202	0.0259273	0.0888936	0.0820002	0.033937	0.0983543
ARG2	384	ENSG00000081181	14	11.212	1.84259	2.12947	7.29167	3.82575	1.37252	0.939465	1.17557	2.42278	4.26793	8.24558	9.44216	1.92288	0.489229	1.90308	0.942026	0.640034	2.132	1.27603	4.3112
ARGFX	503582	ENSG00000186103	3	0	0	0.0270696	0	0	0	0	0	0	0.00806793	0	0	0	0.00611536	0.00636482	0	0.00888936	0	0	0
ARGLU1	55082	ENSG00000134884	13	204.293	91.7984	216.232	67.2046	30.0886	247.528	69.9	165.418	96.9302	147.974	74.0277	136.475	102.734	165.946	120.995	64.4467	99.552	135.731	151.63	177.907
ARHGAP1	392	ENSG00000175220	11	98.3095	116.947	99.3813	64.3955	131.675	50.2426	87.0856	99.8195	44.3241	138.688	29.2682	26.3428	169.293	90.3728	97.4008	129.326	235.23	102.234	110.186	58.8979
ARHGAP10	79658	ENSG00000071205	4	15.7139	22.6725	44.8452	32.8296	13.6253	10.2648	24.4356	37.9466	16.4366	10.8191	8.99951	15.3138	62.0986	33.3593	0.941993	43.1085	4.36468	36.6746	37.7243	7.17987
ARHGAP11A	9824	ENSG00000198826	15	133.288	215.324	146.717	80.6353	97.8937	162.382	159.377	158.71	75.2846	110.103	131.461	0.555421	50.5613	178.153	43.7645	39.496	70.3504	87.7402	87.6659	138.893
ARHGAP12	94134	ENSG00000165322	10	29.9394	57.7825	69.7131	90.4543	34.2436	23.7737	47.7514	22.3098	48.5958	55.112	39.0772	34.1187	34.9469	26.2777	50.8867	37.0069	71.346	44.1776	17.9255	54.8162
ARHGAP15	55843	ENSG00000075884	2	0.231804	0.0287905	0.0721855	0.0939208	0.0156793	0.756967	0.0759164	0	0.070133	0.0806792	0.0555525	0	0	0.0489229	0.0509185	0.103709	0.880047	0	0.15611	1.60645
ARHGAP17	55114	ENSG00000140750	16	16.6655	26.4296	42.436	65.6592	30.261	25.1047	42.4657	67.1975	26.2808	56.2334	14.4278	34.3568	45.8459	13.1847	22.4678	18.2528	17.1743	57.1746	32.7559	23.6706
ARHGAP18	93663	ENSG00000146376	6	27.4627	26.0194	48.0485	168.067	13.0373	11.1133	81.9043	23.8744	26.7271	6.53502	28.6016	19.9158	27.0001	10.2004	9.36901	9.23012	15.1741	13.8375	18.2377	11.5894
ARHGAP19	84986	ENSG00000213390	10	14.7257	19.8366	53.9496	12.3634	6.82833	26.4606	37.3414	19.6043	14.2561	18.3707	26.8557	15.8692	13.9468	22.1988	12.3032	31.7264	16.4809	22.8371	8.36206	23.0149
ARHGAP19-SLIT1	100533184	ENSG00000269891	10	0	0	0	0	0	0	0	0	0	0	0	0.0793459	0	0	0	0	0	0	0	0
ARHGAP20	57569	ENSG00000137727	11	0.0854017	0.0143952	0.0180464	0.179303	16.5809	0.657147	0.692737	4.0972	0.0191272	11.8195	0.0793607	0	0.0558512	0.140653	0.070013	0.0172849	0	0	0.0475117	0.672088
ARHGAP21	57584	ENSG00000107863	10	96.8699	328.298	94.951	112.671	135.822	158.93	177.483	118.966	165.979	258.351	89.876	89.5022	40.2049	52.7389	51.7269	94.7298	58.7231	43.6651	55.3104	53.9801
ARHGAP22	58504	ENSG00000128805	10	0.915018	23.9105	1.90389	9.34085	18.1566	5.57327	38.9166	14.9539	0.127515	23.9214	22.9749	8.80739	0.031915	0.195692	0.0572833	0.0604971	0.106672	2.2755	0.0814487	0.557341
ARHGAP24	83478	ENSG00000138639	4	3.44047	0.820528	39.5757	2.05772	19.4815	11.1382	8.05662	2.15232	4.24624	5.55073	0.126977	0.39673	17.3538	7.76651	3.41154	0.864244	0.177787	1.558	8.51817	8.47487
ARHGAP25	9938	ENSG00000163219	2	4.29448	1.73463	0.0541391	0.657446	4.17853	0.499099	0.702226	0.319823	0.216775	0.484075	0.0714247	0.555421	0.00797875	0.0366922	2.39317	0.0432122	0.604477	0.164	0.325795	0.311455
ARHGAP26	23092	ENSG00000145819	5	30.9032	36.6503	5.22442	35.1435	15.3187	28.3072	35.1018	53.4796	22.5127	53.1354	12.0073	3.09449	9.90162	10.3044	0.477361	6.11885	33.6818	19.0445	7.6969	25.1623
ARHGAP26-AS1	100874239	ENSG00000226272	5	0	0	0	0.0256148	0	0.00831831	0.0284686	0	0	0.0161359	0	0	0	0	0.00636482	0.0518546	0.00888936	0	0	0.458987
ARHGAP26-IT1	100874372	ENSG00000230789	5	0.0122002	0	0	0	0.00783965	0	0	0	0	0	0	0	0	0	0	0	0	0	0.00678739	0
ARHGAP27	201176	ENSG00000159314	17	51.7778	89.7831	38.7907	9.51162	0.415501	3.95952	29.9775	1.16692	84.115	41.0496	90.6299	0	47.2661	49.3449	12.0104	28.0534	157.04	48.2981	26.4437	46.2429
ARHGAP27P1-BPTFP1-KPNA2P3	109286553	ENSG00000215769	17	1.86664	1.43233	0.532368	0.674522	0.172472	1.83003	1.25262	0.15559	1.052	1.06497	1.69832	2.30103	1.22075	1.22307	1.82034	1.82356	2.5068	5.35051	0.929872	1.73759
ARHGAP28	79822	ENSG00000088756	18	13.8961	13.2076	0.487252	0.0426913	1.12107	0.0582282	2.04025	0.80388	0.17852	5.9864	65.3932	0.793459	0.0159575	0.0428075	0.101837	0.103709	0.0355574	0.0820002	2.65387	0.0983543
ARHGAP29	9411	ENSG00000137962	1	353.636	380.56	135.519	202.254	199.198	70.2814	347.232	16.8469	452.69	231.033	1414.82	103.388	168.208	380.528	116.476	209.156	10.8717	32.3491	80.0776	58.6684
ARHGAP30	257106	ENSG00000186517	1	23.1317	7.37756	1.01962	1.51981	0.180312	1.76348	2.0877	2.22147	3.35363	25.7286	55.5842	4.76075	3.86969	5.32648	5.64559	16.9997	24.5346	5.35051	5.87788	14.163
ARHGAP31	57514	ENSG00000031081	3	22.119	18.8218	5.57633	0.896517	63.5325	27.6667	16.2935	15.0144	11.4062	46.439	0.634886	0.793459	0.885641	1.21084	0.655576	1.78899	2.74681	4.24351	0.190047	2.93424
ARHGAP31-AS1	100874246	ENSG00000241155	3	0.244005	1.38194	0.0812086	0.136612	0.203831	1.05643	0.132854	0.53592	0.127515	0.282377	0.380931	0.476075	0.0239362	0.00611536	0.0254593	0.0172849	0.133341	0.451001	0	0.0327848
ARHGAP32	9743	ENSG00000134909	11	140.571	28.7617	34.8024	52.6213	13.1628	23.5242	64.1588	29.6398	36.7816	291.518	72.25	35.8644	108.918	65.4833	67.6771	63.3664	109.215	105.514	159.85	86.7485
ARHGAP33	115703	ENSG00000004777	19	20.1914	27.3365	38.3485	6.60861	16.7141	160.46	23.1735	5.44564	5.03683	49.4644	73.8531	14.3616	23.0107	44.9357	31.9577	43.6962	27.0326	20.951	21.4006	50.341
ARHGAP35	2909	ENSG00000160007	19	218.787	315.032	217.82	166.829	325.878	63.502	226.791	67.7334	77.4587	254.672	91.995	83.7099	208.541	411.912	223.755	183.686	294.665	168.285	259.489	240.001
ARHGAP36	158763	ENSG00000147256	X	0	0	0	0	0	0.108138	0	0.069151	0.140266	1.92823	0.0158722	0	0.0797875	0.0244614	375.919	0	0	0.0410001	0.00678739	0.245886
ARHGAP39	80728	ENSG00000147799	8	22.3264	22.471	35.046	11.5267	6.74994	43.7543	18.6849	70.7069	10.7622	43.3893	72.6865	36.8959	419.307	72.8584	106.184	76.1745	41.0511	81.1597	14.5182	51.9147
ARHGAP4	393	ENSG00000089820	X	3.00126	11.7897	10.1511	60.374	0.274388	5.53168	2.02127	17.7977	16.3601	6.73672	5.35685	3.9673	2.71277	2.34218	6.46665	31.9165	87.9069	12.8945	2.83713	133.5
ARHGAP40	343578	ENSG00000124143	20	13.4447	0.33109	0.0180464	0.0853826	0.0156793	0.0332733	5.79811	0.129658	2.88183	0.250106	0.0238082	0	0.223405	0.0244614	0.400983	0.129637	101.632	124.702	15.6857	22.2281
ARHGAP42	143872	ENSG00000165895	11	2.35465	22.7589	31.3104	12.9099	6.52259	32.9988	24.5305	19.3969	32.8924	12.3036	4.85688	7.69655	0.0159575	3.39403	5.55012	3.24956	1.95566	2.214	0.251133	2.90145
ARHGAP44	9912	ENSG00000006740	17	0.305006	1.74902	2.61672	0.204918	10.2699	5.53168	0.132854	14.3834	0.17852	15.555	4.85688	1.0315	0.327129	4.44587	0.101837	3.91502	11.4673	3.19801	14.844	13.0811
ARHGAP45	23526	ENSG00000180448	19	17.3487	27.826	22.1519	9.06763	14.9894	7.4033	95.4174	14.1068	40.6899	20.783	20.4592	17.9322	46.165	36.8206	33.8799	34.9587	25.4058	12.792	20.2128	38.5385
ARHGAP5	394	ENSG00000100852	14	112.681	328.873	93.4892	51.2552	46.3637	102.914	168.449	75.3746	52.5296	83.269	116.129	58.2399	117.367	50.0848	84.1047	58.0513	101.81	52.1316	93.8968	152.285
ARHGAP6	395	ENSG00000047648	X	0.488009	0.309497	0.604553	0.0512295	4.11581	0.598919	0.104385	0.328467	0.0127515	13.6267	0.0872968	1.42823	0.0797875	0.0244614	0.222769	0.224703	0.160008	0.553501	0.0407243	0.475379
ARHGAP8	23779	ENSG00000241484	22	42.5056	24.6878	21.5834	0.0853826	0.462539	0.524054	0.0474477	2.30791	26.0895	29.9723	58.6	3.72926	74.0747	68.333	38.4499	56.3746	66.528	52.8286	50.6611	51.2918
ARHGAP9	64333	ENSG00000123329	12	0.122002	0.093569	0.478229	0.19638	0.0470379	0.291141	0.151833	0.138302	0.0892602	0.209766	0.277763	0.0793459	0.0718087	0.214038	0.197309	0.129637	0.0444468	0.328001	0.0407243	0.475379
ARHGDIA	396	ENSG00000141522	17	181.308	222.212	102.26	310.673	134.528	319.831	313.108	132.865	178.546	127.328	107.566	349.439	126.056	136.422	215.379	332.397	139.305	175.726	302.636	150.449
ARHGDIB	397	ENSG00000111348	12	209.734	2.02253	31.536	63.7893	4.02174	3.23582	93.4341	0.596427	207.53	240.707	2.1348	3.09449	130.429	0.733843	14.6964	205.828	445.464	78.2282	131.356	198.905
ARHGDIG	398	ENSG00000242173	16	0.0732014	1.08684	5.79288	0.0512295	0.0862361	9.49952	0.0189791	2.36842	0.00637573	6.23651	1.0555	3.09449	1.22873	0.201807	0.127296	0.103709	0.204455	2.0295	0.0678739	4.45873
ARHGEF1	9138	ENSG00000076928	19	76.9225	55.3785	39.2779	57.0441	71.2232	32.4747	93.8611	67.6037	66.5499	105.456	28.927	42.5294	32.5533	44.7644	38.7808	25.1754	45.5669	58.5481	37.5614	46.1774
ARHGEF10	9639	ENSG00000104728	8	42.3836	43.8911	69.289	73.8132	110.32	45.8173	71.7125	111.878	12.1139	44.7286	24.4114	0	29.2421	31.9222	0.375524	7.25101	37.8065	31.4676	2.70138	43.3251
ARHGEF10L	55160	ENSG00000074964	1	22.8389	43.5168	11.8565	10.5106	27.6348	39.4039	10.1633	29.2077	22.0983	85.8427	117.263	69.4277	26.1623	37.4321	26.8086	33.55	65.0168	37.1871	4.35072	35.0961
ARHGEF11	9826	ENSG00000132694	1	64.5027	86.6089	102.269	23.3436	19.0268	62.013	60.7805	69.7042	22.8634	110.757	75.5435	91.8032	68.7927	107.092	86.3006	77.9375	185.805	65.2106	77.2337	150.302
ARHGEF12	23365	ENSG00000196914	11	252.984	97.6716	244.294	202.579	186.56	149.613	376.963	76.36	98.1735	240.763	111.637	115.131	107.027	212.857	178.909	185.458	106.992	152.992	209.303	194.578
ARHGEF15	22899	ENSG00000198844	17	0.0122002	0.0791738	0.342881	0.0512295	0	0.0166366	0	0.0777949	0.0318787	0.0242038	0.0317443	0	0.00797875	0.0366922	0.0509185	0.0604971	0.106672	0.0205	0.0203622	0.0491772
ARHGEF16	27237	ENSG00000130762	1	58.6221	25.9042	8.80663	1.37466	0.195991	7.18702	2.52422	22.1715	42.813	39.6054	20.4909	10.4737	43.6836	65.0369	31.7413	50.4027	65.0079	69.4746	68.5526	70.1758
ARHGEF17	9828	ENSG00000110237	11	96.6015	152.611	108.161	78.1677	151.517	267.492	60.1732	22.5519	21.1228	150.604	118.652	30.8656	7.6596	35.7687	114.586	77.393	74.8129	34.4606	87.5845	57.1275
ARHGEF18	23370	ENSG00000104880	19	60.5864	58.0272	51.2517	41.0178	95.8554	47.0151	99.4884	30.8154	39.5614	87.5854	32.8871	3.64991	62.4177	55.6131	42.918	49.9447	50.7138	58.3636	44.5932	29.6211
ARHGEF19	128272	ENSG00000142632	1	32.3428	68.7444	11.9106	10.9033	10.0583	24.8718	7.75296	18.2559	7.80389	54.5311	33.6172	31.1829	8.16226	36.9368	20.0237	32.8067	17.0942	39.6266	4.43217	9.22892
ARHGEF2	9181	ENSG00000116584	1	130.835	92.0071	50.9359	44.0403	150.952	44.7109	94.364	190.2	59.154	105.972	221.726	110.37	117.088	48.2441	25.8157	81.6624	237.835	56.7236	89.546	77.536
ARHGEF25	115557	ENSG00000240771	12	0.414808	10.5229	20.0224	94.3734	16.0321	26.2942	0.61682	7.87457	0.0446301	14.7159	3.49981	11.3465	0.422874	4.75164	0.579198	4.96076	10.3828	8.13852	1.01811	7.99949
ARHGEF26	26084	ENSG00000114790	3	10.968	7.81661	24.6062	8.60656	0.823163	7.28684	26.9503	8.26354	6.22909	19.7099	27.5699	0.39673	39.782	41.456	80.6804	50.1002	19.681	21.8941	43.4054	39.1614
ARHGEF26-AS1	100507524	ENSG00000243069	3	0.122002	0.511031	0.0631623	0.034153	0	0	0.00948955	0.0345755	1.27515	0.839064	0.309507	1.11084	1.57181	0.611536	1.99855	10.345	1.12895	1.025	2.3688	2.63917
ARHGEF28	64283	ENSG00000214944	5	38.4552	21.9743	28.5674	234.264	44.733	9.74075	71.5132	19.345	47.6777	2.67048	24.824	11.3465	11.282	2.15872	45.4321	5.03854	13.3963	26.2606	3.73985	12.1468
ARHGEF3	50650	ENSG00000163947	3	17.7269	8.35643	14.5093	24.4109	4.71947	10.1234	20.431	14.0895	19.7201	4.276	19.3482	16.3453	24.3272	46.0059	30.8884	2.53224	18.7477	22.14	19.9685	23.3592
ARHGEF3-AS1	100874200	ENSG00000240198	3	0	0.00719762	0	0	0	0.0166366	0	0	0	0	0	0	0	0.00611536	0	0	0	0	0	0
ARHGEF33	100271715	ENSG00000214694	2	0.52461	0.323893	0.207533	0.213456	0.0548775	0.249549	0.0664268	0.285248	0.847972	0.145223	0.166657	0.555421	0.359044	0.201807	0.114567	0.155564	0.133341	0.1845	0.183259	0.491772
ARHGEF35	445328	ENSG00000213214	7	11.1144	0.870911	3.74462	4.55089	0	1.07306	3.01768	0.0345755	4.09959	7.93884	3.7617	5.47487	7.42821	22.0275	9.03804	12.6525	12.9874	7.48252	8.97972	1.19664
ARHGEF37	389337	ENSG00000183111	5	71.0542	25.9834	5.89214	2.02357	6.89889	6.4051	1.78404	2.48944	13.5612	31.8038	62.3537	39.5936	49.7315	186.249	48.6654	76.0535	1.09339	2.50101	1.37784	13.0975
ARHGEF38	54848	ENSG00000236699	4	6.17332	0.906899	0.0721855	0.0597678	0.0313586	0.0499099	0.0379582	0.0259316	2.31439	0.0322717	0.841224	1.0315	10.6596	10.3594	8.33155	8.64244	6.40034	13.94	15.2784	33.2929
ARHGEF38-IT1	100874374	ENSG00000249885	4	0.0732014	0.0431857	0	0	0	0	0	0	0.108387	0	0.0872968	0	0.199469	0.116192	0.18458	0.233346	0.0355574	0.0205	0.325795	0.295063
ARHGEF39	84904	ENSG00000137135	9	48.0689	8.91065	29.6773	7.44536	3.37105	14.6735	8.03764	15.3774	24.4127	13.417	19.2529	12.2193	6.78991	26.4367	25.1537	31.5449	7.73375	29.1716	13.8734	32.9815
ARHGEF4	50649	ENSG00000136002	2	28.0117	8.83147	1.08278	9.00786	1.87368	19.4482	21.5792	25.2315	21.9453	53.5872	25.078	13.4888	0.359044	6.91647	0.299146	0.0950668	1.13784	7.21602	22.9482	9.21252
ARHGEF40	55701	ENSG00000165801	14	13.2251	13.366	55.3572	15.3262	48.6842	89.4801	21.0383	168.218	43.9352	43.2441	10.3486	9.99758	5.54523	0.666574	12.3223	0.769177	67.3547	13.243	2.65387	7.04873
ARHGEF5	7984	ENSG00000050327	7	37.4547	14.1001	8.43668	8.73464	0.235189	5.43186	8.17999	0.103726	12.4518	41.8241	12.6184	2.30103	17.1623	22.8103	12.8506	30.914	33.0506	19.0035	19.6359	14.6056
ARHGEF6	9459	ENSG00000129675	X	42.4446	13.9346	0.803063	0.623293	5.92677	28.0577	4.46958	10.9259	0.516434	16.8781	2.28559	0.238038	15.3671	2.76414	20.6029	3.39648	13.0585	2.29601	1.21494	5.42588
ARHGEF7	8874	ENSG00000102606	13	89.6595	26.8111	75.8579	43.4853	126.124	104.378	47.0017	47.5327	42.3157	129.684	46.5213	131.635	75.0401	84.1168	45.763	39.6342	74.5818	81.6107	76.6161	97.6495
ARHGEF7-AS2	100874238	ENSG00000235875	13	0	0	0.0180464	0	0.0313586	0.0665465	0	0.0345755	0	0	0	0.158692	0	0	0	0	0	0	0	0
ARHGEF9	23229	ENSG00000131089	X	59.403	23.3131	22.197	143.059	19.4031	5.51504	16.4359	22.8025	18.2856	69.1744	53.9653	87.5185	15.6383	28.626	29.8319	28.1139	37.4242	14.596	29.1722	40.7843
ARHGEF9-IT1	100874355	ENSG00000231729	X	0	0	0	0.00853826	0	0	0.00948955	0	0	0	0.0158722	0.158692	0.00797875	0.00611536	0.0190944	0.00864244	0	0	0.00678739	0
ARID1A	8289	ENSG00000117713	1	139.461	178.746	270.668	55.0035	122.4	142.21	134.581	105.827	57.3433	255.793	221.512	43.2435	59.2901	159.984	88.9165	205.725	74.8573	188.682	142.854	82.2078
ARID1B	57492	ENSG00000049618	6	84.1572	75.0783	150.353	50.0598	44.4038	54.7512	33.9061	65.9095	34.3142	132.435	77.8608	40.7045	110.625	66.1743	107.89	36.7909	81.2666	104.386	83.7089	47.8986
ARID2	196528	ENSG00000189079	12	39.8338	40.7817	113.277	32.4454	25.9649	33.972	26.9598	30.9451	19.8604	47.8509	37.4821	50.9401	67.58	83.7193	80.9286	55.9339	50.0827	53.5871	50.3217	54.767
ARID3A	1820	ENSG00000116017	19	11.5414	6.00281	63.7398	12.056	21.6139	5.02426	5.37108	17.8582	12.6622	1.04883	9.49948	8.56936	38.7528	16.6215	19.7373	20.327	40.0733	20.0285	15.0069	19.2938
ARID3B	10620	ENSG00000179361	15	6.02692	21.6288	40.3878	4.53381	4.79002	5.59823	6.66166	5.34191	12.2032	5.41358	6.76947	3.09449	7.31651	11.7293	4.21351	16.5935	14.8808	13.571	8.12451	6.96677
ARID3C	138715	ENSG00000205143	9	0.854017	0.0863714	0.17144	0.0768443	0.0156793	0.0998198	0.151833	0.0518632	0.102012	0.0161359	0.198402	0.555421	0.135639	0.0611536	0.305511	0.397552	0.0444468	0.205	0.522629	2.45886
ARID4A	5926	ENSG00000032219	14	47.1905	56.4653	33.873	22.43	14.8248	29.7546	21.8354	13.1646	16.188	35.1358	28.8476	13.4095	28.9309	41.774	34.4082	33.7142	38.0376	13.94	21.1291	57.0455
ARID4B	51742	ENSG00000054267	1	78.2035	95.9874	95.0231	74.8037	25.6592	114.302	47.5521	61.0171	50.024	123.899	88.2253	94.8977	81.3433	76.7967	106.706	92.9754	83.4711	67.2197	49.8194	208.577
ARID5A	10865	ENSG00000196843	2	17.8855	4.66406	4.8274	3.29577	12.9276	10.531	5.89301	14.9539	10.6475	19.718	13.3881	6.34767	3.64629	2.55011	0.630117	2.86065	3.46685	5.24801	0.848424	3.06538
ARID5B	84159	ENSG00000150347	10	59.1589	48.6271	96.8278	36.8853	97.7839	36.1098	15.43	54.5515	25.2096	7.4709	7.71386	12.6953	25.5001	21.789	36.1394	28.425	39.3888	39.3191	27.9912	18.1792
ARIH1	25820	ENSG00000166233	15	57.4265	83.881	91.9101	60.6046	47.618	62.5038	47.8653	60.5158	60.2698	78.6623	81.5114	50.3053	99.495	81.6217	47.5006	51.4225	86.2091	89.2777	75.1296	86.601
ARIH2	10425	ENSG00000177479	3	77.8497	66.8731	110.651	132.044	56.9315	100.302	92.1055	130.367	51.4521	65.8101	141.826	72.6015	65.9842	50.042	67.257	96.0348	100.165	119.331	87.089	97.2888
ARIH2OS	646450	ENSG00000221883	3	1.19562	1.25239	1.0918	2.33094	0.603653	1.43075	0.721205	0.898963	0.408047	0.669638	2.43637	1.0315	1.14096	0.385268	1.52756	2.77422	1.36007	0.656001	0.855211	2.22937
ARL1	400	ENSG00000120805	12	50.509	70.2703	87.6422	729.739	69.6553	64.966	76.4478	52.9351	73.5632	39.2182	71.5913	64.5082	225.918	100.775	229.84	52.3905	139.794	125.46	92.4035	174.333
ARL10	285598	ENSG00000175414	5	1.04922	19.1888	34.6671	18.8696	28.5598	14.3075	5.31414	25.9489	4.5714	8.19701	7.3488	9.83889	2.31384	0.532036	0.222769	19.0825	5.39584	0.635501	0.556566	11.8845
ARL11	115761	ENSG00000152213	13	2.97686	0.0287905	0.0360927	0.034153	0.00783965	0.482462	0.0189791	0.0172878	1.17313	0.145223	3.12681	2.22168	0.25532	0.354691	0.070013	0.112352	7.49373	0.0410001	10.8395	1.0655
ARL13A	392509	ENSG00000174225	X	0.195204	0.690971	0.135348	0.0768443	0.0391982	0.0249549	0.0379582	0.0172878	0.0382544	0.0484076	0.0952329	0	0.0398937	0.0305768	0.0254593	0.0604971	0.0444468	0.0205	0.0814487	0.491772
ARL13B	200894	ENSG00000169379	3	16.0799	13.4236	22.0888	12.3634	20.8456	17.8594	24.54	40.9806	5.99319	9.60083	10.5947	7.61721	11.0585	14.0653	14.5691	8.26217	8.24933	16.8305	3.0679	9.58955
ARL14	80117	ENSG00000179674	3	0.51241	0.798935	0.162417	0.452528	0	0.158048	0.322645	0.0518632	52.1216	0.556687	0.190466	0	0.0877662	0	0.0127296	0.466692	0.568919	1.9475	0.0950235	0.0327848
ARL14EP	120534	ENSG00000152219	11	31.806	14.3232	36.7153	32.0612	12.4807	22.6508	21.0668	17.1927	9.21931	36.6606	28.2286	19.9158	13.9628	21.6912	86.2178	19.506	21.13	14.924	22.1065	34.8666
ARL14EPL	644100	ENSG00000268223	5	0.048801	0.367078	0.00902318	0.350069	0	0.0166366	0.303665	0.164234	3.87644	0	0	0	0	0.00611536	0.0127296	0	0.0177787	0.164	0	0.0327848
ARL15	54622	ENSG00000185305	5	5.74631	18.5339	14.8522	19.1001	6.33444	2.79495	3.18849	7.65847	9.60185	4.41315	11.4597	0.872805	5.44151	9.54608	9.66816	10.3796	15.5742	5.43251	8.18559	13.786
ARL16	339231	ENSG00000214087	17	50.3626	55.0546	42.1292	65.6336	15.5303	93.6309	36.4873	18.9128	28.9394	23.5825	36.7361	49.2738	23.0586	42.6546	91.1251	102.931	26.4014	33.2101	25.5885	58.7667
ARL17A	51326	ENSG00000185829	17	1.74463	5.93084	5.92823	1.60519	0.65853	3.01955	2.31545	1.65962	1.052	4.50997	1.85704	0.317384	2.60107	4.26241	10.3874	0.725965	1.13784	2.11151	1.47286	2.83588
ARL2	402	ENSG00000213465	11	47.3735	27.8908	49.2215	161.023	66.7468	96.5507	98.1978	70.2315	31.7894	22.6547	32.0697	36.5785	28.1011	12.8178	34.7965	37.7156	18.9877	49.3026	32.2062	15.622
ARL2BP	23568	ENSG00000102931	16	28.9024	47.9073	56.3227	34.264	31.0293	36.2179	40.0364	23.3817	21.0144	21.2348	15.6658	104.022	24.5426	61.6918	70.8595	25.0458	21.3167	32.0211	34.7243	27.8507
ARL3	403	ENSG00000138175	10	32.3794	10.8828	49.1403	28.0226	24.1618	37.8567	43.7563	24.6264	21.3651	13.6106	24.451	12.6953	32.5453	16.8845	68.7209	36.3847	20.9967	45.8381	4.82583	78.7163
ARL4A	10124	ENSG00000122644	7	26.7551	16.5689	86.8932	37.8501	20.5634	77.6265	55.5898	62.962	14.2689	38.0887	11.0153	15.1551	11.9601	26.082	9.45812	16.1354	9.8583	17.466	17.8508	65.8646
ARL4C	10123	ENSG00000188042	2	56.0967	205.002	41.6149	119.023	136.676	66.0141	117.936	109.622	20.3067	11.279	397.867	63.4767	27.6224	14.7074	1.05656	2.03097	26.0725	17.1175	12.8825	12.6877
ARL4D	379	ENSG00000175906	17	6.24652	8.83867	29.7494	6.00239	20.7359	11.0051	17.2235	9.91452	6.44586	4.68746	1.63483	2.30103	7.46013	27.568	8.14696	4.01009	0.888936	8.89702	0.420818	17.6546
ARL5A	26225	ENSG00000162980	2	61.7088	57.3506	63.3879	57.8125	27.7916	38.9048	49.2318	28.6199	27.1542	44.7205	67.2661	16.1072	46.1331	45.1864	38.8636	25.547	39.8777	36.5926	39.747	115.73
ARL5B	221079	ENSG00000165997	10	30.1102	119.704	99.0565	62.0731	21.9824	55.5747	54.0145	58.1214	43.7375	136.082	76.1625	41.1012	33.774	32.2035	109.844	49.6422	26.0636	33.6611	30.0546	74.4706
ARL5C	390790	ENSG00000141748	17	0	0.00719762	0.00902318	0	0	0.0166366	0	0.00864387	0.00637573	0.00806793	0.0396804	0	0.0159575	0.0428075	0.0254593	0.0604971	0	0.0205	0.12896	0.0491772
ARL6	84100	ENSG00000113966	3	4.50189	2.7135	3.00472	5.20834	7.28303	2.25426	3.77684	8.44506	2.93284	2.00084	4.00772	7.53786	2.4415	5.74232	6.84854	2.80879	1.96455	3.25951	1.6697	5.8193
ARL6IP1	23204	ENSG00000170540	16	225.595	558.701	540.696	131.045	153.43	427.345	335.588	277.719	352.909	719.417	458.745	267.078	504.073	401.461	540.22	233.64	363.664	441.243	262.529	749.198
ARL6IP4	51329	ENSG00000182196	12	57.5363	49.606	67.8724	59.0506	34.6199	97.3659	80.9458	72.2628	65.5553	29.4156	63.8536	0.238038	43.931	35.9583	69.4592	102.473	71.9061	85.8542	81.2654	92.2892
ARL6IP5	10550	ENSG00000144746	3	80.4606	78.6339	93.1914	109.435	71.7798	40.0444	88.2243	123.011	244.86	82.43	97.4788	61.4137	151.652	63.0066	101.315	88.2652	171.751	89.5442	80.2745	162.334
ARL6IP6	151188	ENSG00000177917	2	23.1317	46.2303	44.782	22.8996	23.6914	40.0028	50.0953	22.3444	20.9762	21.8237	28.0699	18.5669	14.8883	14.5179	15.2819	11.3389	10.6139	23.3906	7.94125	29.6211
ARL8A	127829	ENSG00000143862	1	42.6276	42.322	19.066	18.1267	18.9406	48.8451	23.2968	31.8008	13.3125	79.5013	75.4879	80.6154	33.9496	32.8517	41.7214	55.2943	83.5245	38.9911	51.6588	65.2909
ARL8B	55207	ENSG00000134108	3	52.3024	246.871	69.1898	137.048	71.5917	151.102	82.9102	231.5	86.5186	68.295	93.6139	73.395	161.067	114.058	185.121	71.1964	96.574	64.7801	125.044	116.697
ARL9	132946	ENSG00000196503	4	0.475809	6.18995	0.0360927	0.0853826	0.344944	1.38916	0.113875	0.976758	1.51742	4.92143	5.76159	1.50757	0.143617	0.776651	7.29408	0.259273	0.0266681	0.287001	0.0678739	0.163924
ARLNC1	100996425	ENSG00000260896	16	4.9045	0.0287905	0.541391	0.0683061	0.188151	0.0332733	0.0664268	0.259316	0.146642	0.0726113	0.277763	0.158692	0.12766	0.33023	0.782872	0.0259273	0.0888936	0.430501	0.0542991	0.131139
ARMC1	55156	ENSG00000104442	8	42.6642	86.8248	49.9253	66.6496	57.888	125.482	43.0731	46.1064	35.6913	45.7048	114.644	84.5034	68.2183	83.5725	104.701	49.0631	46.2514	57.1951	46.9076	96.8462
ARMC10	83787	ENSG00000170632	7	47.3003	32.0582	45.3235	61.0571	19.8108	36.351	31.4578	41.1794	35.8125	33.7723	38.7995	13.4888	18.2155	42.8687	65.6785	49.5298	37.0509	31.1806	46.4325	55.5046
ARMC12	221481	ENSG00000157343	6	0.134203	0.093569	0.812086	0	0.0391982	0.93997	0.721205	0.146946	0.0127515	0.774521	0.230146	0.238038	0.103724	0.434191	0.496456	0.0950668	0.204455	0.471501	0.0135748	0.75405
ARMC2	84071	ENSG00000118690	6	3.59907	1.02926	3.83485	1.68204	1.48953	2.82823	1.57526	2.88705	1.38991	1.16985	1.2539	1.58692	4.64363	1.56553	3.2015	0.648183	1.44897	3.81301	0.549779	2.72114
ARMC3	219681	ENSG00000165309	10	0.109802	0.690971	2.66184	1.51127	0.0235189	0.174685	0	0.509988	0.420798	0.0887472	0.198402	0.0793459	1.99469	0.238499	5.91928	0.0345698	0.755596	0.902002	0.0950235	0
ARMC4	55130	ENSG00000169126	10	0.280606	12.6678	0.0270696	120.629	0	0.0166366	5.02946	18.9387	0.0446301	1.0569	0.0872968	0	0.0239362	0.0122307	0.203674	0.00864244	0.0266681	0.984002	0.0135748	0.573734
ARMC5	79798	ENSG00000140691	16	12.249	15.0214	13.625	7.98327	5.47207	14.6985	10.5144	17.1581	12.133	7.98724	9.40425	16.742	14.3857	9.79681	16.1921	14.623	5.15583	21.074	14.9458	9.50759
ARMC6	93436	ENSG00000105676	19	78.5451	30.5323	40.2344	43.1438	20.7829	73.0099	73.3447	55.7616	27.3455	44.4301	61.2427	105.292	46.7555	84.551	57.3725	36.9464	35.0952	62.9146	38.7696	23.8673
ARMC7	79637	ENSG00000125449	17	20.9478	20.4484	34.1618	14.5065	4.10797	13.4258	9.63189	7.32136	13.5038	15.6195	9.47567	14.9964	15.7421	20.144	29.7046	41.6998	18.4721	39.1346	24.5975	15.999
ARMC8	25852	ENSG00000114098	3	45.3239	67.4201	53.2007	49.7183	29.336	46.9236	37.9677	25.3352	31.2666	33.1672	77.7576	55.8595	45.6464	49.7668	61.4268	48.8384	41.3267	45.1001	24.7197	56.5701
ARMC9	80210	ENSG00000135931	2	11.9806	15.626	42.0932	90.0189	28.6931	20.1885	18.1725	37.402	13.7524	2.20254	4.60292	17.7735	31.7554	43.4007	34.0136	20.0072	10.6761	28.8846	35.1926	12.3926
ARMCX1	51309	ENSG00000126947	X	0.0976019	7.2336	3.42881	43.3829	14.8091	21.4945	18.4951	52.6585	2.42278	51.9736	0.0396804	8.33132	1.02128	0.67269	25.3574	0.0864244	6.88037	0.533001	0.393669	2.70474
ARMCX2	9823	ENSG00000184867	X	0.170803	22.2766	29.3253	60.0666	47.6807	0.0831831	19.9375	5.20361	1.41541	1.2586	0.0476164	0.39673	0.031915	0.183461	1.35571	0.216061	30.4016	0.0820002	0.0746613	15.54
ARMCX3	51566	ENSG00000102401	X	0.561211	36.3623	55.4926	69.4929	35.6939	45.052	23.3348	147.914	38.6433	55.8946	5.65048	30.3895	97.7077	45.0029	53.2799	32.0807	90.9649	59.3476	2.43667	60.3404
ARMCX4	100131755	ENSG00000196440	X	0.195204	36.204	35.4521	26.7162	5.94245	16.1126	8.1705	17.7891	2.84995	7.0675	0.690438	0.317384	0.367022	0.183461	2.91509	1.00252	0.4178	3.97701	0.0407243	0.573734
ARMCX5	64860	ENSG00000125962	X	12.1514	9.31371	13.4085	12.8672	3.70031	9.52447	13.3233	13.2338	13.032	17.7656	0.412676	4.76075	8.17821	17.3799	22.2387	7.50164	9.72496	7.85152	7.54758	13.4909
ARMCX6	54470	ENSG00000198960	X	0.158603	10.7316	16.0342	29.6704	9.88579	23.5658	15.2592	26.8479	10.7303	24.5023	1.70626	17.6148	23.7288	14.365	17.4778	10.4487	19.7166	12.2385	0.264708	14.3106
ARMH1	339541	ENSG00000198520	1	0.158603	0.417462	0.460182	0.725752	0.282227	1.15625	0.0948955	0.285248	0.828845	0.629298	0.658694	0.317384	0.367022	0.299653	0.299146	0.803747	0.871158	0.328001	0.570141	1.52449
ARMH2	101928603	ENSG00000260286	6	0.0244005	0.0143952	0.00902318	0	0	0	0	0	0.0127515	0.00806793	0.00793607	0	0.00797875	0	0.00636482	0	0	0	0	0
ARMH3	79591	ENSG00000120029	10	25.1081	29.4958	35.5874	22.8654	19.7559	26.4356	37.3319	30.703	21.7604	17.6445	16.8245	17.2974	34.3086	38.5635	26.4013	41.2158	47.8159	38.7451	22.5749	42.7022
ARMH4	145407	ENSG00000139971	14	0.0732014	0.791738	16.8463	0.469604	4.30397	1.88826	5.61781	1.08913	0.0382544	13.6993	0.722183	0.714113	0.06383	0.134538	0.0572833	0	0.595587	0.738002	0.0407243	0.081962
ARMS2	387715	ENSG00000254636	10	0	0.0143952	0.00902318	0	0	0.124775	0	0	0.0255029	0.201698	0.0238082	0	0	0	0	0	0	0	0	0
ARMT1	79624	ENSG00000146476	6	30.6714	22.9676	78.8355	23.5912	14.6445	31.2436	28.6774	34.1174	39.2426	15.1112	23.459	15.3138	118.141	108.798	674.212	9.91288	83.2311	224.435	27.4754	123.041
ARNT	405	ENSG00000143437	1	63.3314	67.0386	67.6468	29.5168	38.5946	80.1802	45.6732	171.78	35.5256	178.212	92.5584	76.4101	50.9603	102.701	56.335	89.2332	66.9102	35.6906	56.4168	104.157
ARNT2	9915	ENSG00000172379	15	1.15902	22.7157	65.5444	0.204918	43.8158	26.5105	58.057	16.4234	8.71562	18.3303	22.1416	1.19019	1.08511	0.220153	6.51757	0.267916	108.121	13.817	0.481905	10.0813
ARNTL	406	ENSG00000133794	11	16.0433	10.2782	7.91333	16.2654	10.7952	6.15555	7.78143	7.55474	11.5018	19.5647	12.4438	6.7444	15.1357	13.9491	15.4474	11.5722	19.0766	16.031	4.44574	22.9002
ARNTL2	56938	ENSG00000029153	12	19.252	22.327	17.2884	35.6472	25.5729	3.97615	54.0525	42.9601	73.3336	26.4225	16.6419	15.5518	7.47609	0.226268	10.6929	0.881529	7.36928	15.334	2.15839	16.2449
ARNTL2-AS1	101928646	ENSG00000245311	12	0	0.0143952	0.0721855	0	0.00783965	0	0.00948955	0.0172878	0.0191272	0.0161359	0.0158722	0	0	0.0122307	0.00636482	0	0	0	0.00678739	0.0163924
ARPC1A	10552	ENSG00000241685	7	159.542	169.964	124.953	196.619	76.4993	251.587	172.425	110.443	234.652	254.325	96.9788	24.1212	93.9098	192.236	181.155	209.303	154.799	122.488	186.843	119.615
ARPC1B	10095	ENSG00000130429	7	158.03	71.6235	38.8899	96.2859	51.6006	130.223	104.48	192.672	287.565	112.136	30.419	2.30103	5.76863	39.8905	51.8924	28.0879	142.87	51.2296	291.681	50.7345
ARPC2	10109	ENSG00000163466	2	333.384	395.711	208.21	377.715	388.102	378.475	323.565	324.301	275.113	206.426	236.884	108.148	150.056	179.339	377.281	185.181	233.07	236.857	205.129	269.261
ARPC3	10094	ENSG00000111229	12	127.407	173.261	151.68	180.072	112.632	208.856	198.825	77.5874	225.433	105.738	189.775	124.097	217.365	199.618	401.187	212.665	241.151	251.002	181.576	407.285
ARPC4	10093	ENSG00000241553	3	102.445	270.306	114.946	143.776	119.46	206.386	163.03	231.422	115.178	140.567	127.199	111.56	126.296	146.842	186.457	141.943	183.361	132.881	97.9352	143.335
ARPC5	10092	ENSG00000162704	1	275.555	193.04	117.635	147.575	148.883	213.722	248.74	293.857	178.278	208.507	153.214	161.628	118.022	188.365	137.397	167.318	172.676	140.569	202.95	267.032
ARPC5L	81873	ENSG00000136950	9	74.5679	74.0491	50.214	54.0984	21.5512	60.6405	115.051	104.124	88.0106	87.2062	114.637	34.5948	136.556	91.1311	95.1922	125.713	106.317	118.019	70.6771	99.092
ARPIN	348110	ENSG00000242498	15	35.0513	60.7479	41.8946	18.5451	13.2333	31.6096	27.5387	51.4483	28.2062	33.8127	42.6167	12.2193	2.17022	1.76734	0.432808	65.7862	76.6174	39.0321	23.9866	29.8505
ARPP19	10776	ENSG00000128989	15	152.198	264.815	264.208	136.279	72.1248	193.126	176.781	218.811	145.992	125.755	190.974	145.362	202.397	215.322	175.236	142.643	179.112	167.075	167.051	329.848
ARPP21	10777	ENSG00000172995	3	0.0732014	0	0.00902318	0	0.0156793	0	0.0284686	0.0172878	0	0.0806792	0.0238082	0	0	0.0122307	0.0381889	0	0.0177787	3.87451	0.0135748	0.0983543
ARR3	407	ENSG00000120500	X	0.0610012	0.093569	0.135348	0.0853826	0.0470379	0.0582282	0.0854059	0.0345755	0.0573816	0.177494	0.0396804	0	0.12766	0.122307	0.0572833	0.138279	0.0711149	0.0615001	0.00678739	0.0327848
ARRB1	408	ENSG00000137486	11	47.7273	9.6664	16.1876	5.07172	9.82308	18.6497	16.8534	9.32674	17.3101	91.934	6.73773	19.5191	59.0108	65.4833	76.155	30.0584	307.092	20.6026	64.392	14.3433
ARRB2	409	ENSG00000141480	17	35.7101	24.6087	31.8428	28.6458	9.93283	19.1987	17.5746	44.0319	58.4909	18.1448	30.3952	35.4676	40.1251	21.4038	18.4452	45.4506	22.1612	29.1716	53.7833	30.1456
ARRDC1	92714	ENSG00000197070	9	87.0243	40.429	48.4635	33.0943	11.0147	19.3484	44.1454	38.1627	49.3099	45.608	167.261	15.0757	595.398	308.092	124.025	175.822	262.61	273.102	287.188	228.936
ARRDC1-AS1	85026	ENSG00000203993	9	7.25914	13.7043	14.9875	16.9655	6.40499	29.4468	17.29	14.3661	9.63373	7.96304	16.3245	12.1399	13.4761	18.5234	13.6653	14.2341	8.56046	11.931	10.1743	8.80271
ARRDC2	27106	ENSG00000105643	19	36.1371	17.3103	12.1542	16.8118	11.2891	39.5785	18.2009	26.0958	14.7598	44.7205	32.7046	45.9413	9.43886	24.7733	19.5527	10.2067	38.811	16.4	15.5703	23.1297
ARRDC3	57561	ENSG00000113369	5	29.0732	53.176	60.1485	80.5328	69.4358	37.4906	39.6663	66.3158	33.2813	73.3858	45.1562	16.742	23.8644	35.5364	119.729	11.5809	18.0632	19.27	7.9684	16.8678
ARRDC4	91947	ENSG00000140450	15	1.47623	10.0263	25.5717	19.0489	1.88152	8.06045	7.9902	114.531	51.0122	0.0968151	32.0935	7.29982	8.4096	8.92843	10.992	22.9803	29.5482	106.457	14.4911	36.5386
ARRDC5	645432	ENSG00000205784	19	0.0610012	0	0.00902318	0.0256148	0.00783965	0	0.0569373	0	0.0573816	0	0.0476164	0	0.031915	0.0305768	0.0827426	0.0259273	0.00888936	0.0410001	0.0814487	0.0327848
ARSA	410	ENSG00000100299	22	14.4939	10.6021	25.8514	18.8952	39.5667	23.3662	6.93686	10.2343	13.1659	9.57663	7.26151	5.71291	6.73406	29.1213	2.28497	9.61039	25.4414	10.496	24.7943	14.0155
ARSB	411	ENSG00000113273	5	10.6996	10.8612	46.4965	13.61	32.0171	7.88576	21.6267	32.8294	19.0889	8.26962	11.0153	10.7117	8.62503	13.1908	13.0924	6.03242	9.83164	16.769	9.84172	14.8679
ARSD	414	ENSG00000006756	X	26.6453	31.6623	93.2636	22.8654	7.1968	58.5193	9.0815	13.9512	18.0369	26.6161	0.134913	83.8686	36.9017	32.8945	52.7325	3.43105	67.4525	47.0066	15.0273	49.8329
ARSE	415	ENSG00000157399	X	0.122002	0.194336	49.5012	6.78791	1.37978	3.01123	3.76735	0.121014	0.637573	0.137155	0.0158722	5.63356	0.0398937	0.085615	0.0318241	0.0518546	0.28446	1.23	0.0271496	0.0983543
ARSF	416	ENSG00000062096	X	0	0	0.0180464	0	0	0	0.0189791	0	0	0.0161359	0.00793607	0	0	0	0	0	0	0	0	0
ARSG	22901	ENSG00000141337	17	2.96466	9.46486	6.97492	3.58607	3.41809	7.19534	1.0913	2.99942	1.51742	2.48492	7.8091	8.56936	14.9522	18.5479	15.5874	15.1156	6.41812	7.95402	10.0725	7.9667
ARSH	347527	ENSG00000205667	X	0.317206	0.107964	0.0360927	0	0.0156793	0.0915015	0	0	0.0765088	0.112951	0.126977	0.555421	0.335107	0.0244614	0.0954722	0.795104	0.488915	1.189	0.190047	2.32772
ARSI	340075	ENSG00000183876	5	1.03702	8.52198	0.144371	9.4177	5.28392	12.3361	9.09098	6.18037	6.64351	1.14565	0.357123	0.238038	0.0239362	0.085615	0.114567	0.0604971	0.542251	0.0820002	1.47965	0.196709
ARSJ	79642	ENSG00000180801	4	16.5801	14.3089	5.54023	14.7456	247.106	53.0293	38.4801	15.6108	4.78817	3.21103	3.65853	9.6802	7.83513	0.733843	14.3336	1.41736	2.68459	27.2651	1.724	1.80316
ARSK	153642	ENSG00000164291	5	10.7606	3.76435	18.7953	15.6848	27.5799	6.63802	10.3246	8.52286	6.31197	4.68746	4.3569	3.17384	2.11437	8.31078	20.6538	1.61614	2.8446	2.25501	4.64257	7.04873
ART1	417	ENSG00000129744	11	0.0244005	0.0143952	0.00902318	0.00853826	0	0.0166366	0	0	0.00637573	0.0403396	0.00793607	0	0.0398937	0.0122307	0.0127296	0	1.37785	0	0.0882361	0.0163924
ART3	419	ENSG00000156219	4	0.927218	0.0503833	0.00902318	0.00853826	0.0156793	0.0915015	0.0379582	0.0950826	0.599319	0	170.435	89.2641	0.0159575	0.00611536	0.0381889	0.00864244	0	0.0410001	0.0814487	0.081962
ART4	420	ENSG00000111339	12	0.0732014	0.0143952	0.0902318	1.58812	0.0470379	0.0499099	0	0.069151	0.13389	1.03269	0.0158722	0	0	0.0489229	0.0636482	0.0691395	0.0444468	0	0.0814487	0.311455
ART5	116969	ENSG00000167311	11	0.048801	0.165545	0.42409	0.367145	0.0156793	1.65535	0	0.0432194	0.00637573	1.0811	0.0238082	0.317384	0.215426	0.0428075	0.114567	0.138279	0.666702	0	1.22173	0
ARTN	9048	ENSG00000117407	1	28.5852	10.1414	0.685762	0.87944	4.14717	4.36712	14.538	1.78064	10.622	1.307	4.30135	6.98244	1.09309	1.41876	3.68523	0.138279	5.90254	2.70601	0.101811	1.9507
ARV1	64801	ENSG00000173409	1	28.7804	9.22015	15.0687	25.9392	7.54958	33.4396	12.2795	14.0636	19.3376	15.5953	17.1102	32.2144	18.8538	15.215	23.4734	34.8895	33.6107	11.849	17.878	51.6688
ARVCF	421	ENSG00000099889	22	38.0159	44.3733	35.7769	7.53928	4.76651	11.0384	1.21466	2.05724	8.76025	24.6798	44.9102	11.2671	20.4655	48.2257	63.1899	48.8211	30.8372	43.0911	9.49556	23.5395
ARX	170302	ENSG00000004848	X	0.305006	0.122359	0.0812086	0.204918	0	0.116456	0.0948955	0.11237	0.0127515	0.0403396	0.285699	0.158692	2.89629	0.544267	2.22132	0.120994	2.009	2.70601	0.0475117	7.01594
AS3MT	57412	ENSG00000214435	10	1.03702	10.7964	22.5038	16.6752	0.67421	27.7915	5.38057	9.81944	5.61702	17.5397	1.57134	0.0793459	0.239362	0.0978458	8.24244	0.0345698	2.48902	3.28001	0.332582	0.360633
ASAH1	427	ENSG00000104763	8	92.0264	38.572	34.6761	50.6404	89.5131	86.5604	47.0302	111.575	168.772	156.623	39.6169	32.6905	255.264	161.274	170.049	77.635	393.897	67.6911	184.183	232.706
ASAH2	56624	ENSG00000188611	10	0.305006	2.05132	1.47078	1.61373	0.22735	0.257868	2.3629	2.62774	0.446301	1.84756	1.12692	0.0793459	0.933513	1.35149	1.82034	1.09759	0.542251	2.05	0.773763	4.03253
ASAH2B	653308	ENSG00000204147	10	9.40638	11.0196	4.90861	8.86271	1.16027	4.67489	7.3544	10.485	2.21875	7.72907	4.78545	0.158692	3.86171	6.39667	20.3547	7.10409	5.52918	5.74001	2.83034	7.08151
ASAP1	50807	ENSG00000153317	8	77.9351	251.211	78.1137	411.476	209.53	161.159	166.693	191.384	39.3829	85.8427	93.9314	26.2635	58.0613	30.2221	77.3898	105.861	75.2751	98.5642	42.2515	47.8986
ASAP2	8853	ENSG00000151693	2	80.7412	35.2539	50.0967	35.5106	59.9733	28.3738	82.1605	58.64	41.5315	29.7706	32.0379	36.8165	82.596	27.6598	23.7853	11.5204	39.0954	56.2726	30.0749	54.9801
ASAP3	55616	ENSG00000088280	1	17.6171	44.6108	37.3921	23.9071	31.876	70.7223	61.739	14.0636	1.07112	66.4232	88.3285	0	47.9682	67.2139	52.3315	84.5749	33.0862	26.0146	11.3621	48.8329
ASB1	51665	ENSG00000065802	2	48.9352	81.513	50.7193	110.869	102.088	79.548	70.7541	120.271	18.9614	33.8933	8.47573	28.0091	25.6277	40.4776	47.8571	24.726	35.0419	54.4071	18.8961	31.9979
ASB10	136371	ENSG00000146926	7	0	0.0503833	0	0.0256148	0.00783965	0.0166366	0	0.0172878	0	0.0161359	0	0	0	0.0183461	0	0.00864244	0	0.0205	0	0.0163924
ASB11	140456	ENSG00000165192	X	0.0244005	0	0	0	0.0235189	0.0166366	0.00948955	0	0.0127515	0.0161359	0	0	0	0	0	0	0	0	0	0
ASB12	142689	ENSG00000198881	X	0	0	0	0	0	0	0	0	0	0.0161359	0	0	0	0	0	0	0	0	0	0
ASB13	79754	ENSG00000196372	10	20.8258	34.9156	26.2575	45.2272	5.78566	41.4502	22.3479	36.3475	14.0266	45.9388	65.917	74.9819	26.4256	46.4278	69.6311	50.2212	57.9498	24.2925	10.663	31.8012
ASB14	142686	ENSG00000239388	3	0.988219	0.6046	1.29032	0.512296	0.603653	0.390961	0.740185	0.492701	0.427174	0.605094	1.89672	0	0.95745	0.391383	1.12657	0.665468	1.12895	0.574001	0.488692	1.9507
ASB15	142685	ENSG00000146809	7	0	0.00719762	0	0.00853826	0	0	0	0.0605071	0	0	0.0317443	0	0.0718087	0.00611536	0.0318241	0.0259273	0	0	0	0
ASB16	92591	ENSG00000161664	17	2.67185	4.86559	4.01532	0.665984	0.180312	3.40219	1.28109	1.00269	0.822469	2.80764	5.53938	0	1.49203	4.58652	7.52958	1.68528	2.24012	2.337	0.733038	2.91785
ASB16-AS1	339201	ENSG00000267080	17	10.8948	15.8132	13.1287	6.65984	1.62281	14.2409	7.2595	3.82924	7.66363	11.7792	13.1501	4.99879	4.71544	18.9821	24.8928	8.78936	9.41384	10.3935	2.82355	10.1797
ASB17	127247	ENSG00000154007	1	0	0	0	0.034153	0	0	0	0	0	0	0	0	0.0239362	0	0	0	0	0	0.00678739	0
ASB18	401036	ENSG00000182177	2	0.0244005	0.0287905	0.22558	0.0256148	0.203831	0.133093	0.0664268	0.216097	0	0	0.0634886	0	0.0239362	0.0122307	0.0190944	0.0172849	0.0177787	0.0615001	0	0
ASB2	51676	ENSG00000100628	14	0.439209	0.863714	0.0541391	0.00853826	0.0627172	0.707057	1.84097	0.466769	0.286908	0.0322717	0.0476164	0	0	0.0183461	0.0509185	0.0345698	0.0355574	0.0820002	0.033937	0.147532
ASB3	51130	ENSG00000115239	2	17.8123	15.9283	32.1947	19.8771	14.6601	30.3203	12.4313	29.4756	12.3307	12.9087	23.9193	1.9043	13.7633	8.8795	12.0741	18.1405	7.15594	11.1315	14.3689	16.3432
ASB4	51666	ENSG00000005981	7	0.134203	0.0647785	0.144371	0	0	0.0249549	0.161322	0.0345755	0.184896	0.137155	0.0634886	0	0.0239362	0.373037	0.0318241	0.172849	0.0177787	0	0.0203622	0.0491772
ASB5	140458	ENSG00000164122	4	0	0.0143952	0	0.580601	0.486058	0.0915015	0	0.0864387	0.0828845	0.0806792	0.0158722	0	0	0.0122307	0.00636482	0.0345698	0	0.0410001	0	0.0163924
ASB6	140459	ENSG00000148331	9	26.1329	24.659	29.0907	22.2848	14.7934	26.0114	37.2749	62.4433	16.4494	41.6547	65.052	32.7699	18.9256	29.7145	32.9507	36.86	33.9929	34.6246	33.17	23.6542
ASB7	140460	ENSG00000183475	15	17.4219	43.7039	16.5305	19.2196	10.1288	12.5107	10.6378	21.0392	14.6068	15.8535	31.7443	14.8377	34.0214	20.4987	31.2131	11.9266	18.6054	18.7165	16.1472	21.9822
ASB8	140461	ENSG00000177981	12	13.9449	22.5645	22.8647	18.3402	10.5365	29.2389	24.094	15.3688	12.4199	26.2692	23.959	28.9612	41.5214	54.2677	44.7892	52.2349	44.8202	30.8731	36.1836	41.4891
ASB9	140462	ENSG00000102048	X	1.46403	1.65545	20.1578	1.20389	0	2.74504	2.13515	1.01133	11.6803	0.790657	0.40474	4.68141	0.0558512	0.256845	0.598293	0.579043	1.14673	10.373	1.07919	0.75405
ASCC1	51008	ENSG00000138303	10	71.164	48.9438	32.5647	32.9321	20.6339	25.1213	26.7321	22.3531	27.6834	44.656	25.9351	23.9625	23.2022	22.2477	15.9375	29.4621	14.703	19.7825	49.6701	21.0314
ASCC2	84164	ENSG00000100325	22	95.1497	57.804	52.1179	38.2941	59.0561	67.944	48.2354	63.0398	53.9578	48.456	60.0919	30.9449	104.553	90.3606	92.188	156.083	167.609	120.11	76.3446	104.354
ASCC3	10973	ENSG00000112249	6	138.009	80.1095	69.0905	77.5786	81.0855	93.1734	49.2033	104.876	69.3488	20.7749	57.6	106.482	109.947	45.5533	34.6182	165.382	59.2032	113.386	73.426	64.209
ASCL1	429	ENSG00000139352	12	0.048801	0.00719762	0.108278	0.119536	0.0235189	0.0499099	0.0189791	0	0.159393	0.0968151	0.238082	0	0.031915	0.366922	1.75669	0.00864244	0.0888936	0	0.0271496	0.213101
ASCL2	430	ENSG00000183734	11	0.707614	0.0791738	0.00902318	0.00853826	0.0156793	0.0998198	0	0.0172878	0.0191272	0.0403396	0.142849	0.238038	48.9177	0.146769	0.120931	2.03962	4.60469	8.79452	0.373306	5.98322
ASCL3	56676	ENSG00000176009	11	0	0.0503833	0.22558	0	0	0.0998198	0.0664268	0.00864387	0.00637573	0.0161359	0.0555525	0	0.0398937	0.00611536	0.0445537	0	0	0.0410001	0.0135748	0.573734
ASCL4	121549	ENSG00000187855	12	0	0	0.0180464	0	0.0156793	0	0	0.0172878	0	0	0	0	1.45213	0.397498	0.0445537	0.0172849	0.0177787	0.246001	0.230771	0.0163924
ASCL5	647219	ENSG00000232237	1	0.158603	0.547019	0.469205	0.0512295	0.0156793	0.665465	0.0569373	0.354399	0.0191272	0.484075	0.436484	0.317384	0.0877662	0.238499	0.0190944	0.138279	0.320017	0.1435	0.366519	0.770442
ASF1A	25842	ENSG00000111875	6	34.7097	18.6418	31.7526	15.2493	7.1968	12.5607	18.2009	26.4157	24.164	21.6946	14.9833	29.7547	33.6464	18.499	28.839	8.2881	17.2276	24.3335	15.6857	9.08138
ASF1B	55723	ENSG00000105011	19	139.18	65.5991	95.7811	63.371	17.5843	103.397	98.6059	52.4856	48.0539	63.0105	35.5298	97.3574	54.5986	65.5078	58.4545	64.8442	52.1983	59.4296	62.0232	42.8989
ASGR1	432	ENSG00000141505	17	0.231804	0.978876	0.631623	0.119536	0.0940758	2.63691	0.436519	1.07184	0.13389	1.24246	0.0634886	0.714113	0.470746	0.0366922	0.400983	0.302485	0.408911	0.266501	0.0271496	0.836012
ASGR2	433	ENSG00000161944	17	0.183004	0.0719762	0.0180464	0.0170765	0.00783965	0.0166366	0.0569373	0.069151	0.0446301	0	0.00793607	0	0.031915	0.0122307	0.0127296	0.0345698	0.0622255	0.0820002	0.0203622	0.0327848
ASH1L	55870	ENSG00000116539	1	173.451	161.385	108.621	66.274	53.2704	107.115	82.9007	84.6062	52.5998	216.148	241.169	184.083	126.543	288.559	100.723	154.717	194.926	86.9817	161.411	291.965
ASH1L-AS1	645676	ENSG00000235919	1	2.29365	4.85839	2.03022	3.08231	0.274388	2.99459	1.5468	2.25605	1.1285	2.7915	7.36468	5.79225	4.14097	8.38416	6.82945	4.3385	3.49352	2.173	2.77604	5.01607
ASH2L	9070	ENSG00000129691	8	53.1808	129.809	67.2949	217.7	55.3871	106.358	54.1663	27.8592	42.66	77.8958	53.4336	67.5234	81.1439	190.206	74.9457	72.0952	51.4783	84.1117	34.032	118.779
ASIC1	41	ENSG00000110881	12	9.47959	6.80175	20.9067	15.736	20.0538	18.9325	4.08999	2.88705	0.395295	3.68704	22.2686	4.04664	5.38565	31.384	5.2637	24.4581	13.3874	11.603	3.09505	7.73721
ASIC2	40	ENSG00000108684	17	0.0122002	0.0431857	0.00902318	0.00853826	0	0.0249549	0	0.138302	0.0956359	0.0161359	0.0238082	0	0	0.0305768	9.0444	0	2.27568	0.0820002	0.0271496	0.114747
ASIC3	9311	ENSG00000213199	7	3.01346	1.09404	0.360927	0.802596	3.19858	23.4493	6.78503	2.35978	0.726833	0.81486	4.57118	1.26953	4.3165	7.1244	8.12151	4.46814	3.57352	8.65102	2.28056	3.85221
ASIC4	55515	ENSG00000072182	2	0.109802	0.273509	0.0451159	0.0597678	0.344944	2.25426	0.0379582	0.121014	0.0892602	0.217834	0.0872968	1.26953	0.0159575	0.0122307	0.120931	0.0172849	0.124451	1.927	0.0135748	0.081962
ASIC5	51802	ENSG00000256394	4	0	0	0.0451159	0	0.0156793	0.0415916	0	0	0	0	0	0	0.757981	0	0	0.0950668	0.204455	0.1845	0.0678739	0
ASIP	434	ENSG00000101440	20	0	0.0863714	0.099255	0.0597678	0.0470379	1.87994	0.104385	0.103726	0.0573816	0.0645434	0.119041	0	0.0478725	0.0183461	0.0636482	0.0864244	0.0177787	0.0205	0.0814487	0.34424
ASL	435	ENSG00000126522	7	23.4123	34.8725	28.9193	41.6582	37.1364	38.6802	24.7297	61.8728	34.9836	14.3044	32.3633	13.7268	70.4842	50.519	44.9292	58.4143	83.0267	23.4316	84.8084	34.0634
ASMT	438	ENSG00000196433	X	0	0.0287905	0.0180464	0	0.0235189	0.0998198	0.0284686	0.0605071	0.0382544	0.00806793	0.0714247	0	0.12766	0.0794997	0.0381889	0.0172849	0.248902	0.553501	0.00678739	0.295063
ASMTL	8623	ENSG00000169093	X	14.6769	7.31998	52.5871	56.0451	54.658	44.6278	26.2196	20.4168	4.89656	9.62503	4.02359	0	18.9176	28.0022	29.3864	33.645	40.1266	45.3461	28.2763	54.3572
ASNA1	439	ENSG00000198356	19	124.089	65.9158	58.2537	89.9847	48.5117	108.105	93.1873	180.484	47.123	79.3238	103.701	100.611	144.272	119.182	163.576	120.329	84.6001	86.7972	75.6183	70.5692
ASNS	440	ENSG00000070669	7	103.97	74.4018	244.384	140.864	222.113	50.3092	53.1035	73.931	81.1503	55.3621	146.159	1.50757	46.7315	60.0284	96.8152	144.942	45.0157	37.2281	101.465	34.8666
ASNSD1	54529	ENSG00000138381	2	52.0096	54.997	57.6491	63.1575	24.6714	86.5354	58.6739	61.6395	26.064	32.425	75.2181	41.0218	31.2926	59.6309	54.8011	26.1088	24.5702	35.7111	36.903	52.9146
ASNSP1	389652	ENSG00000248498	8	0.0366007	0.554216	0.0180464	0.0256148	3.09666	0.0249549	0.0189791	0.0345755	0.459052	0.0322717	0.0396804	0.0793459	0	0.0183461	3.58976	2.44581	0	0	0.0271496	0.0163924
ASPA	443	ENSG00000108381	17	0	0.0791738	0	0.00853826	0	0.0748648	0	0	0.00637573	0.0161359	0	0	0.00797875	0.00611536	0	0	0.0355574	0	0.0135748	0
ASPDH	554235	ENSG00000204653	19	0.0244005	0.093569	0.0541391	0.162227	0.0156793	0.0831831	0.0379582	0.069151	0.0828845	0.0322717	0.0396804	0	0.031915	0.17123	0.0445537	0.475334	0.097783	0.0820002	0.0542991	0.0327848
ASPG	374569	ENSG00000166183	14	0.0122002	0.194336	0	0.034153	0.00783965	2.47054	0	0.00864387	0.00637573	0.0161359	0.0238082	0.476075	0.0159575	0.103961	0.190944	0.181491	0.133341	0.0205	0.0950235	0.0327848
ASPH	444	ENSG00000198363	8	168.924	316.616	209.978	280.303	1217.77	170.068	304.985	380.616	647.551	281.546	177.855	101.483	65.9044	93.4427	230.858	476.561	1342.82	612.275	168.029	107.419
ASPHD1	253982	ENSG00000174939	16	11.7854	3.18135	22.4677	85.3996	2.10102	13.5339	10.9889	41.3436	4.361	0.266242	2.91254	2.22168	4.18086	13.2398	6.45392	1.2013	11.9117	5.10451	18.4346	23.3592
ASPHD2	57168	ENSG00000128203	22	0.671013	1.00047	3.56416	0.572063	5.98165	3.64342	1.14823	2.10046	0.210399	1.55711	0.515845	2.53907	2.08245	3.0271	0.197309	1.95319	12.2407	2.09101	0.135748	1.24582
ASPM	259266	ENSG00000066279	1	239.564	208.429	321.658	140.249	52.6824	220.901	205.477	116.718	161.013	268.597	340.005	221.137	65.8087	104.365	88.5791	116.509	76.8663	88.1707	116.41	350.961
ASPN	54829	ENSG00000106819	9	0.0244005	0.0575809	0.387997	0.187842	0.940758	0.0748648	0	0.0345755	0.0127515	0.0161359	0.126977	0	0.12766	0.0183461	0.0954722	0.0259273	0.00888936	0.0410001	0.0475117	0.34424
ASPRV1	151516	ENSG00000244617	2	1.62263	0.45345	0.685762	0.409836	0.117595	2.02135	0.104385	1.02862	0.299659	0.556687	0.817415	1.34888	0.837768	0.544267	0.413713	0.976596	0.115562	0.451001	0.760188	0.442595
ASPSCR1	79058	ENSG00000169696	17	23.9491	38.6944	29.0366	35.7582	12.3866	51.0245	15.3256	14.5736	14.8682	20.4038	23.6416	68.7929	35.9602	32.3441	46.5777	75.7423	21.2278	25.1946	35.3691	50.2099
ASRGL1	80150	ENSG00000162174	11	28.3289	25.2061	127.732	2.82616	0.0548775	4.33384	0.806611	5.79139	12.5156	8.68915	20.737	7.53786	0.111702	0.110076	6.16751	0.0518546	5.64475	30.3401	23.9866	10.737
ASS1	445	ENSG00000130707	9	526.025	41.667	154.098	1.2722	34.6042	132.577	11.2166	351.028	59.7342	887.076	412.089	327.619	4.0931	266.685	92.7545	200.479	20.9256	69.1672	305.392	218.281
ASTE1	28990	ENSG00000034533	3	8.14976	7.91018	10.2594	6.77938	7.10272	10.7556	5.85505	5.35056	4.36738	3.95328	7.38055	11.5845	9.98141	10.1943	7.77781	12.4797	5.53807	9.06102	3.16292	11.3763
ASTL	431705	ENSG00000188886	2	0.158603	0.172743	0.0270696	0.00853826	0.0862361	0.00831831	0	0.00864387	0.0127515	1.29894	0.0317443	0	0.0159575	0.434191	0.502821	0.190134	1.73343	0.0820002	0	0
ASTN1	460	ENSG00000152092	1	0.122002	0.798935	0.0180464	0.00853826	0.274388	0.0332733	0.104385	2.47215	0.0446301	0.298513	0.238082	0.0793459	0	0.0122307	0.0827426	0	0.0177787	2.39851	0.0271496	0.0491772
ASTN2	23245	ENSG00000148219	9	2.94026	2.25285	5.32368	4.08129	1.85016	6.10564	2.50524	7.23492	2.37815	4.03396	2.82524	3.49122	18.391	32.5276	32.4733	5.79908	9.24494	27.1216	0.855211	12.409
ASTN2-AS1	100128505	ENSG00000229105	9	0.0122002	0	0	0	0	0	0	0.0172878	0	0.00806793	0.00793607	0	0.0159575	0	0.0254593	0.00864244	0.00888936	0	0	0.377025
ASXL1	171023	ENSG00000171456	20	159.542	278.598	161.307	288.619	146.923	214.105	278.907	174.961	95.1259	383.113	176.863	105.768	74.0747	110.572	85.9187	107.149	105.055	119.208	71.5119	100.321
ASXL2	55252	ENSG00000143970	2	118.22	83.1612	75.6143	56.7538	59.1423	73.0681	80.3575	30.098	44.8214	67.1655	44.2754	44.1957	107.785	71.6904	32.626	72.3459	48.8382	68.1422	68.03	55.7341
ASXL3	80816	ENSG00000141431	18	0.0244005	0	0.0360927	0.034153	0	0	0.0379582	0.121014	0.0127515	3.25137	0	4.12599	0	0.0244614	13.5189	0.587686	0.0177787	0	0.0271496	0.0327848
ASZ1	136991	ENSG00000154438	7	0	0	0.207533	0.00853826	0.0313586	0.0415916	0	0	0.0191272	0.0484076	0	0	0	0.00611536	0.0318241	0	0	0.328001	0.0135748	0
ATAD1	84896	ENSG00000138138	10	63.9171	77.0433	90.7371	48.1558	34.6904	59.243	65.9429	45.4927	43.3295	24.5507	72.3214	47.2108	35.274	51.2651	51.956	54.5165	49.9404	75.6452	28.6496	98.0921
ATAD2	29028	ENSG00000156802	8	145.842	360.075	202.742	108.564	117.375	436.562	244.213	214.895	115.745	199.665	397.264	503.767	859.08	252.699	250.596	275.996	93.605	213.282	954.26	200.036
ATAD2B	54454	ENSG00000119778	2	38.3576	30.7698	45.5129	11.1253	15.5303	32.9988	9.20486	12.9485	12.6494	31.4165	32.7363	52.527	77.4497	37.1386	30.9839	46.842	20.4633	26.8141	36.4619	49.8493
ATAD3A	55210	ENSG00000197785	1	43.6403	38.8887	52.3525	35.9119	41.9421	64.6749	69.3876	67.1802	48.6213	54.0228	62.2426	48.4804	29.1543	66.3884	16.7967	43.6875	19.2899	67.4861	62.9191	25.1951
ATAD3B	83858	ENSG00000160072	1	19.7766	21.2833	41.9217	15.4372	21.6061	36.0516	41.773	112.802	32.0317	35.6037	79.0195	37.2926	18.1118	40.6671	20.8957	22.0037	17.7521	44.8541	48.014	30.5882
ATAD3C	219293	ENSG00000215915	1	4.03828	3.21014	0.39702	0.0512295	0.141114	1.89658	0.455498	0.544564	0.573816	39.5328	2.96809	0.158692	15.782	3.71814	0.490091	0.821032	12.3118	0.328001	0.509054	26.5065
ATAD5	79915	ENSG00000176208	17	16.6045	54.4356	78.0956	13.1404	8.07484	28.823	33.147	17.2618	17.1443	18.6288	45.8308	26.8189	9.69418	26.4673	35.242	10.4487	11.9917	44.5056	16.5884	41.735
ATAT1	79969	ENSG00000137343	6	14.4695	18.8362	32.0052	15.9751	9.96419	33.6476	16.5782	4.90972	11.3615	20.5732	20.0783	0	9.82981	38.7469	17.726	40.4898	9.64496	19.9055	9.30551	12.114
ATCAY	85300	ENSG00000167654	19	0.122002	0.0575809	0.0812086	0.0512295	0.0156793	8.66768	0.0189791	0.0777949	0.114763	0.0484076	0.119041	0.238038	0.0877662	0.201807	0.17185	0.0432122	0.0177787	0.0615001	0.101811	0.196709
ATE1	11101	ENSG00000107669	10	22.3996	30.2444	45.3235	17.5547	6.46771	16.8113	27.1591	25.4648	18.4131	14.6514	21.9909	22.6929	31.5799	39.1628	20.8448	23.7321	30.3038	42.2711	25.5002	52.3409
ATE1-AS1	100130887	ENSG00000226864	10	0.927218	0.0647785	0.550414	0.0170765	0.156793	0.964924	0.19928	0.475413	0	0.693841	0.0238082	1.0315	0.542555	0.220153	0.318241	0.855602	0.400021	0	0.122173	0.278671
ATF1	466	ENSG00000123268	12	27.0723	35.5922	37.2206	17.5547	9.55653	34.4545	28.2883	19.7945	21.1419	14.2883	56.5683	19.2811	17.1144	24.2107	23.1425	12.7995	13.7696	27.9211	19.0658	21.2937
ATF2	1386	ENSG00000115966	2	48.4716	48.0873	78.6641	37.611	40.8602	118.511	41.5452	90.0173	19.7839	43.4861	43.4579	38.086	37.4283	34.8942	32.4415	17.0948	24.6591	36.1211	15.2716	85.8142
ATF3	467	ENSG00000162772	1	29.671	55.7671	2.51747	51.2381	15.2716	7.96894	13.8737	37.9034	55.4497	35.2165	54.7351	11.3465	48.822	4.91675	13.3598	11.8229	7.29817	11.9515	24.516	61.8157
ATF4	468	ENSG00000128272	22	844.513	351.496	435.441	327.963	562.557	277.915	248.702	267.191	337.646	300.127	748.554	253.907	515.371	437.205	313.537	634.787	615.828	463.67	416.875	257.328
ATF5	22809	ENSG00000169136	19	23.2903	63.9508	20.23	29.3716	14.1506	10.6391	47.5711	22.2147	17.6799	37.5481	12.4993	9.6802	30.1916	40.4225	60.504	21.8827	16.7653	28.9666	36.0071	43.1776
ATF6	22926	ENSG00000118217	1	77.5081	143.621	95.357	56.0537	63.4384	28.9644	90.9193	43.3663	61.6342	74.0877	85.8762	83.4719	58.6518	90.1955	104.886	84.8947	93.8895	38.5606	56.1724	87.5518
ATF6B	1388	ENSG00000213676	6	99.5539	149.423	101.159	117.469	96.2473	61.9548	146.006	40.7559	177.768	92.0228	48.6084	0	91.2609	193.539	85.6132	128.012	114.895	84.7472	64.358	43.6693
ATF7	11016	ENSG00000170653	12	29.976	44.5892	42.8872	39.9164	23.9501	24.6971	25.0144	20.728	15.1487	39.7023	31.9586	7.14113	28.149	48.5621	40.1811	24.1902	19.0766	38.7246	21.4889	24.3591
ATF7IP	55729	ENSG00000171681	12	98.4193	48.0873	71.2831	114.618	30.7706	46.3746	58.987	53.9032	53.1035	76.7663	21.8083	90.5337	57.2714	60.8662	34.2745	50.9385	49.5138	89.1342	28.3034	49.3083
ATF7IP2	80063	ENSG00000166669	16	7.24694	5.47019	11.1166	3.32992	0.00783965	11.3628	0.322645	2.72282	0.153018	3.97749	2.88873	10.315	13.4123	0.128423	3.5643	0.570401	4.02688	9.24552	5.19914	3.42601
ATG10	83734	ENSG00000152348	5	5.62431	11.0196	10.4489	9.96415	5.80918	9.41633	4.1754	8.02152	8.62636	5.12313	10.8804	8.49001	5.17821	8.57374	12.8124	6.01514	5.4314	4.98151	4.26248	11.4091
ATG101	60673	ENSG00000123395	12	33.7093	32.8283	16.8012	18.2121	27.1565	22.4844	20.7252	20.9009	24.8143	17.6203	40.3787	36.6578	53.0347	47.1617	48.6272	54.4906	28.9171	42.4556	30.6451	24.3755
ATG12	9140	ENSG00000145782	5	41.7736	38.6296	43.979	69.6295	30.4806	63.868	41.0802	37.6873	27.0968	24.5184	36.5853	29.1993	31.1091	40.606	140.522	25.5816	31.9573	36.1006	25.3034	100.78
ATG13	9776	ENSG00000175224	11	63.0264	113.643	75.109	82.1637	36.5641	51.7732	63.9311	77.475	34.5437	119.897	35.1489	55.6215	79.2848	51.0205	79.3183	48.8903	69.0704	68.0601	57.2856	44.8988
ATG14	22863	ENSG00000126775	14	19.13	66.8227	42.021	27.015	14.2838	32.4331	31.6666	16.7518	11.4636	30.642	24.6018	16.1866	26.6091	22.0275	35.3375	21.6579	28.4549	15.498	17.9798	52.4065
ATG16L1	55054	ENSG00000085978	2	49.8014	60.1361	39.2328	30.9085	40.7426	56.9389	31.9703	73.6804	32.5099	25.3413	33.6728	0	155.538	66.951	95.5868	83.7798	75.4796	71.0122	43.514	77.9786
ATG16L2	89849	ENSG00000168010	11	11.4682	6.90251	24.7777	6.0707	13.6645	13.4424	18.5331	7.60661	5.6489	8.86665	19.0783	4.60206	51.0959	21.6239	67.1552	18.6245	36.5531	27.5521	35.7288	77.2901
ATG2A	23130	ENSG00000110046	11	64.9175	47.0292	44.2768	51.8955	27.917	25.9199	74.844	61.9247	35.0793	75.5884	32.6728	27.6124	71.6412	25.5194	39.7674	66.6678	29.2371	63.0171	51.0208	17.1956
ATG2B	55102	ENSG00000066739	14	19.2154	58.7901	79.7018	38.8405	27.5015	69.9986	41.6022	30.9796	14.6068	67.1574	33.8632	76.3308	48.7103	49.4121	62.006	48.6137	59.8254	32.6771	25.1609	72.5363
ATG3	64422	ENSG00000144848	3	68.1017	29.9277	43.4466	44.6892	50.9185	47.1732	51.9268	91.2188	26.6952	25.7044	52.886	64.9843	49.3166	77.6957	44.8592	55.8302	37.1842	45.7356	54.3195	72.6347
ATG4A	115201	ENSG00000101844	X	30.0248	11.5306	5.66656	11.4071	6.92241	12.4775	14.4905	16.2764	17.5651	18.048	29.8317	20.868	22.9549	21.5872	26.3121	12.0389	15.0853	6.80602	16.3305	21.4413
ATG4B	23192	ENSG00000168397	2	91.2822	59.6466	68.3235	86.6292	41.558	51.1077	34.001	65.7021	36.5266	18.8144	12.4676	51.0194	61.0294	59.8021	84.4866	61.3873	79.6576	128.474	66.116	85.3388
ATG4C	84938	ENSG00000125703	1	14.9575	8.55796	17.8027	23.6851	11.0382	11.5957	11.9473	18.7745	8.62636	13.4412	9.80105	8.56936	8.2979	8.11508	23.8999	6.19663	5.39584	7.97452	18.2038	7.55689
ATG4D	84971	ENSG00000130734	19	66.7597	17.8789	16.5215	11.4242	9.30566	19.8974	21.8354	16.3888	7.59349	40.6462	48.791	51.9716	18.8059	33.1391	33.9436	18.6158	25.3969	23.6161	20.7966	25.9819
ATG5	9474	ENSG00000057663	6	82.254	81.9808	55.4475	41.3849	23.6287	69.6492	38.9166	74.5707	58.8225	24.4216	48.6957	55.6215	46.2767	22.1437	37.196	13.6118	28.2237	53.2591	34.67	67.9301
ATG7	10533	ENSG00000197548	3	14.6403	40.5226	18.1095	36.151	14.8248	27.9745	16.8914	121.17	18.1071	6.19617	16.9753	39.4349	33.6384	21.7951	22.0541	19.5665	17.6898	16.728	23.3147	21.0478
ATG9A	79065	ENSG00000198925	2	94.7592	142.901	102.431	76.554	182.891	81.9104	94.7057	98.2722	53.4031	67.3107	41.6961	17.7735	54.8619	65.3182	75.1303	53.3498	47.9314	87.0227	70.2291	36.3911
ATG9B	285973	ENSG00000181652	7	0.292806	0.575809	1.27227	0.14515	0.148953	0.549009	0.19928	0.11237	0.624822	0.605094	0.968201	0.634767	1.125	0.801112	1.53392	2.6273	6.12477	4.59201	5.15842	0.540949
ATIC	471	ENSG00000138363	2	162.837	103.379	161.488	174.471	69.3025	90.7528	91.5267	200.711	80.4043	36.1362	75.9403	11.4258	131.242	87.7615	102.104	117.667	115.793	123.267	102.483	175.841
ATL1	51062	ENSG00000198513	14	2.19604	18.1164	2.39114	2.29679	6.34227	8.46804	6.30106	0.518632	4.71804	13.3927	3.34902	11.8225	0.670215	0.850035	0.572833	7.72634	1.44897	16.441	1.66291	6.99955
ATL2	64225	ENSG00000119787	2	104.312	86.1986	203.428	51.2039	53.2939	87.1759	77.9661	87.744	116.995	112.999	338.481	127.271	53.9922	61.8508	50.1038	81.8439	34.304	74.4357	42.2447	89.7811
ATL3	25923	ENSG00000184743	11	161.019	139.907	132.433	137.696	162.093	67.4366	231.962	101.272	113.297	116.331	76.0831	115.369	191.011	66.8226	160.96	119.317	29.5749	62.9556	80.5392	116.681
ATM	472	ENSG00000149311	11	50.7774	68.2766	127.245	131.771	68.15	68.9339	76.8179	45.6397	24.164	21.4526	67.4963	48.8771	33.4788	24.9996	27.1332	25.8841	17.7343	31.6931	32.6949	83.552
ATMIN	23300	ENSG00000166454	16	161.311	114.075	95.6548	44.1769	21.2925	33.1568	32.3688	74.709	76.2346	129.127	61.9331	103.546	81.2157	117.922	139.205	65.0862	101.383	113.181	42.3737	87.9288
ATN1	1822	ENSG00000111676	12	145.537	205.161	273.493	273.079	114.592	122.778	138.405	377.21	113.15	377.506	162.578	6.66506	176.761	92.0973	173.072	181.932	278.922	396.307	219.579	296.686
ATOH1	474	ENSG00000172238	4	0	0	0	0.0939208	0.00783965	0.0166366	0	0.0518632	0.0127515	0.0161359	0.00793607	0	0.0159575	0.00611536	0	0	0	0.0410001	0	0.0491772
ATOH7	220202	ENSG00000179774	10	0.0854017	0.547019	0.17144	0.845287	0.101915	0.266186	0.0379582	0.0345755	0.0318787	0.137155	0.230146	0	0	0.0244614	0.0254593	0	0	0.1845	0.0203622	0.0655696
ATOH8	84913	ENSG00000168874	2	0.439209	20.1749	0.76697	1.92111	5.69942	23.0001	14.5	0.700154	0.172145	34.0709	0.277763	0	0.375001	1.05184	2.08129	17.8294	21.9301	2.35751	2.9593	0.245886
ATOX1	475	ENSG00000177556	5	49.4476	22.9388	22.6662	65.5397	30.7157	142.909	59.1199	57.6028	29.9277	28.0441	51.3702	62.4452	27.5985	99.3991	116.89	39.7639	51.4339	37.6381	93.1909	70.5692
ATP10A	57194	ENSG00000206190	15	2.24484	3.34689	0.0360927	0.0597678	18.7289	0.0249549	24.8531	27.306	0.0127515	0.0645434	1.99195	0	0	0.0305768	0.00636482	0.120994	0.817821	14.6575	0.0678739	3.70468
ATP10B	23120	ENSG00000118322	5	0.793015	0.115162	0.099255	0.0939208	0	0.0332733	0.0189791	0.0605071	0.0510058	1.7346	1.60309	0	0.031915	0.0794997	0.0509185	0.682753	7.52929	0.0820002	0.502267	4.62265
ATP10D	57205	ENSG00000145246	4	13.5911	36.2328	19.1382	37.3719	48.2766	7.72771	74.9769	33.8148	18.5215	6.68024	5.07909	2.9358	0.12766	2.51341	6.02112	4.63235	4.99582	11.439	4.0928	5.73734
ATP11A	23250	ENSG00000068650	13	157.371	89.7903	153.611	36.2961	6.45203	79.1155	83.9255	162.047	93.1877	439.226	71.8611	36.1024	0.390959	93.8708	0.865615	0.959311	59.2032	99.2202	48.8285	102.272
ATP11A-AS1	100874205	ENSG00000232684	13	0.0244005	0.0143952	0.108278	0	0	0.0332733	0	0	0.0127515	0.104883	0.206338	0	0	0.0428075	0.00636482	0	0.00888936	0.0205	0.0271496	0.0491772
ATP11AUN	400165	ENSG00000197595	13	0	0.0287905	0.0180464	0.00853826	0	0	0	0.0518632	0	0.0161359	0	0	0.0159575	0.0305768	0.00636482	0	0	0	0	0.0491772
ATP11B	23200	ENSG00000058063	3	46.4707	161.846	44.782	87.1415	122.981	45.0021	81.9232	43.5478	139.673	66.9154	113.922	67.9994	82.205	10.445	0.636482	18.2874	84.2089	73.2672	29.2672	100.272
ATP11C	286410	ENSG00000101974	X	3.22086	123.965	79.6115	57.2576	55.2225	22.9253	25.9159	38.0417	41.1872	130.2	28.4111	83.7099	0.175532	19.3735	50.8103	28.0188	16.872	6.08851	1.01811	37.3583
ATP12A	479	ENSG00000075673	13	0	0.107964	0.00902318	0.110997	0	0	0.00948955	0.0605071	0.0510058	0.0806792	0.0317443	0.0793459	0	0.0978458	0	0	13.6096	0.0615001	0.28507	0.295063
ATP13A1	57130	ENSG00000105726	19	107.02	37.7947	91.847	68.178	38.4691	103.189	95.6356	111.031	37.9101	131.894	127.215	80.06	64.0055	96.4943	72.2789	77.7733	109.188	120.171	73.0391	58.8979
ATP13A2	23400	ENSG00000159363	1	76.4955	120.301	65.8331	42.7938	34.1965	63.2525	70.4883	26.0094	63.5915	38.2016	31.0221	51.4162	26.1384	117.733	46.0367	59.0797	57.6031	57.0106	97.0393	30.7521
ATP13A3	79572	ENSG00000133657	3	137.765	225.696	203.022	183.615	504.944	261.769	228.299	233.791	312.838	125.577	145.206	133.063	214.588	167.616	246.407	255.842	187.734	146.165	197.303	200.053
ATP13A4	84239	ENSG00000127249	3	1.01262	0.0143952	0.189487	0.034153	0.0156793	0.0748648	0.0474477	0	0.382544	0.153291	11.7692	0.0793459	23.7208	0.152884	7.18588	0.0518546	1.65342	2.68551	0.576928	4.99968
ATP13A5	344905	ENSG00000187527	3	13.7741	0.115162	0.0631623	0.0426913	0	0.249549	0.0474477	0	0.446301	17.3783	95.5186	7.61721	2.25799	0.483113	2.94691	0.207419	0.115562	0.1845	1.11313	15.1793
ATP1A1	476	ENSG00000163399	1	1831.1	664.858	650.247	705.542	432.819	299.792	996.734	360.726	851.836	646.709	638.584	283.027	559.43	998.73	147.282	479.318	427.329	564.961	947.499	328.946
ATP1A1-AS1	84852	ENSG00000203865	1	1.50063	1.07964	1.70538	1.40881	0.533096	1.21447	1.65118	0.777949	0.733209	1.29894	2.29352	1.9043	0.949471	2.65407	1.96673	1.71985	0.684481	1.312	1.93441	5.98322
ATP1A2	477	ENSG00000018625	1	0.353807	0.00719762	0.640646	0.187842	0.188151	0.0831831	0.170812	0.631003	0.0892602	0.0726113	0.0476164	0	24.1836	0.0489229	1.87762	0.328413	0.257792	0.471501	0.0882361	0.131139
ATP1A3	478	ENSG00000105409	19	2.37905	1.97934	0.532368	4.95219	2.08535	5.09913	2.58116	3.78602	0.261405	0.290445	0.4841	0.158692	0.31915	13.4966	1.06929	0.172849	22.6057	1.558	7.73763	2.26215
ATP1A4	480	ENSG00000132681	1	0.0366007	0.0503833	0.0180464	0.0597678	0.0391982	0	0.0284686	0.0172878	0.070133	0.0887472	0.0555525	0	0.486704	0.110076	0.375524	1.30501	3.08461	0.1025	0.325795	0.0163924
ATP1B1	481	ENSG00000143153	1	294.392	353.482	387.04	69.8856	23.0329	59.3595	218.136	113.278	192.662	374.812	172.125	21.9788	70.955	173.156	208.053	192.882	225.159	116.481	228.708	117.238
ATP1B2	482	ENSG00000129244	17	0.0366007	0.00719762	0.550414	1.02459	0.0627172	2.72841	0.00948955	2.42893	0.0573816	0.201698	0.0238082	0.158692	0.359044	0.140653	0.0318241	0.0518546	0.106672	0.0820002	0.0610865	0.0163924
ATP1B3	483	ENSG00000069849	3	186.493	138.605	169.419	216.385	133.635	105.559	115.545	104.608	193.962	45.971	230.575	78.2351	65.8406	75.9834	135.959	119.214	52.865	102.89	145.474	70.5856
ATP1B4	23439	ENSG00000101892	X	0	0	0.00902318	0.0170765	0.00783965	0.0249549	0.00948955	0	0.0127515	0.0161359	0.0158722	0	0	0	0.0127296	0	0	0	0	0.081962
ATP23	91419	ENSG00000166896	12	7.25914	8.78109	9.60969	69.86	2.91635	8.95882	5.20027	3.76009	4.90294	8.29383	20.3481	0.238038	8.76066	9.98027	18.1206	13.2316	9.05826	9.67602	8.3417	37.2435
ATP2A1	487	ENSG00000196296	16	0.573411	3.67078	4.39429	4.06421	1.53657	6.72952	1.11977	1.43488	0.879851	3.57409	2.80143	0.872805	3.94948	0.972342	2.86417	10.1376	1.09339	4.34601	0.868786	3.04899
ATP2A1-AS1	100289092	ENSG00000260442	16	0.683213	0.439055	2.08435	1.8528	0.211671	4.12588	0.948955	0.933538	0.17852	0.637366	0.531717	7.29982	0.622342	0.758305	1.06292	4.01873	0.568919	1.148	0.950235	2.75392
ATP2A2	488	ENSG00000174437	12	350.293	432.8	432.219	281.575	342.467	215.627	469.011	246.35	394.09	435.426	324.347	166.626	356.81	475.108	282.865	426.738	554.119	595.875	381.641	191.627
ATP2A3	489	ENSG00000074370	17	7.40554	26.6816	0.893295	0.435451	20.1792	35.4277	0.692737	126.313	2.30801	5.39744	4.65054	9.44216	461.921	17.8752	4.41718	387.916	203.62	201.146	668.042	108.469
ATP2B1	490	ENSG00000070961	12	58.2683	121.496	103.694	73.079	98.4738	101.184	195.181	29.7954	87.7874	32.4895	53.5129	44.513	51.1996	74.2038	64.2846	102.456	96.3162	125.378	46.6158	39.8499
ATP2B1-AS1	338758	ENSG00000271614	12	0.52461	2.77108	0.658692	2.66394	0.525256	2.59531	1.71761	0.371687	0.414422	0.209766	0.357123	0.793459	2.72075	0.813343	2.22132	1.41736	1.96455	2.56251	0.291858	0.934366
ATP2B2	491	ENSG00000157087	3	0.0854017	0.33109	0.162417	0.110997	0.0391982	1.28102	1.43292	2.92163	0.0828845	0.516347	0.111105	1.82496	0.135639	0.0733843	0.0891074	0.0691395	0.133341	0.246001	0.135748	0.0491772
ATP2B2-IT2	100874325	ENSG00000224771	3	0	0	0	0.00853826	0.00783965	0	0	0	0	0	0	0	0	0	0	0	0	0	0	0
ATP2B3	492	ENSG00000067842	X	0.183004	0.172743	0.126325	0.0768443	0.0940758	0.174685	0.0474477	1.15828	0.146642	6.88194	0.301571	0.476075	0.0398937	0.122307	0.101837	0.241988	0.0888936	0.164	0.0882361	0.147532
ATP2B4	493	ENSG00000058668	1	134.386	171.318	137.613	261.219	317.2	179.892	240.864	132.995	139.724	269.719	280.072	175.513	12.8458	111.385	53.178	16.1095	61.1144	75.6042	43.6226	111.321
ATP2C1	27032	ENSG00000017260	3	112.23	257.639	144.344	129.047	339.339	100.635	149.811	86.8104	182.161	122.77	186.323	90.375	147.726	109.911	102.512	176.435	114.948	125.317	59.1657	116.042
ATP2C2	9914	ENSG00000064270	16	40.6512	10.2206	0.135348	0.19638	0.133274	0.116456	0.502946	0.207453	7.54249	0.484075	27.2604	8.09328	93.4072	65.893	83.7228	49.3743	57.692	55.4321	61.5141	26.1131
ATP2C2-AS1	105371374	ENSG00000261286	16	2.80606	0.654983	0.306788	1.97234	0.470379	0.490781	3.21696	0.674222	2.35264	0.943947	11.1343	2.14234	3.59842	3.44906	4.87545	5.11632	3.21795	6.08851	2.64708	4.16367
ATP4A	495	ENSG00000105675	19	0.0854017	0.0359881	0.0360927	0.0426913	0.00783965	1.13961	0.00948955	0.0259316	0.0828845	0.0887472	0.301571	0.158692	0.0478725	0.0611536	0.0509185	0.0432122	0.0177787	0.0205	0.0271496	0.0491772
ATP4B	496	ENSG00000186009	13	0.0244005	0.0143952	0.0360927	0.0256148	0	0	0.00948955	0.0605071	0.0255029	0.0242038	0.0476164	0	0	0.0122307	0.0127296	0.0345698	0.0177787	0	0.0610865	0
ATP5F1A	498	ENSG00000152234	18	429.692	513.19	826.65	560.895	289.063	329.172	565.074	560.304	220.001	873.74	758.165	688.881	382.996	501.649	619.793	497.156	278.504	477.405	394.368	834.438
ATP5F1B	506	ENSG00000110955	12	574.399	570.303	935.587	770.014	423.976	895.175	688.21	850.142	340.171	633.945	1176.11	586.842	804.289	1263.24	988.882	906.721	490.862	940.993	1338.6	750.034
ATP5F1C	509	ENSG00000165629	10	208.392	181.805	196.696	312.295	85.2327	514.471	201.577	210.971	154.643	352.31	424.747	314.686	196.66	191.337	522.08	247.597	166.036	186.284	242.079	501.279
ATP5F1D	513	ENSG00000099624	19	36.1127	27.0127	41.9758	39.4382	22.7428	20.5047	36.0982	40.8942	23.5264	23.7762	26.8874	29.6754	18.6782	63.1289	46.1576	29.4966	28.5971	28.8026	63.3467	23.687
ATP5F1E	514	ENSG00000124172	20	99.3587	155.951	131.621	219.758	106.235	727.062	241.651	183.432	165.699	87.2143	363.774	426.802	906.29	232.561	454.83	288.078	293.509	218.654	363.953	612.469
ATP5IF1	93974	ENSG00000130770	1	64.6613	42.9338	128.49	117.504	47.4064	125.349	105.325	68.2261	66.4479	48.585	51.7035	0	127.588	89.1925	72.8517	126.845	56.6875	93.3777	91.7791	222.379
ATP5MC1	516	ENSG00000159199	17	39.0164	30.7554	66.2753	61.373	24.6087	89.9626	79.1618	64.6994	53.1608	14.5626	89.2332	55.7802	211.173	70.8709	41.6832	258.504	50.2249	114.698	81.8899	95.5512
ATP5MC2	517	ENSG00000135390	12	70.3344	61.0142	175.429	403.236	50.4246	181.073	111.929	98.8168	64.0952	68.8275	122.906	116.48	153.016	117.635	153.067	153.481	147.759	181.63	109.521	161.678
ATP5MC3	518	ENSG00000154518	2	186.773	130.111	256.845	210.408	85.2405	343.48	185.388	569.018	119.322	148.417	440.476	172.815	169.796	226.764	186.419	120.588	166.258	227.428	303.573	341.683
ATP5MD	84833	ENSG00000173915	10	43.5549	27.5093	40.3787	48.8388	25.471	66.1223	66.4458	55.8394	41.8375	33.0462	121.025	89.6609	51.2076	58.8848	88.7828	76.0621	57.4697	71.6887	41.247	207.315
ATP5ME	521	ENSG00000169020	4	10.7972	11.0627	15.7274	17.1363	6.09925	31.3517	18.2484	20.3477	13.6504	14.8127	39.8391	96.9607	22.6596	30.3505	24.8419	20.2924	10.4094	35.6906	16.8192	57.652
ATP5MF	9551	ENSG00000241468	7	98.8219	83.1181	87.7956	93.1268	45.4386	201.561	111.521	130.652	105.321	109.183	162.412	82.2817	56.5534	131.737	129.269	148.054	92.6005	83.8862	264.301	173.809
ATP5MG	10632	ENSG00000167283	11	182.052	109.915	128.806	211.407	40.6799	167.306	177.293	106.173	137.257	171.96	173.665	20.0745	60.3433	82.3005	115.108	92.3358	65.5946	104.345	193.631	230.608
ATP5MGL	267020	ENSG00000249222	22	0.109802	0.100767	0.144371	0.0853826	0.0235189	0.14973	0.0854059	0.0345755	0.121139	0.258174	0.253954	0.476075	0.031915	0.0978458	0.0954722	0.0950668	0.00888936	0	0.142535	0.672088
ATP5MPL	9556	ENSG00000156411	14	40.9196	40.0907	66.4828	65.1981	17.1688	152.658	60.4579	61.7864	34.888	44.4623	106.891	135.047	46.6278	79.1572	119.149	77.4017	81.1688	50.2866	73.9418	222.936
ATP5PB	515	ENSG00000116459	1	245.932	112.815	161.939	217.504	88.392	190.614	170.366	157.759	108.993	47.633	272.096	239.149	174.631	530.116	157.033	145.392	78.2086	146.165	274.76	286.277
ATP5PD	10476	ENSG00000167863	17	138.936	99.7446	83.7261	162.116	35.7488	281.317	81.667	92.6623	94.788	42.3001	147.635	280.091	93.8221	152.994	252.244	241.738	98.7519	175.357	155.201	288.375
ATP5PF	522	ENSG00000154723	21	70.4198	39.4069	56.6205	59.3238	21.6453	109.011	39.7422	103.026	43.7248	44.5753	60.2745	48.163	47.665	54.3717	102.378	44.4135	50.9272	36.5311	71.4373	65.3728
ATP5PO	539	ENSG00000241837	21	118.708	91.6041	112.691	131.122	54.1955	236.989	66.74	181.971	74.5387	74.2733	188.101	42.6088	72.6066	119.274	192.122	59.0279	75.4885	54.3046	127.508	111.681
ATP6	4508	ENSG00000198899	MT	6609.69	2871.07	4457.88	2342.53	2476.66	3319	5822.97	4886.56	15968.4	6722.79	2198.1	184.241	5708.16	9910.99	5245.66	11140.3	10658	5737.96	6980.27	2862.14
ATP6AP1	537	ENSG00000071553	X	324.307	284.011	183.008	143.759	160.148	103.247	150.523	299.173	268.055	166.49	51.521	79.1872	251.386	217.701	374.175	485.152	337.049	512.378	320.677	165.285
ATP6AP1L	92270	ENSG00000205464	5	0.902818	0.971678	9.64578	5.59256	4.0923	13.692	2.73299	3.51806	1.68957	1.94437	5.1029	3.25318	4.30054	7.68089	12.946	2.75694	9.75163	0.451001	2.19233	6.06518
ATP6AP2	10159	ENSG00000182220	X	127.407	104.862	183.505	235.622	159.38	261.694	152.582	462.274	213.421	49.1982	24.0225	141.236	144.08	139.864	203.871	69.5543	176.525	208.711	126.103	187.054
ATP6V0A1	535	ENSG00000033627	17	31.2814	73.3653	67.8453	53.2531	23.0486	22.6258	27.6146	28.9138	27.7854	45.2772	67.5042	34.5948	31.8591	79.6342	64.1637	33.645	30.4905	30.4221	27.0478	26.4573
ATP6V0A2	23545	ENSG00000185344	12	25.3155	59.4307	73.1239	18.6049	15.8518	33.0154	33.6689	68.1483	30.8011	50.2712	50.6163	60.6996	38.1145	34.8759	64.3037	66.7542	39.1754	44.4851	24.0002	34.6699
ATP6V0A4	50617	ENSG00000105929	7	65.7227	0.403066	0.117301	0.486681	0.243029	0.316096	12.1087	0.0518632	10.3606	0.81486	1.46817	4.44337	39.9177	0.122307	0.0127296	0.432122	6.73814	28.8231	74.0776	24.5066
ATP6V0B	533	ENSG00000117410	1	136.765	84.8743	62.8826	95.3894	73.8573	154.205	108.655	242.063	123.224	126.497	131.461	195.588	160.261	76.3136	322.257	227.063	72.3505	139.277	171.694	136.368
ATP6V0C	527	ENSG00000185883	16	127.493	123.13	97.3872	115.634	59.6284	67.919	107.526	224.732	152.055	139.978	45.0134	0.0793459	165.447	132.52	186.604	118.229	117.66	261.642	160.515	104.846
ATP6V0D1	9114	ENSG00000159720	16	59.6958	65.8006	50.1238	56.805	28.4971	58.2864	62.4412	90.631	88.68	59.0411	25.9827	114.417	92.9604	117.568	107.317	146.239	72.2883	192.29	57.5163	136.45
ATP6V0D2	245972	ENSG00000147614	8	27.3895	0.0359881	0.0360927	0.0853826	0.0313586	0.00831831	1.67016	0.0259316	0.898978	0.00806793	0	0.0793459	0.31915	0.0122307	0.178215	0.0950668	0.355575	0.2255	0.0271496	0.0163924
ATP6V0E1	8992	ENSG00000113732	5	152.186	122.561	74.9646	156.72	113.032	253.892	176.297	221.638	174.006	90.385	148.547	136.475	138.208	156.718	282.986	123.915	127.358	88.4782	116.533	207.708
ATP6V0E2	155066	ENSG00000171130	7	32.6112	16.8424	34.9378	43.3573	1.56793	11.2048	27.662	15.3515	25.0439	30.4161	28.8714	103.864	101.944	56.83	82.3735	183.937	64.919	65.5386	41.0162	34.7846
ATP6V0E2-AS1	401431	ENSG00000204934	7	1.84224	1.74902	2.50845	4.35451	0.117595	4.24234	5.93097	8.98963	0.739585	2.46072	4.94417	7.85525	2.07447	1.41876	2.09402	6.04971	3.19128	4.28451	1.13349	2.59
ATP6V1A	523	ENSG00000114573	3	96.5039	117.933	72.4562	67.9475	64.4654	37.0747	57.0701	143.929	39.8419	147.861	39.5375	164.801	136.038	106.695	71.9161	139.722	107.997	93.1522	72.7065	88.9451
ATP6V1B1	525	ENSG00000116039	2	100.103	7.36316	11.8204	0.742828	1.46601	2.31249	0.806611	1.05455	0.382544	2.72696	41.9104	0.238038	4.49203	0.256845	17.5669	0.0259273	6.56035	8.01552	59.7766	43.8988
ATP6V1B2	526	ENSG00000147416	8	80.8022	45.5753	84.1863	61.5523	79.9409	45.8672	76.9412	214.679	48.6787	73.0389	48.5211	30.3101	133.636	54.5857	47.717	37.7588	84.2889	44.6081	108.164	84.3225
ATP6V1C1	528	ENSG00000155097	8	138.741	114.636	61.9893	105.678	64.5673	133.9	90.9288	78.1233	77.6564	39.904	70.5358	150.678	434.842	111.098	143.577	117.399	124.202	74.4767	51.2855	116.304
ATP6V1C2	245973	ENSG00000143882	2	5.44131	1.40353	2.40017	0.614754	0.909399	1.94649	0.929975	1.89301	2.02111	3.65477	12.2612	0.476075	3.12767	1.62669	0.833791	3.49155	2.08011	3.07501	11.6132	7.40936
ATP6V1D	51382	ENSG00000100554	14	48.5936	59.4451	45.0528	60.0837	32.4091	46.0169	94.8195	147.585	47.1294	28.6653	36.5218	41.3392	52.1331	57.5761	76.5878	73.0113	61.9589	45.3666	44.5864	83.093
ATP6V1E1	529	ENSG00000131100	22	116.281	153.914	46.6318	93.844	144.179	154.629	75.29	104.418	80.1684	55.3782	70.4406	77.9177	159.535	95.6687	231.877	75.3794	141.501	128.74	69.5775	225.789
ATP6V1E2	90423	ENSG00000250565	2	9.76019	9.11218	10.9541	5.72063	3.52784	13.3259	4.03306	10.2949	4.99857	3.0174	17.8006	25.7874	5.56119	3.40626	3.77434	10.7512	3.20906	7.11352	3.65162	7.49132
ATP6V1F	9296	ENSG00000128524	7	88.0613	107.799	49.2666	73.8303	49.1781	188.976	77.4727	97.0966	127.394	80.3243	89.1618	102.594	80.3619	172.612	179.723	239.404	107.801	97.7237	269.202	107.731
ATP6V1FNB	100130705	ENSG00000272899	7	0.402608	0.712564	6.83957	0.307377	0.156793	1.44739	0.265707	0.553208	0.70133	1.09724	0.111105	3.72926	0.335107	0.34246	0.598293	0.665468	0.311128	0.307501	1.24888	0.0655696
ATP6V1G1	9550	ENSG00000136888	9	64.5881	137.475	88.5986	79.551	31.5311	103.654	80.3385	158.822	100.418	100.744	146.468	98.7857	213.751	168.417	479.512	169.089	133.883	216.481	189.708	321.488
ATP6V1G2	534	ENSG00000213760	6	0.549011	0.834923	1.76854	2.10895	1.79528	4.08429	0.483967	0.302536	0.248653	0.274309	0.793607	0	2.26596	1.08853	1.51483	6.52504	0.924494	0.820002	1.57468	0.163924
ATP6V1G3	127124	ENSG00000151418	1	0.0244005	0.0143952	0.153394	0	0	0.798558	0.0854059	0	0.121139	0	0	0	0	0	0	0	0.0177787	0	0.0135748	0
ATP6V1H	51606	ENSG00000047249	8	34.5145	31.0001	43.591	54.901	42.8045	63.9179	39.3531	72.7641	43.3996	56.0801	30.9666	113.782	109.149	51.9989	87.7135	97.5472	84.2712	58.4661	53.9462	54.2752
ATP7A	538	ENSG00000165240	X	23.7295	14.2657	26.3838	18.6049	11.6967	17.4934	18.5141	12.1619	24.9164	30.3596	8.03924	23.0103	18.383	31.0477	33.7972	19.3504	32.464	13.038	8.88469	25.818
ATP7B	540	ENSG00000123191	13	7.00294	16.245	73.1419	23.9925	8.66281	9.28324	2.93227	11.8075	0.784215	19.4437	7.97575	8.56936	42.3911	74.8031	38.3989	32.3314	39.9132	85.4237	12.6585	17.7038
ATP8	4509	ENSG00000228253	MT	1874.65	790.089	1059.2	680.721	773.726	933.39	1455.74	1154.49	4834.09	1628.76	628.791	13.5681	1968.35	2462.14	1233.79	3433.22	2845.03	995.605	1870.85	609.699
ATP8A1	10396	ENSG00000124406	4	0.317206	4.8224	75.8308	0.358607	0.423341	0.349369	7.91428	0.553208	0.146642	15.2564	12.666	6.50636	67.8592	13.1358	47.0296	38.0527	78.1108	39.5241	59.858	185.005
ATP8A2	51761	ENSG00000132932	13	0.244005	1.04365	0.559437	0.0683061	0.337105	0.0665465	2.65707	0.622359	0.0765088	2.82377	0.380931	0	4.40427	36.9368	59.5683	11.2006	0.337796	8.95852	1.80545	1.01633
ATP8B1	5205	ENSG00000081923	18	48.1421	90.5388	131.215	407.318	162.202	2.42063	35.1588	8.23761	44.7959	11.4968	71.8691	13.5681	104.466	61.5817	103.339	62.7527	172.143	91.5532	110.872	235.87
ATP8B2	57198	ENSG00000143515	1	2.33025	34.4262	93.7689	16.8033	107.058	78.7828	9.15741	135.389	0.427174	6.47048	3.16649	26.6602	4.85906	215.144	22.3023	1.33958	10.9072	55.5551	12.5906	23.3756
ATP8B3	148229	ENSG00000130270	19	2.12284	2.14489	11.5316	5.73771	13.837	15.705	15.8001	8.77353	0.446301	4.82462	2.10306	1.34888	1.41224	1.60834	1.57847	1.64206	4.44468	7.33902	0.230771	12.868
ATP8B4	79895	ENSG00000104043	15	0.585611	0.230324	0.0631623	0.110997	0.0313586	0.158048	0.0284686	0.475413	0.114763	5.31676	2.57922	1.50757	0.51064	0.0550382	0.311876	0.0432122	0.337796	0.0820002	0.162897	0.0983543
ATP8B5P	158381	ENSG00000179766	9	0.597812	0.33109	0.135348	0.0768443	0.282227	0.224595	0.170812	0.311179	0.420798	0.322717	0.277763	0	0.207447	0.403614	0.362795	0.259273	0.400021	0.410001	0.217196	0.508164
ATP9A	10079	ENSG00000054793	20	98.6633	198.316	465.858	29.8412	66.0255	420.25	12.3744	40.8164	58.7587	179.35	94.9234	164.325	389.299	90.6174	240.52	121.089	395.417	214.923	258.6	135.909
ATP9B	374868	ENSG00000166377	18	10.0408	28.9488	36.5078	15.6933	8.4433	7.74435	37.2559	9.9491	11.1448	14.4174	19.4434	12.9334	10.0133	26.7302	37.8834	9.3684	10.8006	11.3365	10.1811	20.5888
ATPAF1	64756	ENSG00000123472	1	51.485	25.7027	74.6488	48.1216	18.0234	46.2498	35.2347	50.3851	22.4553	35.9426	37.0138	77.1242	31.8432	31.0049	47.9462	53.1424	19.8944	38.0481	55.4801	52.3245
ATPAF2	91647	ENSG00000171953	17	6.64913	11.7897	20.8436	17.0082	10.1053	15.8464	11.6911	6.22359	17.0423	6.34139	7.27738	14.5997	48.5267	16.8234	15.0592	14.865	10.0094	10.8035	9.25121	13.4909
ATPSCKMT	134145	ENSG00000150756	5	21.7896	17.994	19.7427	15.4286	6.64018	12.2778	13.3803	7.89186	22.9781	10.3431	3.12681	11.3465	28.5878	16.2302	16.8095	18.5726	18.9521	12.669	17.2875	28.7195
ATR	545	ENSG00000175054	3	60.257	73.0414	67.2227	71.8409	38.1242	36.3094	47.3244	39.8137	48.5448	30.3515	123.93	75.5373	47.0267	50.7453	77.8672	52.1917	43.2912	50.6146	42.8216	63.7664
ATRAID	51374	ENSG00000138085	2	66.6621	55.4072	85.8826	59.9898	60.1615	123.885	50.2566	41.1016	56.5208	32.4895	67.7185	91.7239	84.0082	46.4034	80.1903	93.6495	39.6466	58.9786	56.1996	107.272
ATRIP	84126	ENSG00000164053	3	9.96759	10.0263	18.4885	13.7039	6.46771	14.7151	12.251	16.5444	6.00594	8.30189	20.0148	16.1072	16.4362	14.7319	13.4298	15.1243	12.9874	16.892	11.939	12.573
ATRN	8455	ENSG00000088812	20	114.219	236.247	218.686	79.2692	181.692	87.9329	84.4664	91.262	84.8928	192.38	37.244	102.515	66.4231	132.037	52.9807	98.9127	160.008	61.3566	178.848	40.3909
ATRNL1	26033	ENSG00000107518	10	1.06142	4.2394	2.57161	7.0526	1.35626	2.50381	4.23234	3.82924	0.0318787	38.0806	0.825352	1.0315	3.59842	0.788882	11.2784	0.0691395	1.10228	4.79701	0.0475117	3.8686
ATRX	546	ENSG00000085224	X	139.705	113.6	253.66	108.069	46.1128	232.006	114.548	92.0572	75.3547	237.455	82.6701	124.414	81.4869	93.7607	134.145	66.9357	72.8483	83.1687	58.9689	177.251
ATXN1	6310	ENSG00000124788	6	90.7698	68.838	2.04826	52.0748	126.085	70.7057	56.0927	16.8728	39.8483	0.346921	64.052	49.4325	156.719	28.0328	42.6697	40.0491	46.7314	22.5706	25.3373	12.1631
ATXN10	25814	ENSG00000130638	22	129.493	232.735	182.268	91.4874	114.937	73.1097	95.1517	65.9614	108.623	78.1701	75.3292	45.3065	129.91	164.43	105.153	95.3866	121.438	78.3922	54.0208	67.5694
ATXN1L	342371	ENSG00000224470	16	71.164	171.663	89.0137	51.2808	29.0145	83.283	48.3397	49.9357	35.2514	95.3871	91.7886	66.4125	99.0322	117.348	125.648	79.7697	84.1556	133.496	43.4665	71.3561
ATXN2	6311	ENSG00000204842	12	48.2885	56.4581	65.0842	46.2859	48.3001	43.5381	60.6192	42.5365	43.8841	62.5748	59.4888	27.8504	62.4177	65.7463	55.603	59.8402	78.8842	95.8582	81.4487	57.5045
ATXN2-AS	102723619	ENSG00000258099	12	0.134203	0.244719	0.351904	0.153689	0.0470379	0.216276	0.284686	0.0518632	0.318786	0.0564755	0.0872968	0.39673	0.207447	0.25073	0.445537	0.397552	0.551141	0.307501	0.373306	0.491772
ATXN2L	11273	ENSG00000168488	16	127.358	172.088	253.75	150.308	100.959	153.564	123.051	290.754	79.6137	212.299	163.92	53.2411	171.28	173.505	136.449	334.756	124.949	300.387	136.752	192.742
ATXN3	4287	ENSG00000066427	14	17.1657	26.7535	20.5277	11.9109	15.1854	41.6831	14.0066	9.83673	10.6411	21.5817	34.8711	39.7523	11.9601	21.8074	18.9544	20.0937	12.6851	8.46652	11.62	43.9808
ATXN3L	92552	ENSG00000123594	X	0	0.00719762	0	0	0	0.964924	0	0	0	0	0	0	0	0	0	0	0	0.635501	0	0
ATXN7	6314	ENSG00000163635	3	30.1834	41.6454	43.5008	23.2241	38.6103	36.9583	44.7432	54.3786	11.7951	44.4462	67.0122	1.58692	35.5852	14.5301	27.3496	23.7494	40.4822	35.7726	34.636	48.4067
ATXN7L1	222255	ENSG00000146776	7	3.66007	9.31371	10.7195	6.91599	6.26388	11.8702	8.78732	8.86861	3.12411	9.97195	12.8882	6.26833	7.90694	12.7811	12.6151	15.202	9.37828	9.79902	15.9572	8.52404
ATXN7L2	127002	ENSG00000162650	1	11.6268	9.55843	8.74346	5.42179	2.73604	7.02066	4.65937	6.11122	3.08585	3.51762	17.3403	8.88674	5.80853	26.7669	4.6845	5.45338	3.19128	13.161	9.78742	4.77019
ATXN7L3	56970	ENSG00000087152	17	60.8914	158.355	107.249	52.5103	32.2523	109.045	89.0689	54.4132	51.7008	111.079	189.982	53.3998	48.5985	88.9663	107.241	65.1813	89.187	85.4032	37.0999	87.3223
ATXN7L3B	552889	ENSG00000253719	12	48.557	152.064	157.048	71.3371	28.1443	74.7068	51.775	87.5192	65.5361	138.696	105.851	143.14	169.237	159.207	272.147	155.4	98.5119	141.409	84.1161	105.796
AUH	549	ENSG00000148090	9	15.8481	11.5882	18.0825	13.5758	4.48428	12.7104	9.29975	29.1299	7.03881	8.09213	20.3878	14.917	15.5665	14.6646	14.079	8.69429	9.78719	7.97452	23.3622	18.8349
AUNIP	79000	ENSG00000127423	1	25.7059	11.4514	18.9126	7.41121	3.78655	11.8037	10.8845	9.70707	9.07266	5.74436	23.1257	21.2647	6.74204	17.0313	9.45812	9.04863	4.62247	12.013	18.6993	13.9171
AUP1	550	ENSG00000115307	2	96.0037	89.0345	80.1529	77.3395	70.7763	153.481	105.875	230.843	102.796	44.2848	186.141	209.949	82.8832	68.9568	117.915	144.406	56.0297	156.702	139.678	132.696
AURKA	6790	ENSG00000087586	20	158.359	105.02	92.8215	148.096	64.732	325.87	234.183	114.367	126.966	65.4793	108.296	375.306	474.935	100.237	100.895	86.554	82.3866	100.061	225.823	137.729
AURKAIP1	54998	ENSG00000175756	1	62.941	43.6535	62.2419	61.9365	46.6851	101.924	78.6588	70.3784	76.3111	63.075	90.3046	81.2502	70.9071	91.07	73.7428	78.4129	32.5706	94.1977	138.286	68.9956
AURKB	9212	ENSG00000178999	17	53.5956	60.1217	85.7924	50.7087	44.8663	125.058	109.415	84.6754	96.4775	54.2165	54.505	92.1999	37.1171	44.159	20.6411	44.2147	16.5431	66.2972	29.6541	32.5225
AURKC	6795	ENSG00000105146	19	2.01304	1.08684	0.604553	2.62978	2.67332	0.524054	0.986913	0.42355	0.580191	0.960083	0.357123	0.238038	0.726066	0.599305	0.541009	1.18401	1.16451	0.574001	0.0950235	0.114747
AUTS2	26053	ENSG00000158321	7	50.4358	72.336	24.5611	0.19638	1.10539	20.7376	0.132854	11.384	0.841596	199.1	33.5775	17.2181	30.8458	5.95636	59.4283	66.9875	92.8494	4.14101	19.188	37.5386
AVEN	57099	ENSG00000169857	15	15.3235	14.2153	14.0401	9.54577	26.9449	18.9158	14.5759	22.4308	6.73915	3.6225	9.92803	9.52151	4.58778	14.3772	3.04875	2.58409	5.9292	8.44602	8.13808	13.2942
AVIL	10677	ENSG00000135407	12	1.50063	1.76342	0.99255	14.0967	0.282227	2.53709	0.854059	0.276604	1.49192	1.19405	1.20628	0.39673	7.45215	0.642113	8.88528	6.93988	1.19118	2.11151	0.393669	19.0644
AVL9	23080	ENSG00000105778	7	99.798	42.7754	72.6547	47.0031	63.07	93.3648	56.1971	103.035	44.3559	103.705	49.3306	61.8105	136.038	72.5588	145.882	129.896	127.394	97.7442	103.134	221.838
AVP	551	ENSG00000101200	20	0	0.0143952	0.0180464	0.00853826	0	0	0	0	0	0.00806793	0.0238082	0	0	0.00611536	0	0.00864244	0	0	0.00678739	0
AVPI1	60370	ENSG00000119986	10	7.34454	7.65826	12.5332	19.1684	3.70031	6.85429	24.2838	17.573	45.2741	7.44669	5.65048	12.854	10.5559	11.2095	5.91928	9.67089	46.9358	15.1905	21.1156	13.9663
AVPR1A	552	ENSG00000166148	12	0.0244005	0.0215929	0.207533	1.34051	0	0.00831831	0.0189791	0	0.0127515	0.0484076	0.246018	2.38038	0	0	0	0.00864244	0	0	0	0.0327848
AVPR1B	553	ENSG00000198049	1	0.0366007	0.0503833	1.73245	0.00853826	0.00783965	0.00831831	0.00948955	0.0345755	0.0127515	0.121019	0.0476164	0	0.00797875	0.0305768	0.0318241	0.00864244	0.0355574	0	0.0271496	0.0655696
AVPR2	554	ENSG00000126895	X	0.207404	0.518228	0.712831	0.53791	0.0783965	1.32261	0.0379582	1.33116	0.223151	0.677706	0.190466	0	0.0239362	0.0611536	0.0954722	0.337055	1.39563	1.025	0.0746613	3.03259
AWAT1	158833	ENSG00000204195	X	0	0	0	0.0426913	0.00783965	0	0.0189791	0	0.0127515	0.0161359	0.00793607	0	0.00797875	0.0428075	0.0254593	0	0.00888936	0	0	0.163924
AWAT2	158835	ENSG00000147160	X	0	0	0	0	0.0313586	0.0166366	0.0284686	0	0.00637573	6.12355	0.166657	0	0.0159575	0.0244614	0.203674	0.172849	0	0.0410001	0.251133	0.295063
AXDND1	126859	ENSG00000162779	1	0.280606	0.208731	0.126325	0.0768443	0.0156793	0.0415916	0.180301	0.216097	0.114763	0.524415	0.26189	0.555421	0.0558512	0.226268	0.133661	0.302485	1.13784	0.0205	0.135748	0.180316
AXIN1	8312	ENSG00000103126	16	43.3231	71.9402	54.9783	46.4225	20.924	51.7482	41.6022	97.6325	22.1429	81.1633	95.9471	64.2702	47.4815	79.7443	53.579	47.2655	41.7178	74.2102	62.349	56.2423
AXIN2	8313	ENSG00000168646	17	20.5818	5.00234	10.9451	1.31489	11.5556	38.9796	5.69373	5.21226	0.146642	2.3397	6.31711	9.12478	0.287235	0.434191	24.7146	0.414837	4.65803	3.44401	0.502267	6.78645
AXL	558	ENSG00000167601	19	3.89188	146.428	18.1366	734.965	1187.3	87.5336	1320.2	58.9512	156.052	1.59745	0.476164	0.714113	0.335107	0.709382	1.12657	0.942026	2.72015	142.824	1.01811	4.34398
AZGP1	563	ENSG00000160862	7	645.868	39.6949	0.0541391	0.221995	0.0470379	0.0415916	0.113875	0.26796	42.4815	1.03269	1210.54	835.75	243.663	4.88006	13.137	105.032	74.8396	8.93802	10.2965	226.576
AZGP1P1	646282	ENSG00000214313	7	3.81867	0.273509	0	0	0	0	0.00948955	0.0172878	0.0956359	0.0242038	2.71414	7.22048	5.14629	0.42196	0.897439	4.50271	0.355575	1.4555	0.0407243	1.54089
AZI2	64343	ENSG00000163512	3	30.8056	35.8513	30.3901	12.722	31.8838	37.2328	29.949	49.3565	25.4583	18.0076	34.887	42.7674	24.2873	28.1368	18.0952	21.174	16.9698	18.942	27.3803	28.1293
AZIN1	51582	ENSG00000155096	8	469.246	333.653	153.358	276.349	320.148	221.425	198.218	135.977	216.494	183.771	216.853	494.087	711.688	222.385	274.998	214.834	386.341	295.652	155.961	333.421
AZIN2	113451	ENSG00000142920	1	1.93984	7.05366	6.85762	6.64276	4.81354	92.0089	9.64138	6.92374	0.573816	7.99531	9.10268	5.07814	0.821811	4.09729	7.24953	5.72129	3.23573	3.28001	0.176472	2.59
AZU1	566	ENSG00000172232	19	0.0244005	0.100767	0.288742	0.264686	0.117595	0.432552	0.123364	0.0864387	0.0127515	0.217834	0.634886	0	0.215426	0.201807	0.15912	0.0172849	0.186677	0.123	0.0610865	0.213101
B2M	567	ENSG00000166710	15	712.945	759.773	205.142	674.223	789.068	3.09441	967.611	1960.44	969.219	804.872	274.398	0	141.918	177.59	503.756	242.256	804.514	231.897	695.979	723.003
B3GALNT1	8706	ENSG00000169255	3	15.2747	19.1817	17.6674	7.58197	3.41809	31.2602	26.7605	1.90165	23.3862	10.3431	12.5073	14.2823	46.8991	50.5618	49.2064	62.9947	5.84031	67.1171	9.81457	15.917
B3GALNT2	148789	ENSG00000162885	1	43.7867	68.0319	38.1861	20.7992	10.8265	44.6777	27.1496	29.7176	26.3254	40.6059	47.0847	0	31.3006	22.5901	29.8128	20.0072	41.5311	29.1511	15.4074	60.5043
B3GALT1	8708	ENSG00000172318	2	0.0366007	0.0287905	26.095	5.13149	0.250869	0.191321	0.00948955	1.49539	0	0.0726113	0.166657	0.0793459	0	1.25365	0.114567	0	0.471136	0.1845	0.0135748	1.44253
B3GALT2	8707	ENSG00000162630	1	0.0732014	2.59114	0.0541391	0.170765	0.0705568	16.1874	0.0474477	0.00864387	0	0.0484076	0.246018	0	0.0718087	0.189576	0.286417	0.0345698	0.00888936	0.0410001	0.0882361	0.311455
B3GALT4	8705	ENSG00000235863	6	7.56415	15.9427	0.387997	2.24556	0.344944	0.174685	1.69863	0.734729	13.2806	6.25264	4.08708	0	0.199469	9.13635	0.369159	32.9018	8.97826	5.59651	10.758	7.42575
B3GALT5	10317	ENSG00000183778	21	1.09802	9.17696	0.22558	0.478142	0.0862361	1.06474	20.0989	0.354399	1.19864	12.4085	1.43643	0.0793459	1.50798	120.497	84.0156	0.103709	101.516	6.08851	0.115386	2.42607
B3GALT5-AS1	114041	ENSG00000184809	21	0.0976019	0.93569	0.0451159	0.0597678	0	0.116456	0.0284686	0	0.0446301	1.31507	0	0	0.0558512	10.9832	7.41501	0	2.40902	0.205	0	0.0983543
B3GALT6	126792	ENSG00000176022	1	56.5725	25.4292	32.5376	30.1486	17.9998	51.715	27.0357	27.574	12.4199	54.0793	30.5777	42.9261	10.8431	35.2856	11.9913	24.3112	11.0139	26.1991	33.0478	18.5398
B3GAT1	27087	ENSG00000109956	11	0.048801	1.13722	0.333858	0.102459	0.0313586	0.0665465	0	5.14311	0.0446301	0.0726113	21.5385	0	0.0159575	0.269076	0.0318241	0.0432122	29.3527	1.0455	0.0407243	0.213101
B3GAT2	135152	ENSG00000112309	6	0.634412	0.734157	1.02864	0.486681	0.21951	0.366006	0.464988	0.345755	0.318786	0.306581	0.896776	0.634767	0.614363	0.458652	0.611022	0.138279	0.337796	0.430501	0.271496	1.03272
B3GAT3	26229	ENSG00000149541	11	42.53	18.03	39.7742	45.3381	30.6844	66.0724	38.4516	51.5607	24.8143	38.9035	19.8799	51.2574	47.0347	20.6577	59.1737	69.5198	17.7254	69.2287	31.5478	24.0476
B3GLCT	145173	ENSG00000187676	13	24.7665	39.6085	30.7961	13.2172	18.0312	13.459	16.6257	3.84652	18.7	15.8696	7.41229	15.1551	9.07981	17.6061	10.3046	1.85812	10.9517	11.8285	8.97972	10.5567
B3GNT2	10678	ENSG00000170340	2	64.7589	45.7049	52.9841	28.9276	17.9841	24.3477	19.7952	36.6846	42.8003	20.5006	86.1223	69.4277	36.0879	32.5459	32.0087	45.9605	29.2638	40.3646	27.9097	37.2271
B3GNT3	10331	ENSG00000179913	19	90.0744	0.295102	1.13692	5.69502	0.0156793	0.0332733	1.97382	1.6164	52.8931	0.0968151	0.690438	0.39673	8.66492	0.122307	0.222769	14.0267	156.995	24.067	44.3692	7.34379
B3GNT4	79369	ENSG00000176383	12	2.42785	1.62666	2.30993	0.529372	0.972116	3.47706	1.34752	0.95947	1.06475	1.5087	4.21406	8.09328	2.09043	3.55302	1.42572	8.25353	1.45786	1.148	1.04526	2.70474
B3GNT5	84002	ENSG00000176597	3	10.7728	26.444	1.84975	8.89686	3.05746	15.2392	37.9107	40.6954	77.4269	27.084	40.72	16.98	0.0877662	0.152884	0.108202	1.58157	0.568919	10.66	0.28507	0.655696
B3GNT6	192134	ENSG00000198488	11	0	0.107964	0.0721855	0	0.00783965	0.0249549	0.189791	0	0	0.00806793	0.0158722	0	0.00797875	0.0305768	0.0445537	0	0.0800043	0	0.0271496	0.0983543
B3GNT7	93010	ENSG00000156966	2	3.64787	7.26959	11.3602	0.623293	0.478218	0.756967	1.61322	0.250672	21.9198	0.500211	0.436484	4.36402	10.0053	0.220153	0.140026	0.527189	1.3334	4.75601	1.25567	0.229493
B3GNT8	374907	ENSG00000177191	19	0.0366007	0.0575809	1.45273	0.307377	0.0548775	0.0998198	2.34392	0.00864387	0.248653	0.338853	0.309507	0.0793459	0.239362	1.10688	1.1393	1.40007	5.2625	0.984002	0.122173	0.737658
B3GNT9	84752	ENSG00000237172	16	13.5545	29.7765	1.47078	11.4925	22.4763	15.2558	10.6852	13.9858	8.32033	11.1821	1.60309	4.99879	2.89629	33.2737	10.5847	4.04466	13.2985	4.42801	0.44118	3.91778
B3GNTL1	146712	ENSG00000175711	17	2.67185	2.05132	4.0875	6.88184	3.15938	10.8305	14.1489	4.90972	7.81027	0.911675	5.07909	1.19019	1.90692	1.19861	3.63431	5.69537	2.2579	6.88802	3.49551	4.93411
B4GALNT1	2583	ENSG00000135454	12	0.244005	51.3046	10.891	73.5742	41.754	22.9502	2.11617	22.1629	2.62043	34.8776	7.64244	14.3616	0.159575	19.8933	47.6025	0.164206	0.595587	47.6421	2.48419	22.9985
B4GALNT2	124872	ENSG00000167080	17	0.353807	0.259114	0.333858	0	0	0	0.41754	0.0432194	3.35363	0.0806792	0.246018	0.0793459	16.0612	36.258	0.0827426	2.13468	0.906715	2.132	0.0203622	3.49158
B4GALNT3	283358	ENSG00000139044	12	51.973	9.20575	17.1801	0.102459	0.109755	5.77291	2.29647	9.16251	41.8949	96.1777	33.4823	21.5821	42.1358	0.642113	167.496	4.73606	0.373353	8.15902	2.18554	17.9825
B4GALNT4	338707	ENSG00000182272	11	29.9394	21.2977	41.9127	32.6418	0.141114	87.4421	5.04844	21.117	2.54392	94.1607	162.745	59.1127	19.8751	92.7028	56.946	27.1113	92.805	22.7755	5.2738	30.4899
B4GALT1	2683	ENSG00000086062	9	100.896	235.859	77.4911	52.8006	215.371	122.046	173.27	302.942	351.481	370.043	105.701	25.0733	38.4336	133.92	125.495	245.791	169.218	206.149	170.085	98.4855
B4GALT1-AS1	101929639	ENSG00000233554	9	0.573411	0.33109	0.433113	0.367145	0.188151	0.732012	0.284686	0.449481	0.637573	3.90488	0.253954	0.0793459	0.31915	0.26296	0.891074	0.829674	0.542251	0.615001	0.590503	1.27861
B4GALT2	8704	ENSG00000117411	1	78.3133	115.903	50.4396	75.1111	158.424	81.1119	67.2144	78.2616	39.8866	114.702	174.133	86.011	26.2421	38.8142	90.5841	93.9692	34.1529	48.7491	86.1659	46.538
B4GALT3	8703	ENSG00000158850	1	38.8334	63.3102	33.9001	18.7842	27.7367	29.2888	41.0897	64.5092	33.8105	87.8194	67.7106	76.8068	39.3671	123.078	73.5327	120.398	67.7103	37.2896	51.3941	65.8646
B4GALT4	8702	ENSG00000121578	3	55.4257	30.2876	63.5773	32.0014	138.158	19.7893	13.0481	24.6005	47.327	16.4344	10.174	13.0921	25.1729	18.8292	11.5139	29.9115	86.5913	32.6771	16.8802	40.5384
B4GALT4-AS1	100874201	ENSG00000240254	3	0.048801	0.00719762	0.0270696	0	0.0391982	0.0166366	0	0	0.00637573	0.00806793	0.00793607	0	0.0159575	0.00611536	0.00636482	0.0259273	0.0444468	0.0205	0	0
B4GALT5	9334	ENSG00000158470	20	169.888	149.408	152.293	160.477	76.0446	270.171	171.827	198.541	74.9403	103.011	237.423	115.29	218.171	22.7186	59.5938	56.245	153.653	115.518	223.407	68.2579
B4GALT6	9331	ENSG00000118276	18	4.85569	51.5709	6.41548	16.7435	0.384143	4.77471	6.97482	13.4758	1.31978	1.03269	7.86465	3.64991	3.05586	1.68172	3.67886	0.31977	0.862268	7.70802	0.692314	3.54076
B4GALT7	11285	ENSG00000027847	5	23.5221	19.5199	27.0695	21.3798	47.6964	41.4918	20.9434	58.5277	19.2356	9.60083	26.1335	26.5809	12.3511	33.9953	26.0066	31.5536	26.9881	19.1675	23.3147	19.8676
B4GAT1	11041	ENSG00000174684	11	15.2747	14.3305	80.3063	43.9891	32.9579	17.5017	21.4464	34.0914	12.4008	14.9741	3.26966	21.0267	17.1623	58.4262	34.4782	31.5708	14.5074	13.4275	11.6607	14.3597
B9D1	27077	ENSG00000108641	17	7.10054	12.4087	17.3967	20.2698	7.58094	15.6052	7.14563	4.66769	10.2139	1.65393	1.91259	11.3465	24.8857	4.03614	14.6454	22.2543	5.53807	10.6395	4.00456	3.29487
B9D2	80776	ENSG00000123810	19	5.3803	1.90017	6.09967	3.10793	1.23866	1.79676	5.82658	1.58183	3.33451	1.75881	0.595206	2.38038	1.7633	3.63252	5.6265	0.492619	2.24012	3.23901	1.62219	2.21297
BAALC	79870	ENSG00000164929	8	0.183004	0.15115	0.0180464	0.00853826	13.8527	12.203	0.00948955	0.216097	0.0573816	5.26029	0.301571	0.634767	0.797875	0.085615	0.152756	0.0259273	0.0888936	0	0.0475117	0.0491772
BAALC-AS1	100499183	ENSG00000247081	8	2.42785	2.50477	0.22558	1.10143	1.45817	1.92153	0.379582	1.41759	1.42179	0.774521	2.53954	1.74561	5.76065	0.874497	0.547374	0.440764	0.586698	0.553501	0.298645	1.77038
BAALC-AS2	157556	ENSG00000236939	8	0	0	0.00902318	0	0.0548775	0.0415916	0.00948955	0.0345755	0	0	0.00793607	0	0.06383	0.00611536	0.0190944	0	0.0177787	0	0.00678739	0.0163924
BAAT	570	ENSG00000136881	9	0.0610012	0.115162	0.261672	0.14515	0.0313586	0.0415916	0.0569373	0.0605071	0.0765088	0.250106	0.388868	0.0793459	0.06383	0.34246	0.0254593	0.0172849	0.0266681	0.123	0.0542991	0
BABAM1	29086	ENSG00000105393	19	124.552	45.3018	72.0501	96.3115	46.4891	92.2085	116.693	123.91	60.6587	80.5905	55.6477	31.8971	131.817	85.1809	114.484	89.3455	68.8303	86.3052	65.159	83.634
BABAM2	9577	ENSG00000158019	2	24.5591	10.4149	32.0323	21.7384	12.9197	19.8808	15.7147	17.4952	12.0693	6.57536	12.2136	14.5997	27.6863	11.7354	9.83364	22.8333	13.6007	13.776	16.8802	10.3764
BACE1	23621	ENSG00000186318	11	64.4661	14.6471	49.7629	31.4635	115.494	90.9691	88.509	31.7317	30.0042	75.9918	14.6579	41.6566	23.8245	31.6287	43.5099	56.487	21.6012	30.1966	7.43219	58.947
BACE2	25825	ENSG00000182240	21	247.409	294.476	7.87724	92.3498	55.4106	2.19604	67.9546	31.7403	94.0038	112.201	79.5512	36.023	0.247341	4.01779	4.56357	108.523	54.4562	52.1521	417.94	42.5547
BACH1	571	ENSG00000156273	21	29.244	49.2677	45.9551	67.4949	78.8825	61.6803	40.2072	61.3542	36.1631	30.8356	29.8158	66.5712	13.9149	7.34455	14.2445	19.3418	13.7785	24.0055	27.5093	13.0647
BACH1-IT3	54147	ENSG00000234293	21	0	0	0.0270696	0	0	0	0	0	0	0	0.00793607	0	0	0.0305768	0	0	0	0	0	0
BACH2	60468	ENSG00000112182	6	1.22002	6.29072	0.351904	0.554987	1.37194	3.56856	2.13515	2.19554	0.682203	2.19448	8.53128	2.61842	2.48139	0.905073	0.3437	0.0432122	1.49341	3.40301	0.509054	0.704873
BAD	572	ENSG00000002330	11	26.1817	32.9075	16.0883	32.8211	15.7969	27.3007	41.3839	19.3277	20.4342	19.3791	23.2606	57.5258	73.6837	15.0438	37.5079	38.2428	13.4318	30.7706	27.326	20.1135
BAG1	573	ENSG00000107262	9	120.782	49.8147	34.1076	27.5956	4.45292	21.22	69.5963	66.0651	83.3435	54.8296	133.762	31.8177	26.0267	121.849	83.5064	61.5601	153.119	66.5226	95.2475	108.01
BAG2	9532	ENSG00000112208	6	21.0698	14.0641	56.1152	70.4833	41.0327	29.53	69.2642	35.7424	50.1897	19.7099	16.8086	9.60085	10.3963	6.34774	15.4729	8.71158	2.01789	17.466	2.30092	3.11455
BAG3	9531	ENSG00000151929	10	54.8157	35.2827	35.9213	82.7016	49.5152	19.1072	91.9537	157.768	59.8299	42.4695	14.769	24.2798	71.8327	190.481	34.0645	45.7185	55.8697	104.878	69.3264	43.6857
BAG4	9530	ENSG00000156735	8	24.6323	46.5326	43.8978	103.338	23.174	30.1373	21.5697	17.2705	12.0501	43.6475	35.252	62.7626	20.7368	68.5043	38.7999	19.1257	18.2943	25.5431	14.2671	72.5199
BAG5	9529	ENSG00000166170	14	58.7319	77.1728	60.9155	59.4519	23.6209	74.7401	56.0642	56.0987	43.1956	110.684	67.8852	139.887	46.0533	84.8812	92.3917	65.406	69.0792	61.0901	58.005	126.811
BAG6	7917	ENSG00000204463	6	416.553	242.351	265.904	281.122	252.695	302.803	429.829	172.264	290.108	450.4	245.28	0.0793459	239.905	283.973	133.655	427.222	172.978	245.57	118.847	100.108
BAGE2	85319	ENSG00000187172	21	0.585611	4.8152	0	0.034153	1.99127	2.16276	0.170812	0.553208	0.0127515	0.645434	0.0952329	0.952151	0.0159575	0.0183461	0.070013	0.0172849	0.00888936	6.33451	0.223984	0.0655696
BAHD1	22893	ENSG00000140320	15	44.6407	60.6615	56.6295	23.3692	22.4606	29.738	21.1237	56.5396	35.8125	48.23	32.2681	35.2296	58.7076	94.9838	39.4491	43.6184	100.432	60.3726	84.0686	66.7498
BAIAP2	10458	ENSG00000175866	17	54.6693	49.8939	60.2207	81.5916	11.148	64.9744	59.7177	45.5532	58.2295	62.1553	36.2599	74.8232	147.471	44.1468	76.346	104.824	41.9578	69.2082	83.2473	68.4055
BAIAP2-DT	440465	ENSG00000226137	17	38.5406	65.9518	45.4137	46.5335	8.31003	66.1306	14.984	12.4299	18.7956	31.2471	8.19796	41.1012	31.173	48.238	75.1303	87.7726	41.94	19.803	6.68558	35.1781
BAIAP2L1	55971	ENSG00000006453	7	55.4257	83.0533	33.8189	36.5523	39.3158	29.6049	49.1938	89.5246	66.4797	102.753	57.608	70.0624	34.923	36.6922	23.2125	98.5843	69.4437	38.9091	102.985	42.9972
BAIAP2L2	80115	ENSG00000128298	22	0.671013	1.30277	24.0287	1.03313	1.2857	1.31429	0.218259	5.3592	4.64791	3.29171	2.14274	0.0793459	0.989364	1.25365	0.821061	1.66799	1.2534	7.38002	3.76021	0.803227
BAIAP3	8938	ENSG00000007516	16	0.732014	2.404	3.88899	4.15813	1.93639	14.5487	3.55858	3.6045	1.07112	8.20508	1.35707	2.38038	15.5984	2.8253	11.4312	8.87579	45.8869	6.21151	4.629	25.4574
BAK1	578	ENSG00000030110	6	43.9087	33.8864	33.3677	31.5062	34.4709	48.2961	59.2717	28.4643	18.2983	45.3014	32.8871	29.1993	52.0533	56.7261	33.3644	39.5737	27.4948	20.582	69.8965	18.8021
BAMBI	25805	ENSG00000095739	10	35.4905	37.3052	80.8658	2.31387	32.9892	27.6334	9.96402	38.4825	39.8547	124.698	49.9973	16.9007	472.741	17.3982	58.5372	97.6163	203.122	329.169	65.9259	150.777
BANF1	8815	ENSG00000175334	11	238.381	195.631	143.712	229.389	133.572	168.671	277.683	213.322	158.399	202.61	96.0186	58.3192	189.679	274.983	242.729	150.897	115.659	196.247	173.723	178.464
BANF2	140836	ENSG00000125888	20	0	0.0575809	0.0360927	0.00853826	0.00783965	0.124775	0	0	0	0.0322717	0	0.0793459	0	0	0	0.00864244	0.0177787	0	0	0
BANK1	55024	ENSG00000153064	4	0.134203	0.172743	0.0180464	0.0512295	0.823163	0.0332733	3.68194	0.0518632	0.210399	0.451804	0.0158722	0	8.0346	0.214038	0.642846	2.27296	2.07122	17.3225	0.617653	1.04911
BANP	54971	ENSG00000172530	16	23.5099	9.46486	21.1684	11.7999	13.9624	16.0044	11.7481	31.2908	15.3081	26.6645	24.951	29.0406	17.1782	31.1211	31.5568	18.3911	12.134	19.557	13.154	13.0811
BAP1	8314	ENSG00000163930	3	81.217	91.6544	130.457	89.7627	76.9853	118.719	143.89	94.1923	38.6816	22.2594	122.065	92.676	102.511	68.1679	70.5413	84.1342	85.9424	89.9337	25.7853	68.3071
BARD1	580	ENSG00000138376	2	37.3571	56.6884	64.8767	23.8303	11.0304	43.9789	30.0439	18.8609	18.1326	27.5197	60.5443	47.2108	20.4017	31.2862	28.7753	23.1444	17.6543	33.4766	30.3329	45.6364
BARHL1	56751	ENSG00000125492	9	0.0366007	0.0503833	0.0180464	0.0426913	0.0156793	0.0915015	0.104385	0.0345755	0.0318787	0.0564755	0.349187	0	0.00797875	0.122307	0.0445537	0.0345698	0.0444468	0.0205	0.0610865	0.0983543
BARHL2	343472	ENSG00000143032	1	0	0.0287905	0.0451159	0	0	0.0332733	0	0.198809	0.00637573	0.00806793	0.166657	0	0.0159575	0	0	0	0.00888936	0	0.0203622	0.0163924
BARX1	56033	ENSG00000131668	9	0.109802	14.2873	0.099255	0.0683061	0.0391982	12.8601	0.0189791	0.363043	0.0446301	3.51762	67.5439	6.26833	0.0239362	0.0366922	0.0636482	0.0432122	0.133341	3.30051	0.033937	0.0983543
BARX1-DT	101928040	ENSG00000235601	9	0	0.093569	0.0180464	0.00853826	0	0.415916	0	0.0172878	0.00637573	0.104883	0.317443	0.39673	0	0.0183461	0	0	0.097783	0.0205	0	0.0163924
BARX2	8538	ENSG00000043039	11	58.1951	10.1774	0.0180464	2.30533	0.0391982	0.108138	0.730695	7.65847	4.1506	566.933	156.198	27.533	18.0639	14.6096	0.661941	11.7019	6.7737	0.369001	13.4187	2.49164
BASP1	10409	ENSG00000176788	5	1.03702	37.2908	0.387997	151.204	141.615	223.413	132.977	349.99	97.1151	40.501	1.36501	28.4058	14.9841	161.923	0.470996	42.1232	0.906715	61.2336	57.0141	1.80316
BASP1-AS1	285696	ENSG00000215196	5	0	0.0287905	0	0.384222	0	0.357687	0.0189791	0.371687	0.00637573	0.0403396	0.0158722	0	0.19149	0.911189	0.0127296	0.112352	0.0266681	0.369001	0.0746613	0
BATF	10538	ENSG00000156127	14	14.3719	0.0143952	0.00902318	0.0256148	0.0313586	0.0582282	2.13515	0.00864387	4.80092	0.0645434	0.0238082	8.25197	0.239362	7.43016	0.0318241	1.75442	19.9477	12.7715	33.5365	15.4416
BATF2	116071	ENSG00000168062	11	0.683213	1.35315	0.866225	0.640369	0.391982	1.19784	0.569373	2.2647	0.401671	3.18683	0.0396804	0.952151	0.0718087	0.0794997	0.0572833	0.803747	0.97783	1.2915	0.366519	0.114747
BATF3	55509	ENSG00000123685	1	0.646613	0.863714	0.0721855	0.546449	1.08971	5.88937	4.3557	4.46024	0.121139	1.51677	3.92042	3.01514	0.0159575	0.116192	0.0763778	0.0172849	0.0355574	1.066	0.0407243	0.278671
BAX	581	ENSG00000087088	19	42.5422	37.8738	60.1936	59.1018	28.9753	23.0584	95.4458	56.6865	58.4272	58.3956	31.8475	16.3453	25.4522	55.0749	90.4249	76.7449	65.9413	62.9761	28.6224	33.2602
BAZ1A	11177	ENSG00000198604	14	80.4118	128.377	63.1623	59.9983	29.2184	56.8557	63.7508	65.2872	52.23	113.838	90.257	78.4731	113.945	101.637	125.043	126.353	73.6306	82.2462	129.198	103.19
BAZ1B	9031	ENSG00000009954	7	162.812	424.076	298.839	149.898	123.874	196.52	250.799	338.045	141.541	375.957	133.762	211.774	131.929	261.866	205.889	280.482	153.333	265.066	324.987	108.173
BAZ2A	11176	ENSG00000076108	12	139.241	261.273	218.135	136.672	90.5009	159.304	121.447	121.507	51.9558	197.834	200.695	33.1666	302.139	248.186	163.557	271.252	256.707	228.063	199.624	213.904
BAZ2B	29994	ENSG00000123636	2	42.7984	59.8554	51.3329	10.7155	11.3988	18.6663	18.9127	16.2937	13.7971	35.5957	19.491	15.3931	25.7634	10.7691	28.1834	17.0861	20.0544	32.9846	7.93446	33.3093
BBC3	27113	ENSG00000105327	19	4.63609	4.2322	12.5603	5.43033	3.75519	2.67018	3.54909	4.42566	2.1805	5.16347	4.88068	2.45972	5.14629	13.4783	7.52958	6.12749	4.83581	10.0245	6.47517	3.62272
BBIP1	92482	ENSG00000214413	10	7.40554	7.03927	21.4932	11.0229	10.8187	18.3668	13.589	12.3867	8.81126	3.53375	5.87269	5.15748	9.87769	9.91911	12.3286	12.7044	9.87608	14.022	4.6833	69.766
BBOF1	80127	ENSG00000119636	14	1.59823	1.58347	4.44843	2.62125	1.45817	3.22751	1.85995	1.14963	1.53018	0.709977	0.865032	4.36402	3.72607	2.36053	8.10878	3.86317	4.41801	2.05	1.11313	3.26209
BBOX1	8424	ENSG00000129151	11	4.27008	0.626193	0.279719	0.00853826	0	2.16276	0.0284686	0.146946	0.0446301	17.7736	3.10301	3.57057	0	0.26296	1.41935	2.03962	0.0177787	0	2.14481	3.85221
BBOX1-AS1	103695435	ENSG00000254560	11	0.0122002	0.00719762	0.108278	0	0.0156793	7.09552	0.0664268	0.0172878	0.00637573	3.4208	0	1.50757	0	0.00611536	4.17532	0	0	0.0410001	0.00678739	0.0163924
BBS1	582	ENSG00000174483	11	28.8292	31.6191	30.3269	30.7036	7.51822	8.15195	18.0206	12.9572	10.6538	19.0726	9.96771	0.39673	51.7103	29.8368	36.1776	48.6137	38.2687	27.6341	21.0749	34.6699
BBS10	79738	ENSG00000179941	12	6.38072	18.8937	23.5595	24.2572	7.69069	19.1903	15.6483	18.9042	9.62735	6.91421	9.7455	20.7886	21.8219	14.9949	34.3509	12.6525	5.40473	14.9445	6.25119	13.5237
BBS12	166379	ENSG00000181004	4	3.39167	5.49898	6.36134	4.09836	3.46512	4.98267	5.33312	3.24145	2.11674	4.65519	0.698374	5.95094	1.61171	3.71202	4.92637	1.60749	1.0845	2.378	1.3439	2.31133
BBS2	583	ENSG00000125124	16	45.9339	31.6047	41.9397	23.0362	18.5643	43.6711	19.2922	17.9793	18.4832	10.0849	21.0703	65.9364	41.0506	34.6068	43.6054	17.717	31.6017	45.0386	31.2627	32.8176
BBS4	585	ENSG00000140463	15	11.7854	20.5924	52.6142	17.3754	8.71769	11.3961	5.00099	10.1133	11.3233	8.74563	5.16638	5.71291	16.3804	12.2246	22.576	20.3184	20.3655	17.8555	15.6381	28.3097
BBS5	129880	ENSG00000163093	2	2.70845	7.98216	22.0978	9.78484	6.89889	8.2185	8.30335	12.8448	1.11575	5.00211	3.44426	1.58692	14.9761	9.9925	12.9269	9.18691	9.39606	6.72401	5.05661	12.5894
BBS7	55212	ENSG00000138686	4	12.2612	34.3974	25.7522	28.0823	12.1358	20.4797	27.1306	19.3363	12.5857	9.82673	23.8162	20.9473	13.6516	19.2328	13.1115	16.3601	12.8807	13.3865	11.715	26.1131
BBS9	27241	ENSG00000122507	7	8.38156	8.81708	4.14164	12.833	14.2995	11.7288	6.4434	8.28083	6.03144	8.9796	5.3251	7.61721	7.65162	9.54608	12.4432	15.8675	5.7692	3.15701	5.02946	12.2123
BBX	56987	ENSG00000114439	3	85.4749	61.7483	121.669	113.354	144.014	73.7918	144.924	118.067	54.844	73.7328	63.8695	62.0485	13.3484	11.2584	67.798	97.1842	25.8592	72.5292	14.8305	109.977
BCAM	4059	ENSG00000187244	19	76.5443	262.958	430.848	38.2856	78.1691	17.6182	21.2186	17.0371	70.8216	145.279	3.23792	7.7759	619.789	136.568	271.943	258.711	145.208	540.299	484.83	166.137
BCAN	63827	ENSG00000132692	1	0.0244005	0.0647785	0.0360927	0.136612	0	0.648829	0.0379582	0.605071	0.0637573	1.08917	0.103169	0.0793459	0.0398937	0.0550382	1.41299	0.216061	0.133341	0.902002	0.0678739	0.0655696
BCAP29	55973	ENSG00000075790	7	48.7522	61.6404	58.9214	43.0926	57.0648	102.032	74.3601	48.8292	87.6472	17.9189	40.8867	15.2344	26.5293	47.2228	67.2761	57.1784	33.5129	32.8411	67.2427	47.4888
BCAP31	10134	ENSG00000185825	X	479.762	296.606	174.617	271.184	145.614	264.032	305.06	633.207	499.194	286.621	123.207	195.429	345.783	239.471	322.461	665.952	291.936	502.518	322.442	279.867
BCAR1	9564	ENSG00000050820	16	131.006	169.792	84.1141	77.2285	49.4133	95.6689	129.276	118.819	83.1459	55.5557	32.1728	22.6136	62.8725	76.3686	49.2446	91.0308	79.7198	227.243	39.394	59.1765
BCAR3	8412	ENSG00000137936	1	61.5868	88.142	17.523	111.604	85.6011	25.0631	104.916	18.1954	77.7074	10.5286	11.1899	23.407	66.838	166.949	10.5529	34.2327	76.2352	60.8236	37.8804	18.6054
BCAR4	400500	ENSG00000262117	16	0	0	0.0360927	0.0170765	0.0313586	0.0166366	0	0	0	0	0.0476164	0.238038	0.031915	0.0122307	0.0572833	0	0.0533362	0.0410001	0	0
BCAS1	8537	ENSG00000064787	20	2.30585	0.223126	0.306788	0.0256148	0.0627172	0.216276	0.692737	0.0777949	1.12213	0.177494	2.64271	0	862.582	50.1215	1.91581	114.184	460.993	58.6506	869.451	207.593
BCAS2	10286	ENSG00000116752	1	96.3697	57.5305	41.5698	50.2818	32.6992	59.5259	60.5813	35.8375	41.7228	19.9358	58.8539	34.5948	79.6997	57.0686	36.986	54.5684	18.801	43.8701	40.0863	34.5224
BCAS3	54828	ENSG00000141376	17	8.00336	27.9052	9.99769	18.9891	9.82308	20.854	9.88811	4.08855	7.18545	12.0616	7.19802	24.1212	15.7102	25.868	27.757	21.9777	15.6364	16.4	3.27831	7.85196
BCAS4	55653	ENSG00000124243	20	8.12536	5.62854	19.2284	14.5406	12.0103	30.3868	11.767	7.64118	3.47477	1.37155	2.36495	36.3404	159.463	12.3591	19.5527	18.8837	40.7755	12.382	27.4754	45.8495
BCAT1	586	ENSG00000060982	12	1.15902	4.07385	417.449	337.295	86.879	32.2501	112.166	180.225	35.8571	26.8743	0.984073	1.66626	0.31915	0.464767	0.560104	0.985238	0.986719	35.6496	0.536204	2.26215
BCAT2	587	ENSG00000105552	19	30.7568	28.0059	37.5545	65.608	36.4857	12.8851	38.7363	19.9933	18.547	29.7222	29.1413	32.6905	52.3326	92.7333	47.5579	48.9767	53.354	36.4286	55.9756	35.2109
BCCIP	56647	ENSG00000107949	10	67.9065	226.919	65.779	46.7726	22.0921	88.4736	80.0159	64.1808	59.5174	51.5621	143.706	43.1642	91.0534	63.2145	54.2537	69.0444	79.7732	91.8402	76.1002	101.895
BCDIN3D	144233	ENSG00000186666	12	3.23306	3.64919	3.67244	2.23702	1.19163	3.22751	1.40445	2.0486	1.95097	4.34861	3.73789	10.7117	3.54256	6.35998	8.26153	8.75479	3.81354	4.05901	5.44349	3.36044
BCDIN3D-AS1	100286844	ENSG00000258057	12	0.329406	1.1948	2.05729	0.9819	0.744766	1.63039	0.237239	0.544564	0.299659	0.556687	1.3412	0.555421	0.582449	1.59611	2.45682	2.83472	0.657813	1.394	1.11313	1.99987
BCHE	590	ENSG00000114200	3	0.207404	12.7038	0.108278	12.5	11.783	1.02315	0.0379582	0.0432194	1.14126	0.0726113	0.0476164	0.158692	1.68352	0.0611536	0.0954722	0	0.0266681	0.799502	0.0407243	0.327848
BCKDHA	593	ENSG00000248098	19	63.8561	25.1701	29.6321	37.8672	42.8593	15.4887	12.0138	19.8636	37.9356	26.6968	17.8403	0.476075	71.8646	50.8248	58.5181	36.2032	29.6371	31.5906	70.8671	19.7856
BCKDHB	594	ENSG00000083123	6	43.8843	11.3506	35.4972	29.9778	12.7159	27.6168	11.0648	20.8663	20.1983	8.64075	9.46773	15.3138	54.2634	9.9925	27.8906	7.44114	38.242	47.8266	15.6449	27.5556
BCKDK	10295	ENSG00000103507	16	27.0479	35.3115	47.7868	65.4116	41.9892	35.2946	41.6781	61.4234	31.8723	27.3745	23.2527	52.3683	69.9417	79.0655	58.55	112.844	39.9666	55.3706	70.3174	47.4724
BCL10	8915	ENSG00000142867	1	30.7568	26.5736	12.3437	17.2729	17.5608	16.1542	29.1898	30.7981	22.5828	14.6836	19.6338	22.6929	14.6889	10.5612	32.0278	16.9392	10.3383	12.054	24.0002	16.2613
BCL11A	53335	ENSG00000119866	2	1.47623	0.194336	3.81681	1.05874	0.109755	0.457507	0.237239	0.42355	0.261405	64.2368	40.7993	13.5681	0.0239362	0.085615	0.0572833	4.67556	0	0.492001	0.0746613	0.262278
BCL11B	64919	ENSG00000127152	14	11.1022	0.575809	1.29032	0.0256148	0.00783965	0.474144	0.0284686	6.00749	0.0510058	0.104883	0.158721	1.26953	0.00797875	18.768	0.0509185	0.0172849	3.52908	3.32101	0.122173	10.7042
BCL2	596	ENSG00000171791	18	6.72233	2.73509	26.456	23.6168	0.0862361	4.69985	7.87632	8.07338	0.350665	11.0611	60.0523	4.20533	14.0506	11.4847	414.343	0.0432122	0.622255	5.37101	0.658377	84.47
BCL2A1	597	ENSG00000140379	15	0.0732014	0.0719762	0.0360927	0.0170765	0.0391982	0.00831831	0.0474477	0.285248	0.465428	0.0242038	0.0793607	0	0.0558512	0.0305768	0.0381889	0.0259273	0.0888936	0.328001	0.0203622	0.0655696
BCL2L1	598	ENSG00000171552	20	107.667	187.93	124.412	301.768	71.2075	38.3973	542.812	109.95	102.216	36.2169	44.2754	34.9915	202.445	138.629	115.012	200.747	379.923	126.936	136.06	106.796
BCL2L10	10017	ENSG00000137875	15	0.0854017	0.820528	0.0541391	0.0256148	0	0.124775	0.0379582	0.0864387	0.318786	0.258174	0.0476164	0.158692	0.0558512	0.0183461	0.0190944	0.0259273	0.0177787	0.0820002	0.0135748	0.0983543
BCL2L11	10018	ENSG00000153094	2	44.8725	38.4353	61.4569	31.6684	1.62281	33.7973	20.7821	68.5805	14.6323	25.5592	86.9952	12.1399	36.2794	34.0931	76.3332	28.7188	25.4147	31.4676	26.5794	61.242
BCL2L12	83596	ENSG00000126453	19	45.2873	42.8834	27.9177	147.601	16.6357	25.2794	44.7622	19.4833	44.3751	39.7023	25.7684	12.2193	23.1064	35.518	31.6331	49.5644	19.5388	27.7981	44.8443	33.7847
BCL2L13	23786	ENSG00000099968	22	78.1181	185.223	64.8316	58.7859	61.2041	46.6824	36.8764	66.4455	44.2603	47.9961	73.8531	46.0206	77.1465	75.7815	81.947	45.6926	93.8717	90.1182	57.8014	103.452
BCL2L14	79370	ENSG00000121380	12	1.07362	0.518228	0.342881	0.0426913	0.0156793	0.0166366	0.132854	0.0605071	0.459052	4.14691	0.18253	0	0.12766	0.0489229	0.070013	0.63954	2.15123	0.287001	0.0407243	0.311455
BCL2L15	440603	ENSG00000188761	1	0.280606	0.237521	1.42566	0.0512295	0.00783965	0.14973	0.246728	0.0864387	0.0382544	0.137155	0.198402	0.0793459	0.103724	0.409729	0.120931	0.0691395	0.0355574	0.0410001	0.142535	0.213101
BCL2L2	599	ENSG00000129473	14	59.8544	42.7107	53.2909	27.3822	42.3968	73.0681	41.0138	77.5183	25.0184	39.4522	29.0857	15.3138	129.495	40.7956	58.5945	73.841	75.0796	59.0401	69.9033	56.7832
BCL2L2-PABPN1	100529063	ENSG00000258643	14	0.109802	0.17994	0.378974	0.332992	0.0783965	0.598919	0.42703	0.345755	0.153018	0.153291	0.150785	0.0793459	0.167554	0.220153	0.0954722	0.146922	0.106672	0.205	0.278283	0.278671
BCL3	602	ENSG00000069399	19	53.6444	22.9748	21.7278	14.626	25.816	15.9379	24.6443	39.6495	45.0254	41.3965	6.64249	1.19019	86.2343	68.5838	66.4932	41.8121	73.6039	49.0566	51.8896	39.0795
BCL6	604	ENSG00000113916	3	50.6066	41.6094	4.27699	16.1458	81.1952	8.87564	20.393	24.5486	23.858	20.428	43.2199	17.8528	20.6809	18.713	45.1966	28.546	88.2714	18.4295	7.99555	39.4237
BCL6B	255877	ENSG00000161940	17	0.0122002	0.280707	0.0541391	0.0256148	0.148953	1.26438	0.0379582	0.233385	0.108387	0.0726113	0.0238082	5.31618	0.0478725	0.0244614	0.114567	0.0432122	0.0266681	0.0410001	0.305433	0.0327848
BCL7A	605	ENSG00000110987	12	17.3243	16.281	63.3788	18.4085	7.30655	17.7762	11.5488	43.7034	8.98978	73.047	37.0773	8.49001	47.1384	17.4227	58.4163	87.3405	44.1713	63.0991	2.80319	29.6702
BCL7B	9275	ENSG00000106635	7	50.4236	133.969	29.6051	23.0191	38.7671	52.447	68.0875	68.4076	44.866	80.2032	35.3473	29.0406	29.3219	52.5921	52.4143	63.9022	60.8921	57.9331	85.4464	26.0311
BCL7C	9274	ENSG00000099385	16	12.5907	24.1192	26.7628	21.1834	11.6732	31.2685	18.3148	20.1143	13.5739	11.755	23.4352	84.2653	31.899	24.6143	28.578	38.7441	16.4987	19.5365	17.0092	26.6212
BCL9	607	ENSG00000116128	1	41.5906	50.5057	197.391	16.3849	9.32918	25.1463	23.7144	48.4403	17.7819	107.271	53.0209	10.6324	44.1145	35.7137	15.6511	67.2382	72.2972	33.7636	28.6699	38.1287
BCL9L	283149	ENSG00000186174	11	269.967	179.991	94.969	123.873	111.793	108.687	148.483	117.721	64.5543	357.837	141.199	29.0406	69.8699	84.5754	50.4412	132.039	128.096	112.689	204.524	106.616
BCLAF1	9774	ENSG00000029363	6	266.197	231.929	335.816	210.263	86.0166	225.884	167.092	229.201	168.306	188.41	344.473	196.143	254.035	171.365	196.361	88.3171	167.156	196.616	185.886	222.002
BCLAF3	256643	ENSG00000173681	X	16.0067	13.3804	16.9726	12.4744	4.8449	19.5564	14.3862	7.32136	10.5072	11.0046	4.22993	11.5845	13.149	18.2177	30.6275	11.5636	36.3397	18.696	12.3055	29.0309
BCO1	53630	ENSG00000135697	16	3.51367	0.0503833	5.47707	0.136612	0.00783965	0.0831831	0.132854	0.242029	1.47279	0.0645434	0.158721	0.0793459	0.622342	0.158999	0.0254593	0.120994	1.06672	1.2505	0.62444	3.2293
BCO2	83875	ENSG00000197580	11	1.35423	1.15882	1.43469	0.426913	0.211671	0.74033	0.313155	4.52939	0.586567	1.64586	0.4841	0.476075	0.231384	0.50146	0.617387	0.0518546	0.746707	0.451001	0.902723	1.75399
BCOR	54880	ENSG00000183337	X	46.2877	32.3677	147.349	24.5304	34.7923	98.3641	46.1951	99.2922	0.497307	72.2079	31.9665	43.6403	66.3512	83.8722	56.3414	35.7797	69.7904	82.9227	82.5075	50.4558
BCORL1	63035	ENSG00000085185	X	21.9848	32.3245	49.7177	26.8016	19.1287	20.8291	21.6267	44.879	6.86666	44.9948	10.9042	3.9673	4.52395	19.4958	9.89092	17.9417	9.53829	24.8051	2.4774	14.1302
BCORP1	286554	ENSG00000215580	Y	0.0366007	0.00719762	0.00902318	0	0	0	0	0	0	0	0.0238082	0	0.0239362	0.0122307	0.00636482	0.00864244	0.00888936	0	0.0203622	0.081962
BCR	613	ENSG00000186716	22	98.6389	82.8374	91.7928	47.7801	42.6869	44.5446	56.7	63.7226	54.0407	98.9531	105.288	68.8722	54.7023	107.068	78.7328	63.1935	102.441	104.878	56.0231	87.7649
BCS1L	617	ENSG00000074582	2	36.5519	33.3681	26.3838	31.6086	17.2237	32.6078	20.0324	52.1658	16.7363	20.0972	33.8394	17.7735	23.657	41.2787	38.3798	21.5888	15.9031	41.2461	38.7696	24.8181
BCYRN1	618	ENSG00000236824	2	1.20782	5.91644	1.66929	3.73122	1.76392	10.5809	1.34752	1.60776	1.37716	0.637366	11.7375	4.76075	5.3697	1.21696	2.9851	3.91502	0.195566	2.09101	0.386881	1.98348
BDH1	622	ENSG00000161267	3	27.5115	14.3305	27.3673	19.9112	0.650691	19.3401	30.7556	16.5703	26.0385	3.26751	57.6318	1.19019	66.0002	26.5835	93.6646	81.7834	27.3526	47.1296	2.19911	52.6524
BDH2	56898	ENSG00000164039	4	4.55069	10.0335	37.5906	3.43238	3.69247	13.1346	4.16591	8.41049	6.91767	9.23777	5.82508	13.8062	2.84841	7.91939	19.54	23.3864	6.02699	6.43701	5.55887	16.2285
BDKRB1	623	ENSG00000100739	14	0.195204	0.63339	0	0.0170765	4.86058	4.10925	0.42703	26.7096	0.56744	0.00806793	0.00793607	0	5.49736	0.446421	0.0954722	0.432122	10.7828	0.369001	1.42535	0.196709
BDKRB2	624	ENSG00000168398	14	0.134203	6.46346	0.00902318	0.0256148	5.47991	15.9129	0.645289	122.441	2.97109	0.0564755	0.214274	0	29.1703	4.46421	1.13294	2.80879	59.2565	1.476	20.24	10.0321
BDNF	627	ENSG00000176697	11	3.68447	13.7331	2.36407	132.206	34.1809	2.00471	57.3358	1.78064	2.00198	1.9363	0.0714247	0	0.0558512	0.134538	16.4149	0.285201	2.74681	4.05901	0.142535	1.85234
BDNF-AS	497258	ENSG00000245573	11	1.37863	0.475043	1.70538	1.30635	0.43902	1.33093	1.21466	0.527276	0.924481	1.72654	0.190466	0.714113	0.542555	3.59583	6.82308	2.3421	3.08461	0	0.699101	1.86873
BDP1	55814	ENSG00000145734	5	50.4968	75.8845	92.1357	86.3559	37.5911	50.7001	65.6866	79.1433	25.6559	51.546	107.296	0	81.3752	137.467	150.986	40.801	45.6913	54.5711	49.0389	152.302
BEAN1	146227	ENSG00000166546	16	2.91586	0.107964	0.415066	0.0939208	0.493898	5.99751	0.246728	0.224741	1.20501	0.903608	0.277763	0.39673	1.46011	0.281307	0.350065	0.544474	1.81343	0.574001	0.12896	0.0491772
BEAN1-AS1	101927726	ENSG00000261656	16	0.0976019	0.0143952	0.0451159	0.00853826	0.0391982	0.19964	0.0189791	0.0259316	0.0191272	0.0322717	0.0634886	0	0.06383	0.0611536	0.127296	0.0950668	0.240013	0.0615001	0	0
BECN1	8678	ENSG00000126581	17	36.7105	88.1564	38.2854	47.6349	35.0824	47.5558	63.4471	41.3004	40.3265	33.1672	69.6549	37.5306	63.2954	71.6659	77.0779	47.3692	76.7241	34.3991	34.2967	64.3237
BECN2	441925	ENSG00000196289	1	0.0732014	0.0719762	0	0.034153	0.0156793	0.0915015	0	0.0172878	0.0255029	0.242038	0.0158722	0	0	0	0	0.224703	0.0355574	0	0.0271496	0.0163924
BEGAIN	57596	ENSG00000183092	14	0.219604	6.48505	0.135348	1.36612	1.47385	3.03619	0.161322	32.7862	0.159393	4.04203	1.46817	0	0.0797875	1.18638	0.070013	0.337055	1.20895	0.369001	0.115386	1.04911
BEND2	139105	ENSG00000177324	X	0.0244005	0	0	0.0170765	0.0156793	0	0	0	0	0	0.0158722	0	0	0.0122307	0	0	0	0	0	0
BEND3	57673	ENSG00000178409	6	23.4245	17.4686	38.4297	9.83607	3.66895	11.9784	20.8865	19.613	10.5518	21.1702	28.6254	25.3113	10.8511	7.41182	6.30753	5.90279	9.06715	23.7596	13.2693	16.4907
BEND4	389206	ENSG00000188848	4	0.048801	0.237521	0.0451159	0.0256148	0	0.0831831	0.0379582	2.69689	0.0191272	0.104883	1.90466	0.317384	0.0558512	0.0122307	0.0127296	0.129637	0.0533362	4.18201	0.0135748	0.163924
BEND5	79656	ENSG00000162373	1	0.0244005	0.719762	1.52492	0.00853826	2.54005	1.41411	0	0.190165	0	11.6743	0	0.0793459	0.0159575	0.128423	7.66324	0.207419	0.0800043	0.451001	0	0.508164
BEND6	221336	ENSG00000151917	6	7.69835	0.525426	0.478229	2.4334	7.40063	19.1155	6.25361	4.05398	6.94954	4.99404	7.33293	2.06299	5.53725	1.05184	0.986546	2.71373	0.346685	2.78801	0.739826	0.655696
BEND7	222389	ENSG00000165626	10	8.25956	26.9407	13.625	23.2582	0.117595	22.9336	41.1467	10.7875	0.357041	57.8389	35.0219	19.9158	0.095745	0.0550382	0.070013	0.0345698	17.7876	9.84002	0.0882361	17.1301
BEST1	7439	ENSG00000167995	11	2.20824	2.08731	4.7101	0.708675	2.06183	2.89477	1.04385	7.94372	2.99022	3.75158	4.91243	0.158692	0.303192	2.25045	2.36771	8.41774	1.30674	2.58301	0.359732	2.22937
BEST2	54831	ENSG00000039987	19	0.219604	0.187138	0.0270696	0.128074	0.0783965	0.0748648	0.0569373	0.242029	0.0765088	0.19363	0.238082	0	0.135639	0.110076	0.140026	0.0864244	0.0444468	0.348501	0.0542991	0.081962
BEST3	144453	ENSG00000127325	12	0.256205	0.215928	0.0721855	16.0178	0.0156793	0.174685	0.82559	1.14963	0.070133	0.314649	0.246018	0	0	0.0183461	0.133661	0.207419	0.0177787	0.758502	0.0882361	0.426202
BEST4	266675	ENSG00000142959	1	0.0976019	0.475043	0.568461	0.307377	0.188151	0.224595	0.161322	0.172877	0.446301	0.38726	1.26184	0	0.0398937	0.0244614	0.477361	1.1408	0.311128	0.676501	0.115386	0.590126
BET1	10282	ENSG00000105829	7	14.5183	27.0414	43.9609	23.1899	26.6391	32.5579	21.0288	38.9666	18.6936	27.7295	19.7846	17.0594	21.1038	22.5535	36.6422	24.0865	21.4856	12.4435	28.5138	20.2446
BET1L	51272	ENSG00000177951	11	20.9966	26.7463	25.3461	39.3357	62.874	38.9547	33.2134	32.985	13.1659	29.5205	21.3084	36.8165	54.8858	45.7368	8.49703	72.6829	64.7323	22.96	52.8873	12.9336
BEX1	55859	ENSG00000133169	X	0.207404	1.68424	0.586507	13.5929	0.0156793	9.15015	0.0379582	22.6729	10.182	0.742249	0.682502	0.714113	0	0.0917304	0.101837	0.0518546	0.0622255	0.1845	0.00678739	0.786835
BEX2	84707	ENSG00000133134	X	0.183004	8.30605	27.0605	28.6373	0.290067	2.3624	2.16362	5.84326	2.46103	12.2632	49.4655	26.0255	0.271277	2.59291	0.0827426	1.86677	4.48024	2.93151	0.665164	4.72101
BEX3	27018	ENSG00000166681	X	0.817416	50.6928	134.157	175.564	54.1798	110.026	109.016	110.78	52.5105	181.23	74.1071	61.017	0.750002	56.0779	0.330971	11.6759	96.5829	89.4622	1.00453	89.3221
BEX4	56271	ENSG00000102409	X	0.207404	20.3836	59.2733	37.9355	1.17595	4.17579	0.0854059	5.73089	2.35264	19.2985	6.28537	14.5997	7.53991	3.44906	0.0127296	3.40512	34.1263	37.0231	0.576928	18.5726
BEX5	340542	ENSG00000184515	X	0	1.27398	1.62417	2.35656	0	0.615555	0.0474477	2.97349	0.0765088	6.51888	3.10301	0.0793459	0	1.02738	0.375524	4.94348	1.36007	3.05451	0.0610865	5.54063
BFAR	51283	ENSG00000103429	16	44.6651	75.2655	88.4723	78.902	48.1354	68.5596	65.3925	82.4712	48.7935	71.0865	42.7516	0	70.8114	62.3278	85.8168	48.8384	56.6252	100.02	42.394	76.7
BFSP1	631	ENSG00000125864	20	12.0782	11.509	7.78701	1.94672	0.88588	10.6974	5.16231	2.50672	3.32813	4.62292	3.17443	16.0279	4.51597	5.99305	1.85216	18.1059	5.12027	2.99301	11.9865	5.93405
BFSP2	8419	ENSG00000170819	3	0.122002	0	0.00902318	0.00853826	0	0.0332733	0	0.069151	0	0.588959	0	0	0	0.00611536	1.89035	0.00864244	0.0177787	0.348501	0.142535	0.983543
BFSP2-AS1	85003	ENSG00000249993	3	0.048801	0.00719762	0	0	0	0.0998198	0	0	0.00637573	0	0	0	0	0.0244614	0.0190944	0	0	0.574001	0	0
BGLAP	632	ENSG00000242252	1	2.65965	1.53309	2.44528	0.418375	0.344944	1.47234	3.18849	0.69151	0.427174	1.58938	1.47611	0.238038	0.518618	1.76734	1.41935	0.751892	0.568919	1.2915	0.278283	1.21304
BGLT3	103344929	ENSG00000260629	11	0	0	0	0	0	0	0	0	0	0	0	0	0	0	0	0	0	0.0410001	0	0
BGN	633	ENSG00000182492	X	0.549011	59.841	98.1091	0.315916	533.112	14.6818	0.170812	94.1664	0.357041	230.888	2.84111	4.91945	0.19149	0.788882	0.375524	26.5064	0.444468	3.99751	0.264708	0.475379
BHLHA15	168620	ENSG00000180535	7	0.134203	2.1161	0.0360927	0.657446	0.313586	0.133093	0.0759164	3.8811	0.663076	3.04968	0.150785	1.11084	0.311171	0.776651	1.85853	1.24451	1.56453	0.0205	3.78058	0.0327848
BHLHA9	727857	ENSG00000205899	17	0.0122002	0.0215929	0.00902318	0.00853826	0	0.0415916	0	0.0172878	0.0191272	0.00806793	0.0238082	0	0	0.0122307	0	0	0.0177787	0	0.0135748	0
BHLHB9	80823	ENSG00000198908	X	7.24694	9.60882	11.0985	12.6537	2.50085	14.1661	8.4457	5.95563	6.97505	11.408	12.4755	15.3138	2.40958	4.9351	8.73253	1.51243	4.20467	1.1275	1.19458	4.0981
BHLHE22	27319	ENSG00000180828	8	0.0122002	0.107964	0.0180464	0.0170765	0.0156793	0.748648	0.113875	0.0432194	0.00637573	0.0645434	0.0158722	0	0	0.00611536	0.0381889	0	0	0	0.00678739	0
BHLHE23	128408	ENSG00000125533	20	0	0.0143952	0.0270696	0.0170765	0.0156793	0.266186	0.0379582	0	0.0255029	0.0161359	0.00793607	0	0.031915	0.0244614	0.0572833	0.00864244	0.00888936	0	0.00678739	0.0163924
BHLHE40	8553	ENSG00000134107	3	180.21	193.436	43.8888	112.492	221.611	119.975	121.542	220.09	74.3028	58.9281	74.6864	33.6427	180.392	86.2144	226.32	54.1103	22.2501	19.516	46.9552	206.429
BHLHE40-AS1	100507582	ENSG00000235831	3	1.90324	2.16648	0.76697	0.350069	0.454699	0.424234	0.778143	1.33116	0.427174	0.847132	0.499973	0.238038	1.08511	0.868381	1.33661	0.380267	0.408911	0.328001	0.305433	1.90152
BHLHE41	79365	ENSG00000123095	12	28.6096	21.0386	0.117301	12.0987	15.6479	3.99279	7.50623	6.24952	115.898	21.8641	0.579333	0.39673	7.26066	0.0366922	25.943	0.492619	173.947	29.4176	0.44118	4.34398
BHMG1	388553	ENSG00000237452	19	0	0.00719762	0.144371	0.0768443	0.0156793	0.116456	0	0.414906	0.0510058	0	0.0317443	0.0793459	0.031915	0.0183461	0.0763778	0.120994	0.0355574	0.123	0.305433	0.0655696
BHMT	635	ENSG00000145692	5	0.109802	0.287905	0.532368	0	0	0	0	0.726085	0.00637573	0.0645434	0.126977	0	0	0.0305768	0.0636482	0.0432122	0.0355574	0	0.0135748	0
BHMT2	23743	ENSG00000132840	5	1.12242	4.28978	0.00902318	0.136612	0.0156793	0.0499099	0.0284686	346.611	2.02748	0.225902	0.0317443	0	0.031915	0.0305768	0.0827426	0.0691395	0.0355574	0.0410001	0	0.0491772
BICC1	80114	ENSG00000122870	10	16.4459	146.399	98.1452	1.55396	42.2871	36.5174	17.7739	4.31329	3.32813	46.3986	4.45214	2.06299	0.0558512	0.0489229	0.0827426	0.138279	0.115562	2.35751	0.65159	1.5081
BICD1	636	ENSG00000151746	12	18.1539	29.1719	52.0999	32.8296	17.4354	5.09081	16.1512	37.7478	11.2022	4.16305	20.1894	3.41187	6.47076	5.74232	12.8378	0.579043	6.5159	20.2745	0.244346	5.95044
BICD2	23299	ENSG00000185963	9	72.4572	85.3565	71.3283	83.6152	69.1065	117.571	94.0888	205.093	82.6613	75.064	97.0899	150.916	43.915	73.5311	51.1731	62.0009	51.4783	68.9006	65.2404	45.4725
BICDL1	92558	ENSG00000135127	12	52.5464	8.34923	1.14594	0.93067	0.211671	1.80507	0.82559	10.2949	7.79752	25.1639	10.0709	14.1236	40.5241	26.877	44.1527	45.2172	62.5456	85.1367	21.9097	38.6205
BICDL2	146439	ENSG00000162069	16	29.1586	25.7099	0.19851	0.0853826	0.0391982	0.307778	0.0854059	0.121014	26.8036	20.8717	61.1871	17.9322	59.7927	40.0862	61.3886	56.9191	81.0977	38.2941	30.1564	110.419
BICRA	29998	ENSG00000063169	19	21.57	16.425	21.8181	11.9365	11.3361	7.17871	16.4928	11.9804	8.5116	42.4695	13.1501	1.0315	20.0506	20.3641	21.2267	19.0825	18.7743	21.6071	22.3712	21.8019
BICRAL	23506	ENSG00000112624	6	40.273	18.0444	27.7643	15.7616	21.1357	24.1481	30.8695	9.76758	14.8618	19.008	39.0296	17.2974	31.4363	61.918	24.67	42.3479	20.9789	23.9441	28.3645	24.9656
BID	637	ENSG00000015475	22	108.46	80.0519	19.6796	23.1387	27.3368	30.6779	36.81	48.7601	40.9896	64.382	92.9076	38.0067	18.766	56.0534	56.1886	25.2186	98.663	46.6991	34.5478	126.008
BIK	638	ENSG00000100290	22	8.82077	1.61227	2.07533	2.77493	0.0235189	1.17288	1.1767	1.40031	12.5921	1.81528	3.34902	2.85645	8.33779	15.2701	8.31245	12.4019	8.48045	5.57601	5.23308	8.606
BIN1	274	ENSG00000136717	2	5.81951	19.2896	68.107	18.5792	26.1139	52.9211	60.382	140.575	11.2404	4.35668	2.49193	2.14234	5.13831	0.550382	0.668306	51.3793	1.3334	5.59651	13.2897	1.59006
BIN2	51411	ENSG00000110934	12	2.23264	3.40447	0.135348	0.0597678	0.0705568	0.0332733	0.332134	0.0172878	0.752336	2.17027	6.67424	13.5681	0.19149	0.0978458	0.0891074	0.155564	0.257792	0.123	0.319007	0.147532
BIN3	55909	ENSG00000147439	8	12.7736	5.76529	11.6489	11.1253	14.0251	11.7122	16.5213	8.7476	13.4209	16.3295	2.20623	15.4725	17.4495	7.38736	9.89729	6.49047	18.321	7.52352	10.2422	17.1628
BIRC2	329	ENSG00000110330	11	82.8884	134.351	82.2734	77.5188	138.025	61.464	169.218	65.9268	70.8344	163.448	68.0994	63.318	27.4788	29.4332	61.987	32.3832	19.521	44.4646	44.8579	75.5689
BIRC3	330	ENSG00000023445	11	45.9461	39.5221	20.9067	10.4594	46.8184	2.41231	60.7711	64.9155	134.196	32.9171	3.79344	0.634767	0.327129	1.02127	2.04947	4.56321	2.30234	2.76751	4.07243	3.55715
BIRC5	332	ENSG00000089685	17	71.042	48.915	49.1763	48.7961	22.8526	125.399	62.8398	22.3358	44.2221	32.9494	44.5611	342.298	28.2926	49.0574	49.4419	59.3563	18.5699	71.7707	37.1338	50.3738
BIRC6	57448	ENSG00000115760	2	242.248	182.071	181.095	121.252	140.149	146.577	105.154	100.442	82.3872	141.713	155.634	235.023	277.07	133.425	90.3677	204.627	138.434	174.804	138.904	142.679
BIRC7	79444	ENSG00000101197	20	0.122002	0.122359	0	0.0256148	0.0313586	0.133093	0.0759164	0.0432194	0.0510058	0.0968151	0.269827	0	0.031915	0.0978458	0.0190944	0	0.160008	0	0.420818	0.114747
BIRC8	112401	ENSG00000163098	19	0.0122002	0.00719762	0.00902318	0.0170765	0.00783965	0.00831831	0	0.00864387	0	0.0161359	0.00793607	0	0.00797875	0.0244614	0.00636482	0.00864244	0	0.0205	0.00678739	0.0327848
BIVM	54841	ENSG00000134897	13	22.79	20.0885	65.2917	20.9614	9.18023	54.9175	17.0432	89.248	9.32132	19.4437	15.1103	20.4712	34.7714	38.7225	32.1678	34.2154	41.1044	39.4011	20.654	33.6864
BLACE	338436	ENSG00000204960	7	0.0122002	0.00719762	0	0	0	0	0	0	0	0.0161359	0	0	0.0239362	0.0244614	0	0	0	0	0.0135748	0
BLCAP	10904	ENSG00000166619	20	85.0357	72.0481	44.8001	121.26	47.9002	61.489	102.383	39.1654	58.0701	46.5196	47.9021	38.6415	105.391	79.145	103.091	34.9155	119.686	108.835	241.21	58.7995
BLID	414899	ENSG00000259571	11	0	0	0	0.162227	0.0548775	0	0.104385	0.0259316	0.0382544	0	0	0	0	0	0	0	0	0	0	0
BLK	640	ENSG00000136573	8	0.0854017	0.00719762	0.099255	0.034153	0.0783965	0.0831831	0.113875	0.164234	0.267781	0.0564755	0.0952329	0	0.0159575	0.0611536	0.0827426	0.0345698	0.0355574	0.0205	0.0610865	0.377025
BLM	641	ENSG00000197299	15	17.2755	28.4882	64.2721	16.9228	5.85622	32.3	20.1653	37.6786	24.6549	20.6539	55.7985	28.8819	18.1357	21.1163	27.8461	16.1441	12.6318	25.9531	25.6224	29.2768
BLMH	642	ENSG00000108578	17	25.7303	125.678	62.7562	47.3702	41.7932	52.9294	60.9039	38.5344	33.9826	30.0127	52.4019	16.0279	32.2102	3.29618	29.8892	3.43969	12.5251	97.7647	82.1138	24.9656
BLNK	29760	ENSG00000095585	10	3.15986	0.403066	1.83171	0.0256148	0.0235189	0.00831831	0.0189791	0.0432194	4.30999	7.96304	1.47611	0.0793459	7.14896	8.26185	5.30826	3.45698	4.24912	7.01102	9.10868	14.9335
BLOC1S1	2647	ENSG00000135441	12	24.6445	22.4566	39.1877	19.2196	11.6576	44.32	27.5102	25.2315	28.9331	15.9342	39.72	7.37917	33.5267	35.2428	62.4707	45.8741	42.989	34.7271	30.8691	54.9801
BLOC1S2	282991	ENSG00000196072	10	25.9987	44.7692	38.3846	19.9539	7.59662	15.156	31.9133	30.2881	30.6991	30.9647	27.1414	18.3289	37.556	41.7618	37.9025	55.2165	41.38	52.6031	15.9436	104.518
BLOC1S3	388552	ENSG00000189114	19	19.4594	12.0776	6.27111	7.35144	11.979	7.15375	12.9058	8.66981	6.0952	18.5482	5.57906	5.8716	21.9974	23.9355	30.0801	14.1909	14.3652	16.4205	30.1564	20.1299
BLOC1S4	55330	ENSG00000186222	4	8.69877	16.1299	12.3888	10.4423	5.84054	15.8131	11.843	19.0597	6.08245	12.9974	9.80899	13.5681	15.4628	15.6737	11.2594	12.4278	9.83164	24.3745	6.54983	11.4583
BLOC1S5	63915	ENSG00000188428	6	28.1459	17.1879	29.8667	23.6766	11.3283	14.5321	17.3849	13.0868	11.9162	15.5792	10.9042	12.1399	15.1118	21.5383	17.446	19.0479	9.21827	11.4185	13.7513	16.0318
BLOC1S6	26258	ENSG00000104164	15	61.5502	80.93	57.4416	58.2907	45.3994	70.0984	41.8679	110.884	34.7924	57.7663	55.7589	37.2132	49.0773	100.916	50.0911	38.2169	45.1757	41.1641	32.3351	81.1259
BLVRA	644	ENSG00000106605	7	37.6621	16.936	25.1386	25.5721	40.8289	67.3783	38.2049	37.9812	24.5912	41.6789	9.88041	16.8213	92.5854	102.928	136.716	129.23	42.989	61.3361	38.1316	117.861
BLVRB	645	ENSG00000090013	19	57.8169	25.5731	23.2888	20.3979	36.9718	21.8605	37.0092	68.01	60.9456	32.6025	77.9084	27.1363	243.615	81.7257	136.754	144.528	109.33	102.746	125.261	232.395
BLZF1	8548	ENSG00000117475	1	44.4699	41.0552	29.0546	19.9368	14.3074	8.95051	31.6002	49.7109	28.9139	25.9384	36.0536	15.8692	46.4203	47.7854	61.5096	50.4459	31.2995	21.9351	38.2605	67.9465
BMERB1	89927	ENSG00000166780	16	1.50063	7.06806	1.51589	6.63423	52.8	31.3684	12.251	19.8723	0.43355	0.38726	1.6507	0.0793459	2.48937	0.409729	3.11239	0.777819	14.703	5.74001	17.6744	27.9982
BMF	90427	ENSG00000104081	15	17.5683	17.0439	29.4246	5.91701	1.07403	23.8153	5.28568	6.37054	16.9148	80.4614	16.2848	8.17263	4.77927	31.0722	8.98076	16.0836	47.2647	25.3791	18.8825	37.5058
BMI1	648	ENSG00000168283	10	36.6983	90.2077	49.3749	120.962	31.4762	64.1758	86.0797	86.5943	36.9856	93.1523	103.161	11.1878	73.4763	119.971	424.82	208.291	49.656	85.7312	42.8488	247.525
BMP1	649	ENSG00000168487	8	68.4189	20.4484	70.9763	23.6937	148.279	283.056	60.0973	44.6024	82.655	85.8992	3.84106	9.99758	1.28458	7.62585	19.8009	1.7112	10.6584	15.703	7.09282	6.22911
BMP10	27302	ENSG00000163217	2	0.0366007	0.0143952	0	0.00853826	0.0156793	0.0415916	0.0474477	0.0432194	0.0191272	0.0161359	0.0317443	0	0	0.00611536	0.0190944	0	0.0177787	0.0410001	0.0135748	0.081962
BMP15	9210	ENSG00000130385	X	0	0	0.0180464	0	0	0	0	0	0	0	0	0	0.00797875	0	0	0	0	0	0.00678739	0
BMP2	650	ENSG00000125845	20	15.1161	80.0519	8.82467	0.0512295	7.33791	0.116456	0.882528	16.8037	7.20457	1.61359	0.0714247	0	0	0.0244614	0.0445537	0.077782	0.302238	3.44401	0.0542991	0.245886
BMP2K	55589	ENSG00000138756	4	17.2023	19.7646	20.1307	13.8918	9.65061	13.0597	18.4097	12.6114	8.05255	18.8628	6.02348	26.8983	7.71545	10.7141	7.62505	5.15089	6.69369	9.73752	10.8802	7.68803
BMP3	651	ENSG00000152785	4	1.76903	0.0215929	0	0.375683	0.0313586	0	0.104385	0	1.33253	0.242038	0.0317443	0	0.398937	0.0122307	0.00636482	0.164206	0.115562	0.0410001	14.111	1.11468
BMP4	652	ENSG00000125378	14	5.68531	88.3147	134.851	49.0694	2.89283	33.789	220.85	0.587783	4.87106	4.55838	0.84916	0.476075	0.0718087	17.3615	10.0119	6.67196	0.480026	1.804	0.420818	4.11449
BMP5	653	ENSG00000112175	6	0.817416	2.7279	5.78386	14.5833	0	25.687	0.0569373	0.302536	0.52281	2.48492	1.8253	3.41187	0.167554	0.0122307	1.01201	0	0.0266681	0.0410001	0.0203622	0.0327848
BMP6	654	ENSG00000153162	6	0.915018	0.611797	1.78659	0.691599	1.25434	1.08138	0.673758	1.87572	0.726833	12.7796	64.2028	12.5366	0.095745	0.0366922	0.0445537	0.0432122	0.0266681	0.451001	0.0475117	0.0983543
BMP7	655	ENSG00000101144	20	17.2755	11.4946	0.234603	0.153689	0.0783965	17.7263	0.132854	54.6725	0.191272	0.290445	6.29331	56.0975	122.913	4.22571	0.229133	0.077782	0.56003	9.12252	429.615	6.34385
BMP8A	353500	ENSG00000183682	1	1.52503	0.431857	1.11888	0.0768443	0.101915	0.64051	0.0474477	0.631003	0.0318787	0.411464	0.825352	0.555421	0.119681	1.73676	0.267322	0.241988	0.0888936	0.369001	0.0678739	0.295063
BMP8B	656	ENSG00000116985	1	18.1051	9.70958	22.2512	2.62125	0.603653	6.08069	4.47907	15.5676	4.11235	3.67897	23.3876	8.96609	1.30054	7.30786	1.7376	10.6907	3.81354	3.97701	1.01132	6.78645
BMPER	168667	ENSG00000164619	7	0.122002	0.446252	0.351904	0.862364	15.2168	1.16456	12.2036	3.18959	0.0446301	0.209766	0.0555525	1.0315	0	0.128423	3.95892	0.0691395	0.0266681	0.984002	0.12896	0.295063
BMPR1A	657	ENSG00000107779	10	38.4064	68.7804	107.638	58.7944	19.1444	36.8418	35.861	25.7328	24.4828	90.8126	48.3942	45.6239	36.9496	62.0709	51.6314	53.3498	31.6906	55.9856	22.2355	61.5042
BMPR1B	658	ENSG00000138696	4	1.04922	8.86027	45.2061	0.964823	0.548775	3.92624	0.939465	7.27814	1.16038	4.00976	4.43626	7.85525	2.85639	0.110076	9.65543	0.527189	2.64014	2.89051	2.70138	16.8022
BMPR2	659	ENSG00000204217	2	103.995	211.466	152.032	82.6503	89.4817	137.244	114.491	60.5158	36.5903	182.303	53.7113	25.9461	73.8433	133.67	91.8889	57.0401	67.168	79.7042	69.7676	108.501
BMS1	9790	ENSG00000165733	10	167.473	201.181	109.966	120.987	55.3714	69.5245	144.63	178.167	56.8588	156.832	92.4314	91.0891	71.5853	110.969	75.9259	99.0424	69.1415	135.608	106.236	62.5862
BMS1P1	399761	ENSG00000204177	10	0.451409	0.33109	1.50687	0.24761	0.360624	0.823513	0.113875	0.994046	0.0255029	1.49257	0.650758	1.9043	0.718087	0.905073	1.09475	0.553116	0.506694	0.799502	0.149323	3.03259
BMS1P17	101101776	ENSG00000228294	14	0.488009	0.0359881	0	0	0.0391982	0.0499099	0	0.129658	0.0892602	0.112951	0.357123	0	0	0	0.222769	0.0259273	0.0266681	0.307501	0.122173	0.0163924
BMS1P22	106480334	ENSG00000232775	22	0.219604	0.640588	0	0	0.376303	1.1812	0.0189791	0.302536	0.0892602	0.153291	0.841224	0	0	0	0.922898	0.0864244	0.0177787	0.328001	0.454755	0.606518
BMT2	154743	ENSG00000164603	7	10.0164	15.7772	17.5411	13.1062	15.0992	19.6645	8.67344	5.19497	7.93778	17.1928	14.0548	19.9158	8.39364	10.8853	25.4465	12.9464	6.20478	5.18651	6.52947	11.4091
BMX	660	ENSG00000102010	X	0.0732014	0.0143952	0.0812086	0	0	0.0332733	0.0379582	0.00864387	0.070133	0	0	0	0	0.00611536	0.00636482	0	0.0177787	0	0	0.0655696
BNC1	646	ENSG00000169594	15	0.0732014	3.41167	0.333858	0.0597678	0	2.67018	0.0474477	5.10853	46.8807	0.225902	0.111105	15.8692	0.031915	0.0733843	0.0445537	0.0259273	0.0177787	3.32101	0.135748	0.540949
BNC2	54796	ENSG00000173068	9	1.69583	13.5243	27.9899	24.1804	23.2524	27.126	0.0379582	33.3308	2.78619	4.71974	0.388868	0	0.031915	0.0366922	0.0254593	0.0950668	0.0711149	9.38902	0.0678739	0.295063
BNC2-AS1	111216284	ENSG00000234779	9	0.0122002	0.0719762	0.442136	0.606216	0.0548775	0.549009	0	0.00864387	0.0892602	0.0322717	0	0	0	0	0	0	0	0.0410001	0	0
BNIP1	662	ENSG00000113734	5	14.5671	11.1419	9.97062	8.64072	15.9537	16.4453	16.5023	23.373	9.03441	7.65646	11.92	13.1714	10.9947	22.6941	24.4536	12.7217	13.4763	11.767	11.4775	15.4088
BNIP2	663	ENSG00000140299	15	68.0285	85.4357	78.619	65.4201	36.4622	55.6163	50.9209	93.6477	46.1475	41.808	49.3703	44.9891	24.2953	71.6965	43.4462	39.2626	43.4779	70.4792	57.3195	92.8301
BNIP3	664	ENSG00000176171	10	20.2646	57.8904	21.1503	66.6923	191.013	47.065	207.745	103.398	38.0376	22.7273	41.6168	73.871	50.3299	34.723	30.4493	25.6421	12.1162	74.2102	30.5229	114.009
BNIP3L	665	ENSG00000104765	8	56.2919	35.7506	60.5546	144.049	463.652	99.903	151.415	28.1272	91.6065	71.498	40.4105	47.2902	150.272	86.3672	77.1798	22.6086	76.1374	45.8996	10.6901	79.0933
BNIPL	149428	ENSG00000163141	1	1.04922	8.03254	0.76697	0.332992	0.125434	0.623874	0.180301	0.250672	1.9956	3.40466	3.28553	1.9043	8.62503	21.2876	19.2854	2.41124	2.65792	1.681	0.705889	6.73727
BOC	91653	ENSG00000144857	3	9.28438	17.9077	2.93253	1.03313	52.1807	10.506	2.15413	5.0826	0.0892602	87.4644	99.0422	36.1817	0.526597	15.5208	23.0852	5.59166	0.8356	3.52601	0.794125	10.3108
BOD1	91272	ENSG00000145919	5	76.7273	59.4595	72.2486	61.5864	73.9827	120.091	69.9474	112.802	27.9384	43.0182	115.081	78.6318	21.1197	89.5289	60.103	36.0995	23.3968	38.4171	30.1903	65.8318
BOD1L1	259282	ENSG00000038219	4	103.177	132.602	111.797	76.8614	81.4618	69.0919	123.497	173.802	47.9391	164.578	89.3443	37.0545	99.4311	104.353	60.8731	69.0444	50.4827	112.053	30.5704	91.9121
BOD1L2	284257	ENSG00000228075	18	0	0.0287905	0	0	0	0	0	0.0172878	0	0.0242038	0.0158722	0	0.00797875	0.0366922	0	0.0172849	0	0.0410001	0	0.0327848
BOK	666	ENSG00000176720	2	33.1724	55.9471	12.1813	52.9884	38.8611	32.1004	33.9631	31.9996	16.5323	43.825	12.5707	26.9776	18.3192	40.4531	59.9438	13.076	12.7829	33.4561	16.0725	27.9982
BOLA1	51027	ENSG00000178096	1	11.9318	5.24706	10.124	8.35895	0.407662	7.9939	2.73299	14.9453	8.70287	17.0879	16.6578	32.6905	11.3857	18.4317	23.047	26.8607	14.5786	4.44851	13.1743	35.4895
BOLA2	552900	ENSG00000183336	16	3.13546	0.93569	0.830133	3.62022	0.948597	2.92805	1.30956	5.81733	1.39628	1.59745	5.54732	0	3.81384	2.12815	5.27007	4.8052	1.30674	3.03401	2.70138	2.29494
BOLA2B	654483	ENSG00000169627	16	0.244005	0.143952	0.0360927	0.221995	0.172472	0.324414	0.256218	0.449481	0.293284	0.363057	0.753927	0	0.159575	0.409729	0.67467	0.881529	0.257792	1.1685	0.699101	3.40962
BOLA3	388962	ENSG00000163170	2	17.7391	23.7881	16.0432	34.4092	14.8091	40.0776	24.2553	42.2599	25.318	5.37324	62.2823	34.2774	17.0266	21.4343	43.8409	30.9572	12.054	28.0851	23.2129	43.7349
BOLA3-AS1	100507171	ENSG00000225439	2	1.13462	8.52917	2.50845	15.958	6.5461	17.1524	1.00589	2.55859	3.72343	0.766453	2.80937	7.7759	0.303192	4.47644	7.40865	0.518546	0.480026	5.10451	0.644802	0.0491772
BOLL	66037	ENSG00000152430	2	0.0366007	0.0287905	0.00902318	0	0	0.0582282	0.0189791	0.146946	0	0.637366	0.103169	0.158692	0.0159575	0.00611536	0.305511	0.00864244	0.0177787	0.0410001	0	0.655696
BORA	79866	ENSG00000136122	13	14.7257	7.33437	24.6784	15.9324	6.80481	10.3979	16.2271	8.97234	23.3224	9.52822	16.2531	8.41067	10.4522	14.7258	13.4552	8.38317	14.1697	16.605	15.6721	35.9321
BORCS5	118426	ENSG00000165714	12	4.02608	5.23986	5.86507	10.4423	3.42593	2.02135	5.12435	23.4335	4.36738	7.96304	2.11099	0	6.63832	4.4581	7.39592	5.3756	5.6803	9.16352	3.95026	5.88487
BORCS6	54785	ENSG00000196544	17	10.4922	8.51478	8.37351	8.82002	6.61666	8.64273	7.11716	18.5497	9.39145	9.55242	4.3331	20.4712	9.67024	13.2826	9.30536	13.2402	8.28489	10.9265	6.7806	10.7534
BORCS7	119032	ENSG00000166275	10	14.1157	20.0526	19.6976	5.19126	1.79528	22.1683	17.252	10.4677	11.8461	9.31039	9.13442	5.55421	23.4575	14.2366	32.0468	4.64099	18.5432	22.0785	14.8305	34.5388
BORCS8	729991	ENSG00000254901	19	23.2781	15.1078	20.5458	20.4235	8.74121	35.2281	18.3338	30.7203	14.492	27.8747	25.5145	9.04543	29.1145	46.8681	50.9504	23.4383	33.6196	24.559	20.8305	23.3428
BPESC1	60467	ENSG00000232416	3	0	0	0	0	0	0	0	0	0	0.0484076	0	0	0	0.0244614	0.00636482	0	0.0177787	0.0205	0.00678739	0
BPGM	669	ENSG00000172331	7	48.4716	69.8169	28.2606	16.8033	61.4864	29.372	19.8426	21.0478	67.0344	45.7451	18.2768	15.2344	12.2474	45.2904	15.2183	27.6212	27.2726	12.7305	16.2219	26.8835
BPHL	670	ENSG00000137274	6	14.8111	29.9205	12.2174	12.056	7.80829	14.5986	10.0115	9.74165	14.0202	29.1655	13.5469	23.3277	12.2713	15.0193	16.1348	16.9737	9.17382	9.55302	3.43442	14.6384
BPI	671	ENSG00000101425	20	0.0122002	0.122359	0.0631623	0.102459	0.188151	1.48898	0.00948955	0	0.0191272	0.169426	0.0634886	1.19019	0	0.00611536	0.0318241	0	0	0.0205	0.0135748	3.36044
BPIFA1	51297	ENSG00000198183	20	0	0	0.0270696	0	0.00783965	0	0	0	0	0.0161359	0.00793607	0	0.12766	0.00611536	0.0127296	0.0345698	0.28446	0	0	0.0327848
BPIFA2	140683	ENSG00000131050	20	0.048801	0.00719762	0	0	0	0.0249549	0	0	0.0127515	0.0242038	0.0238082	0	0.0398937	0.17123	0.0190944	2.13468	40.2066	0.697002	0.251133	0.327848
BPIFA3	128861	ENSG00000131059	20	0	0	0.00902318	0.00853826	0	0.00831831	0	0	0.0127515	0	0	0	0	0.00611536	0	0.0345698	0	0.0205	0	0.0163924
BPIFA4P	317716	ENSG00000183566	20	0	0.00719762	0	0	0.00783965	0.0166366	0	0.00864387	0.00637573	0.00806793	0	0	0.183511	5.80348	1.67395	2.22111	7.71597	0.594501	1.30318	0.0491772
BPIFB1	92747	ENSG00000125999	20	0.963819	0.525426	0.0180464	0.0597678	0	0.116456	0.132854	0.15559	0.0382544	0.0484076	0	0.0793459	98.2343	1.06407	14.3208	0.302485	2573.06	32.8001	6.64485	32.0963
BPIFB2	80341	ENSG00000078898	20	0.0244005	0	0.00902318	0	0	0.0166366	0	0.0172878	0.0127515	0.354989	0	0	6.29523	0.856151	1.17749	0.751892	1.12006	1.8655	0.0475117	0
BPIFB3	359710	ENSG00000186190	20	0	0.00719762	0	0	0.00783965	0.0332733	0	0.00864387	0	0.0242038	0	0	0	0.0244614	0.00636482	0	0	0	0	0.0163924
BPIFB4	149954	ENSG00000186191	20	0.0122002	0.0143952	0.00902318	0	0.0156793	0.732012	0.0189791	0	0	0.718045	0.0158722	0	0.0159575	0.110076	0.0127296	0.362982	3.67131	0	0.00678739	0.0163924
BPIFB6	128859	ENSG00000167104	20	0	0	0.00902318	0	0	0	0	0	0	0.0887472	0	0	0.159575	0.0489229	0.0445537	0.0518546	0.0800043	0	0	0
BPIFC	254240	ENSG00000184459	22	0.048801	0.0791738	0	0.00853826	0.00783965	0.00831831	0	0.0605071	0.0191272	0.0484076	0.0238082	0	0	0.0183461	0.0190944	0.0345698	0	0	0.0678739	0
BPNT1	10380	ENSG00000162813	1	52.9612	40.7601	20.8165	31.7623	8.80392	65.0991	32.0747	51.1372	27.5814	81.0181	89.2649	101.007	56.5374	41.0463	96.3188	85.5601	68.3148	38.6631	57.3059	200.004
BPTF	2186	ENSG00000171634	17	88.7933	239.969	186.744	92.6145	64.9672	204.497	73.6389	57.5163	51.8028	137.364	114.533	237.244	261.376	159.843	193.961	207.998	83.9067	271.154	316.863	172.661
BRAF	673	ENSG00000157764	7	34.1607	31.6695	39.6659	32.915	32.0563	34.7206	30.2337	39.0444	14.2179	49.0288	33.8315	37.3719	30.5905	45.9875	62.2925	38.5366	33.6996	32.8411	27.1156	33.1946
BRAP	8315	ENSG00000089234	12	26.5599	33.181	26.4109	22.1141	13.0922	25.5954	28.6489	21.1343	27.6834	23.9779	34.8632	38.1654	36.2794	43.3701	38.0743	31.2079	36.3664	45.3666	29.9256	27.4081
BRAT1	221927	ENSG00000106009	7	71.2372	45.9784	59.0748	27.2968	22.4919	68.9505	51.1487	151.588	27.1224	82.2767	57.354	52.2096	62.4177	57.6006	34.8283	113.89	49.176	88.4782	78.2993	85.5683
BRCA1	672	ENSG00000012048	17	49.9966	18.721	104.272	32.8894	14.7072	69.8489	50.1902	37.6009	17.3484	30.3193	80.7178	55.7008	26.8565	84.6611	73.6091	52.8139	38.1265	54.7556	24.455	61.0125
BRCA2	675	ENSG00000139618	13	40.2364	49.498	55.6009	11.262	12.3631	17.3437	27.8328	23.5027	9.93339	36.5558	17.8482	31.659	16.1251	29.8552	16.504	15.5305	11.6006	21.2585	14.7015	45.1119
BRCC3	79184	ENSG00000185515	X	111.156	64.9513	43.7354	27.442	5.65239	51.2574	49.7916	62.9015	60.3845	32.4169	28.3873	33.2459	58.2448	71.2073	43.4908	60.9724	35.2019	94.7922	45.4891	69.5037
BRD1	23774	ENSG00000100425	22	50.5578	79.6128	65.1203	28.791	43.3297	36.8418	26.0108	61.2678	26.6697	74.0555	98.2486	41.6566	63.8619	58.6035	43.2935	23.0494	91.0271	58.5891	75.0482	52.2098
BRD2	6046	ENSG00000204256	6	293.489	435.218	290.835	206.771	238.043	265.396	325.491	190.58	187.925	325.67	442.349	0.39673	385.621	501.619	202.796	314.576	196.944	312.421	380.046	179.038
BRD3	8019	ENSG00000169925	9	39.0408	56.1486	87.5159	40.3945	16.9101	36.4592	34.8266	67.5173	17.0168	128.99	99.7406	13.8062	133.229	53.2159	65.2648	80.3833	61.79	65.2721	28.6021	49.1116
BRD3OS	266655	ENSG00000235106	9	14.8965	22.3918	31.527	43.9293	9.07831	26.2942	27.8139	41.1189	10.1948	13.9978	27.681	21.106	47.8645	42.3856	50.804	34.6648	24.3924	27.4701	13.1268	24.2279
BRD4	23476	ENSG00000141867	19	141.34	154.288	126.595	73.5059	104.832	107.522	101.272	169.93	34.3652	268.928	174.824	38.8002	86.2263	120.589	90.565	76.4337	100.574	98.8717	66.0142	54.3736
BRD7	29117	ENSG00000166164	16	149.294	123.497	118.727	66.0178	25.2829	32.4165	50.6552	50.5407	34.8625	70.0054	58.3936	72.3635	51.6305	0.183461	102.2	46.1247	70.306	61.3976	73.3581	70.0611
BRD8	10902	ENSG00000112983	5	105.398	104.999	149.938	89.5578	51.6476	135.688	117.367	67.1283	62.6862	86.8593	124.2	62.4452	83.9524	171.548	113.338	68.5691	53.4517	102.746	48.7946	91.2728
BRD9	65980	ENSG00000028310	5	60.196	80.2678	65.9775	90.0701	46.8968	47.3395	88.9645	68.4941	74.545	71.3366	61.1871	26.8189	45.1996	56.7995	35.4902	63.2799	42.7401	74.0257	37.5546	53.5539
BRDT	676	ENSG00000137948	1	0.048801	0.00719762	0.00902318	0.0170765	0.0391982	0.0166366	0.00948955	0	0.0510058	0.00806793	0.0158722	0	0.0797875	3.76095	8.42065	0.207419	0.391132	0	0.0203622	0.0491772
BRF1	2972	ENSG00000185024	14	27.0113	47.4755	54.3466	28.0226	14.5817	44.6777	34.3047	31.9132	16.5833	86.4478	39.4423	57.6051	40.3326	68.5715	60.9177	74.9127	67.2658	59.9421	36.2379	74.2411
BRF2	55290	ENSG00000104221	8	9.17458	24.767	8.24719	29.9949	10.7482	16.2789	5.71271	7.83135	6.97505	10.6093	6.31711	38.7208	33.798	22.7002	161.157	10.4314	8.93381	18.573	6.31906	23.605
BRI3	25798	ENSG00000164713	7	21.204	44.1502	29.6411	40.6763	53.4586	68.1187	70.0803	151.069	45.1912	60.8321	33.768	40.4664	4.67554	9.87631	24.1163	60.2897	13.6896	15.1495	83.0166	18.6709
BRI3BP	140707	ENSG00000184992	12	91.1114	58.3942	133.949	51.7077	7.29871	33.3814	57.9052	176.024	120.973	40.2347	97.3201	83.7099	170.394	35.1511	225.524	137.622	112.139	237.103	85.8944	143.188
BRICD5	283870	ENSG00000182685	16	4.73369	3.40447	9.55555	1.53689	2.25782	14.3824	1.14823	1.09777	2.4164	5.9622	10.5947	5.07814	4.47608	4.58652	13.0924	4.38172	5.42251	14.965	3.75343	10.2125
BRINP1	1620	ENSG00000078725	9	0	0.0287905	0	0	0.00783965	0.0166366	0	0.259316	0	3.63863	0.0952329	0	0.0159575	0.0366922	0.0127296	0.077782	1.24451	0.0410001	0.0135748	0.0163924
BRINP2	57795	ENSG00000198797	1	1.37863	3.90111	0	0	0.0627172	0	0	12.4213	0.00637573	0.669638	0.40474	0	0	1.33315	10.5592	0.164206	0.648923	23.0831	0.0271496	0.0327848
BRINP3	339479	ENSG00000162670	1	0.109802	5.427	0.0451159	0	0	0	0	0.0345755	0	0.266242	0.0714247	0	22.5958	0.26296	1.82034	17.6652	0.391132	3.03401	0.0950235	147.482
BRIP1	83990	ENSG00000136492	17	22.0702	85.3061	87.949	16.4703	15.2168	76.3372	60.6761	16.674	32.4588	50.1018	34.7203	43.7989	34.8113	19.3245	37.8643	43.3073	16.9965	83.1072	12.6721	61.6026
BRIX1	55299	ENSG00000113460	5	54.6937	43.3225	41.5518	108.291	34.2279	61.4141	73.8002	164.225	98.3775	38.0564	88.0031	67.9201	80.1465	69.4094	77.027	51.2324	28.0904	91.8812	51.3195	63.9631
BRK1	55845	ENSG00000254999	3	99.8468	317.544	101.357	215.719	128.703	422.379	181.345	211.282	122.58	162.383	243.137	141.394	192.774	213.591	388.496	135.989	179.254	115.19	115.128	184.168
BRMS1	25855	ENSG00000174744	11	100.066	70.8173	34.0445	40.5909	23.2759	46.8654	70.8964	92.04	54.7038	74.1442	52.3384	78.3937	60.2954	124.221	78.23	71.4989	49.0426	93.5622	54.3466	87.2403
BRMS1L	84312	ENSG00000100916	14	14.3719	37.6291	17.126	13.6014	5.92677	22.7506	18.144	11.626	11.4954	10.0607	11.3645	9.75955	8.60907	16.5849	18.2034	7.87326	12.4807	14.1655	16.0318	14.8679
BROX	148362	ENSG00000162819	1	72.7622	45.5249	39.711	39.3699	18.2977	74.3241	55.1532	49.7541	76.7574	50.5375	54.6081	125.843	38.9682	61.863	87.4589	96.6743	83.5689	44.0136	49.9552	274.359
BRPF1	7862	ENSG00000156983	3	34.1241	108.41	48.6801	36.0314	36.0781	68.9755	50.9873	111.022	19.8349	60.5821	86.0984	73.7917	42.8618	60.8723	46.164	33.1438	38.1087	40.8566	27.5161	30.3423
BRPF3	27154	ENSG00000096070	6	106.545	90.2005	77.7979	47.0885	45.6895	111.049	158.02	52.8832	55.5007	64.374	82.3606	28.3265	96.4232	177.859	87.0389	104.599	74.1106	129.765	56.2471	62.4222
BRS3	680	ENSG00000102239	X	0.048801	0.0287905	0	0.0256148	0	0.0166366	0	0	0.0127515	0.185562	0	0	0.0159575	0.0122307	0.00636482	0	0	0	0	0.0163924
BRSK1	84446	ENSG00000160469	19	1.95204	30.05	11.5587	5.20834	17.2237	30.1456	2.04974	20.5033	0.74596	10.8514	15.1262	7.7759	2.25799	3.4246	18.4452	14.4934	23.139	6.19101	0.834849	8.95025
BRSK2	9024	ENSG00000174672	11	0.048801	4.95196	1.87682	4.56797	1.29354	12.3028	0.19928	1.79793	0.274156	0.169426	29.673	34.9122	1.26064	22.4801	1.40026	0.172849	13.5296	7.23652	0.46833	0.590126
BRWD1	54014	ENSG00000185658	21	206.818	92.1295	102.512	63.2087	61.9881	128.934	45.2082	37.5663	57.8087	135.388	114.018	179.401	159.503	113.905	221.706	93.6235	156.159	82.6972	196.21	226.51
BRWD1-AS1	100874093	ENSG00000238141	21	0.0854017	0.0431857	0.0631623	0.034153	0.00783965	0.0499099	0	0.0345755	0	0.0322717	0.0317443	0.238038	0.06383	0.0550382	0.299146	0.155564	0.204455	0.0820002	0.278283	0.0163924
BRWD1-AS2	103091865	ENSG00000255568	21	0.817416	0.597402	0.839156	0.512296	0.0705568	0.823513	0.132854	0.069151	0.204023	0.548619	0.507909	1.82496	1.30851	0.709382	2.81961	2.35939	3.77798	0.471501	4.00456	1.32778
BRWD3	254065	ENSG00000165288	X	49.1426	32.4828	50.8547	47.0629	23.2524	40.5601	29.6738	35.1719	25.5348	93.1684	42.4818	22.4549	43.5799	36.3558	71.2287	71.0149	30.0905	22.6935	20.7287	113.829
BSCL2	26580	ENSG00000168000	11	101.982	63.0151	51.9284	74.4365	26.1766	42.0324	52.7903	75.7635	80.0282	78.0168	17.6498	3.01514	158.53	61.2392	158.261	174.404	42.0022	173.635	63.0616	37.8008
BSDC1	55108	ENSG00000160058	1	93.3562	184.777	58.4071	77.8006	64.5203	96.01	61.0083	86.577	59.5366	110.918	77.8291	82.4404	138.958	98.2677	158.312	108.506	46.8025	96.1042	64.0933	79.6506
BSG	682	ENSG00000172270	19	398.216	538.051	1104.51	1156.96	697.854	242.97	873.997	593.964	634.022	366.574	181.014	289.93	372.52	458.065	755.364	236.82	524.063	665.657	375.132	202.413
BSN	8927	ENSG00000164061	3	1.24442	1.36035	8.75249	3.73122	0.650691	8.63441	0.797122	1.92758	0.395295	3.95328	6.03935	1.9043	0.773938	8.97124	5.83017	1.46057	8.66713	1.9475	1.30997	4.5243
BSN-DT	100132677	ENSG00000226913	3	0.0732014	0.122359	0.297765	0.19638	0.0313586	0.632192	0	0.475413	0.0446301	0.104883	0.0872968	0.555421	0.031915	0.25073	0.330971	0.138279	0.426689	0	0.0542991	0.0491772
BSND	7809	ENSG00000162399	1	1.35423	0.0575809	0.00902318	0	0.00783965	0	0	0	0.0191272	0.0726113	0	0.0793459	0	0.0244614	0.133661	0.0259273	0	0.0205	0.0135748	0
BSPH1	100131137	ENSG00000188334	19	0	0	0	0	0	0.00831831	0	0	0	0	0	0	0	0.00611536	0	0	0	0	0	0
BSPRY	54836	ENSG00000119411	9	40.3828	58.6822	2.03924	0.179303	0.0156793	0.0665465	0.246728	0.509988	59.1731	18.298	273.271	55.2248	38.8485	62.8231	59.4537	44.8975	35.6108	48.8311	39.0546	53.1441
BST1	683	ENSG00000109743	4	0.390408	0.403066	0.180464	0.350069	23.8482	1.01483	1.23364	3.39704	21.4671	0.976219	0.269827	0.158692	0.558512	0.580959	0.0254593	0.0691395	2.089	0.553501	0.0407243	0.295063
BST2	684	ENSG00000130303	19	36.1127	1.58347	8.951	181.822	0.540936	100.552	112.366	44.3258	4.87743	187.442	0.309507	2.30103	19.2607	140.023	365.079	132.359	251.445	1.6605	7.79192	160.137
BSX	390259	ENSG00000188909	11	0	0	0	0.0170765	0.00783965	0	0	0	0.0127515	0	0	0	0	0	0.00636482	0	0	0	0	0.0491772
BTAF1	9044	ENSG00000095564	10	92.3558	102.861	155.28	52.2627	84.6996	55.4748	84.3621	43.5219	51.9303	64.6886	126.398	66.7299	104.641	99.0383	79.7066	51.8892	63.3901	78.9252	34.351	88.2894
BTBD1	53339	ENSG00000064726	15	49.5208	162.896	87.4797	78.2958	36.7758	82.9586	73.6673	149.963	75.9796	42.2679	174.832	70.1418	55.6119	72.6749	130.931	65.0603	75.0973	81.7337	74.2065	122.992
BTBD10	84280	ENSG00000148925	11	26.7795	36.5711	12.3166	47.0629	29.7201	25.088	66.9487	19.1375	25.471	49.0691	47.8942	36.8959	29.8565	40.3736	39.691	36.9205	46.1091	23.7596	34.6971	38.3582
BTBD11	121551	ENSG00000151136	12	0.0854017	2.27445	0.42409	0.0853826	0.0391982	0.124775	0.0189791	4.40838	14.0202	0.0726113	1.49198	0.0793459	1.03724	0.26296	5.21279	0.00864244	3.71575	5.39151	0.454755	0.917974
BTBD16	118663	ENSG00000138152	10	0.0976019	0.0287905	0.0270696	0.0939208	0.0235189	0.00831831	0.0379582	0	0.554689	0.0564755	0.0396804	0.0793459	0.0478725	0.0489229	0	0.0172849	0.97783	0.1025	0.0814487	0.0491772
BTBD17	388419	ENSG00000204347	17	0	0.0215929	0.00902318	0.00853826	0	0	0.0189791	0.0345755	0.0382544	0	0.00793607	0	0.0159575	0.0550382	0.0827426	0.0432122	0.0355574	0.0205	0.0135748	0.0491772
BTBD18	643376	ENSG00000233436	11	0.0122002	0.0647785	0.315811	0.0597678	0.180312	0.224595	0.132854	0.146946	0.108387	0.500211	0.119041	0	0.111702	0.0305768	0.311876	0.172849	0.0711149	0.164	0.12896	1.0819
BTBD19	149478	ENSG00000222009	1	0.51241	0.957283	1.6332	4.25205	4.45292	2.59531	0.787632	1.87572	0.975487	0.129087	0.499973	0.317384	0.095745	0.0489229	0.18458	1.27044	1.54675	1.681	0.62444	0.491772
BTBD2	55643	ENSG00000133243	19	55.9381	43.2937	121.984	108.794	86.7771	43.9041	47.4667	42.6229	34.8242	112.168	73.8848	42.2914	62.3379	63.7893	73.1445	106.691	90.2004	75.2147	68.7834	63.5041
BTBD3	22903	ENSG00000132640	20	40.0778	144.096	226.04	125.623	28.6382	28.4819	39.021	14.5822	26.8355	81.01	53.4336	66.6506	63.2156	40.606	38.7172	34.8377	45.1224	36.6131	53.5389	46.2921
BTBD6	90135	ENSG00000184887	14	37.1741	65.4263	40.0449	25.1366	21.8726	24.3227	50.1143	28.0062	39.4785	98.0172	45.9499	38.6415	27.024	64.089	45.8139	68.8975	50.0738	34.0916	32.7492	81.88
BTBD7	55727	ENSG00000011114	14	48.3983	61.8275	76.6158	54.4058	29.3673	79.3734	58.7308	31.1007	26.2935	89.909	49.4417	0	40.4283	74.5952	56.335	41.0689	52.9895	45.8791	34.4189	68.7825
BTBD9	114781	ENSG00000183826	6	20.7892	32.9795	18.1366	16.5557	16.7141	10.6474	39.3247	3.67365	11.8907	27.4632	15.4674	14.2029	32.0746	51.8216	19.6418	44.4221	16.5964	31.2421	19.3305	13.9991
BTBD9-AS1	101929425	ENSG00000226533	6	0.0366007	0.00719762	0.0180464	0	0.0235189	0	0.00948955	0	0.0127515	0	0	0	0.00797875	0.0244614	0.00636482	0	0	0	0	0
BTC	685	ENSG00000174808	4	4.06268	9.99029	1.27227	0.213456	0.0627172	0.166366	2.30596	1.00269	7.76564	3.04968	3.25379	1.42823	1.9149	3.12495	24.5555	1.69392	5.82253	11.7465	5.37561	4.7374
BTD	686	ENSG00000169814	3	8.80857	46.0575	9.29388	33.82	16.7925	18.8992	19.7288	9.27488	11.9864	8.10826	5.58699	13.5681	13.5878	8.959	19.1135	7.19051	7.60041	10.332	2.586	4.39316
BTF3	689	ENSG00000145741	5	290.683	188.952	378.658	747.772	151.446	295.458	522.513	302.415	261.909	305.702	485.712	293.977	274.908	305.682	947.925	256.534	346.063	415.823	316.734	572.783
BTF3L4	91408	ENSG00000134717	1	107.472	51.9596	94.1389	101.767	34.8002	81.2699	72.0162	68.6756	52.4531	137.558	103.502	80.2981	73.7954	78.0503	160.565	108.29	36.0286	55.1861	71.4441	93.3219
BTG1	694	ENSG00000133639	12	35.2709	37.7299	30.372	35.5448	35.8742	24.356	38.8597	6.71629	186.853	75.3464	182.927	48.5597	38.9522	32.864	36.9096	22.9543	23.1123	30.8116	39.7877	29.6866
BTG2	7832	ENSG00000159388	1	4.9167	8.88186	72.8893	6.57446	1.81096	13.2261	2.80891	4.10584	0.580191	44.0831	10.1264	13.0921	67.1092	7.85824	36.0567	7.06951	100.103	38.9091	4.67651	117.468
BTG3	10950	ENSG00000154640	21	52.888	61.4892	34.6039	0.0853826	27.2584	87.3756	30.86	65.6762	53.4222	39.5006	84.7176	38.9588	19.6596	1.66949	0.903804	9.12642	22.7834	27.6136	22.1608	40.981
BTG4	54766	ENSG00000137707	11	0.0366007	0.100767	0	0.273224	0.164633	0.0831831	0.284686	0.0345755	0.0127515	0.0322717	0	0	0	0	0	0.0172849	0	0.0205	0	0
BTK	695	ENSG00000010671	X	0.53681	0.093569	0.234603	0.162227	0.0235189	0.0499099	0.151833	0.224741	0.0765088	0.588959	0.269827	0.555421	0.0877662	0.42196	0.197309	0.0950668	0.0888936	0.0615001	0.0950235	0.704873
BTLA	151888	ENSG00000186265	3	0.0244005	0.0143952	0.288742	0.0170765	0.203831	0.0415916	0.0189791	0.11237	0.0318787	0.379192	0.0872968	0	0.0478725	0.0794997	0.0190944	0	0.0355574	0.0820002	0	0.0163924
BTN1A1	696	ENSG00000124557	6	0.048801	0.0647785	0.0541391	0.0939208	0.00783965	0.257868	0.0284686	0	0	0.0726113	0.0317443	0	0.031915	0.0428075	0.0254593	0.00864244	0.0266681	0.0205	0.00678739	0.0163924
BTN2A1	11120	ENSG00000112763	6	94.4176	82.4703	49.5643	40.514	111.205	76.0294	103.692	40.8509	49.1441	84.6245	42.7358	30.0721	13.2766	49.6751	33.4026	31.0436	23.2812	28.3106	34.222	35.4404
BTN2A2	10385	ENSG00000124508	6	19.5326	49.7859	23.0452	18.6475	14.1506	23.2247	29.8351	14.1846	20.2684	36.1201	13.5627	9.36282	6.95747	24.8528	15.6829	3.71625	4.91582	5.63751	3.88917	6.08158
BTN2A3P	54718	ENSG00000124549	6	8.13756	8.65873	19.9322	4.85827	6.76562	11.2963	12.1561	5.50615	3.5194	7.9227	3.04745	1.9043	1.64362	4.83113	3.94619	0.406195	0.684481	2.50101	1.38463	4.21284
BTN3A1	11119	ENSG00000026950	6	32.8308	17.5406	9.32095	25.0427	40.2096	35.4943	23.9991	24.2029	17.9668	52.2963	6.90438	7.45852	8.07449	21.6728	11.4439	12.9464	3.28906	11.6645	7.90731	8.86828
BTN3A2	11118	ENSG00000186470	6	67.7845	20.6212	4.8274	28.8849	39.9273	65.0409	31.6192	5.83462	24.6294	44.4623	6.80121	10.315	3.76597	9.1547	10.6356	5.72129	1.41341	11.234	7.06567	6.62253
BTN3A3	10384	ENSG00000111801	6	15.5797	6.90251	7.11929	14.1735	13.6959	28.3072	16.5498	18.9474	12.4837	37.056	0.912648	4.28468	0.773938	3.41849	3.5452	5.07311	0.648923	8.26152	2.30771	1.39335
BTNL10	100129094	ENSG00000215811	1	1.70803	0.115162	0.0360927	0.034153	0.00783965	0.0998198	0.0284686	0.00864387	0.0255029	0.403396	0.0396804	0	0.0877662	0.0366922	0.0636482	0.0691395	0.248902	0.574001	0.122173	0.557341
BTNL2	56244	ENSG00000204290	6	0.0366007	0.0287905	0	0.00853826	0.00783965	0.0166366	0.0189791	0	0.00637573	0.290445	0.0555525	0	0.031915	0.0794997	0.00636482	0	0.00888936	0.0205	0.0135748	0.0163924
BTNL3	10917	ENSG00000168903	5	0.0122002	0	0	0.00853826	0	0	0.00948955	1.37438	0	0.0403396	0.00793607	0	0	0.0305768	0.0127296	0	0.0177787	0	0.0746613	0
BTNL8	79908	ENSG00000113303	5	0	0.0215929	0	0.00853826	0.0156793	0	0	0.509988	0.00637573	0.0161359	0	0	0	0.0183461	0.0318241	0	0.0266681	0	0.0407243	0
BTNL9	153579	ENSG00000165810	5	0.195204	0.17994	0.775994	0.409836	0.0391982	16.1126	0.0379582	15.654	0.0382544	0.0806792	7.90433	3.01514	0.06383	0.189576	0.0636482	0.00864244	16.6409	0.410001	0.0678739	10.4092
BTRC	8945	ENSG00000166167	10	25.1569	13.222	40.5321	18.0926	14.7072	23.7987	28.8008	29.5275	13.6568	21.3155	12.666	24.1212	38.3937	20.621	16.1348	36.1686	35.0952	32.0826	11.5318	31.6045
BUB1	699	ENSG00000169679	2	131.36	126.109	128.977	115.463	77.4322	129.915	220.101	122.786	71.1468	88.1744	158.483	164.167	65.1943	72.3508	63.209	73.3138	63.3456	53.5666	56.2132	64.9958
BUB1B	701	ENSG00000156970	15	95.5279	133.228	201.93	54.8583	49.0056	119.517	108.001	137.187	84.4019	101.196	83.8684	79.5839	41.298	144.439	30.2074	61.4477	47.3359	83.5377	71.3015	93.7973
BUB3	9184	ENSG00000154473	10	189.799	113.37	197.833	119.271	130.977	198.591	294.015	145.234	121.49	102.818	279.58	167.578	182.873	198.07	183.3	181.016	197.984	215.148	108.585	195.561
BUD13	84811	ENSG00000137656	11	37.2351	48.1377	34.4956	19.9198	16.8709	22.5925	48.1215	20.0624	24.859	53.2483	23.8796	21.9788	12	20.9512	19.9155	19.6183	9.9472	25.9736	24.0749	17.1792
BUD23	114049	ENSG00000071462	7	85.1943	152.669	99.1828	114.174	60.624	91.5514	60.9608	175.289	92.3843	80.5259	78.3767	59.4301	71.0507	127.793	127.023	153.308	79.0264	98.0517	202.59	81.1095
BUD31	8896	ENSG00000106245	7	47.8249	38.5072	32.6549	44.5014	32.0328	51.9645	35.5573	65.1834	40.301	48.4882	27.0382	104.34	23.1783	38.3372	45.4002	77.8165	26.8281	40.7541	44.5864	37.8336
BVES	11149	ENSG00000112276	6	9.67479	27.6964	1.95803	2.59563	25.863	24.1481	0.0854059	13.2251	13.7142	3.27558	3.99185	6.66506	1.34043	0.0244614	0.0254593	0.0604971	0.0533362	1.394	0.217196	0.131139
BVES-AS1	154442	ENSG00000203808	6	0.219604	0.431857	0	0.034153	0.258708	0.79024	0.00948955	0.276604	0.554689	0.0322717	0.119041	0.317384	0.00797875	0	0	0	0	0	0.0135748	0.0163924
BYSL	705	ENSG00000112578	6	54.0226	28.8768	31.527	42.7938	25.2515	34.5044	101.13	36.7105	40.2181	84.4147	53.0765	35.785	28.0373	94.0909	27.3051	43.1603	14.4897	44.4441	31.0319	17.4907
BZW1	9689	ENSG00000082153	2	246.762	238.738	233.583	301.742	140.879	242.487	333.301	229.201	202.576	117.049	147.754	133.301	288.495	205.886	203.267	134.632	343.165	331.814	87.8492	338.29
BZW2	28969	ENSG00000136261	7	172.67	48.7926	161.262	156.54	84.2213	104.611	66.4553	64.224	87.4878	127.941	158.428	161.072	93.3354	160.693	130.103	215.37	184.25	146.903	294.736	199.332
C10orf105	414152	ENSG00000214688	10	0	0	0.00902318	0	0	0	0	0.0172878	0	0	0	0	0.0159575	0	0	0	0.00888936	0	0.00678739	0.311455
C10orf113	387638	ENSG00000204683	10	0	0.0215929	0	0	0	0	0	0	0.0127515	0	0.0317443	0	0.0159575	0.00611536	0	0.0172849	0.00888936	0	0	0
C10orf120	399814	ENSG00000183559	10	0	0	0	0.00853826	0	0.0166366	0.00948955	0	0	0	0	0	0	0	0	0	0	0	0	0
C10orf126	283080	ENSG00000232624	10	0	0.00719762	0.00902318	0	0	0	0	0	0	0	0	0	0	0	0	0	0	0	0	0.0163924
C10orf143	387723	ENSG00000237489	10	1.13462	0.568612	1.47078	0	0.164633	0.823513	0	0.285248	0.0828845	0.798724	1.54753	0.634767	0.646278	0.837804	1.50846	0.328413	3.04016	0.307501	0.101811	0.426202
C10orf25	220979	ENSG00000165511	10	0.634412	8.21968	1.34445	5.66087	1.08971	2.37072	0.768653	0.354399	0.79059	0.145223	0.301571	0.476075	0.19149	0.0305768	0.553739	0.120994	0.524472	0.369001	0.257921	0.0983543
C10orf53	282966	ENSG00000178645	10	0.0366007	0	0	0.0170765	0.00783965	0	0	0	0.00637573	0	0	0	0	0.0183461	0.0190944	0	0	0	0	0
C10orf55	414236	ENSG00000222047	10	0.610012	0.791738	0.0812086	1.30635	0.141114	0.0665465	1.66067	0.80388	0.918105	0.00806793	0.0872968	0.0793459	0.0239362	0.0122307	0.00636482	0.259273	0.0266681	0.123	0.257921	0.0491772
C10orf62	414157	ENSG00000203942	10	0.0366007	0	0.162417	0	0	0.0249549	0	0	0.00637573	0.00806793	0	0	0.06383	0.0122307	0	0.0172849	0.0177787	0.0410001	0.0135748	0
C10orf67	256815	ENSG00000179133	10	0	0.460647	0.0180464	2.19433	0.00783965	0.00831831	0.170812	0.812524	1.63856	0.19363	0.0396804	0	0	0.00611536	0.0190944	0.00864244	0.106672	0.0410001	0.0135748	0
C10orf71	118461	ENSG00000177354	10	0	0.0359881	0.0180464	0	0	0	0	0	0	0	0	0	0	0	0.0445537	0	0.00888936	0.0205	0.00678739	0
C10orf82	143379	ENSG00000165863	10	0	0	0	0	0	0.00831831	0	0.0432194	0	2.28322	0	0	0.247341	0.232384	11.5267	0	3.98244	0.0205	0.033937	0.213101
C10orf88	80007	ENSG00000119965	10	9.46739	9.55843	16.8102	10.485	10.6776	9.70747	15.0504	5.77411	8.47335	6.94648	16.1182	5.95094	11.3139	11.3379	10.1583	11.1747	11.3606	11.972	7.62903	21.6052
C10orf90	118611	ENSG00000154493	10	0.0854017	0.0791738	0	0.136612	0.807484	0	0.863549	5.05667	0.0510058	0.161358	0.0317443	0	0.031915	0	0.0127296	0	0	0.123	0.0135748	0.0655696
C10orf95	79946	ENSG00000120055	10	0.109802	0.251916	0.270695	0.110997	0.00783965	0.0998198	0.0379582	0.069151	0.261405	0.0564755	0.372995	0.39673	0.231384	0.287422	0.241863	0.138279	0.133341	0.2255	0.183259	0.360633
C10orf99	387695	ENSG00000188373	10	0	0.00719762	1.81366	0	0	0	0	0	0.00637573	0.0403396	0.103169	0	0	0	0	0	0.106672	0	0	0.0163924
C11orf1	64776	ENSG00000137720	11	7.61295	7.87419	5.24247	17.6913	2.17158	4.67489	6.79451	8.46235	7.63812	4.89723	7.35674	8.80739	7.508	5.50994	9.00621	13.3353	7.21816	8.09752	8.38243	27.2933
C11orf16	56673	ENSG00000176029	11	0.0244005	0.0575809	0.243626	0.0853826	0	0.0998198	0.142343	0.11237	0.114763	0.0726113	0.0555525	0	0.031915	0.0366922	0.0891074	0.077782	0.00888936	0	0.0407243	0.0327848
C11orf21	29125	ENSG00000110665	11	0.0854017	0	0.0631623	0.0170765	0.0156793	0.19964	0.113875	0.00864387	0.0318787	0.0968151	0	0	0.0398937	0.103961	0.0381889	0.0172849	0.0355574	0.0410001	0.0814487	0.0983543
C11orf24	53838	ENSG00000171067	11	39.968	43.1137	33.7106	36.8853	131.753	45.2516	85.2636	38.0503	29.2327	48.8755	22.8003	31.5003	37.4762	76.5093	37.2278	54.335	53.8518	35.3626	25.1541	44.6201
C11orf42	160298	ENSG00000180878	11	0.0854017	0.093569	0.144371	0.0512295	0.0156793	0.0332733	0.0379582	0.129658	0.0446301	0.161358	0.103169	0	0.031915	0.0733843	0.133661	0.0432122	0.151119	0.0205	0.122173	0.327848
C11orf44	283171	ENSG00000175728	11	0.0244005	0	0	0.00853826	0	0.732012	1.77455	0.0259316	0.159393	0.0322717	0	0	0.031915	0	0.0127296	0	0.0888936	0.164	0	0.0327848
C11orf45	219833	ENSG00000174370	11	3.74547	2.57675	1.97608	0.315916	0.650691	3.68501	2.41983	2.10046	1.26877	2.96093	9.76931	4.28468	0.143617	0.403614	0.420078	1.3655	1.39563	1.3735	4.61543	1.88512
C11orf49	79096	ENSG00000149179	11	20.2646	20.1605	28.802	36.7999	10.3091	17.8844	21.3705	28.9051	6.9878	18.0641	8.8884	23.6451	19.0772	10.5979	29.9019	13.5254	22.8279	18.983	14.654	14.6712
C11orf52	91894	ENSG00000149300	11	14.9575	6.59302	1.72343	1.86988	0.156793	1.10634	0.370092	0.0345755	8.62636	7.96304	20.8481	0.158692	17.7846	8.34135	24.059	18.7627	15.3608	15.0675	20.688	29.8178
C11orf53	341032	ENSG00000150750	11	4.31888	0	0.00902318	0	0	0.00831831	0	0	0.108387	0.580891	0.0158722	0	0.0159575	0	0.0254593	0	0	0	0.230771	0
C11orf54	28970	ENSG00000182919	11	26.5599	27.8332	36.9048	38.9259	11.3988	14.1994	18.8557	28.205	20.5362	35.4747	30.5539	6.7444	14.6171	10.4756	24.9183	37.0934	13.6185	25.5431	24.6722	33.129
C11orf58	10944	ENSG00000110696	11	138.814	352.266	248.318	228.194	85.7501	234.726	260.033	145.494	108.311	306.759	201.187	136.158	152.418	177.443	229.292	162.504	189.832	138.888	168.701	290.752
C11orf65	160140	ENSG00000166323	11	0.610012	0.48224	1.20911	1.28928	0.533096	0.881741	0.863549	0.916251	0.510058	0.23397	0.650758	0.158692	0.813832	0.317999	0.725589	1.19266	0.400021	0.328001	0.475117	0.934366
C11orf68	83638	ENSG00000175573	11	23.9491	36.6718	23.6678	95.9103	44.9369	35.5192	76.9697	55.0615	24.1895	26.9388	17.6657	19.4398	21.9735	46.7091	33.2116	20.6468	18.3565	37.2076	24.1835	18.3923
C11orf71	54494	ENSG00000180425	11	0.0122002	0	0	0	0	0	0	0.00864387	0	0.00806793	0	9.99758	0	0	0.0127296	0	0	0	0	0
C11orf72	100505621	ENSG00000184224	11	0.109802	0.093569	0.0902318	0.0597678	0	0.374324	0.0379582	0.0950826	0.0446301	0.0968151	0.0476164	0.0793459	0.031915	0.0978458	0.0381889	0.0345698	0.0177787	0.0205	0.0950235	0.0655696
C11orf74	119710	ENSG00000166352	11	17.1169	5.60694	7.39901	12.3976	4.23341	7.62789	3.74837	7.63254	6.36298	5.5588	5.61874	4.76075	4.44416	8.13343	10.642	3.71625	5.3514	3.87451	2.586	16.9825
C11orf80	79703	ENSG00000173715	11	24.0955	31.9646	12.3076	5.24249	3.68463	8.57618	11.1977	12.0582	25.063	25.3333	26.1652	18.0115	40.2368	51.8277	45.292	26.152	35.2019	25.6661	35.2333	91.5515
C11orf86	254439	ENSG00000173237	11	1.91544	0.748552	0	0.119536	0.0156793	0.657147	1.30007	0.311179	1.02012	0.371125	1.18247	1.19019	0.0398937	0.0183461	0.0127296	0.466692	0	0.0615001	0.807699	0.458987
C11orf87	399947	ENSG00000185742	11	0.0122002	0.00719762	0	0.0597678	12.0182	0.0915015	0.0284686	0.0345755	0	0.00806793	0.611078	0	0	0	0.0381889	0.0259273	0	0	0	0.0491772
C11orf88	399949	ENSG00000183644	11	0	0.00719762	0	0.426913	0.0391982	0.0332733	0.0379582	0	0.114763	0	0.00793607	0	0	0	0.0127296	0	0.00888936	0.0205	0	0.393417
C11orf91	100131378	ENSG00000205177	11	0.122002	0.0647785	0.0180464	0.034153	0.0235189	0.0665465	0.19928	0.0259316	0.0382544	0.0968151	0.0555525	0.158692	0.0159575	0.0183461	0.0190944	0.0518546	0	0.123	0.115386	0
C11orf94	143678	ENSG00000234776	11	0.0366007	0.0359881	0.0541391	0.0256148	0	0.0415916	0.0379582	0	0.0127515	0.0968151	0	0.793459	0	0.0733843	0.0954722	0.0691395	0.0266681	0.0205	0.0610865	0.131139
C11orf95	65998	ENSG00000188070	11	35.8199	55.7671	100.509	36.0912	18.7838	45.5927	24.6633	51.5175	13.5038	78.1782	49.7433	57.6845	29.1863	14.5546	38.3417	32.7462	14.9252	31.8366	22.955	18.3923
C11orf96	387763	ENSG00000187479	11	0.0610012	0.0863714	0.0360927	0.0853826	16.0948	14.6818	0.256218	0.777949	0.070133	0.0887472	0.0158722	0.39673	0	0	0.133661	0.0172849	0.0177787	0.123	0.0135748	0
C11orf97	643037	ENSG00000257057	11	0	0.0143952	0.0180464	0	0	0	0.00948955	0.0259316	0	0.0968151	0	0	0.00797875	0	0	0.0172849	0	0	0.0135748	0
C12orf10	60314	ENSG00000139637	12	20.5208	19.8078	23.3069	28.1079	18.4545	32.6161	24.2458	24.6264	16.2262	11.2225	24.4352	30.0721	22.6596	32.0934	24.3581	35.434	20.3744	46.0636	30.9369	16.1629
C12orf29	91298	ENSG00000133641	12	18.2028	17.8645	22.7835	21.8835	9.59573	25.0298	26.5992	18.5065	27.1797	21.4768	33.6966	27.3743	26.2182	29.8674	51.224	12.6612	15.1475	38.6221	22.3237	38.1779
C12orf4	57102	ENSG00000047621	12	14.3963	21.8736	26.7447	34.8617	7.5339	13.85	29.949	59.9539	20.2111	32.8687	36.5774	22.4549	31.54	18.1259	39.3027	13.3612	26.5259	28.4746	21.6993	75.5033
C12orf40	283461	ENSG00000180116	12	0.0244005	0	0.00902318	0	0.0313586	0	0	0.0172878	0	0.00806793	0.0158722	0	0.0239362	0	0.0381889	0	0	0	0.0135748	0.0163924
C12orf42	374470	ENSG00000179088	12	0.0244005	0.0143952	0.0270696	0.00853826	0.00783965	0.0249549	0.00948955	0.0259316	0.0382544	0	0.00793607	0.0793459	0.00797875	0.00611536	0.0509185	0.00864244	0.204455	0.307501	0.00678739	0.0327848
C12orf43	64897	ENSG00000157895	12	11.2486	21.2186	23.8663	14.1223	5.59751	16.3704	24.1794	24.4967	12.9937	9.4314	13.8723	24.2798	22.5878	11.766	23.8935	21.1221	16.5609	27.1011	10.4662	16.1629
C12orf45	121053	ENSG00000151131	12	9.56499	8.39962	8.59007	7.12091	2.50085	8.26009	9.11945	7.65847	8.87502	14.4658	27.189	19.9952	3.86969	11.0076	6.7658	11.1487	5.65364	14.022	13.663	15.163
C12orf49	79794	ENSG00000111412	12	27.9507	41.2783	29.2712	21.0639	9.71332	20.3383	29.1519	26.1736	30.0807	39.0568	33.5458	70.9352	41.0506	17.8874	43.4717	41.1812	31.255	47.8676	19.5341	41.8826
C12orf50	160419	ENSG00000165805	12	0.0122002	0	0.0451159	0.0768443	0	0.0915015	0	0.121014	0.0127515	0	0	0	0.00797875	0.0366922	0.0254593	0.0172849	0	0	0	0.0327848
C12orf54	121273	ENSG00000177627	12	0.0244005	0.0287905	0.0360927	0.0256148	0.00783965	0.00831831	0.0189791	0	0	0.0806792	0.0555525	0	0.00797875	0.0305768	0.0254593	0	0.0177787	0	0	0.0163924
C12orf56	115749	ENSG00000185306	12	0	0.359881	2.55356	2.52732	0.00783965	0.274504	0.0189791	0.397618	0.439925	0.0726113	0.0238082	0.238038	0	0.0489229	0.496456	0.0172849	0	0.0410001	2.38916	0.0327848
C12orf57	113246	ENSG00000111678	12	6.96634	8.24127	22.5128	14.6687	9.09399	21.3697	12.9437	20.0884	16.0605	28.5685	55.5684	73.0776	23.2501	17.8079	42.7397	21.0443	20.6767	23.001	18.0816	70.9135
C12orf60	144608	ENSG00000182993	12	2.46445	0.914097	4.30406	2.62125	0.682049	0.341051	0.816101	3.97618	2.76069	7.82589	0.365059	0.872805	2.2899	0.966227	6.49848	2.09147	3.24462	3.46451	0.481905	8.16341
C12orf65	91574	ENSG00000130921	12	15.0429	29.2871	27.5749	22.7886	12.2612	28.9727	33.7828	33.5555	24.3107	24.5507	21.4671	12.5366	13.5878	13.8635	29.2782	20.7418	17.7787	34.4401	8.396	14.2614
C12orf66	144577	ENSG00000174206	12	5.0265	4.49851	5.61242	11.4498	2.98691	6.53819	3.12206	7.67576	2.87545	5.80084	5.55525	8.01394	10.4282	10.8364	17.2996	12.0389	7.87598	9.10202	7.54758	28.1457
C12orf71	728858	ENSG00000214700	12	0.0732014	0.0431857	0.0812086	0.00853826	0	0.0499099	0.0189791	0.069151	0.00637573	0.0403396	0.0714247	0	0.103724	0.067269	0.267322	0.0518546	0.0444468	0.0820002	0.0271496	0.0327848
C12orf73	728568	ENSG00000204954	12	7.35674	8.18369	12.8219	9.28962	4.04526	12.8934	6.30106	7.08798	5.96768	5.7605	15.2214	10.1563	8.79258	12.7261	21.4622	12.0648	8.01821	17.917	9.63809	11.5402
C12orf74	338809	ENSG00000187510	12	0	0	0	0	0	0.0415916	0.113875	0.0259316	0.0255029	0.0322717	0.00793607	0	0	0.0122307	0.120931	0.0345698	0.0533362	0	1.74436	0.229493
C12orf75	387882	ENSG00000235162	12	12.0904	59.6538	135.826	71.3201	212.572	82.734	75.9923	28.715	68.7559	8.05179	8.42017	24.5972	8.42556	38.5023	95.5677	3.44833	5.46696	42.1276	9.94353	20.8347
C12orf76	400073	ENSG00000174456	12	4.83129	5.67892	11.3151	10.6899	3.0653	8.51795	4.44111	4.14906	3.06035	3.71931	5.8965	10.2356	11.7527	12.9095	28.5207	10.4919	5.56474	14.2885	4.76475	12.0484
C12orf77	196415	ENSG00000226397	12	0	0	0.0270696	0.00853826	0	0	0.00948955	0	0	0.00806793	0	0	0	0.0122307	0	0	0	0	0	0
C12orf80	283403	ENSG00000257137	12	0.0610012	0.0647785	0	0.14515	0.00783965	0.0915015	0.0569373	0.0777949	0.0573816	0.0726113	0.126977	0	0.0239362	0.0489229	0.0572833	0.371625	0.14223	0.123	0.0678739	0.0327848
C13orf42	647166	ENSG00000226792	13	0	0.0215929	0.00902318	0.00853826	0	0	0	0.0172878	0	0.00806793	0	0	0	0	0.00636482	0.0172849	0	0	0	0.0163924
C14orf119	55017	ENSG00000179933	14	37.1375	25.9762	40.0359	44.4929	35.4274	44.2534	62.4697	41.3523	39.7463	32.3766	35.5695	39.8316	48.2156	47.0088	59.7784	68.6123	46.3758	38.9911	54.367	52.3081
C14orf132	56967	ENSG00000227051	14	5.63651	2.69911	1.65124	0.0597678	30.1278	117.297	0.0854059	40.6521	26.6314	0.145223	7.33293	0.39673	27.3352	153.697	134.578	1.3655	40.3044	73.5542	5.15163	23.4575
C14orf178	283579	ENSG00000197734	14	0	0.0287905	0.0180464	0.0256148	0	0.0332733	0	0.0345755	0	0	0	0	0.00797875	0	0	0	0.0177787	0	0.0407243	0
C14orf180	400258	ENSG00000184601	14	0	0.0215929	0	0	0.00783965	0.0166366	0	0	0.00637573	0.0403396	0.0476164	0	0	0.0305768	0.0318241	0.00864244	0.0622255	0.0615001	0.0135748	0.0491772
C14orf28	122525	ENSG00000179476	14	1.95204	6.42747	3.51002	2.33948	5.04089	3.16928	2.13515	1.98809	1.09662	2.60594	2.73794	2.06299	3.18352	2.64184	8.1406	5.80772	4.40024	2.2755	2.33486	6.54056
C14orf39	317761	ENSG00000179008	14	0	0	0.17144	0.14515	0	0.0998198	0.0569373	1.78928	0.00637573	1.62165	0	0.0793459	0.398937	0.0611536	0.0636482	0.00864244	0.0711149	0.1845	0.00678739	0.360633
C14orf93	60686	ENSG00000100802	14	6.05132	7.88139	7.99454	6.26708	2.35973	4.7248	4.54549	7.46831	3.09861	6.45434	7.45197	7.61721	4.90693	10.3839	12.2523	12.6957	8.04487	7.85152	7.54079	9.22892
C15orf32	145858	ENSG00000183643	15	0	0	0.00902318	0	0	0	0	0	0.00637573	0.0161359	0	0	0	0	0	0	0.00888936	0	0	0
C15orf39	56905	ENSG00000167173	15	60.9524	34.4838	28.0711	7.94058	14.5817	32.4747	41.2795	25.266	42.2966	36.9269	66.6471	16.1866	22.0532	15.4719	8.15333	15.8762	60.8477	48.3801	53.2064	25.4082
C15orf40	123207	ENSG00000169609	15	5.0997	18.4187	15.7815	9.00786	2.74388	15.8381	9.40414	10.7011	9.8505	4.77621	14.4357	16.4246	8.05853	9.28312	15.2246	10.829	11.8762	14.6165	10.4526	15.3433
C15orf41	84529	ENSG00000186073	15	21.3992	13.9058	16.8463	6.93307	7.26735	19.8974	10.1538	16.3369	23.6795	6.25264	14.3484	7.37917	2.60107	10.5368	5.6265	14.865	12.0095	8.67152	7.47292	13.7204
C15orf48	84419	ENSG00000166920	15	0.561211	5.62134	0.0902318	0.708675	0.0940758	0.815195	12.289	8.54015	51.8921	3.53375	0.388868	0.714113	1.3883	0.177345	4.83726	0.259273	0.737817	0.1845	1.26924	0.655696
C15orf54	400360	ENSG00000175746	15	0.0610012	0.129557	0.00902318	0.00853826	0	0.0415916	0.275197	0.00864387	1.48554	0.0564755	0.26189	0.0793459	0.031915	0.0366922	0.120931	0.00864244	0.0355574	1.4965	0	0
C15orf56	644809	ENSG00000176753	15	0.341607	0.352683	0.568461	0	0.00783965	0.0332733	0.0854059	0.0605071	0.6567	0.242038	0.00793607	0.872805	0	1.1558	1.14567	0.267916	0.0711149	0.389501	1.46608	0.245886
C15orf61	145853	ENSG00000189227	15	4.00168	5.11751	3.24835	2.56148	3.49648	5.85609	2.93227	2.2647	2.6523	2.35583	16.2372	10.4737	2.75267	2.32384	3.3288	3.41376	3.20017	5.80151	4.6833	5.06525
C15orf62	643338	ENSG00000188277	15	4.57509	5.61414	3.67244	1.0929	0.89372	2.63691	1.02487	1.96216	1.46004	1.49257	12.3565	1.50757	2.64894	3.96887	2.1704	4.71013	4.64914	2.95201	10.5272	8.73714
C15orf65	145788	ENSG00000261652	15	1.24442	0.856516	0.974504	0.939208	0.501737	1.39748	0.351113	2.25605	0.643949	0.4276	0.499973	0.39673	1.06117	1.85295	3.12513	1.67663	0.70226	0.758502	0.943447	2.78671
C16orf46	123775	ENSG00000166455	16	7.73495	2.75669	3.97922	2.12603	0.493898	0.407597	1.06283	3.3884	2.33352	0.459872	0.531717	0.0793459	2.4415	1.37596	11.2021	1.46921	1.99122	4.71501	0.760188	1.42614
C16orf54	283897	ENSG00000185905	16	0.122002	0.0143952	0.0541391	0.0426913	0.00783965	0.0249549	0.0854059	0.0345755	0.0382544	0.0484076	0.0476164	0	0.183511	0.0611536	0.0891074	0.0345698	0.0266681	0.0410001	0.0610865	0.0983543
C16orf58	64755	ENSG00000140688	16	30.6958	40.5514	60.1576	48.6595	68.5891	32.5912	34.6084	67.5087	22.857	43.712	37.0456	57.9225	94.9231	43.7982	76.8615	109.941	56.6519	64.3291	67.935	53.1441
C16orf70	80262	ENSG00000125149	16	15.6651	28.2075	22.567	15.7702	9.07047	17.1856	13.5985	18.5065	13.542	25.1881	25.1494	44.037	26.3618	38.3617	32.346	23.9914	16.632	36.5516	12.516	19.1791
C16orf71	146562	ENSG00000166246	16	0	0.597402	0.550414	0.640369	0.321425	1.72189	0.19928	0.69151	0.293284	0.217834	0.317443	1.42823	2.20213	1.14357	3.85071	2.73101	0.195566	1.886	0.251133	1.77038
C16orf72	29035	ENSG00000182831	16	41.8712	63.5406	49.9884	36.373	33.3969	45.3348	37.0851	69.4622	27.0522	37.9434	31.903	41.8153	60.0959	73.8858	57.9898	35.0624	31.4772	81.0572	39.0954	61.7665
C16orf74	404550	ENSG00000154102	16	16.7875	3.54123	1.41664	6.88184	0.760446	2.71177	3.55858	11.2025	8.47972	18.6208	1.99989	3.25318	3.08778	6.54955	5.63923	7.23372	2.2579	10.209	5.09054	8.86828
C16orf78	123970	ENSG00000166152	16	0	0	0	0	0	0	0	0	0	0	0	0	0	0.00611536	0	0	0.00888936	0	0	0
C16orf86	388284	ENSG00000159761	16	0.183004	0.395869	1.0918	2.39071	0.909399	1.40579	0.142343	0.708798	1.103	0.338853	0.238082	1.58692	0.70213	1.0763	0.547374	2.59273	1.19118	0.984002	0.169685	2.88506
C16orf87	388272	ENSG00000155330	16	22.1678	18.3611	19.066	20.6199	10.4659	9.5827	8.41723	26.044	4.01671	21.3639	19.1894	7.14113	15.8937	17.6917	53.2672	13.0242	8.57824	15.2315	20.8509	23.3592
C16orf89	146556	ENSG00000153446	16	0.0854017	0.17994	0.0541391	0.0768443	0.0705568	0.0998198	0.0948955	0.146946	0	0.0322717	0.00793607	0	0.151596	0.0183461	1.02473	0.682753	0.0355574	4.77651	0.033937	0.229493
C16orf90	646174	ENSG00000215131	16	0	0.00719762	0.00902318	0.00853826	0	0.0166366	0.0284686	0.0259316	0.0191272	0.00806793	0.0158722	0	0.00797875	0.0244614	0.0381889	0.00864244	0	0.0205	0.0542991	0
C16orf91	283951	ENSG00000174109	16	14.9697	12.6534	10.3496	12.4829	5.11145	12.7852	9.18588	27.306	8.64549	8.82631	15.5388	16.5833	24.6064	17.0435	36.8714	12.7995	7.47595	30.2786	15.4209	21.097
C16orf92	146378	ENSG00000167194	16	0	0	0.00902318	0.00853826	0	0.00831831	0	0.00864387	0.00637573	0	0.0158722	0	0.00797875	0.0244614	0	0.0259273	0.0266681	0	0.00678739	0.0163924
C16orf95	100506581	ENSG00000260456	16	3.29406	3.40447	4.51159	0.495219	2.00695	7.14543	1.76506	3.50077	2.49291	2.17834	1.44436	0.952151	1.06915	1.32703	2.45682	0.74325	3.20906	1.763	0.583716	1.21304
C16orf96	342346	ENSG00000205832	16	0	0.143952	0.144371	0	0.0156793	0.598919	0.0474477	0.440837	0.0127515	0.0887472	0.198402	0.238038	0.0239362	0.085615	0.0445537	0.0345698	0.0444468	0.0820002	0.033937	0.0491772
C16orf97	388276	ENSG00000261190	16	0	0	0	0	0	0	0	0	0.00637573	0	0	0	0	0	0	0	0	0	0	0
C17orf102	400591	ENSG00000197322	17	0	0.0143952	0	0.00853826	0	0.00831831	0	0.0518632	0.00637573	0.129087	0	0	0	0.0489229	0.108202	0	0.0177787	0.0410001	0	0
C17orf107	100130311	ENSG00000205710	17	0.219604	1.89297	0.324835	1.51981	0.164633	1.55553	0.303665	3.45755	1.88722	1.40382	0.634886	1.66626	0.239362	2.9476	3.22696	0.397552	0.871158	0.451001	1.35748	0.393417
C17orf112	100506650	ENSG00000227011	17	0	0	0	0	0	0	0	0	0	0	0	0	0	0	0.00636482	0	0	0	0	0.0163924
C17orf113	110806298	ENSG00000267221	17	0.219604	1.77781	0.730878	0.307377	0.0470379	0.108138	0.0664268	0.0605071	0.0828845	0.597026	1.27771	2.14234	0.853726	2.16484	1.954	0.553116	0.84449	0.1845	1.09277	1.09829
C17orf49	124944	ENSG00000258315	17	6.91753	3.54842	13.0205	5.9597	5.63671	22.2265	9.5275	11.8767	9.46796	7.05943	4.57911	0.793459	3.97342	2.16484	4.21351	4.27801	2.90682	3.46451	3.86881	2.73753
C17orf53	78995	ENSG00000125319	17	11.1144	16.6265	18.4344	5.27664	5.18985	15.1726	11.5203	14.418	9.01528	8.81017	22.2369	12.5366	5.33778	11.9739	8.19152	10.0339	6.24033	11.5005	5.51815	6.95037
C17orf58	284018	ENSG00000186665	17	8.10096	22.3126	18.8224	12.9269	5.69942	21.2866	6.93686	5.83462	10.8005	7.76941	7.02342	26.2635	75.7502	20.2724	73.5136	16.8441	7.47595	31.7751	66.4621	21.5888
C17orf64	124773	ENSG00000141371	17	0	0.0359881	0	0	0	0	0.0284686	0	0.0191272	0.0161359	0.0158722	0	0.00797875	0	0	0.0172849	0.0177787	0	0	0.0163924
C17orf67	339210	ENSG00000214226	17	1.69583	2.36082	3.04984	1.39174	0.901559	7.16207	2.268	0.968114	0.777839	0.919743	3.49187	6.58571	2.97607	2.77026	4.52538	6.36948	1.38674	1.3325	0.590503	8.34373
C17orf75	64149	ENSG00000108666	17	20.3744	22.0391	27.9719	18.9549	9.30566	25.0049	20.2697	21.8604	9.5891	14.5061	38.363	19.3604	10.9309	21.0246	9.15897	20.6122	17.6454	21.4226	9.40053	32.834
C17orf77	146723	ENSG00000182352	17	0.0244005	0	0	0	0.0156793	0.00831831	0	0.129658	0.0127515	0.00806793	0.0238082	0	0.00797875	0.00611536	0.0318241	0.0518546	0	0	0.00678739	0.196709
C17orf80	55028	ENSG00000141219	17	35.6735	77.2448	41.7683	47.1312	9.48597	75.2142	22.4238	18.0052	18.1836	22.1707	30.411	89.1848	36.1118	43.046	66.6142	39.5737	20.4722	42.6811	29.2333	50.1607
C17orf82	388407	ENSG00000187013	17	0	0.237521	0.0451159	0.0170765	0.0313586	1.67198	0.265707	0.0432194	0.0382544	0.0322717	0.0793607	0.872805	4.98672	0.103961	0.910169	0.0345698	0.622255	1.886	0.0271496	0.0327848
C17orf97	400566	ENSG00000187624	17	2.79386	0.503833	5.5673	3.22746	0.548775	2.77832	1.02487	1.59047	3.08585	0.822928	0.0793607	0	0.582449	2.67853	2.53956	3.50019	5.11138	1.435	2.67423	0.803227
C17orf99	100141515	ENSG00000187997	17	0.0366007	0.158348	0.279719	0.00853826	0.00783965	0.0748648	0.0189791	0.0345755	0.0382544	0.0161359	0.103169	0.0793459	0.0159575	0.0305768	1.5021	0.648183	0.00888936	0.123	0.0610865	0.081962
C18orf21	83608	ENSG00000141428	18	12.9688	18.0228	14.8341	12.2012	6.00517	10.9968	12.3174	17.4261	8.18006	18.0883	23.959	14.5203	12.0958	14.897	26.153	9.55854	5.66252	12.0335	6.15616	21.6216
C18orf25	147339	ENSG00000152242	18	71.3836	72.6095	41.4976	47.1739	38.5476	20.9122	58.3797	29.9942	26.0385	77.4521	57.6635	43.8783	29.2341	49.6506	63.9919	27.0595	23.4679	39.5241	22.0658	79.7818
C18orf32	497661	ENSG00000177576	18	20.5696	29.1863	45.1971	37.2866	27.4466	28.7065	23.6574	24.7215	27.677	48.5931	74.5435	3.09449	30.6863	61.8875	191.804	56.6598	28.1348	49.6716	22.0862	191.496
C18orf54	162681	ENSG00000166845	18	5.75851	10.5373	23.4061	16.8033	14.6758	10.5227	12.0043	8.24625	4.02309	11.997	11.2772	3.49122	5.51331	13.57	15.0973	5.00397	4.21356	7.89252	3.40727	8.14702
C18orf63	644041	ENSG00000206043	18	0.0366007	0	0.79404	0	0	0.00831831	0.0189791	0	0	0	0.0158722	0	0	0.00611536	0.00636482	0.00864244	0	0	0.00678739	0.934366
C19orf12	83636	ENSG00000131943	19	18.8982	19.16	22.5489	46.0895	16.2359	108.779	21.1712	18.9128	10.5199	36.4105	109.018	86.3283	3.92554	20.0767	25.0265	10.224	16.4542	14.432	19.8803	19.2283
C19orf18	147685	ENSG00000177025	19	0.658813	0.431857	0.162417	0.956285	0	0.216276	0.370092	0.0172878	0.363417	0.726113	0.277763	0.158692	0.279256	0.220153	0.458267	0.0259273	0.56003	0.287001	0.0203622	0.508164
C19orf24	55009	ENSG00000228300	19	20.1182	17.4398	18.1366	22.0116	13.8762	15.156	23.5625	17.4693	24.1449	14.2802	19.1021	21.344	19.9947	21.9725	36.725	26.9817	13.3429	23.8825	22.0183	28.7523
C19orf25	148223	ENSG00000119559	19	15.0917	16.4537	26.2214	25	11.2656	13.5921	18.3718	14.2192	11.3488	11.876	18.9831	25.232	27.1118	44.1101	35.3947	32.919	30.6061	25.2971	24.8147	28.1621
C19orf33	64073	ENSG00000167644	19	10.4068	0.885307	15.6372	91.0691	0.0548775	0.166366	130.576	0.224741	3.79994	0.726113	0.460292	0.158692	0.973407	52.3353	1.23477	3.11992	103.312	11.9925	55.5073	10.9337
C19orf38	255809	ENSG00000214212	19	0.768615	0.0647785	0.153394	0.53791	0.172472	0.89006	0.104385	0.656934	0.070133	0.395328	1.02375	1.50757	0.789896	0.281307	0.579198	0.302485	0.115562	0.123	0.101811	0.262278
C19orf44	84167	ENSG00000105072	19	7.83255	4.49851	9.79015	9.62262	4.27261	7.43657	4.4506	15.4812	1.9701	5.59914	6.76947	10.3943	6.68619	10.3533	8.58614	6.56825	4.58691	6.37551	6.27834	7.17987
C19orf47	126526	ENSG00000160392	19	28.2801	29.7405	16.7019	11.723	11.0382	9.77402	26.7985	14.3575	13.931	28.7863	83.9398	12.1399	27.7182	46.4278	27.3369	30.4473	14.8986	19.926	21.007	17.2448
C19orf48	84798	ENSG00000167747	19	60.1106	76.8058	134.084	81.5574	21.7864	45.4263	108.058	52.8141	62.6415	80.0822	95.2011	108.942	73.0614	122.338	105.497	100.961	65.4257	121.237	121.175	128.992
C19orf53	28974	ENSG00000104979	19	90.9284	63.6341	56.449	73.7022	45.1877	132.095	85.1402	120.746	50.4065	70.2716	77.9798	98.627	90.2875	81.7196	133.82	112.879	60.3143	102.992	66.2449	83.2406
C19orf54	284325	ENSG00000188493	19	23.7783	6.72977	25.698	21.986	9.29782	11.0634	18.3528	9.33538	8.40959	16.4747	5.91237	1.50757	94.6918	17.441	9.67452	17.0948	11.5828	14.6985	11.0363	21.2445
C19orf57	79173	ENSG00000132016	19	6.20992	2.65592	4.89959	2.53586	0.752606	15.5137	1.19568	1.75471	2.34627	3.18683	12.9993	15.7105	6.79789	7.92551	8.27426	22.4531	2.16011	1.476	2.06337	4.29481
C19orf67	646457	ENSG00000188032	19	0.0122002	0.0287905	0.0902318	0.0170765	0.0627172	0.0582282	0.00948955	0.0432194	0.0382544	0.0968151	0.0238082	0.158692	0.0558512	0.103961	0.190944	0.138279	0.0622255	0.0205	0.0135748	0.131139
C19orf71	100128569	ENSG00000183397	19	1.54943	1.39634	2.09338	3.91052	0.815323	3.23582	2.7235	0.898963	1.44729	1.51677	2.26178	0.317384	2.27394	2.59291	3.7807	1.31365	3.22684	2.87001	2.11767	3.45879
C19orf73	55150	ENSG00000221916	19	0.597812	0.791738	0.839156	0.9819	0.501737	0.332733	0.521925	0.371687	0.235902	0.161358	1.03963	1.34888	1.11702	0.532036	1.3748	1.75442	0.675592	0.738002	0.447968	0.885189
C19orf81	342918	ENSG00000235034	19	0.048801	0.0431857	0.0360927	0.110997	0	0.698738	0.0189791	0.80388	0	0.0242038	0	2.9358	0.0478725	0.00611536	0.0318241	0	1.16451	0.307501	0.0135748	2.55721
C19orf84	147646	ENSG00000262874	19	0	0	0.0270696	0	0	0.0166366	0	0.0259316	0.0191272	0	0	0	0	0	0.0190944	0.0432122	0.0177787	0	0.0610865	0
C1D	10438	ENSG00000197223	2	26.3891	23.1979	20.0405	34.2555	16.4005	37.9565	25.7262	28.6285	19.2547	9.90741	42.1405	15.4725	23.282	18.9821	19.8455	27.3274	21.7701	20.992	17.6676	50.7017
C1GALT1	56913	ENSG00000106392	7	62.2944	25.1916	46.5055	44.0574	57.692	20.4547	82.3028	76.0661	49.3418	153.718	33.0776	16.742	38.9841	23.9111	16.0011	55.2857	32.8551	21.7506	79.8604	61.078
C1GALT1C1	29071	ENSG00000171155	X	31.6352	18.8577	38.6824	82.5308	12.9354	12.4442	38.6035	35.1546	53.2692	32.7719	15.4595	24.7559	27.4628	25.6478	62.0442	11.313	28.7126	16.8715	25.7446	53.6359
C1GALT1C1L	728819	ENSG00000223658	2	1.28103	7.78782	0.884272	4.14105	0.431181	3.5436	0.654779	0.544564	0.337914	0.290445	1.41262	2.30103	0	0	0.00636482	0	0.382243	0.205	0.325795	0.0655696
C1orf100	200159	ENSG00000173728	1	0.109802	0.0647785	0.135348	0.034153	0.0391982	0.124775	0.189791	0.146946	0.0255029	0.0645434	0.166657	0	0.25532	0.0611536	0.203674	0.155564	0.195566	0.266501	0.101811	0.213101
C1orf105	92346	ENSG00000180999	1	0.048801	0.0359881	0.0360927	0.0170765	0	0.0249549	0.0759164	0	0.153018	0.371125	0.0714247	0.158692	0.0398937	0.00611536	0.0509185	0.146922	0.177787	0.205	0.142535	0.213101
C1orf109	54955	ENSG00000116922	1	86.5485	42.0413	36.8236	30.123	15.5774	30.9109	28.63	47.2733	12.6813	33.7239	36.7123	39.1969	22.0612	34.6863	45.7567	30.9054	14.3297	27.9826	26.0364	32.6373
C1orf112	55732	ENSG00000000460	1	33.2456	23.0828	20.8436	11.4156	5.61319	29.372	34.1718	33.9963	21.1738	16.2246	31.6094	67.3647	25.7793	22.425	22.4105	30.214	27.317	18.163	22.6902	28.4244
C1orf115	79762	ENSG00000162817	1	35.5027	11.6817	17.6854	24.7951	0.156793	4.38375	1.14823	13.9426	5.24723	139.398	4.62673	13.4095	45.1517	62.7864	50.613	162.098	72.9639	49.1591	16.9006	140.384
C1orf116	79098	ENSG00000182795	1	36.9545	36.5495	4.31308	0.614754	0.0705568	0.366006	1.29058	0.38033	55.6282	44.3252	26.9668	12.616	1.61171	72.1796	7.38319	14.8823	66.3502	2.132	34.2152	2.73753
C1orf122	127687	ENSG00000197982	1	62.9532	41.4583	19.9142	25.1366	20.8456	39.2791	26.0298	23.3039	15.8246	32.4734	18.4752	31.8971	26.5692	26.6813	44.4137	58.7254	15.5475	38.0481	23.5251	26.8343
C1orf127	148345	ENSG00000175262	1	0.0854017	0	0.00902318	0.0256148	0.00783965	0.0166366	0.00948955	0.15559	0.00637573	0.112951	0.0158722	0	0.542555	0.648228	0.267322	0.622256	0.0711149	0.430501	0.726251	0.196709
C1orf131	128061	ENSG00000143633	1	22.5338	15.4461	19.9864	10.8351	6.1306	46.0502	5.97841	21.9814	17.9477	19.8632	41.5533	44.3544	18.5985	26.6874	26.6622	29.6003	19.6544	23.3906	14.5114	68.2907
C1orf137	388667	ENSG00000203864	1	0	0	0	0	0	0	0	0.00864387	0	0	0.0317443	0	0.00797875	0	0	0.0259273	0	0	0	0
C1orf140	400804	ENSG00000234754	1	0	0	0	0.0170765	0.0235189	0.324414	0.455498	0.570496	0.0127515	0.0161359	0.00793607	0	0	0.00611536	0.0254593	0	0	0	0	0
C1orf141	400757	ENSG00000203963	1	0	0	0.0541391	0	0	0	0	0	0	0	0	0	0	0.00611536	0	0	0	0	0.00678739	0
C1orf143	440714	ENSG00000228208	1	1.26883	0.33109	0	0.0853826	0.00783965	0.0332733	0.246728	0	0.261405	0.209766	0.0714247	0.0793459	0	0.0122307	0	0.112352	0.0177787	0.0410001	0.0475117	0.0163924
C1orf146	388649	ENSG00000203910	1	0	0.0143952	0	0.0256148	0.00783965	0	0	0	0	0.0161359	0.0317443	0	0.0159575	0	0.0318241	0.00864244	0.0177787	0.0205	0.0271496	0.196709
C1orf158	93190	ENSG00000157330	1	0.195204	0.0215929	0	0	0	0	0.00948955	0	0.0127515	0	0	0	0	0.0122307	0.0636482	0	0	0.0410001	0	0.131139
C1orf159	54991	ENSG00000131591	1	39.0164	12.0848	37.1755	9.02494	12.6767	14.4988	16.9578	10.4072	20.6382	28.3023	41.5374	16.5039	18.6782	29.8307	18.4261	22.1074	13.0229	21.7506	28.317	24.2935
C1orf162	128346	ENSG00000143110	1	0.488009	0.3023	0.523345	0.358607	0.635011	1.13129	0.189791	0.57914	0.414422	0.137155	0.857096	0.238038	0.6383	1.85295	0.235498	0.604971	0.151119	0.861002	0.305433	0.901582
C1orf167	284498	ENSG00000215910	1	0.0122002	0.0143952	0.0902318	0.00853826	0.00783965	0.0499099	0.00948955	0	0.0191272	0.0403396	0.00793607	0	0.0478725	0.232384	0.0636482	0	0.00888936	0.1435	0.033937	0.0491772
C1orf174	339448	ENSG00000198912	1	24.2419	17.4326	44.9264	28.5946	27.7916	39.8614	31.2111	34.6879	22.8315	35.4424	50.529	20.9473	16.9868	31.4207	24.7782	16.8787	14.2052	28.4336	32.9324	17.4087
C1orf185	284546	ENSG00000204006	1	0	0.0143952	0	0.00853826	0.00783965	0.0166366	0.0948955	0	0	0	0.00793607	0	0	0	0.00636482	0	0	0.0205	0	0
[truncated: 20,947 more rows]
