# Supplementary material for: A DOCK1 Gene-Derived Circular RNA Is Highly Expressed in Luminal Mammary Tumours and Is Involved in the Epithelial Differentiation, Growth, and Motility of Breast Cancer Cells
Source: Cancers (Basel). 2021 Oct 23;13(21):5325. doi: 10.3390/cancers13215325 (PMC8582367; doi:10.3390/cancers13215325)
Supplement: Supplementary file 1 [file cancers-13-05325-s001.zip › Suppl.TableS2.xlsx]

## Sheet: Sheet1
position	strand	circRNA ID	genomic length	spliced length	samples	scores	repeats	annotation	best transcript	gene symbol	circRNA study
chr10:129152932-129183173	+	hsa_circ_0020479	30241	703	Sknshra	12	NA	ANNOTATED, CDS, coding, INTERNAL, OVCODE, OVEXON	NM_001380	DOCK1	Salzman2013
chr10:128908511-128926028	+	hsa_circ_0020474	17517	331	H1hesc, Ag04450, A549	NA, NA, NA	NA	ANNOTATED, CDS, coding, INTERNAL, OVCODE, OVEXON	NM_001380	DOCK1	Salzman2013
chr10:128822948-128860040	+	hsa_circ_0020448	37092	993	H1hesc	NA	NA	ANNOTATED, CDS, coding, INTERNAL, OVCODE, OVERLAPTX, OVEXON	NM_001380	DOCK1	Salzman2013
chr10:128841327-128926028	+	hsa_circ_0020459	84701	747	Nhek, Huvec, Hsmm, H1hesc	NA, NA, NA, NA	NA	ANNOTATED, CDS, coding, INTERNAL, OVCODE, OVERLAPTX, OVEXON	NM_001380	DOCK1	Salzman2013
chr10:129207300-129224275	+	hsa_circ_0020482	16975	792	H1hesc	NA	NA	ANNOTATED, CDS, coding, INTERNAL, OVCODE, OVEXON	NM_001380	DOCK1	Salzman2013
chr10:129152932-129224275	+	hsa_circ_0020480	71343	1690	Huvec	NA	NA	ANNOTATED, CDS, coding, INTERNAL, OVCODE, OVEXON	NM_001380	DOCK1	Salzman2013
chr10:128768965-128860040	+	hsa_circ_0020394	91075	2336	Nhek, Huvec, Hsmm, H1hesc, Ag04450, Mcf7, diencephalon, occipital_lobe, temporal_lobe	2, 3, 6, 3, 7, 41, 2, 3, 2	NA	ANNOTATED, CDS, coding, INTERNAL, OVCODE, OVERLAPTX, OVEXON	NM_001380	DOCK1	Rybak2015, Salzman2013
chr10:128795011-128798571	+	hsa_circ_0003970	3560	512	Hs68_RNase, Hs68_control, Ag04450, SY5Y_exp2_D4	6, 2, 1, 2	None	ANNOTATED, CDS, coding, INTERNAL, OVCODE, OVEXON	NM_001380	DOCK1	Jeck2013, Rybak2015, Salzman2013
chr10:128904494-129213502	+	hsa_circ_0020470	309008	2070	H1hesc	NA	NA	ANNOTATED, CDS, coding, INTERNAL, OVCODE, OVERLAPTX, OVEXON	NM_001380	DOCK1	Salzman2013
chr10:128776211-128788867	+	hsa_circ_0093069	12656	343	diencephalon	2	NA	ANNOTATED, CDS, coding, INTERNAL, OVCODE, OVEXON	ENST00000280333.6	DOCK1	Rybak2015
chr10:128768965-128841428	+	hsa_circ_0020392	72463	2092	Nhek, Huvec, Mcf7, cerebellum	1, 1, 1, 2	NA	ANNOTATED, CDS, coding, INTERNAL, OVCODE, OVERLAPTX, OVEXON	NM_001380	DOCK1	Rybak2015, Salzman2013
chr10:128859931-129231692	+	hsa_circ_0020466	371761	2724	Hepg2, Ag04450	NA, NA	NA	ANNOTATED, CDS, coding, INTERNAL, OVCODE, OVERLAPTX, OVEXON	NM_001380	DOCK1	Salzman2013
chr10:128768965-129172478	+	hsa_circ_0020405	403513	3566	Nhek, Huvec, Bj, Ag04450, A549, Mcf7	NA, NA, NA, NA, NA, NA	NA	ANNOTATED, CDS, coding, INTERNAL, OVCODE, OVERLAPTX, OVEXON	NM_001380	DOCK1	Salzman2013
chr10:128859931-128904565	+	hsa_circ_0020461	44634	180	A549	5	NA	ANNOTATED, CDS, coding, INTERNAL, OVCODE, OVERLAPTX, OVEXON	NM_001380	DOCK1	Salzman2013
chr10:128816973-128830584	+	hsa_circ_0020441	13611	711	Helas3	NA	NA	ANNOTATED, CDS, coding, INTERNAL, OVCODE, OVERLAPTX, OVEXON	NM_001380	DOCK1	Salzman2013
chr10:128768965-128807068	+	hsa_circ_0004102	38103	1012	Hs68_RNase, Hs68_control, diencephalon, cerebellum, frontal_cortex, temporal_lobe	5, 1, 3, 2, 2, 3	None	ANNOTATED, CDS, coding, INTERNAL, OVCODE, OVEXON	NM_001380	DOCK1	Jeck2013, Rybak2015
chr10:128768965-128776252	+	hsa_circ_0020380	7287	125	H1hesc	NA	NA	ANNOTATED, CDS, coding, INTERNAL, OVCODE, OVEXON	NM_001380	DOCK1	Salzman2013
chr10:128829913-129224275	+	hsa_circ_0020453	394362	3290	A549	NA	NA	ANNOTATED, CDS, coding, INTERNAL, OVCODE, OVERLAPTX, OVEXON	NM_001380	DOCK1	Salzman2013
chr10:128904494-128908618	+	hsa_circ_0006306	4124	178	Hs68_RNase, Hs68_control, Nhek, Helas3, H1hesc, Bj, Mcf7, diencephalon, occipital_lobe	19, 1, 25, 2, 1, 13, NA, 6, 6	None	ANNOTATED, CDS, coding, INTERNAL, OVCODE, OVEXON	NM_001380	DOCK1	Jeck2013, Rybak2015, Salzman2013
chr10:128797617-128926028	+	hsa_circ_0020431	128411	2017	Nhek	NA	NA	ANNOTATED, CDS, coding, INTERNAL, OVCODE, OVERLAPTX, OVEXON	NM_001380	DOCK1	Salzman2013
chr10:128806995-128836080	+	hsa_circ_0020434	29085	962	A549, diencephalon, occipital_lobe, frontal_cortex	NA, 5, 2, 5	NA	ANNOTATED, CDS, coding, INTERNAL, OVCODE, OVERLAPTX, OVEXON	NM_001380	DOCK1	Rybak2015, Salzman2013
chr10:128768965-128817099	+	hsa_circ_0020385	48134	1218	Nhek, Huvec, Ag04450, A549, Mcf7, Sy5y_exp1_D0	NA, NA, NA, NA, NA, 2	NA	ANNOTATED, CDS, coding, INTERNAL, OVCODE, OVERLAPTX, OVEXON	NM_001380	DOCK1	Rybak2015, Salzman2013
chr10:129021699-129055693	+	hsa_circ_0093076	33994	24769	occipital_lobe	6	NA	ALT_ACCEPTOR, CDS, coding, INTERNAL, intronic, OVCODE, OVEXON	ENST00000280333.6	DOCK1	Rybak2015
chr10:128810495-129142010	+	hsa_circ_0020439	331515	2166	Ag04450	NA	NA	ALT_ACCEPTOR, CDS, coding, INTERNAL, intronic, OVCODE, OVERLAPTX, OVEXON	NM_001380	DOCK1	Salzman2013
chr10:128795011-128926028	+	hsa_circ_0020428	131017	2311	H1hesc, Mcf7	NA, NA	NA	ANNOTATED, CDS, coding, INTERNAL, OVCODE, OVERLAPTX, OVEXON	NM_001380	DOCK1	Salzman2013
chr10:128904494-129046373	+	hsa_circ_0020468	141879	504	H1hesc	NA	NA	ANNOTATED, CDS, coding, INTERNAL, OVCODE, OVERLAPTX, OVEXON	NM_001380	DOCK1	Salzman2013
chr10:128768965-128830584	+	hsa_circ_0020389	61619	1803	Nhek, Mcf7	2, NA	NA	ANNOTATED, CDS, coding, INTERNAL, OVCODE, OVERLAPTX, OVEXON	NM_001380	DOCK1	Salzman2013
chr10:128768965-129213502	+	hsa_circ_0020411	444537	4406	H1hesc, A549, Mcf7	NA, NA, NA	NA	ANNOTATED, CDS, coding, INTERNAL, OVCODE, OVERLAPTX, OVEXON	NM_001380	DOCK1	Salzman2013
chr10:129216628-129218013	+	hsa_circ_0020484	1385	261	Bj	NA	NA	ANNOTATED, CDS, coding, INTERNAL, OVCODE, OVEXON	NM_001380	DOCK1	Salzman2013
chr10:128768965-129209188	+	hsa_circ_0020410	440223	4319	H1hesc	NA	NA	ANNOTATED, CDS, coding, INTERNAL, OVCODE, OVERLAPTX, OVEXON	NM_001380	DOCK1	Salzman2013
chr10:128768965-128836080	+	hsa_circ_0020390	67115	1901	Nhek, Huvec, Helas3, H1hesc, Bj, A549, Sknshra, Mcf7, cerebellum, occipital_lobe	10, 1, 2, 3, 2, NA, 3, NA, 2, 2	NA	ANNOTATED, CDS, coding, INTERNAL, OVCODE, OVERLAPTX, OVEXON	NM_001380	DOCK1	Rybak2015, Salzman2013
chr10:128859931-129183173	+	hsa_circ_0020464	323242	1591	Hepg2	NA	NA	ANNOTATED, CDS, coding, INTERNAL, OVCODE, OVERLAPTX, OVEXON	NM_001380	DOCK1	Salzman2013
chr10:128785784-129055693	+	hsa_circ_0020424	269909	2754	Ag04450	NA	NA	ANNOTATED, CDS, coding, INTERNAL, OVCODE, OVERLAPTX, OVEXON	NM_001380	DOCK1	Salzman2013
chr10:128806995-128926028	+	hsa_circ_0020435	119033	1799	Huvec, H1hesc, A549	NA, NA, NA	NA	ANNOTATED, CDS, coding, INTERNAL, OVCODE, OVERLAPTX, OVEXON	NM_001380	DOCK1	Salzman2013
chr10:128768965-129216805	+	hsa_circ_0020412	447840	4583	H1hesc, Mcf7	NA, NA	NA	ANNOTATED, CDS, coding, INTERNAL, OVCODE, OVERLAPTX, OVEXON	NM_001380	DOCK1	Salzman2013
chr10:128788722-128788838	+	hsa_circ_0093070	116	116	SY5Y_exp2_D8	2	NA	ALT_ACCEPTOR, ALT_DONOR, CDS, coding, INTERNAL, OVCODE, OVEXON	ENST00000280333.6	DOCK1	Rybak2015
chr10:128594022-128926028	+	hsa_circ_0020378	332006	2848	Huvec, H1hesc, A549	NA, NA, NA	NA	ANNOTATED, CDS, coding, OVCODE, OVERLAPTX, OVEXON, UTR5	NM_001380	DOCK1	Salzman2013
chr10:128829913-128841428	+	hsa_circ_0004769	11515	577	Hs68_RNase, Hs68_control, diencephalon, occipital_lobe	9, NA, 3, 2	None	ANNOTATED, CDS, coding, INTERNAL, OVCODE, OVEXON	NM_001380	DOCK1	Jeck2013, Rybak2015
chr10:128859931-128908618	+	hsa_circ_0020462	48687	287	Hepg2, H1hesc, A549, diencephalon, cerebellum, parietal_lobe	8, 8, 9, 2, 2, 2	NA	ANNOTATED, CDS, coding, INTERNAL, OVCODE, OVERLAPTX, OVEXON	NM_001380	DOCK1	Rybak2015, Salzman2013
chr10:128824615-128926028	+	hsa_circ_0020451	101413	1296	Huvec, H1hesc, Mcf7	NA, NA, NA	NA	ANNOTATED, CDS, coding, INTERNAL, OVCODE, OVERLAPTX, OVEXON	NM_001380	DOCK1	Salzman2013
chr10:128768965-128810638	+	hsa_circ_0020384	41673	1092	A549, Mcf7	NA, NA	NA	ANNOTATED, CDS, coding, INTERNAL, OVCODE, OVERLAPTX, OVEXON	NM_001380	DOCK1	Salzman2013
chr10:128850944-128926028	+	hsa_circ_0093073	75084	646	frontal_cortex	7	NA	ANNOTATED, CDS, coding, INTERNAL, OVCODE, OVERLAPTX, OVEXON	ENST00000280333.6	DOCK1	Rybak2015
chr10:128859931-128926028	+	hsa_circ_0002446	66097	511	Hs68_RNase, Hs68_control, Nhek, Hepg2, Helas3, H1hesc, Ag04450, Sknshra, diencephalon, occipital_lobe, frontal_cortex, parietal_lobe	42, 1, 7, 5, 3, 2, 2, 4, 12, 4, 8, 3	None	ANNOTATED, CDS, coding, INTERNAL, OVCODE, OVEXON	NM_001380	DOCK1	Jeck2013, Rybak2015, Salzman2013
chr10:128776211-128926028	+	hsa_circ_0020419	149817	2654	Nhek, Sknshra	NA, NA	NA	ANNOTATED, CDS, coding, INTERNAL, OVCODE, OVERLAPTX, OVEXON	NM_001380	DOCK1	Salzman2013
chr10:128840888-128860040	+	hsa_circ_0020457	19152	435	Helas3, H1hesc, Bj, Ag04450, A549, Sknshra, cerebellum, frontal_cortex, Sy5y_exp1_D2	5, NA, NA, 2, 4, NA, 2, 4, 2	NA	ANNOTATED, CDS, coding, INTERNAL, OVCODE, OVERLAPTX, OVEXON	NM_001380	DOCK1	Rybak2015, Salzman2013
chr10:128780181-128836080	+	hsa_circ_0020420	55899	1776	Ag04450	NA	NA	ANNOTATED, CDS, coding, INTERNAL, OVCODE, OVERLAPTX, OVEXON	NM_001380	DOCK1	Salzman2013
chr10:128785784-128926028	+	hsa_circ_0020423	140244	2557	Ag04450	NA	NA	ANNOTATED, CDS, coding, INTERNAL, OVCODE, OVERLAPTX, OVEXON	NM_001380	DOCK1	Salzman2013
chr10:128806995-128821588	+	hsa_circ_0003515	14593	404	Hs68_RNase, Hs68_control, Mcf7	10, NA, NA	None	ANNOTATED, CDS, coding, INTERNAL, OVCODE, OVEXON	NM_001380	DOCK1	Jeck2013, Salzman2013
chr10:128788718-128926028	+	hsa_circ_0020426	137310	2460	Hsmm, Helas3, H1hesc, Ag04450	NA, NA, NA, NA	NA	ANNOTATED, CDS, coding, INTERNAL, OVCODE, OVERLAPTX, OVEXON	NM_001380	DOCK1	Salzman2013
chr10:128816973-128824688	+	hsa_circ_0003465	7715	423	Hs68_RNase, Hs68_control, Helas3, H1hesc, Bj, A549, Sknshra	13, 1, NA, 2, 1, 3, 5	None	ANNOTATED, CDS, coding, INTERNAL, OVCODE, OVEXON	NM_001380	DOCK1	Jeck2013, Salzman2013
chr10:128806995-129160476	+	hsa_circ_0020437	353481	2384	Ag04450	NA	NA	ANNOTATED, CDS, coding, INTERNAL, OVCODE, OVERLAPTX, OVEXON	NM_001380	DOCK1	Salzman2013
chr10:128768965-129242543	+	hsa_circ_0020416	473578	5304	Ag04450	NA	NA	ANNOTATED, CDS, coding, INTERNAL, OVCODE, OVERLAPTX, OVEXON	NM_001380	DOCK1	Salzman2013
chr10:128821463-128836080	+	hsa_circ_0020445	14617	683	Ag04450	1	NA	ANNOTATED, CDS, coding, INTERNAL, OVCODE, OVERLAPTX, OVEXON	NM_001380	DOCK1	Salzman2013
chr10:128768965-129224275	+	hsa_circ_0020414	455310	4805	Nhek, Mcf7	NA, NA	NA	ANNOTATED, CDS, coding, INTERNAL, OVCODE, OVERLAPTX, OVEXON	NM_001380	DOCK1	Salzman2013
chr10:128816973-128860040	+	hsa_circ_0020442	43067	1244	H1hesc	NA	NA	ANNOTATED, CDS, coding, INTERNAL, OVCODE, OVERLAPTX, OVEXON	NM_001380	DOCK1	Salzman2013
chr10:128768965-128795147	+	hsa_circ_0020382	26182	563	Nhek, Mcf7	NA, NA	NA	ANNOTATED, CDS, coding, INTERNAL, OVCODE, OVEXON	NM_001380	DOCK1	Salzman2013
chr10:128821463-128926028	+	hsa_circ_0020446	104565	1520	A549	NA	NA	ANNOTATED, CDS, coding, INTERNAL, OVCODE, OVERLAPTX, OVEXON	NM_001380	DOCK1	Salzman2013
chr10:128768965-128926028	+	hsa_circ_0020397	157063	2738	Nhek, Hmec, Hepg2, Helas3, H1hesc, Ag04450, Sknshra, Mcf7	NA, NA, NA, NA, NA, NA, NA, NA	NA	ANNOTATED, CDS, coding, INTERNAL, OVCODE, OVERLAPTX, OVEXON	NM_001380	DOCK1	Salzman2013
chr10:128768965-129160476	+	hsa_circ_0020403	391511	3323	Nhek	NA	NA	ANNOTATED, CDS, coding, INTERNAL, OVCODE, OVERLAPTX, OVEXON	NM_001380	DOCK1	Salzman2013
chr10:128768965-128904565	+	hsa_circ_0020395	135600	2407	H1hesc	NA	NA	ANNOTATED, CDS, coding, INTERNAL, OVCODE, OVERLAPTX, OVEXON	NM_001380	DOCK1	Salzman2013
chr10:128776211-128798571	+	hsa_circ_0020418	22360	855	A549	4	NA	ANNOTATED, CDS, coding, INTERNAL, OVCODE, OVERLAPTX, OVEXON	NM_001380	DOCK1	Salzman2013
chr10:128835982-129055693	+	hsa_circ_0020456	219711	1132	Ag04450	NA	NA	ANNOTATED, CDS, coding, INTERNAL, OVCODE, OVERLAPTX, OVEXON	NM_001380	DOCK1	Salzman2013
chr10:128904494-129250780	+	hsa_circ_0020473	346286	4305	H1hesc	NA	NA	ANNOTATED, CDS, coding, OVCODE, OVERLAPTX, OVEXON, UTR3	NM_001380	DOCK1	Salzman2013
chr10:128810495-128926028	+	hsa_circ_0020438	115533	1789	Nhek, H1hesc	NA, NA	NA	ALT_ACCEPTOR, CDS, coding, INTERNAL, intronic, OVCODE, OVERLAPTX, OVEXON	NM_001380	DOCK1	Salzman2013
chr10:129207300-129242543	+	hsa_circ_0020483	35243	1291	Ag04450	2	NA	ANNOTATED, CDS, coding, INTERNAL, OVCODE, OVEXON	NM_001380	DOCK1	Salzman2013
chr10:128822948-128926028	+	hsa_circ_0020449	103080	1395	H1hesc, A549	NA, NA	NA	ANNOTATED, CDS, coding, INTERNAL, OVCODE, OVERLAPTX, OVEXON	NM_001380	DOCK1	Salzman2013
chr10:128798435-129224275	+	hsa_circ_0020432	425840	4002	Huvec	NA	NA	ANNOTATED, CDS, coding, INTERNAL, OVCODE, OVERLAPTX, OVEXON	NM_001380	DOCK1	Salzman2013
chr10:128768965-128821588	+	hsa_circ_0020386	52623	1343	Nhek, Mcf7	NA, NA	NA	ANNOTATED, CDS, coding, INTERNAL, OVCODE, OVERLAPTX, OVEXON	NM_001380	DOCK1	Salzman2013
chr10:128768965-128823047	+	hsa_circ_0020387	54082	1442	Nhek	NA	NA	ANNOTATED, CDS, coding, INTERNAL, OVCODE, OVERLAPTX, OVEXON	NM_001380	DOCK1	Salzman2013
chr10:129130988-129131141	-	hsa_circ_0093077	153	153	cerebellum	2	NA	ANTISENSE, coding, INTERNAL, intronic	ENST00000280333.6	DOCK1	Rybak2015
chr10:128768965-128785881	+	hsa_circ_0020381	16916	278	Nhek, Bj, Ag04450, Mcf7	NA, 2, NA, NA	NA	ANNOTATED, CDS, coding, INTERNAL, OVCODE, OVEXON	NM_001380	DOCK1	Salzman2013
chr10:128768965-129172130	+	hsa_circ_0020404	403165	3409	Nhek, Hsmm, Hepg2, H1hesc, Mcf7	NA, NA, NA, NA, NA	NA	ANNOTATED, CDS, coding, INTERNAL, OVCODE, OVERLAPTX, OVEXON	NM_001380	DOCK1	Salzman2013
chr10:128768965-129202693	+	hsa_circ_0020407	433728	4013	H1hesc, Mcf7	NA, NA	NA	ANNOTATED, CDS, coding, INTERNAL, OVCODE, OVERLAPTX, OVEXON	NM_001380	DOCK1	Salzman2013
chr10:128904494-129224275	+	hsa_circ_0020471	319781	2469	H1hesc	NA	NA	ANNOTATED, CDS, coding, INTERNAL, OVCODE, OVERLAPTX, OVEXON	NM_001380	DOCK1	Salzman2013
chr10:128797617-128908618	+	hsa_circ_0020430	111001	1793	Hepg2	NA	NA	ANNOTATED, CDS, coding, INTERNAL, OVCODE, OVERLAPTX, OVEXON	NM_001380	DOCK1	Salzman2013
chr10:129160327-129172478	+	hsa_circ_0020481	12151	392	Ag04450	NA	NA	ANNOTATED, CDS, coding, INTERNAL, OVCODE, OVEXON	NM_001380	DOCK1	Salzman2013
chr10:128768965-128851079	+	hsa_circ_0020393	82114	2227	Nhek, Mcf7	3, 11	NA	ANNOTATED, CDS, coding, INTERNAL, OVCODE, OVERLAPTX, OVEXON	NM_001380	DOCK1	Salzman2013
chr10:128840888-128926028	+	hsa_circ_0020458	85140	837	Nhek, H1hesc, Ag04450	NA, NA, NA	NA	ANNOTATED, CDS, coding, INTERNAL, OVCODE, OVERLAPTX, OVEXON	NM_001380	DOCK1	Salzman2013
chr10:128904494-129183173	+	hsa_circ_0020469	278679	1482	Huvec	NA	NA	ANNOTATED, CDS, coding, INTERNAL, OVCODE, OVERLAPTX, OVEXON	NM_001380	DOCK1	Salzman2013
chr10:128829913-128836080	+	hsa_circ_0002050	6167	386	Hs68_RNase, Hs68_control, Ag04450	26, 2, NA	None	ANNOTATED, CDS, coding, INTERNAL, OVCODE, OVEXON	NM_001380	DOCK1	Jeck2013, Salzman2013
chr10:128768965-129137348	+	hsa_circ_0020400	368383	3014	Nhek, H1hesc, Mcf7	NA, NA, NA	NA	ANNOTATED, CDS, coding, INTERNAL, OVCODE, OVERLAPTX, OVEXON	NM_001380	DOCK1	Salzman2013
chr10:128829913-128926028	+	hsa_circ_0020452	96115	1223	Nhek, H1hesc, Mcf7	NA, NA, NA	NA	ANNOTATED, CDS, coding, INTERNAL, OVCODE, OVERLAPTX, OVEXON	NM_001380	DOCK1	Salzman2013
chr10:128768965-129055693	+	hsa_circ_0020399	286728	2935	Nhek	NA	NA	ANNOTATED, CDS, coding, INTERNAL, OVCODE, OVERLAPTX, OVEXON	NM_001380	DOCK1	Salzman2013
chr10:128768965-128798571	+	hsa_circ_0002669	29606	939	Hs68_RNase, Hs68_control, Nhek, Huvec, Hepg2, Helas3, H1hesc, Bj, Ag04450, A549, Sknshra, Mcf7, diencephalon, cerebellum, Sy5y_exp1_D0, occipital_lobe, frontal_cortex, Sy5y_exp1_D2, parietal_lobe, temporal_lobe, SY5Y_exp2_D4, vena_cava, right_atrium, MSC_047, HUAEC	132, 12, 21, 4, 8, 9, 4, 9, 32, 3, 19, 14, 25, 33, 3, 45, 28, 5, 15, 26, 2, 2, 2, 2, 2	None	ANNOTATED, CDS, coding, INTERNAL, OVCODE, OVEXON	NM_001380	DOCK1	Jeck2013, Maass2017, Rybak2015, Salzman2013
chr10:128768965-128769049	+	hsa_circ_0020379	84	84	Nhek	NA	NA	ANNOTATED, CDS, coding, INTERNAL, OVCODE, OVEXON	NM_001380	DOCK1	Salzman2013
chr10:128850944-128860040	+	hsa_circ_0020460	9096	244	Nhek, Hepg2, H1hesc, Ag04450, diencephalon, cerebellum	8, NA, 2, 2, 3, 2	NA	ANNOTATED, CDS, coding, INTERNAL, OVCODE, OVERLAPTX, OVEXON	NM_001380	DOCK1	Rybak2015, Salzman2013
chr10:128768965-128780237	+	hsa_circ_0005196	11272	181	Hs68_RNase, Hs68_control, A549	5, 1, NA	None	ANNOTATED, CDS, coding, INTERNAL, OVCODE, OVEXON	NM_001380	DOCK1	Jeck2013, Salzman2013
chr10:128925932-129152991	+	hsa_circ_0020476	227059	532	Nhek, A549	NA, NA	NA	ANNOTATED, CDS, coding, INTERNAL, OVCODE, OVERLAPTX, OVEXON	NM_001380	DOCK1	Salzman2013
chr10:128768965-128788867	+	hsa_circ_0007142	19902	427	Hs68_RNase, Hs68_control, Nhek, Huvec, Hepg2, Helas3, H1hesc, Ag04450, Sknshra, SY5Y_exp2_D0, diencephalon, cerebellum, occipital_lobe, frontal_cortex, Sy5y_exp1_D2, parietal_lobe, temporal_lobe, right_atrium, muscle, platelets	89, 5, 27, NA, 1, 1, 4, 7, 4, 4, 31, 12, 17, 24, 2, 10, 8, 2, 2, 4	None	ANNOTATED, CDS, coding, INTERNAL, OVCODE, OVEXON	NM_001380	DOCK1	Jeck2013, Maass2017, Rybak2015, Salzman2013
chr10:128768965-129231692	+	hsa_circ_0020415	462727	4951	Hepg2, H1hesc, Bj, Ag04450	NA, NA, NA, NA	NA	ANNOTATED, CDS, coding, INTERNAL, OVCODE, OVERLAPTX, OVEXON	NM_001380	DOCK1	Salzman2013
chr10:128768965-129218013	+	hsa_circ_0020413	449048	4667	Nhek, Mcf7	NA, NA	NA	ANNOTATED, CDS, coding, INTERNAL, OVCODE, OVERLAPTX, OVEXON	NM_001380	DOCK1	Salzman2013
chr10:129046271-129183173	+	hsa_circ_0020478	136902	1080	Bj, Ag04450	NA, NA	NA	ANNOTATED, CDS, coding, INTERNAL, OVCODE, OVERLAPTX, OVEXON	NM_001380	DOCK1	Salzman2013
chr10:128768965-129207442	+	hsa_circ_0020408	438477	4155	Nhek	NA	NA	ANNOTATED, CDS, coding, INTERNAL, OVCODE, OVERLAPTX, OVEXON	NM_001380	DOCK1	Salzman2013
chr10:128923737-129055693	+	hsa_circ_0020475	131956	421	Sknshra	NA	NA	ANNOTATED, CDS, coding, INTERNAL, OVCODE, OVERLAPTX, OVEXON	NM_001380	DOCK1	Salzman2013
chr10:128810558-128926028	+	hsa_circ_0020440	115470	1726	Nhek, Hsmm	NA, NA	NA	ANNOTATED, CDS, coding, INTERNAL, OVCODE, OVERLAPTX, OVEXON	NM_001380	DOCK1	Salzman2013
chr10:128796355-128926028	+	hsa_circ_0020429	129673	2175	A549	NA	NA	ANNOTATED, CDS, coding, INTERNAL, OVCODE, OVERLAPTX, OVEXON	NM_001380	DOCK1	Salzman2013
chr10:128788718-128860040	+	hsa_circ_0020425	71322	2058	H1hesc	NA	NA	ANNOTATED, CDS, coding, INTERNAL, OVCODE, OVERLAPTX, OVEXON	NM_001380	DOCK1	Salzman2013
chr10:128768965-129245809	+	hsa_circ_0020417	476844	5456	Nhek, H1hesc, Mcf7	NA, NA, NA	NA	ANNOTATED, CDS, coding, INTERNAL, OVCODE, OVERLAPTX, OVEXON	NM_001380	DOCK1	Salzman2013
chr10:128830400-128926028	+	hsa_circ_0020454	95628	1119	Nhek, Helas3, Ag04450	NA, NA, NA	NA	ANNOTATED, CDS, coding, INTERNAL, OVCODE, OVERLAPTX, OVEXON	NM_001380	DOCK1	Salzman2013
chr10:128859931-129216805	+	hsa_circ_0020465	356874	2356	Hepg2	NA	NA	ANNOTATED, CDS, coding, INTERNAL, OVCODE, OVERLAPTX, OVEXON	NM_001380	DOCK1	Salzman2013
chr10:128923737-128926028	+	hsa_circ_0002456	2291	224	Hs68_RNase, Hs68_control, Huvec, Hsmm, Hepg2, Helas3, H1hesc, Bj, A549, Sknshra	35, 2, NA, 22, 5, 8, 3, 21, 6, 10	None	ANNOTATED, CDS, coding, INTERNAL, OVCODE, OVEXON	NM_001380	DOCK1	Jeck2013, Salzman2013
chr10:128768965-128908618	+	hsa_circ_0020396	139653	2514	Nhek, Hepg2, H1hesc, A549, Sknshra, Mcf7	NA, NA, NA, NA, NA, NA	NA	ANNOTATED, CDS, coding, INTERNAL, OVCODE, OVERLAPTX, OVEXON	NM_001380	DOCK1	Salzman2013
chr10:128904494-128926028	+	hsa_circ_0020467	21534	402	Huvec, Hsmm, Hepg2, Bj, Ag04450, Sknshra, Mcf7, diencephalon, cerebellum, occipital_lobe, frontal_cortex	NA, 5, 8, 2, 2, 1, 42, 6, 2, 3, 6	NA	ANNOTATED, CDS, coding, INTERNAL, OVCODE, OVEXON	NM_001380	DOCK1	Rybak2015, Salzman2013
chr10:128780181-128926028	+	hsa_circ_0020421	145847	2613	Huvec	NA	NA	ANNOTATED, CDS, coding, INTERNAL, OVCODE, OVERLAPTX, OVEXON	NM_001380	DOCK1	Salzman2013
chr10:128806995-128817099	+	hsa_circ_0003499	10104	279	Hs68_RNase, Hs68_control, cerebellum, frontal_cortex, platelets	29, NA, 5, 2, 2	None	ANNOTATED, CDS, coding, INTERNAL, OVCODE, OVEXON	NM_001380	DOCK1	Jeck2013, Maass2017, Rybak2015
chr10:128859931-129152991	+	hsa_circ_0020463	293060	947	Hepg2	NA	NA	ANNOTATED, CDS, coding, INTERNAL, OVCODE, OVERLAPTX, OVEXON	NM_001380	DOCK1	Salzman2013
chr10:128824615-128830584	+	hsa_circ_0020450	5969	361	Hepg2	NA	NA	ANNOTATED, CDS, coding, INTERNAL, OVCODE, OVERLAPTX, OVEXON	NM_001380	DOCK1	Salzman2013
chr10:128768965-129152991	+	hsa_circ_0020402	384026	3174	H1hesc	NA	NA	ANNOTATED, CDS, coding, INTERNAL, OVCODE, OVERLAPTX, OVEXON	NM_001380	DOCK1	Salzman2013
chr10:128904494-129242543	+	hsa_circ_0020472	338049	2968	Huvec, H1hesc	NA, NA	NA	ANNOTATED, CDS, coding, INTERNAL, OVCODE, OVERLAPTX, OVEXON	NM_001380	DOCK1	Salzman2013
chr10:128768965-129207655	+	hsa_circ_0020409	438690	4234	Mcf7	NA	NA	ANNOTATED, CDS, coding, INTERNAL, OVCODE, OVERLAPTX, OVEXON	NM_001380	DOCK1	Salzman2013
chr10:128768965-129178386	+	hsa_circ_0020406	409421	3607	Mcf7	NA	NA	ANNOTATED, CDS, coding, INTERNAL, OVCODE, OVERLAPTX, OVEXON	NM_001380	DOCK1	Salzman2013
chr10:128780181-129055693	+	hsa_circ_0020422	275512	2810	Ag04450	NA	NA	ANNOTATED, CDS, coding, INTERNAL, OVCODE, OVERLAPTX, OVEXON	NM_001380	DOCK1	Salzman2013
chr10:128768965-128840978	+	hsa_circ_0020391	72013	1991	Huvec, Sknshra, Mcf7	NA, NA, NA	NA	ANNOTATED, CDS, coding, INTERNAL, OVCODE, OVERLAPTX, OVEXON	NM_001380	DOCK1	Salzman2013
chr10:128806995-128824688	+	hsa_circ_0093072	17693	576	diencephalon	3	NA	ANNOTATED, CDS, coding, INTERNAL, OVCODE, OVERLAPTX, OVEXON	ENST00000280333.6	DOCK1	Rybak2015
chr10:128795011-128797699	+	hsa_circ_0020427	2688	376	Helas3, A549, diencephalon, cerebellum, frontal_cortex, parietal_lobe	1, 2, 8, 2, 9, 4	NA	ANNOTATED, CDS, coding, INTERNAL, OVCODE, OVEXON	NM_001380	DOCK1	Rybak2015, Salzman2013
chr10:128806995-128810638	+	hsa_circ_0020433	3643	153	Nhek, diencephalon, cerebellum, occipital_lobe, frontal_cortex, parietal_lobe	2, 6, 11, 8, 12, 3	NA	ANNOTATED, CDS, coding, INTERNAL, OVCODE, OVERLAPTX, OVEXON	NM_001380	DOCK1	Rybak2015, Salzman2013
chr10:128806995-129055693	+	hsa_circ_0020436	248698	1996	Nhek	NA	NA	ANNOTATED, CDS, coding, INTERNAL, OVCODE, OVERLAPTX, OVEXON	NM_001380	DOCK1	Salzman2013
chr10:128822948-128824688	+	hsa_circ_0020447	1740	172	Hepg2	NA	NA	ANNOTATED, CDS, coding, INTERNAL, OVCODE, OVERLAPTX, OVEXON	NM_001380	DOCK1	Salzman2013
chr10:128768965-128824688	+	hsa_circ_0020388	55723	1515	Nhek, Huvec, Hsmm, Hepg2, H1hesc, Mcf7	1, 4, NA, 1, NA, NA	NA	ANNOTATED, CDS, coding, INTERNAL, OVCODE, OVERLAPTX, OVEXON	NM_001380	DOCK1	Salzman2013
chr10:128816973-128926028	+	hsa_circ_0020444	109055	1646	Nhek, Helas3	NA, NA	NA	ANNOTATED, CDS, coding, INTERNAL, OVCODE, OVERLAPTX, OVEXON	NM_001380	DOCK1	Salzman2013
chr10:128816973-128908618	+	hsa_circ_0020443	91645	1422	H1hesc	NA	NA	ANNOTATED, CDS, coding, INTERNAL, OVCODE, OVERLAPTX, OVEXON	NM_001380	DOCK1	Salzman2013
chr10:128768965-129046373	+	hsa_circ_0020398	277408	2840	Nhek, H1hesc, Bj, Mcf7	NA, NA, NA, NA	NA	ANNOTATED, CDS, coding, INTERNAL, OVCODE, OVERLAPTX, OVEXON	NM_001380	DOCK1	Salzman2013
chr10:128768965-129142010	+	hsa_circ_0020401	373045	3115	Nhek, H1hesc	NA, NA	NA	ANNOTATED, CDS, coding, INTERNAL, OVCODE, OVERLAPTX, OVEXON	NM_001380	DOCK1	Salzman2013
chr10:128795011-128830584	+	hsa_circ_0093071	35573	1376	diencephalon	2	NA	ANNOTATED, CDS, coding, INTERNAL, OVCODE, OVERLAPTX, OVEXON	ENST00000280333.6	DOCK1	Rybak2015
chr10:128835982-128841428	+	hsa_circ_0020455	5446	289	A549	1	NA	ANNOTATED, CDS, coding, INTERNAL, OVCODE, OVEXON	NM_001380	DOCK1	Salzman2013
chr10:128768965-128797699	+	hsa_circ_0020383	28734	803	Nhek, Mcf7	NA, NA	NA	ANNOTATED, CDS, coding, INTERNAL, OVCODE, OVEXON	NM_001380	DOCK1	Salzman2013
