# Supplementary material for: A DOCK1 Gene-Derived Circular RNA Is Highly Expressed in Luminal Mammary Tumours and Is Involved in the Epithelial Differentiation, Growth, and Motility of Breast Cancer Cells
Source: Cancers (Basel). 2021 Oct 23;13(21):5325. doi: 10.3390/cancers13215325 (PMC8582367; doi:10.3390/cancers13215325)
Supplement: Supplementary file 1 [file cancers-13-05325-s001.zip › Suppl.TableS4.xlsx]

## Sheet: CAMA1_gene expression
				vehicle	vehicle	vehicle	vehicle	vehicle	vehicle	Dox	Dox	Dox	Dox	Dox	Dox
SYMBOL	ENTREZ	ENSEMBL_ID	Chromosome	circDOCK-sh1 (1)	circDOCK-sh2 (1)	circDOCK-sh3 (1)	circDOCK-sh1 (2)	circDOCK-sh2 (2)	circDOCK-sh3 (2)	circDOCK-sh1 (1)	circDOCK-sh2 (1)	circDOCK-sh3 (1)	circDOCK-sh1 (2)	circDOCK-sh2 (2)	circDOCK-sh3 (2)	log2FoldChange	pvalue	padj
A1BG	1	ENSG00000121410	19	0.560974	0.329315	0.415	0.363612	0.434199	0.274894	0.552873	0.512237	0.421226	0.424549	0.55054	0.288056	0.199107	0.620398	NA
A1BG-AS1	503538	ENSG00000268895	19	13.5195	13.7215	14.6633	13.0381	13.9487	12.8101	15.2347	14.3426	14.2375	14.6469	13.8247	13.9419	0.0655163	0.401089	0.952972
A2M-AS1	144571	ENSG00000245105	12	0.392682	0.329315	0.415	0.259723	0.2171	0.549788	0.307152	0.398407	0	0.283033	0.244684	0.403278	-0.355936	0.467742	NA
A2ML1	144568	ENSG00000166535	12	0.112195	0.109772	0.276666	0.207778	0.10855	0.219915	0.184291	0.113831	0.336981	0.141516	0.183513	0	-0.192644	0.775672	NA
A2MP1	3	ENSG00000256069	12	0.0560974	0	0.0691666	0.0519446	0	0	0.0614303	0	0	0.0707582	0	0	-0.303334	0.856602	NA
A3GALT2	127550	ENSG00000184389	1	0	0	0	0	0	0	0	0.0569152	0	0	0.122342	0	1.60128	0.533476	NA
A4GALT	53947	ENSG00000128274	22	0.392682	0.384201	0.622499	0.259723	0.2171	0.164936	0.245721	0.341492	0.421226	0.707582	0.367026	0.230445	0.204492	0.660281	NA
AAAS	8086	ENSG00000094914	12	27.0389	30.0226	27.1825	26.9073	27.4088	25.4002	29.2408	29.1406	27.464	25.8267	32.7877	26.1555	0.0462339	0.565511	0.972329
AACS	65985	ENSG00000081760	12	6.17071	5.37882	5.395	6.85668	4.83047	5.38792	6.45019	4.72396	6.57113	6.86354	6.36179	5.30023	0.0684816	0.601797	0.978793
AACSP1	729522	ENSG00000250420	5	0.0560974	0	0.138333	0	0	0.0549788	0	0.113831	0.0842453	0	0.122342	0	0.519126	0.702696	NA
AADAT	51166	ENSG00000109576	4	13.0707	12.4042	14.0408	12.9861	12.7546	15.0092	13.0847	13.2613	12.2156	12.8072	11.3166	13.5962	-0.0829972	0.32494	0.929465
AAGAB	79719	ENSG00000103591	15	78.5363	85.5671	83.4149	68.8265	78.3187	78.1798	74.945	88.7309	77.7584	71.8903	79.3389	82.1536	-0.00328427	0.961999	0.998849
AAK1	22848	ENSG00000115977	2	47.4023	25.1926	39.9783	47.3734	32.9449	43.7081	42.3869	28.6853	40.3535	46.2051	35.051	44.1302	-0.0148547	0.913662	0.997521
AAMDC	28971	ENSG00000087884	11	6.50729	8.06822	7.05499	5.45418	6.07879	6.59746	5.09872	7.05749	6.40264	6.86354	5.19954	6.91335	-0.0917272	0.469994	0.960197
AAMP	14	ENSG00000127837	2	86.7265	93.306	87.6341	83.1113	88.3053	79.6093	79.4294	86.5112	77.0002	86.7495	87.2911	71.7836	-0.099136	0.133885	0.841778
AANAT	15	ENSG00000129673	17	0	0	0	0	0	0	0	0	0	0.0707582	0	0	0.659719	0.832355	NA
AAR2	25980	ENSG00000131043	20	41.0633	38.0908	43.6441	40.5687	40.4348	37.0007	39.8683	38.6454	37.4049	46.0636	39.4554	36.9288	-0.0294343	0.655984	0.987539
AARD	441376	ENSG00000205002	8	1.29024	0.768402	1.8675	1.35056	1.19405	1.20953	1.72005	1.42288	0.926698	1.55668	1.28459	1.32506	0.109558	0.655797	0.987539
AARS1	16	ENSG00000090861	16	154.885	146.271	169.735	157.392	132.594	161.528	152.286	166.705	158.887	174.631	142.406	151.172	0.0232212	0.702019	0.988497
AARS2	57505	ENSG00000124608	6	54.5266	59.0572	63.0799	57.3468	56.7173	54.2641	63.3347	58.3381	57.5395	63.1163	63.5568	49.0271	0.0271962	0.696755	0.988497
AARSD1	80755	ENSG00000266967	17	0.897558	1.37215	1.38333	1.4025	1.13977	1.20953	0.921455	1.19522	1.09519	0.919856	1.16225	1.49789	-0.125858	0.613618	0.98281
AARSD1P1	117981788	ENSG00000234969	X	0	0.109772	0.2075	0.311667	0.0542749	0.219915	0.184291	0.113831	0.16849	0	0.183513	0.288056	0.110877	0.880822	NA
AASDH	132949	ENSG00000157426	4	24.1219	25.7415	27.3208	20.9856	24.9665	25.1253	23.3435	27.4332	23.2517	23.3502	25.4472	23.5054	-0.0265695	0.732732	0.988572
AASDHPPT	60496	ENSG00000149313	11	48.8047	39.8471	42.745	39.7376	42.6058	41.564	42.2641	37.3364	38.3316	41.1105	36.5191	36.1798	-0.15484	0.0181641	0.558518
AASS	10157	ENSG00000008311	7	1.34634	0.768402	1.245	1.66223	1.35687	1.64936	1.4129	1.08139	1.01094	1.20289	1.10108	1.15222	-0.208064	0.394559	0.952972
AATBC	284837	ENSG00000215458	21	0	0	0	0	0	0	0.0614303	0	0	0	0	0	0.659719	0.832355	NA
AATF	26574	ENSG00000275700	17	33.995	36.6638	33.2691	32.1017	34.1389	33.3171	30.6537	34.8321	28.6434	32.761	32.543	31.5709	-0.102378	0.124808	0.832871
AATK	9625	ENSG00000181409	17	0.897558	0.878174	1.38333	1.35056	1.24832	1.0446	1.65862	1.4798	1.43217	1.76895	1.65162	0.979391	0.386634	0.109872	0.819228
ABALON	103021294	ENSG00000281376	20	0.168292	0.274429	0.2075	0.0519446	0.325649	0	0.184291	0	0.0842453	0.141516	0.244684	0.172834	-0.325853	0.668864	NA
ABAT	18	ENSG00000183044	16	122.404	110.76	107.692	137.653	118.319	107.868	147.126	127.604	119.039	159.347	123.627	126.745	0.171818	0.0303163	0.626188
ABCA1	19	ENSG00000165029	9	62.0437	52.4709	58.0308	47.6332	47.8705	61.1364	54.6116	45.9875	49.789	44.6484	46.0007	54.5002	-0.164885	0.0449909	0.696963
ABCA10	10349	ENSG00000154263	17	0.112195	0.0548859	0.2075	0.467501	0.271375	0.274894	0.307152	0.170746	0.505472	0.212275	0.122342	0.288056	0.214017	0.707074	NA
ABCA11P	79963	ENSG00000251595	4	1.06585	0.65863	0.760833	0.779168	0.868399	0.714724	0.860025	0.682983	0.926698	1.27365	0.489369	0.633723	-0.0350191	0.90893	0.997279
ABCA12	26154	ENSG00000144452	2	7.79753	5.59836	7.12416	5.61001	5.80742	7.36716	9.76742	9.22027	7.58207	6.36824	6.54531	8.00796	0.261363	0.0354533	0.648368
ABCA13	154664	ENSG00000179869	7	0.168292	0	0.2075	0.415556	0.325649	0.274894	0.122861	0.113831	0.0842453	0.707582	0.0611711	0.288056	-0.0659254	0.916716	NA
ABCA17P	650655	ENSG00000238098	16	0.168292	0.329315	0.760833	0.727224	0.488474	0.274894	0.675734	0.341492	0.16849	0.77834	0.489369	0.403278	0.05775	0.895246	NA
ABCA2	20	ENSG00000107331	9	98.6753	89.0249	100.845	124.615	91.8874	97.4224	133.611	100.911	118.196	143.285	101.544	108.079	0.211322	0.0258917	0.607314
ABCA3	21	ENSG00000167972	16	126.163	113.12	116.477	139.731	112.892	117.27	151.672	123.506	128.053	156.729	132.497	121.675	0.149486	0.045361	0.699487
ABCA4	24	ENSG00000198691	1	0.280487	0.219544	0.484166	0.363612	0.10855	0.329873	0.307152	0.569152	0.336981	0.353791	0.305855	0.403278	0.368096	0.426729	NA
ABCA5	23461	ENSG00000154265	17	11.3317	8.61708	10.79	11.3239	9.33529	11.4906	9.33741	9.39101	9.77245	9.62311	8.80864	11.407	-0.119545	0.250894	0.90952
ABCA6	23460	ENSG00000154262	17	0.0560974	0.109772	0.138333	0.103889	0.10855	0.0549788	0	0.0569152	0.0842453	0.0707582	0.122342	0.345667	0.163546	0.847816	NA
ABCA7	10347	ENSG00000064687	19	23.6731	24.04	23.655	26.284	23.6096	21.2768	30.0394	23.2214	26.79	29.2231	26.3036	23.3325	0.138564	0.0939308	0.801246
ABCA9	10350	ENSG00000154258	17	0.0560974	0	0.0691666	0.103889	0	0.0549788	0.0614303	0	0	0	0	0	-1.53194	0.333924	NA
ABCB10	23456	ENSG00000135776	1	30.5731	31.2849	28.0816	26.3359	26.7033	30.5682	29.2408	29.9943	25.5263	29.5062	29.4233	25.8674	-0.0446476	0.526166	0.969922
ABCB10P3	728248	ENSG00000261524	15	0.0560974	0	0	0	0	0	0	0	0	0.0707582	0	0	0.178823	0.950824	NA
ABCB10P4	100132289	ENSG00000260053	15	0	0	0	0.0519446	0	0	0	0	0	0	0	0	-0.302073	0.922786	NA
ABCB4	5244	ENSG00000005471	7	0.953655	0.823288	0.829999	0.883058	0.759849	0.934639	1.04432	0.967559	0.758208	1.20289	1.03991	0.748946	0.139192	0.611587	0.981841
ABCB6	10058	ENSG00000115657	2	0.673168	0.878174	0.553333	1.09084	0.759849	0.549788	0.860025	0.796813	0.589717	1.27365	0.795224	0.576112	0.0884348	0.77807	0.993224
ABCB7	22	ENSG00000131269	X	32.3682	27.9918	31.8858	27.6865	27.3003	31.2279	32.6809	30.5066	34.0351	31.8412	29.301	31.8014	0.0781523	0.228669	0.896403
ABCB8	11194	ENSG00000197150	7	25.6926	31.8887	30.7791	30.0759	30.611	29.5786	30.8995	32.5555	30.7495	29.86	34.9899	28.748	0.0607014	0.43082	0.954539
ABCB9	23457	ENSG00000150967	12	13.5756	16.2462	14.11	14.9081	16.5539	14.4594	13.0847	14.3426	13.4792	14.1516	15.8433	13.1354	-0.110429	0.216368	0.891226
ABCC1	4363	ENSG00000103222	16	40.7828	24.1498	33.3383	42.6465	26.9204	33.702	37.2268	28.5145	30.4968	40.4737	29.9738	39.0028	0.0112243	0.930613	0.998849
ABCC10	89845	ENSG00000124574	6	27.4316	25.8512	28.5658	32.4654	27.6259	28.6989	33.4795	27.2055	34.2878	33.8932	31.0749	27.1925	0.115874	0.152081	0.854073
ABCC11	85320	ENSG00000121270	16	20.3633	15.5327	18.9517	29.4006	29.2542	28.9738	18.1834	18.4405	17.6915	29.2939	26.7929	24.9457	-0.0816939	0.282839	0.918848
ABCC12	94160	ENSG00000140798	16	0.448779	0.164658	0.484166	0.623335	0.705574	0.769703	0.368582	0.227661	0.16849	0.0707582	0.734053	1.09461	-0.263441	0.567611	NA
ABCC13	150000	ENSG00000243064	21	0	0	0	0.0519446	0	0	0	0	0	0	0	0	-0.302073	0.922786	NA
ABCC2	1244	ENSG00000023839	10	0.953655	1.1526	1.93667	2.12973	0.868399	2.25413	1.35147	1.8782	1.60066	2.05199	1.8963	1.95878	0.210473	0.388194	0.952872
ABCC3	8714	ENSG00000108846	17	0.392682	0.274429	0.553333	0.986947	0.379924	0.384852	0.798594	0.512237	0.252736	1.34441	0.305855	0.576112	0.33506	0.431403	NA
ABCC4	10257	ENSG00000125257	13	16.2682	11.7456	15.5625	8.88252	6.73009	8.41175	15.2347	13.3182	11.7101	7.35885	6.54531	7.54707	-0.14628	0.184781	0.874503
ABCC5	10057	ENSG00000114770	3	207.168	175.799	194.981	211.155	188.388	198.034	202.72	190.951	193.764	217.44	185.777	194.092	-0.00365768	0.944974	0.998849
ABCC5-AS1	100873982	ENSG00000223882	3	0	0	0	0	0.0542749	0	0	0	0	0	0	0	-0.302073	0.922786	NA
ABCC6	368	ENSG00000091262	16	8.5829	9.82457	8.64583	8.25919	8.52116	8.24682	9.21455	10.0171	9.26698	8.84477	11.1331	10.1396	0.162107	0.114537	0.823862
ABCC6P1	653190	ENSG00000256340	16	1.06585	0.548859	0.899166	1.50639	0.868399	1.09958	1.35147	1.30905	1.26368	0.77834	1.03991	1.15222	0.191281	0.490791	0.964411
ABCC6P2	730013	ENSG00000255277	16	0	0	0.138333	0	0	0.0549788	0	0.0569152	0	0.0707582	0	0.0576112	0.146991	0.928398	NA
ABCC8	6833	ENSG00000006071	11	1.00975	0.987946	0.968333	0.675279	0.488474	0.934639	0.860025	0.796813	0.758208	1.34441	1.34576	0.921779	0.243701	0.403137	0.952972
ABCC9	10060	ENSG00000069431	12	0.0560974	0	0	0.0519446	0.0542749	0	0	0	0.16849	0	0	0	-0.311711	0.860729	NA
ABCD1	215	ENSG00000101986	X	20.3633	23.3265	18.8133	27.167	22.7412	19.7924	27.3365	20.4895	23.1674	27.7372	26.7929	20.1639	0.122325	0.25529	0.911515
ABCD1P2	26983	ENSG00000215151	10	0	0.0548859	0	0	0	0	0	0	0	0	0.0611711	0	0.178823	0.951712	NA
ABCD3	5825	ENSG00000117528	1	155.67	127.829	146.287	150.172	136.773	149.652	163.773	151.622	144.818	178.664	141.55	158.431	0.100613	0.100278	0.803915
ABCD4	5826	ENSG00000119688	14	12.2292	15.6425	15.2858	14.96	13.8944	15.3391	16.2176	16.4485	13.732	16.2744	13.7023	13.8843	0.0348449	0.688495	0.988497
ABCE1	6059	ENSG00000164163	4	202.568	178.324	202.797	181.702	173.897	179.836	188.038	175.754	171.271	173.287	156.109	168.398	-0.129015	0.005298	0.355647
ABCF1	23	ENSG00000204574	6	71.8607	77.444	72.4866	79.1635	67.5723	74.9361	70.0306	73.5914	69.2496	78.7538	69.7962	69.8248	-0.0549063	0.309039	0.923384
ABCF2	10061	ENSG00000033050	7	108.1	115.041	108.107	109.811	104.371	103.525	100.93	101.309	101.347	114.274	102.462	95.0585	-0.0918778	0.0752455	0.775397
ABCF2P1	344653	ENSG00000242159	3	0.168292	0.439087	0.345833	0.415556	0.325649	0.384852	0.430012	0.284576	0.421226	0.353791	0.183513	0.403278	-0.0305093	0.945992	NA
ABCF3	55324	ENSG00000161204	3	33.7145	42.2072	37.1425	36.9845	37.8296	38.4302	37.2882	40.7513	33.9509	41.3935	36.8862	36.3527	-0.0111863	0.870663	0.997279
ABCG1	9619	ENSG00000160179	21	51.6096	42.3719	50.0766	48.6201	42.0088	46.2372	52.2158	40.979	42.9651	53.847	41.5963	46.1466	-0.0316376	0.689814	0.988497
ABCG2	9429	ENSG00000118777	4	0.392682	0.329315	0.415	0.155834	0.2171	0.164936	0.368582	0.284576	0.16849	0.141516	0.367026	0.115222	-0.159517	0.760774	NA
ABCG4	64137	ENSG00000172350	11	0.0560974	0.164658	0.2075	0.0519446	0.10855	0.0549788	0.0614303	0.170746	0.252736	0	0.122342	0.115222	0.167602	0.834771	NA
ABCG5	64240	ENSG00000138075	2	0.112195	0.0548859	0.0691666	0.259723	0.10855	0.109958	0.184291	0.113831	0	0.0707582	0	0	-0.994547	0.300623	NA
ABCG8	64241	ENSG00000143921	2	0.448779	0.164658	0.276666	0.207778	0.2171	0.109958	0.737164	0.227661	0.16849	0.353791	0.122342	0.230445	0.356491	0.515279	NA
ABHD1	84696	ENSG00000143994	2	0.729266	1.20749	0.899166	0.727224	0.814124	0.769703	0.921455	1.30905	0.926698	0.849098	1.34576	1.44028	0.407885	0.142119	0.851105
ABHD10	55347	ENSG00000144827	3	34.0511	31.3398	35.2058	28.3617	30.611	33.8669	32.3124	38.4747	33.6981	29.5062	31.9313	31.0524	0.0153671	0.830473	0.994205
ABHD11	83451	ENSG00000106077	7	34.3316	41.4937	37.4883	40.9843	37.504	37.8804	40.4212	43.2556	37.4892	43.304	43.7985	38.0234	0.0875894	0.205014	0.882965
ABHD12	26090	ENSG00000100997	20	29.3389	31.724	29.3958	30.8031	30.0683	31.063	30.7766	34.0353	30.4968	31.3459	32.3595	33.3569	0.0653167	0.298683	0.921483
ABHD13	84945	ENSG00000139826	13	26.5341	19.704	25.9375	23.1673	19.4304	24.5755	23.3435	22.3677	28.1379	21.5812	19.2077	22.3531	-0.0420795	0.657058	0.987539
ABHD14A	25864	ENSG00000248487	3	0.224389	0.274429	0.276666	0.363612	0.10855	0.329873	0.122861	0.569152	0.0842453	0.424549	0.305855	0.0576112	-0.00765508	0.989414	NA
ABHD14A-ACY1	100526760	ENSG00000114786	3	0.112195	0.0548859	0	0.0519446	0	0	0	0	0.16849	0	0	0	-0.422393	0.800191	NA
ABHD14B	84836	ENSG00000114779	3	13.8	17.7281	14.3175	13.4017	14.9799	16.4387	18.4291	18.4405	16.1751	18.8924	18.4125	14.2876	0.192387	0.0417094	0.688916
ABHD15	116236	ENSG00000168792	17	20.4755	21.6799	17.9141	18.5962	20.5702	19.7374	20.5792	19.6358	17.86	19.8831	20.5535	21.2009	-0.0034217	0.964991	0.998849
ABHD17A	81926	ENSG00000129968	19	37.8096	53.404	43.0216	46.4384	53.5151	47.8316	53.1372	47.8088	48.0198	57.7387	57.3785	47.2412	0.127589	0.13853	0.847746
ABHD17B	51104	ENSG00000107362	9	25.2999	22.613	22.3408	25.2451	24.3152	25.3452	24.3879	23.2783	23.6729	27.3834	21.7157	24.1391	-0.0232172	0.734492	0.988572
ABHD17C	58489	ENSG00000136379	15	13.2951	9.93434	13.4875	13.5056	10.1494	14.0746	13.269	10.1878	11.7101	16.6989	10.0932	12.7321	-0.0139019	0.909903	0.997279
ABHD18	80167	ENSG00000164074	4	29.2828	28.376	26.6291	25.9203	27.6802	29.0838	28.1351	27.1486	26.2845	26.6758	27.894	26.4435	-0.051247	0.421502	0.954539
ABHD2	11057	ENSG00000140526	15	107.146	87.543	96.7641	101.032	87.2198	98.3571	100.684	91.975	89.8055	99.9813	84.5384	93.6758	-0.0586434	0.346015	0.937082
ABHD3	171586	ENSG00000158201	18	19.8024	22.119	21.58	19.7909	21.0587	19.1876	18.1219	21.514	17.186	20.9444	19.4524	17.341	-0.120181	0.135251	0.842383
ABHD4	63874	ENSG00000100439	14	5.04876	5.15927	6.29416	5.86974	4.50482	5.71779	4.853	6.08993	4.54924	5.02383	6.60648	4.66651	-0.0383484	0.77912	0.993224
ABHD5	51099	ENSG00000011198	3	17.8951	18.2221	19.7816	16.0509	19.8103	17.8131	16.0948	17.8714	18.4497	17.1942	18.4737	18.1475	-0.0560156	0.49711	0.966587
ABHD6	57406	ENSG00000163686	3	1.57073	2.08566	1.4525	2.02584	1.3026	1.86928	1.96577	2.27661	2.02189	1.76895	2.07982	1.49789	0.150149	0.465374	0.958724
ABHD8	79575	ENSG00000127220	19	4.09511	5.54347	5.6025	5.55807	7.21856	6.10265	6.2659	6.48834	5.89717	5.87293	7.21819	5.76112	0.130831	0.317886	0.925073
ABI1	10006	ENSG00000136754	10	51.6657	50.7694	50.4916	49.5032	51.6154	54.8139	46.1342	49.2317	49.5362	49.3892	49.0592	47.5869	-0.100135	0.055626	0.724405
ABI2	10152	ENSG00000138443	2	38.2584	28.1016	36.2433	36.9845	31.6423	36.8908	36.4282	32.214	37.9104	35.8036	30.035	36.5255	-0.00935665	0.912971	0.997521
ABI3	51225	ENSG00000108798	17	0.0560974	0	0	0	0	0	0	0.341492	0.0842453	0.212275	0	0.0576112	2.92505	0.0341722	NA
ABI3BP	25890	ENSG00000154175	3	0.0560974	0.109772	0	0	0	0	0.184291	0.113831	0.16849	0	0.0611711	0	1.32459	0.265308	NA
ABITRAM	54942	ENSG00000119328	9	19.6341	18.4965	20.1967	16.882	18.7791	19.0776	17.5077	20.3757	16.6806	18.1141	14.7422	16.304	-0.136746	0.0818739	0.786224
ABL1	25	ENSG00000097007	9	78.9851	69.1013	74.1466	85.8124	72.457	72.7369	85.3267	70.1765	73.2934	92.1271	75.2404	73.5695	0.0345652	0.6324	0.985613
ABL2	27	ENSG00000143322	1	132.951	83.5363	120.972	124.096	95.0897	127.111	126.915	96.9267	122.071	135.077	91.6955	123	0.00972017	0.932715	0.998849
ABLIM1	3983	ENSG00000099204	10	169.47	117.456	153.135	152.561	125.538	154.985	163.098	137.337	161.751	164.23	124.544	162.118	0.0499295	0.590469	0.976218
ABLIM2	84448	ENSG00000163995	4	5.55364	5.15927	5.94833	5.7139	5.69887	5.66282	4.97586	5.46386	4.465	6.29748	4.89369	5.30023	-0.113816	0.338227	0.932972
ABLIM3	22885	ENSG00000173210	5	37.9779	32.3827	34.2375	40.1012	31.8594	33.647	42.6941	41.3774	43.3021	44.0823	40.5564	43.7845	0.268004	0.000150196	0.0700417
ABR	29	ENSG00000159842	17	12.4536	12.7884	11.1358	13.9731	11.8862	13.9096	11.9175	12.2937	14.3217	15.9206	11.8672	12.5016	0.0267651	0.773365	0.993224
ABRA	137735	ENSG00000174429	8	0	0	0	0	0	0	0.0614303	0	0	0	0	0	0.659719	0.832355	NA
ABRACL	58527	ENSG00000146386	6	15.0902	17.3439	15.4933	14.1289	14.9799	14.1845	15.1733	15.8794	13.732	14.2932	12.8459	12.0983	-0.133565	0.100379	0.803915
ABRAXAS1	84142	ENSG00000163322	4	6.339	5.59836	6.84749	5.45418	5.42749	5.66282	6.02017	6.03302	5.98141	6.29748	5.32188	6.51007	0.026338	0.818669	0.994205
ABRAXAS2	23172	ENSG00000165660	10	30.4609	31.8887	34.1683	27.5826	29.3085	29.6885	28.0737	28.5714	25.2736	30.7798	28.7504	31.4557	-0.0913058	0.208755	0.885706
ABT1	29777	ENSG00000146109	6	41.9608	50.8792	44.0591	39.4259	45.6452	39.8046	46.8099	46.8982	48.0198	42.9502	44.9607	40.5583	0.0309024	0.661121	0.987539
ABTB1	80325	ENSG00000114626	3	5.44144	4.61041	5.74083	5.03862	4.01634	4.3983	5.09872	5.17929	3.95953	5.09459	4.95486	4.72412	-0.0121524	0.925784	0.998849
ABTB2	25841	ENSG00000166016	11	6.56339	4.39087	6.84749	6.28529	4.99329	5.82775	7.61736	5.17929	4.97047	6.01445	4.77135	5.76112	-0.0347395	0.806539	0.99417
ACAA1	30	ENSG00000060971	3	35.3974	32.6022	33.9608	38.5948	34.8988	37.3856	36.7353	34.2061	30.918	39.7661	32.1148	32.9536	-0.056703	0.38566	0.952872
ACAA2	10449	ENSG00000167315	18	41.456	42.811	38.5258	38.3351	38.5895	37.1657	41.3426	39.0439	45.324	40.6152	36.2745	39.6941	0.0148485	0.810304	0.99417
ACACA	31	ENSG00000278540	17	159.597	102.362	137.572	145.081	114.683	146.848	149.399	129.425	139.679	162.744	123.199	157.855	0.0820707	0.409279	0.952972
ACACB	32	ENSG00000076555	12	55.2559	51.1536	54.0191	68.8785	54.9262	63.0607	69.232	59.1919	59.7299	78.4708	61.2934	65.2159	0.165051	0.0199114	0.583028
ACAD10	80724	ENSG00000111271	12	21.4853	22.8325	22.4792	23.9464	24.2609	24.7404	23.5278	26.4087	21.7353	25.1899	26.9764	26.3283	0.0947617	0.172361	0.866303
ACAD11	84129	ENSG00000240303	3	0.897558	1.42703	1.4525	1.14278	0.868399	1.20953	1.84291	1.19522	1.43217	1.20289	1.10108	1.44028	0.222708	0.358055	0.94274
ACAD8	27034	ENSG00000151498	11	17.4463	18.8807	19.92	16.7781	19.8103	16.8235	17.3234	18.8959	15.6696	17.7603	16.7609	17.8019	-0.0822003	0.310567	0.923817
ACAD9	28976	ENSG00000177646	3	54.1339	52.91	50.7683	58.9571	49.4987	53.9342	59.3417	53.6142	55.6861	56.8188	52.3625	54.673	0.0388149	0.50366	0.969593
ACADM	34	ENSG00000117054	1	25.0194	27.9918	26.56	21.8167	23.9352	23.201	25.9236	29.539	24.2626	23.7748	22.6945	24.4272	0.0109071	0.877945	0.997279
ACADS	35	ENSG00000122971	12	6.67559	7.95845	8.16166	6.28529	8.14124	7.42214	10.566	9.56176	9.68821	9.9769	12.6012	8.29602	0.432845	0.00028671	0.103635
ACADSB	36	ENSG00000196177	10	20.5316	17.3988	20.1275	15.947	18.9962	20.3971	17.9377	18.6682	17.2703	20.0953	16.8832	20.6248	-0.0350735	0.680823	0.987539
ACADVL	37	ENSG00000072778	17	71.7485	84.5791	75.0458	73.7093	76.799	77.3002	79.0609	88.9016	77.5057	87.1741	91.6955	78.985	0.119498	0.0674286	0.756198
ACAN	176	ENSG00000157766	15	0.0560974	0	0.0691666	0	0	0	0	0	0	0	0.0611711	0	-0.302074	0.892364	NA
ACAP1	9744	ENSG00000072818	17	0.112195	0.164658	0.0691666	0.103889	0.271375	0.109958	0	0	0.16849	0.212275	0.0611711	0	-1.1002	0.229418	NA
ACAP2	23527	ENSG00000114331	3	128.631	105.93	120.903	104.772	108.333	117.82	114.936	110.529	108.845	104.51	100.382	113.667	-0.0840405	0.15461	0.854073
ACAP3	116983	ENSG00000131584	1	32.0316	40.6704	34.7216	41.7634	41.7917	37.5505	44.107	38.5885	35.5515	47.1957	46.3677	34.8548	0.0954604	0.284141	0.918848
ACAT1	38	ENSG00000075239	11	48.8608	53.2393	47.725	42.4907	46.0794	45.3575	47.7314	49.2317	52.0636	48.3278	48.3863	43.6693	0.0146216	0.809615	0.99417
ACAT2	39	ENSG00000120437	6	49.9828	51.2085	50.5608	41.5556	44.5597	42.7185	39.9297	43.3694	38.5001	43.2332	42.6974	37.6777	-0.201577	0.00299394	0.295144
ACBD3	64746	ENSG00000182827	1	65.0168	60.2647	66.1233	55.5287	60.0281	65.1499	54.9187	57.9397	60.2354	60.7105	58.2349	55.7677	-0.110074	0.0538501	0.718909
ACBD3-AS1	107985353	ENSG00000234478	1	0.112195	0.109772	0.0691666	0	0	0.0549788	0.122861	0	0	0.141516	0.122342	0.0576112	0.465322	0.669984	NA
ACBD4	79777	ENSG00000181513	17	10.7146	13.3922	10.375	10.9084	10.2037	10.6659	13.5147	15.424	10.7834	13.2318	13.58	11.7527	0.230689	0.0241316	0.591214
ACBD5	91452	ENSG00000107897	10	46.673	44.8966	45.235	41.5037	42.9857	45.4675	40.974	44.5077	40.6905	41.8888	41.9634	42.4595	-0.0902596	0.104787	0.812974
ACBD6	84320	ENSG00000230124	1	91.6631	99.3983	100.153	92.6172	91.1276	95.883	101.852	97.6666	89.7212	98.3539	94.2646	90.68	-0.00800773	0.859853	0.997279
ACBD7	414149	ENSG00000176244	10	3.14145	3.84201	4.08083	3.06473	3.36504	2.63898	2.8258	3.52874	3.95953	3.96246	2.81387	2.65012	-0.0483585	0.762816	0.992577
ACCS	84680	ENSG00000110455	11	9.59265	8.34265	8.02333	10.5967	9.87803	9.12648	10.9346	10.8139	10.6149	12.3119	11.1943	10.4852	0.238231	0.0115938	0.495267
ACCSL	390110	ENSG00000205126	11	0	0	0	0	0	0	0	0	0	0	0.0611711	0	0.659719	0.832355	NA
ACD	65057	ENSG00000102977	16	18.1756	22.5032	20.0583	18.3364	21.3843	17.7032	19.5963	21.2294	19.4607	19.2462	26.1812	17.341	0.0474739	0.662083	0.987539
ACE	1636	ENSG00000159640	17	5.49754	5.65324	6.0175	6.12946	5.42749	5.71779	6.32733	5.40695	5.81292	6.50975	5.44423	6.22201	0.0380685	0.737998	0.989227
ACE2	59272	ENSG00000130234	X	0.112195	0.219544	0	0.0519446	0.0542749	0.0549788	0	0.0569152	0.16849	0.0707582	0	0.0576112	-0.581652	0.584824	NA
ACER1	125981	ENSG00000167769	19	0.224389	0.219544	0.2075	0.259723	0.271375	0.494809	0.368582	0.170746	0.252736	0.212275	0.428198	0.230445	-0.0110798	0.98241	NA
ACER2	340485	ENSG00000177076	9	8.5268	8.83662	8.85333	8.88252	8.08696	9.8412	9.46027	10.4724	8.34028	7.99567	8.31927	9.56346	0.0229772	0.821401	0.994205
ACER3	55331	ENSG00000078124	11	62.6608	42.5914	54.0191	50.5421	38.4266	50.1956	49.39	46.2721	47.0931	47.0542	37.6202	43.3812	-0.153439	0.0986634	0.803915
ACHE	43	ENSG00000087085	7	0.0560974	0	0.0691666	0	0.0542749	0.0549788	0	0.0569152	0	0	0.0611711	0	-0.736726	0.62866	NA
ACIN1	22985	ENSG00000100813	14	103.051	114.547	106.932	114.538	115.551	113.806	100.009	111.895	109.098	120.077	109.924	107.618	-0.0358867	0.482837	0.96283
ACKR2	1238	ENSG00000144648	3	0.392682	0.219544	0.2075	0.519446	0.0542749	0.934639	0.737164	0.341492	0.336981	0.424549	0.672882	0.46089	0.381363	0.429174	NA
ACKR3	57007	ENSG00000144476	2	0.168292	0.274429	0.0691666	0.155834	0.2171	0.219915	0.0614303	0.170746	0.505472	0.0707582	0.0611711	0.0576112	-0.471438	0.499968	NA
ACKR4	51554	ENSG00000129048	3	0	0	0	0.0519446	0.0542749	0	0.0614303	0	0	0.0707582	0	0	0.192721	0.919497	NA
ACLY	47	ENSG00000131473	17	461.176	424.158	421.156	452.385	418.731	432.023	438.613	422.311	390.308	480.307	442.145	411.69	-0.0289827	0.566773	0.972329
ACMSD	130013	ENSG00000153086	2	0.0560974	0	0	0.0519446	0.0542749	0	0.122861	0.113831	0	0	0	0	0.255118	0.867977	NA
ACO1	48	ENSG00000122729	9	55.5925	56.4776	55.2641	53.1393	55.9032	55.0887	53.3215	57.1429	49.0307	59.8614	51.6896	54.0393	-0.0411949	0.450165	0.954539
ACO2	50	ENSG00000100412	22	165.207	150.552	166.83	174.793	150.07	162.077	183.922	170.404	176.915	202.085	175.622	168.628	0.137344	0.0103882	0.475463
ACOT1	641371	ENSG00000184227	14	3.64633	3.12849	3.32	3.3764	4.01634	3.46366	4.36155	3.98407	2.94859	4.88231	3.97612	3.85995	0.186818	0.196566	0.881826
ACOT11	26027	ENSG00000162390	1	0.336584	0.493973	0.691666	0.57139	0.271375	0.604767	0.737164	0.284576	0.589717	1.34441	0.672882	0.288056	0.359662	0.379431	NA
ACOT12	134526	ENSG00000172497	5	0.168292	0.109772	0.0691666	0.0519446	0.325649	0.109958	0.184291	0.227661	0.16849	0.566065	0	0	0.394629	0.621595	NA
ACOT13	55856	ENSG00000112304	6	47.795	56.5873	54.0191	44.8801	48.956	50.9104	49.6357	58.2243	59.0559	53.5639	50.405	49.8913	0.0681666	0.304835	0.921483
ACOT2	10965	ENSG00000119673	14	10.6585	11.4163	9.95999	13.6095	12.2661	12.7001	12.2246	10.074	10.7834	15.7083	14.9257	13.5386	0.108208	0.222235	0.892899
ACOT4	122970	ENSG00000177465	14	15.3707	19.2649	16.9458	15.2198	15.0342	17.4283	18.3062	19.5788	17.9442	20.0246	19.4524	18.378	0.184735	0.0220467	0.589103
ACOT6	641372	ENSG00000205669	14	0.168292	0.164658	0.0691666	0.155834	0.0542749	0.549788	0.184291	0.227661	0.0842453	0.212275	0.0611711	0.172834	-0.273703	0.690361	NA
ACOT7	11332	ENSG00000097021	1	33.3779	34.633	34.5141	37.6598	35.0073	36.396	35.261	35.2874	35.2988	40.6859	37.9872	33.933	0.0304868	0.600989	0.97876
ACOT8	10005	ENSG00000101473	20	15.2024	16.7402	17.0842	13.2459	16.0654	14.3495	15.9105	17.5299	16.3436	17.4065	17.7396	14.5756	0.0920836	0.289224	0.921142
ACOT9	23597	ENSG00000123130	X	19.4658	18.4416	17.7066	14.6484	18.3992	19.3525	17.1391	18.7251	19.2079	19.8123	17.3726	17.9171	0.0136642	0.869	0.997279
ACOX1	51	ENSG00000161533	17	120.609	101.978	105.272	118.122	118.754	116.995	125.994	116.961	111.12	133.308	117.02	116.893	0.0666309	0.234184	0.899542
ACOX2	8309	ENSG00000168306	3	0.280487	0.164658	0.2075	0.0519446	0.10855	0.164936	0.122861	0.0569152	0.336981	0.212275	0.0611711	0.288056	0.137629	0.83725	NA
MIR30A	407029	ENSG00000207827	6	1.34634	0.878174	0.899166	1.97389	1.7368	1.97924	22.2378	21.2863	19.2922	19.1755	14.3752	16.4192	3.65406	3.57603e-82	5.04113e-78
ACOXL	55289	ENSG00000153093	2	0	0.0548859	0	0	0.0542749	0	0.245721	0.0569152	0	0	0	0	0.887883	0.590151	NA
ACOXL-AS1	400997	ENSG00000204581	2	0.0560974	0	0.0691666	0.0519446	0.162825	0	0.0614303	0.113831	0.0842453	0.0707582	0.305855	0.0576112	1.04939	0.283819	NA
ACP1	52	ENSG00000143727	2	58.7339	61.0331	65.3624	50.5421	54.1664	57.1779	64.5633	60.2732	61.0778	56.3235	53.4635	53.9817	-0.00112578	0.981974	0.998975
ACP2	53	ENSG00000134575	11	15.4268	17.6732	15.5625	15.4795	17.3137	14.9542	16.8319	17.4161	16.0908	18.1141	16.6997	14.5756	0.0325398	0.693703	0.988497
ACP3	55	ENSG00000014257	3	1.06585	1.04283	0.968333	1.29861	0.651299	1.42945	0.982885	1.25213	1.01094	1.13213	0.978737	1.09461	-0.0128414	0.960912	0.998849
ACP5	54	ENSG00000102575	19	0.0560974	0.109772	0.0691666	0	0	0	0	0.0569152	0	0.0707582	0	0	-0.433547	0.779445	NA
ACP6	51205	ENSG00000162836	1	32.6487	33.5902	33.2691	39.0623	37.1783	37.5505	37.2268	38.1332	35.046	42.2426	39.2718	37.2168	0.09036	0.113148	0.821111
ACR	49	ENSG00000100312	22	0	0	0.0691666	0	0	0	0	0.113831	0	0.0707582	0	0	1.02943	0.617263	NA
ACRBP	84519	ENSG00000111644	12	0.224389	0.329315	0.276666	0	0.0542749	0.109958	0.0614303	0.0569152	0.336981	0.212275	0.122342	0.230445	0.191	0.790063	NA
ACRP1	645529	ENSG00000175509	2	0	0	0	0.0519446	0	0	0	0	0	0	0	0	-0.302073	0.922786	NA
ACRV1	56	ENSG00000134940	11	0.0560974	0.0548859	0	0.103889	0.0542749	0.0549788	0	0	0	0	0	0.115222	-1.2062	0.393066	NA
ACSBG1	23205	ENSG00000103740	15	0.112195	0.219544	0.138333	0	0.162825	0.0549788	0.0614303	0.113831	0	0	0.122342	0.115222	-0.606165	0.511654	NA
ACSBG2	81616	ENSG00000130377	19	0.0560974	0.109772	0.0691666	0	0.0542749	0.109958	0.122861	0.341492	0.421226	0	0.0611711	0.0576112	1.08136	0.217353	NA
SLC25A36	55186	ENSG00000114120	3	97.4972	68.9367	86.4583	80.618	75.7678	89.6704	127.837	102.447	125.104	102.104	89.0651	112.457	0.383735	2.7484e-05	0.0258294
ACSF3	197322	ENSG00000176715	16	29.0584	35.0172	33.8225	29.6084	32.6192	30.5682	33.9096	32.1571	30.4968	35.4498	32.6042	32.8384	0.0380608	0.57076	0.972797
ACSL1	2180	ENSG00000151726	4	155.165	126.018	124.638	144.146	134.548	138.601	145.836	131.929	133.697	160.196	141.122	143.049	0.0397827	0.529862	0.969922
ACSL3	2181	ENSG00000123983	2	231.514	183.648	185.92	195.727	180.844	202.762	209.232	183.381	175.988	192.958	167.915	190.866	-0.0899848	0.188775	0.875915
ACSL4	2182	ENSG00000068366	X	4.99266	3.40292	3.45833	4.7789	3.63642	5.11303	3.31724	4.26864	2.78009	4.67004	2.99738	3.11101	-0.277352	0.0950524	0.801246
ACSL5	51703	ENSG00000197142	10	0.0560974	0.109772	0.0691666	0.155834	0	0.109958	0.122861	0.0569152	0	0	0.183513	0.172834	0.117788	0.900026	NA
ACSL6	23305	ENSG00000164398	5	0.617071	0.109772	0.345833	0.207778	0.379924	0.494809	0.122861	0.569152	0.421226	0.424549	0.122342	0.403278	-0.0814237	0.872867	NA
ACSM1	116285	ENSG00000166743	16	0.336584	0.384201	0.2075	0.259723	0.2171	0.329873	0.307152	0.227661	0.505472	0.424549	0.428198	0.403278	0.361521	0.426236	NA
ACSM3	6296	ENSG00000005187	16	0.280487	0.0548859	0.0691666	0.207778	0	0.0549788	0.0614303	0.284576	0.336981	0.141516	0.122342	0.230445	0.784617	0.293372	NA
ACSM6	142827	ENSG00000173124	10	0	0	0	0	0	0.0549788	0	0	0	0.283033	0	0.0576112	1.40237	0.442842	NA
ACSS1	84532	ENSG00000154930	20	1.12195	0.493973	1.245	1.66223	1.46542	1.26451	1.47433	1.82129	1.51642	1.41516	1.03991	1.20983	0.218217	0.4108	0.952972
ACSS2	55902	ENSG00000131069	20	35.734	34.3037	33.2691	34.5951	32.9449	38.4851	38.2097	37.9055	32.0132	39.7661	40.9235	33.5297	0.0747874	0.28777	0.920789
ACSS3	79611	ENSG00000111058	12	4.88047	4.6653	3.80416	6.1814	5.86169	5.05805	5.59016	5.2362	3.70679	6.36824	7.03468	7.08618	0.189057	0.14663	0.854073
ACTA1	58	ENSG00000143632	1	0.617071	0.274429	0.2075	0.675279	0.542749	0.329873	0.675734	0.739898	0.673962	0.707582	0.489369	0.46089	0.46072	0.226471	NA
ACTA2	59	ENSG00000107796	10	2.29999	2.79918	2.075	6.12946	4.01634	3.07881	3.07152	4.55322	3.20132	5.5899	4.58783	3.34145	0.272231	0.179296	0.871015
ACTA2-AS1	100132116	ENSG00000180139	10	0	0.164658	0.0691666	0.0519446	0.0542749	0	0	0	0	0	0	0.0576112	-1.75795	0.252415	NA
ACTB	60	ENSG00000075624	7	1725.56	1652.67	1607.92	2056.85	1785.1	1643.1	1887.02	1712.92	1738.32	2127.63	1909.27	1696.02	0.0649325	0.329026	0.931944
ACTBL2	345651	ENSG00000169067	5	0	0	0	0	0	0	0.0614303	0	0	0	0.0611711	0.0576112	1.58054	0.481167	NA
ACTBP1	643309	ENSG00000229145	X	0	0	0	0	0	0	0.0614303	0	0	0	0	0	0.659719	0.832355	NA
ACTBP14	389976	ENSG00000229001	10	0	0	0	0.155834	0	0.0549788	0.122861	0.0569152	0	0.141516	0	0	0.815119	0.579218	NA
ACTG1	71	ENSG00000184009	17	1018.78	1049.14	973.658	1115.41	1032.15	930.571	1095.73	1097.84	972.696	1207.84	1093.62	921.03	0.0458256	0.503763	0.969627
ACTG1P14	100418910	ENSG00000230581	9	0.448779	0.493973	0.484166	0.623335	0.434199	0.659745	0.552873	0.170746	0.505472	0.566065	0.305855	0.46089	-0.33361	0.3933	NA
ACTG1P16	100418960	ENSG00000260298	16	0	0	0.0691666	0	0	0	0	0	0	0.0707582	0	0	0.178823	0.94927	NA
ACTG1P17	283693	ENSG00000259315	15	0.729266	0.603745	0.553333	0.935002	0.651299	0.769703	0.614303	0.910644	0.926698	0.77834	1.03991	0.748946	0.222207	0.461742	0.95801
ACTG1P19	644160	ENSG00000237999	9	0	0	0.0691666	0	0	0	0	0.0569152	0	0	0	0	0.178823	0.950782	NA
ACTG1P23	442097	ENSG00000230362	3	0.336584	0.109772	0.138333	0.0519446	0.10855	0.274894	0.0614303	0.0569152	0	0.141516	0.305855	0.172834	-0.550256	0.465168	NA
ACTG1P24	441783	ENSG00000226359	17	0.112195	0	0	0.0519446	0.0542749	0	0.122861	0.0569152	0	0.0707582	0	0.0576112	0.455285	0.729001	NA
ACTG1P25	148709	ENSG00000234996	1	1.00975	0.93306	1.52167	1.03889	1.57397	1.42945	1.53576	1.65054	1.34792	1.13213	0.978737	2.074	0.222715	0.377356	0.952274
ACTG2	72	ENSG00000163017	2	1.51463	1.59169	2.2825	1.55834	1.62825	1.26451	1.84291	1.30905	2.35887	2.61805	1.52928	1.5555	0.164562	0.460458	0.957732
ACTL11P	389120	ENSG00000234667	3	0	0.109772	0	0	0.0542749	0	0.184291	0	0.252736	0.141516	0	0	1.5674	0.245381	NA
ACTL6A	86	ENSG00000136518	3	90.9338	110.266	109.975	84.0982	92.1045	103.03	87.4768	99.0325	95.2814	93.4715	86.9241	91.0833	-0.103872	0.119388	0.828127
ACTL6B	51412	ENSG00000077080	7	0	0	0	0	0	0	0	0	0	0.0707582	0	0	0.659719	0.832355	NA
ACTL7B	10880	ENSG00000148156	9	0.112195	0	0	0.103889	0.0542749	0.0549788	0.0614303	0.0569152	0	0.141516	0.122342	0.172834	0.694436	0.489256	NA
ACTL8	81569	ENSG00000117148	1	0.112195	0.109772	0.276666	0.103889	0.10855	0.109958	0.184291	0.0569152	0.0842453	0.0707582	0	0.46089	0.107246	0.891328	NA
ACTN1	87	ENSG00000072110	14	80.9485	66.851	77.2591	94.643	72.5113	76.7504	84.1596	71.8839	80.2015	98.0708	75.5463	81.2894	0.0500341	0.537307	0.970294
ACTN1-DT	161159	ENSG00000259062	14	0	0.164658	0.0691666	0.0519446	0.162825	0	0	0.0569152	0.0842453	0	0.183513	0	-0.494992	0.679469	NA
ACTN2	88	ENSG00000077522	1	0.392682	0.274429	0.138333	0.259723	0.2171	0.219915	0.122861	0.0569152	0.16849	0.141516	0.305855	0.0576112	-0.86698	0.16684	NA
ACTN3	89	ENSG00000248746	11	0.112195	0.164658	0.0691666	0.155834	0	0.219915	0.122861	0.227661	0.336981	0.0707582	0.183513	0.172834	0.569949	0.416852	NA
ACTN4	81	ENSG00000130402	19	184.953	179.038	179.142	201.493	169.066	174.833	218.016	197.951	193.09	228.266	205.351	185.508	0.158619	0.0078141	0.420169
ACTN4P1	344978	ENSG00000213493	4	0.112195	0.384201	0	0	0	0.109958	0.184291	0.170746	0.16849	0.0707582	0.122342	0.0576112	0.439669	0.616534	NA
ACTR10	55860	ENSG00000131966	14	37.5852	47.2018	42.1916	37.2962	39.3493	43.2683	41.1583	46.5567	38.6686	37.7141	42.6974	41.3648	-0.00193555	0.979882	0.998849
ACTR1A	10121	ENSG00000138107	10	89.868	95.6661	95.7958	91.0069	95.9038	92.5843	88.4597	98.2357	91.6589	97.7878	95.6104	84.9765	-0.0242057	0.650139	0.987539
ACTR1AP1	100287074	ENSG00000233370	2	0	0.109772	0.0691666	0.103889	0	0	0.0614303	0	0	0	0	0	-1.47241	0.391494	NA
ACTR1B	10120	ENSG00000115073	2	30.2365	35.3465	30.9866	29.2448	31.4252	31.8877	37.2882	40.0683	35.8042	35.096	42.0245	31.3405	0.216698	0.00775394	0.420169
ACTR2	10097	ENSG00000138071	2	139.234	93.9646	127.543	133.186	97.532	130.41	117.393	107.741	121.819	133.875	100.504	130.086	-0.035525	0.724679	0.988572
ACTR3	10096	ENSG00000115091	2	143.273	133.043	141.792	119.317	122.336	136.842	135.454	131.36	125.61	129.134	125.034	124.21	-0.0584059	0.20523	0.882965
ACTR3B	57180	ENSG00000133627	7	10.4341	8.28777	9.19916	8.46696	8.08696	8.52171	8.84597	10.0171	9.51972	8.34946	8.13575	8.46885	-0.00457894	0.962947	0.998849
ACTR3C	653857	ENSG00000106526	7	9.81704	6.97051	8.09249	9.86947	7.27284	9.0715	8.41596	6.08993	7.91906	9.26932	6.54531	10.2548	-0.0946515	0.481169	0.962739
ACTR3P2	100129013	ENSG00000232267	X	0	0.0548859	0.0691666	0	0	0.0549788	0	0	0.0842453	0	0	0	-0.764712	0.677826	NA
ACTR5	79913	ENSG00000101442	20	15.1463	16.5206	17.1533	14.8042	15.6854	16.6586	13.8833	15.5948	16.0066	13.9394	14.5587	14.8637	-0.123514	0.121091	0.829963
ACTR6	64431	ENSG00000075089	12	31.8072	33.0962	36.7275	24.7256	27.0832	27.5444	26.9679	30.3358	31.255	24.8361	23.0615	32.0318	-0.10572	0.243711	0.906815
ACTR8	93973	ENSG00000113812	3	18.9609	18.5514	18.8133	18.8559	19.1048	17.5932	18.9205	18.3836	18.3655	18.7509	17.1279	16.8225	-0.0623653	0.379077	0.952274
ACTRT3	84517	ENSG00000184378	3	2.01951	2.08566	1.79833	1.45445	1.79107	1.42945	2.15006	1.76437	1.68491	1.41516	1.95748	1.49789	-0.0212141	0.916968	0.997962
ACVR1	90	ENSG00000115170	2	14.978	11.3614	13.9717	14.8042	11.7777	14.3495	12.2861	10.6432	13.1423	13.6563	11.3166	13.5962	-0.139086	0.160689	0.862514
ACVR1B	91	ENSG00000135503	12	33.2096	29.5286	29.05	33.9198	28.1687	29.9085	32.0052	29.9374	27.2112	34.813	27.9552	31.4557	-0.0187153	0.800755	0.993847
ACVR1C	130399	ENSG00000123612	2	0.617071	0.274429	0.345833	0.883058	0.651299	0.659745	0.491443	0.455322	0.421226	0.495307	0.183513	0.576112	-0.386184	0.326999	NA
ACVR2A	92	ENSG00000121989	2	13.7439	9.49526	13.8333	12.3628	10.0409	13.5798	12.3475	12.4075	13.1423	12.6657	10.6438	14.5756	0.0424749	0.706182	0.988572
ACVR2B	93	ENSG00000114739	3	29.395	26.455	34.0991	27.0631	24.9122	29.3587	29.1794	30.4497	29.5701	26.2513	24.5296	28.2295	-0.0366068	0.616409	0.983537
ACVR2B-AS1	100128640	ENSG00000229589	3	0.729266	0.713516	1.31417	0.935002	1.35687	1.26451	1.04432	1.19522	0.758208	0.990614	1.16225	0.864168	-0.0561097	0.836863	0.994205
ACVRL1	94	ENSG00000139567	12	0	0.109772	0.0691666	0	0.271375	0.164936	0.122861	0.0569152	0.0842453	0	0	0.230445	-0.230041	0.820778	NA
ACY1	95	ENSG00000243989	3	0.280487	0.65863	0.415	0.675279	0.271375	0.879661	0.430012	0.284576	0.252736	0.424549	0.305855	0.46089	-0.563259	0.183739	NA
ACY3	91703	ENSG00000132744	11	0.0560974	0.164658	0.0691666	0.0519446	0.162825	0	0	0	0.0842453	0.141516	0	0	-1.37323	0.269628	NA
ACYP1	97	ENSG00000119640	14	4.2634	6.47653	5.1875	5.14251	4.66764	4.28834	4.66871	6.48834	4.97047	3.46715	4.83252	5.6459	-0.00343901	0.982258	0.998975
ACYP2	98	ENSG00000170634	2	2.1878	2.63452	2.14417	2.07778	2.6052	3.24375	1.84291	2.67502	3.03283	2.61805	2.99738	2.65012	0.0682002	0.705574	0.988572
ADA	100	ENSG00000196839	20	2.91706	3.34804	2.76666	3.22056	3.47359	2.63898	4.0544	3.24417	3.87528	3.67943	3.85378	3.85995	0.277448	0.0647134	0.751368
ADA2	51816	ENSG00000093072	22	0.168292	0.219544	0.0691666	0.207778	0.325649	0.219915	0	0.284576	0.0842453	0.0707582	0.122342	0.172834	-0.686024	0.321557	NA
ADAD1	132612	ENSG00000164113	4	0	0	0	0	0.0542749	0	0	0	0	0	0	0	-0.302073	0.922786	NA
ADAD2	161931	ENSG00000140955	16	0	0	0	0	0	0	0	0.0569152	0	0	0	0	0.659719	0.832355	NA
ADAL	161823	ENSG00000168803	15	28.1609	23.4363	24.9691	25.6087	26.1062	23.8608	24.9407	25.2704	24.0099	25.9683	23.3673	23.6782	-0.0623982	0.372926	0.950286
ADAM10	102	ENSG00000137845	15	119.712	85.7317	102.574	100.617	94.0584	111.002	107.749	97.3251	101.431	107.128	83.7432	109.576	-0.0303262	0.714374	0.988572
ADAM11	4185	ENSG00000073670	17	2.2439	2.79918	2.42083	2.54528	2.76802	1.48443	2.58007	2.84576	2.44311	2.54729	2.50801	1.72834	0.0184567	0.923115	0.998849
ADAM12	8038	ENSG00000148848	10	0.0560974	0	0	0	0	0	0	0	0	0	0.0611711	0	0.178823	0.951505	NA
ADAM15	8751	ENSG00000143537	1	193.031	227.008	207.707	218.219	221.442	214.032	256.226	245.646	246.08	248.786	278.084	219.614	0.208803	0.00139361	0.227681
ADAM17	6868	ENSG00000151694	2	50.5437	46.8176	47.0333	43.114	42.3344	48.7662	44.8441	40.7513	40.2692	44.0116	37.8037	43.7845	-0.160193	0.00842573	0.431918
ADAM19	8728	ENSG00000135074	5	0.336584	0.329315	0.138333	0.415556	0.2171	0.329873	0.307152	0.227661	0.252736	0.141516	0.428198	0.518501	0.0741414	0.879355	NA
ADAM1B	100420505	ENSG00000226469	12	0	0	0	0	0	0.0549788	0	0	0	0	0	0	-0.302073	0.922786	NA
ADAM2	2515	ENSG00000104755	8	0	0	0	0	0	0.0549788	0	0	0	0	0	0.0576112	0.178823	0.95253	NA
ADAM20	8748	ENSG00000134007	14	0.897558	0.768402	1.245	0.727224	0.651299	1.20953	1.22861	0.512237	0.842453	1.13213	0.305855	1.09461	-0.115371	0.724269	0.988572
ADAM20P1	317760	ENSG00000259158	14	1.29024	0.274429	0.968333	1.14278	0.922674	0.989618	1.22861	0.967559	0.758208	1.20289	1.16225	1.5555	0.297264	0.311463	0.923817
ADAM21	8747	ENSG00000139985	14	0.336584	0.713516	0.760833	0.363612	0.379924	0.164936	0.307152	0.512237	0.505472	0.636824	0.489369	0.46089	0.129517	0.752433	NA
ADAM21P1	145241	ENSG00000235812	14	0	0	0	0.0519446	0.0542749	0	0.122861	0	0	0.0707582	0	0.0576112	1.07475	0.506493	NA
ADAM22	53616	ENSG00000008277	7	19.9146	16.6853	18.7442	23.0634	20.4616	24.8504	18.7977	17.2453	19.7134	22.0058	18.6572	23.851	-0.0530311	0.522766	0.969922
ADAM23	8745	ENSG00000114948	2	0	0	0	0	0	0	0	0	0	0.0707582	0	0	0.659719	0.832355	NA
ADAM28	10863	ENSG00000042980	8	0.336584	0.439087	0.345833	0.155834	0.162825	0.219915	0.491443	0.512237	0.421226	0.566065	0.367026	0.172834	0.6189	0.17558	NA
ADAM29	11086	ENSG00000168594	4	0	0.109772	0	0	0.10855	0.0549788	0.0614303	0	0.0842453	0.0707582	0.0611711	0	-0.082279	0.949768	NA
ADAM30	11085	ENSG00000134249	1	0	0	0	0.0519446	0.0542749	0.109958	0.0614303	0	0	0.0707582	0	0	-0.37491	0.810854	NA
ADAM32	203102	ENSG00000197140	8	2.2439	1.97589	2.83583	2.12973	1.24832	2.30911	1.78148	1.82129	1.93764	1.62744	2.01865	2.18923	-0.158786	0.437724	0.954539
ADAM3A	1587	ENSG00000197475	8	0.112195	0.109772	0	0	0.0542749	0.219915	0.0614303	0.113831	0	0	0.183513	0.172834	0.110595	0.911281	NA
ADAM5	255926	ENSG00000196115	8	0.112195	0.0548859	0.2075	0.103889	0.0542749	0	0.0614303	0.113831	0.252736	0.283033	0.0611711	0	0.527022	0.550154	NA
ADAM8	101	ENSG00000151651	10	1.23414	1.81123	1.59083	0.986947	2.171	1.48443	1.47433	1.93512	1.43217	1.83971	1.40694	1.49789	0.03646	0.874842	0.997279
ADAM9	8754	ENSG00000168615	8	189.89	209.609	204.526	176.819	198.049	204.081	199.034	229.938	207.58	203.854	203.394	203.656	0.0643728	0.243452	0.906815
ADAMTS1	9510	ENSG00000154734	21	4.09511	3.07361	3.45833	4.10362	3.14794	4.28834	3.13295	1.82129	1.76915	2.75957	3.42558	2.93817	-0.495083	0.00443854	0.328728
ADAMTS10	81794	ENSG00000142303	19	0	0	0.0691666	0.103889	0	0.219915	0	0.0569152	0.0842453	0	0	0.230445	0.118766	0.925563	NA
ADAMTS12	81792	ENSG00000151388	5	0.617071	1.09772	0.968333	0.831113	1.19405	0.659745	0.921455	0.910644	0.842453	1.06137	0.856395	1.037	0.0569968	0.839993	0.994205
ADAMTS13	11093	ENSG00000160323	9	3.30974	2.41498	3.59666	3.53223	3.2565	3.29873	3.87011	2.90268	3.79104	3.46715	2.44684	3.85995	0.0505575	0.756237	0.992577
ADAMTS14	140766	ENSG00000138316	10	0.0560974	0	0.0691666	0	0	0	0	0	0	0	0	0	-0.78858	0.785456	NA
ADAMTS15	170689	ENSG00000166106	11	16.9414	20.692	23.1708	15.012	16.6624	24.1907	19.842	22.0262	24.5154	19.034	21.104	25.7522	0.175578	0.145952	0.854073
ADAMTS17	170691	ENSG00000140470	15	4.59998	2.96384	4.01166	4.88279	4.99329	3.40869	4.66871	2.95959	4.04377	5.23611	2.63036	3.74473	-0.119722	0.509456	0.969807
ADAMTS19	171019	ENSG00000145808	5	44.7096	35.2916	48.7625	48.4123	45.1567	49.9757	43.9227	37.9055	47.6828	53.4932	41.2905	49.3152	-0.00814004	0.923359	0.998849
ADAMTS19-AS1	103689846	ENSG00000249421	5	1.12195	1.09772	1.0375	1.14278	0.976948	0.934639	1.35147	0.739898	1.43217	0.990614	1.65162	1.15222	0.192073	0.460329	0.957732
ADAMTS20	80070	ENSG00000173157	12	0	0	0	0	0.0542749	0	0	0	0.0842453	0	0	0	0.178823	0.948716	NA
ADAMTS3	9508	ENSG00000156140	4	0.224389	0.274429	0.138333	0.57139	0.2171	0.549788	0.307152	0.227661	0.16849	0.424549	0.244684	0.288056	-0.245374	0.617712	NA
ADAMTS4	9507	ENSG00000158859	1	24.4584	30.1323	33.3383	27.2709	29.5255	28.1491	32.2509	34.5476	35.72	31.4874	34.6228	28.0567	0.17311	0.0379803	0.670098
ADAMTS5	11096	ENSG00000154736	21	0	0	0	0.0519446	0	0	0	0.113831	0	0	0	0	0.65972	0.804338	NA
ADAMTS6	11174	ENSG00000049192	5	0.448779	0.219544	0.0691666	0.259723	0.597024	0.274894	0.0614303	0.455322	0.252736	0.141516	0.795224	0.576112	0.258308	0.635569	NA
ADAMTS7	11173	ENSG00000136378	15	0.224389	0.329315	0.276666	0.467501	0.434199	0.43983	0.245721	0.113831	0	0.636824	0.489369	0.172834	-0.470755	0.345681	NA
ADAMTS7P3	400406	ENSG00000261143	15	0	0	0	0	0	0	0	0	0.0842453	0	0	0	0.659719	0.832355	NA
ADAMTS7P4	642935	ENSG00000218052	15	0	0	0	0	0	0	0	0	0	0	0.0611711	0	0.659719	0.832355	NA
ADAMTS9	56999	ENSG00000163638	3	0	0	0	0	0	0	0	0.0569152	0	0	0	0	0.659719	0.832355	NA
ADAMTSL1	92949	ENSG00000178031	9	0	0.0548859	0.0691666	0.103889	0.0542749	0.219915	0.122861	0.113831	0	0	0.0611711	0.0576112	-0.359412	0.72712	NA
ADAMTSL3	57188	ENSG00000156218	15	0.785363	0.548859	1.31417	1.35056	0.651299	1.31949	1.16718	1.36597	1.34792	1.06137	0.978737	0.345667	0.0315513	0.922634	0.998849
ADAMTSL4	54507	ENSG00000143382	1	0.336584	1.20749	0.691666	1.09084	0.814124	0.604767	1.22861	1.1383	1.09519	0.919856	0.978737	0.633723	0.301022	0.337533	0.932067
ADAMTSL5	339366	ENSG00000185761	19	3.14145	4.72018	4.08083	4.36334	4.39627	3.90349	4.23869	4.66705	4.54924	4.10397	4.58783	3.80234	0.0605776	0.668309	0.987539
ADAP1	11033	ENSG00000105963	7	1.40243	2.25032	1.38333	1.66223	1.79107	2.41907	1.96577	1.82129	1.76915	1.27365	1.28459	1.49789	-0.207118	0.348029	0.938682
ADAP2	55803	ENSG00000184060	17	1.17805	1.31726	0.968333	1.24667	0.814124	0.879661	0.860025	1.19522	1.17943	0.990614	1.22342	0.518501	-0.130022	0.636231	0.985708
ADAR	103	ENSG00000160710	1	801.912	702.923	705.084	786.337	713.986	733.032	811.065	716.904	730.575	824.12	714.05	740.477	0.0147264	0.781664	0.993224
ADARB1	104	ENSG00000197381	21	8.97558	5.37882	7.53916	10.1292	6.62154	8.35678	10.136	5.12237	8.34028	9.05705	6.9735	8.06557	0.00401461	0.980264	0.998849
ADARB2	105	ENSG00000185736	10	0	0.164658	0.138333	0.155834	0.162825	0.0549788	0.184291	0.170746	0.0842453	0.141516	0.0611711	0.288056	0.476424	0.521777	NA
ADARB2-AS1	642394	ENSG00000205696	10	0	0	0	0	0	0	0	0	0	0.0707582	0	0	0.659719	0.832355	NA
ADAT1	23536	ENSG00000065457	16	48.3559	42.317	46.2725	46.854	40.6519	46.4571	45.9499	44.7354	44.5658	50.3798	43.4926	46.6075	0.0114358	0.84694	0.99485
ADAT2	134637	ENSG00000189007	6	6.84388	5.8179	6.36333	7.22029	6.07879	7.20222	7.18735	7.8543	7.83481	7.85416	6.11711	8.00796	0.166217	0.136498	0.842846
ADAT3	113179	ENSG00000213638	19	1.45853	3.07361	1.79833	2.38945	2.71375	2.41907	2.45721	1.4798	2.86434	2.40578	3.73144	3.16862	0.189083	0.378658	0.952274
ADCK1	57143	ENSG00000063761	14	4.2634	4.55553	4.21916	3.74001	4.50482	3.51864	4.48442	4.32556	2.86434	5.73141	4.83252	4.26323	0.0845645	0.571138	0.973206
ADCK2	90956	ENSG00000133597	7	28.9462	40.2313	32.9925	32.4654	36.1471	35.0765	32.5581	35.1167	30.0756	36.3697	44.1043	32.0894	0.0164324	0.86783	0.997279
ADCK5	203054	ENSG00000173137	8	9.19997	13.941	12.035	11.0642	12.3747	11.9854	13.269	13.5458	11.7101	13.0195	14.1917	10.8309	0.105283	0.326118	0.93058
ADCY1	107	ENSG00000164742	7	21.9902	19.21	21.7875	25.7126	20.8416	25.0703	23.1592	21.514	18.8709	23.4917	19.6971	22.8716	-0.0649473	0.419613	0.954539
ADCY10	55811	ENSG00000143199	1	0.336584	0.768402	0.760833	0.259723	0.379924	0.329873	0.245721	0.455322	0.589717	0.566065	0.244684	0.288056	-0.243479	0.567308	NA
ADCY10P1	221442	ENSG00000161912	6	5.72193	6.69608	6.63999	7.27224	7.97841	9.89618	5.65159	7.96813	6.73962	7.64188	10.0932	7.66229	0.0457135	0.718901	0.988572
ADCY2	108	ENSG00000078295	5	14.1365	12.2944	10.4442	14.4406	13.3516	15.0642	11.3032	11.0985	7.58207	13.7978	13.8247	12.6169	-0.199901	0.0574702	0.725124
ADCY3	109	ENSG00000138031	2	33.995	35.2367	37.8341	35.8417	33.1077	32.1626	38.5168	37.5072	38.5001	39.4123	34.6228	33.7026	0.078878	0.189769	0.877327
ADCY4	196883	ENSG00000129467	14	0.112195	0.0548859	0.276666	0.0519446	0	0.0549788	0.122861	0	0.252736	0.0707582	0.122342	0.172834	0.574592	0.515386	NA
ADCY5	111	ENSG00000173175	3	0	0	0	0	0	0	0.0614303	0	0	0	0	0.0576112	1.14062	0.699246	NA
ADCY6	112	ENSG00000174233	12	157.802	138.806	145.803	171.677	150.721	153.116	175.875	144.736	157.37	182.273	156.904	158.2	0.0721343	0.243587	0.906815
ADCY6-DT	100506125	ENSG00000257660	12	0.112195	0.219544	0.0691666	0.0519446	0.2171	0.164936	0.184291	0.170746	0.421226	0.212275	0.0611711	0.345667	0.68133	0.292606	NA
ADCY8	114	ENSG00000155897	8	0	0	0.0691666	0	0	0	0	0	0	0	0	0	-0.302073	0.922786	NA
ADCY9	115	ENSG00000162104	16	42.8584	40.1765	40.1166	45.3995	36.3642	41.0142	44.4756	43.0848	43.976	45.4975	42.9421	42.3442	0.078017	0.207899	0.884693
ADCYAP1	116	ENSG00000141433	18	0	0	0	0	0	0	0	0	0	0	0.0611711	0	0.659719	0.832355	NA
ADD1	118	ENSG00000087274	4	154.604	159.169	153.965	161.755	158.591	165.156	167.582	159.704	149.03	166.636	160.391	154.744	-0.00614869	0.878232	0.997279
ADD2	119	ENSG00000075340	2	0	0	0	0	0.0542749	0	0	0	0	0	0	0	-0.302073	0.922786	NA
ADD3	120	ENSG00000148700	10	52.1144	52.0867	53.8116	43.2179	51.7783	54.319	51.8472	54.2402	52.4848	46.1343	50.2826	52.599	-0.00944282	0.887951	0.997279
ADD3-AS1	100505933	ENSG00000203876	10	0	0.109772	0.0691666	0.103889	0.10855	0.109958	0.122861	0.0569152	0	0.141516	0	0.0576112	-0.385398	0.699483	NA
ADGB	79747	ENSG00000118492	6	0	0	0	0	0	0	0	0	0	0.0707582	0	0	0.659719	0.832355	NA
ADGRA2	25960	ENSG00000020181	8	0.224389	0.603745	0.2075	0.155834	0.271375	0.164936	0.368582	0.227661	0.842453	0.495307	0.244684	0.230445	0.507366	0.314247	NA
ADGRA3	166647	ENSG00000152990	4	25.0755	21.0213	24.9	26.5956	23.881	26.6647	22.9749	22.197	18.7867	25.6852	24.8966	25.6946	-0.090328	0.221792	0.892899
ADGRB1	575	ENSG00000181790	8	1.00975	1.59169	1.10667	1.4025	1.24832	1.37447	1.47433	1.42288	2.10613	1.6982	1.8963	2.13162	0.446923	0.0435718	0.691702
ADGRB2	576	ENSG00000121753	1	13.5195	13.2824	11.2742	19.687	16.6624	12.92	17.5691	15.1395	14.069	20.3784	17.862	13.8267	0.165797	0.167921	0.866303
ADGRD1	283383	ENSG00000111452	12	0	0	0	0	0	0	0.122861	0	0	0	0	0	1.11841	0.719353	NA
ADGRE1	2015	ENSG00000174837	19	0	0	0.0691666	0	0	0	0	0	0	0	0	0	-0.302073	0.922786	NA
ADGRE2	30817	ENSG00000127507	19	7.34875	4.44576	5.32583	8.05141	5.15612	6.26758	7.06449	4.89471	4.29651	8.34946	4.46549	5.93396	-0.0842377	0.624278	0.984757
ADGRE3	84658	ENSG00000131355	19	0	0	0	0	0	0	0	0	0	0.0707582	0	0	0.659719	0.832355	NA
ADGRE5	976	ENSG00000123146	19	7.79753	5.92767	8.29999	9.60974	6.40444	8.08188	6.69591	6.43142	6.3184	8.98629	5.99477	6.62529	-0.184675	0.152608	0.854073
ADGRF2	222611	ENSG00000164393	6	0.0560974	0	0	0.0519446	0.0542749	0	0.184291	0.0569152	0.16849	0	0	0	0.761802	0.563577	NA
ADGRF3	165082	ENSG00000173567	2	0.112195	0.109772	0.0691666	0	0.0542749	0.164936	0.245721	0.0569152	0.0842453	0.0707582	0.183513	0.0576112	0.457249	0.594078	NA
ADGRF4	221393	ENSG00000153294	6	0.336584	0.329315	0.345833	0.623335	0.379924	0.494809	0.368582	0.341492	0.0842453	0.566065	0.672882	0.230445	-0.155825	0.718962	NA
ADGRF5	221395	ENSG00000069122	6	0	0	0	0.0519446	0	0	0.0614303	0	0	0	0	0	0.178823	0.952509	NA
ADGRF5P1	389740	ENSG00000227582	9	0.729266	0.493973	0.691666	0.623335	1.35687	0.989618	1.29004	0.626068	1.09519	1.41516	1.10108	1.61311	0.537234	0.0628798	0.747413
ADGRG1	9289	ENSG00000205336	16	130.539	101.868	115.162	156.457	106.813	111.827	140.123	102.561	110.951	155.173	114.451	111.305	0.00506322	0.963038	0.998849
ADGRG3	222487	ENSG00000182885	16	0.168292	0.219544	0.138333	0.207778	0	0	0.184291	0.113831	0.0842453	0.141516	0.122342	0.172834	0.214768	0.779458	NA
ADGRG5	221188	ENSG00000159618	16	0	0	0	0.0519446	0	0	0	0.0569152	0.0842453	0	0	0	0.65972	0.765349	NA
ADGRG6	57211	ENSG00000112414	6	58.1169	48.7935	59.8291	47.0098	46.5679	52.7796	54.9802	50.9961	58.1292	52.5026	44.5937	55.71	0.00631978	0.930135	0.998849
ADGRL1	22859	ENSG00000072071	19	70.7949	64.4909	63.7024	88.6174	70.2317	68.1737	84.3439	64.5988	77.8426	91.1365	74.7511	69.2487	0.101194	0.257738	0.914507
ADGRL1-AS1	100507373	ENSG00000267169	19	0.280487	0.274429	0.276666	0.363612	0.271375	0.659745	0.430012	0.227661	0.505472	0.495307	0.428198	0.288056	0.131529	0.764993	NA
ADGRL2	23266	ENSG00000117114	1	0.280487	0.109772	0.138333	0.259723	0.162825	0.494809	0.245721	0.113831	0.0842453	0.424549	0.183513	0.0576112	-0.403196	0.513032	NA
ADGRL3	23284	ENSG00000150471	4	0	0	0	0.0519446	0	0	0	0	0	0.0707582	0	0	0.178823	0.951328	NA
ADGRV1	84059	ENSG00000164199	5	67.4851	51.7574	75.8066	64.5671	55.8489	76.9153	56.8231	58.7934	67.1435	63.6116	56.0327	66.7138	-0.0992653	0.291601	0.921219
ADH5	128	ENSG00000197894	4	98.2265	106.698	103.957	89.968	98.129	94.6185	92.3912	105.521	97.893	96.8679	94.02	88.606	-0.0528734	0.328859	0.931944
ADH5P2	343296	ENSG00000232676	1	0.0560974	0.164658	0.0691666	0.103889	0.10855	0.0549788	0.307152	0.170746	0.16849	0.212275	0.122342	0.172834	1.01319	0.154113	NA
ADH5P3	100131810	ENSG00000223694	1	0.112195	0.109772	0.0691666	0	0	0	0.0614303	0.113831	0	0	0.0611711	0	0.0303433	0.981054	NA
ADHFE1	137872	ENSG00000147576	8	0.336584	0.219544	0.345833	0.415556	0.2171	0.164936	0.245721	0.341492	0.336981	0.141516	0.305855	0.230445	-0.100417	0.842016	NA
ADI1	55256	ENSG00000182551	2	6.84388	9.65991	8.64583	8.31113	7.97841	6.92733	6.32733	8.82186	8.34028	7.92492	7.46287	8.35363	-0.046745	0.699892	0.988497
ADIG	149685	ENSG00000182035	20	0.112195	0.109772	0.0691666	0.103889	0.0542749	0.109958	0	0.0569152	0	0	0.0611711	0	-2.02668	0.0843507	NA
ADIPOQ	9370	ENSG00000181092	3	0	0	0	0	0	0	0.0614303	0	0	0	0	0	0.659719	0.832355	NA
ADIPOR1	51094	ENSG00000159346	1	89.9802	101.539	100.153	89.4485	101.657	92.3644	93.1898	102.789	86.7726	94.816	102.89	91.3138	-0.0204185	0.757607	0.992577
ADIPOR2	79602	ENSG00000006831	12	66.1949	60.7038	61.7658	61.5024	58.5084	63.1706	61.0003	56.6876	51.8951	61.7719	55.1763	61.5864	-0.107817	0.0556904	0.724405
ADIRF	10974	ENSG00000148671	10	112.139	112.571	101.813	120.927	108.93	93.409	121.448	112.123	102.695	131.822	129.071	89.7007	0.0630262	0.503674	0.969593
ADK	132	ENSG00000156110	10	54.751	56.9166	61.0741	54.2301	50.5842	54.429	51.6629	59.3626	60.9936	57.9509	46.3065	54.9035	-0.017927	0.782161	0.993224
ADM	133	ENSG00000148926	11	1.68292	1.48192	1.245	2.12973	1.41115	1.15455	1.78148	2.04895	1.68491	1.83971	1.83513	1.49789	0.209771	0.336232	0.931944
ADM2	79924	ENSG00000128165	22	9.19997	9.16594	11.0667	10.0253	8.62971	8.63167	10.2589	8.08197	9.51972	10.1184	8.68629	9.04496	-0.0399286	0.691348	0.988497
ADM5	199800	ENSG00000224420	19	1.57073	2.03078	2.21333	2.18167	1.57397	1.48443	1.47433	2.04895	1.76915	2.90109	1.28459	1.78595	0.00709755	0.974343	0.998849
ADNP	23394	ENSG00000101126	20	237.067	130.079	214.278	219.362	145.674	223.544	214.945	149.346	203.031	229.327	151.154	226.7	-0.00975034	0.957944	0.998849
ADNP-AS1	101927631	ENSG00000259456	20	0.0560974	0.274429	0.0691666	0	0.162825	0	0	0.0569152	0	0.0707582	0.122342	0	-1.12006	0.356197	NA
ADNP2	22850	ENSG00000101544	18	74.2729	68.0585	72.9708	68.6707	63.3388	69.2733	75.7436	67.843	72.5352	77.4094	63.9238	64.8126	0.00397264	0.941557	0.998849
ADO	84890	ENSG00000181915	10	33.8267	32.1082	31.7475	29.9201	28.3858	30.4033	30.2852	28.9129	31.1708	29.5769	29.5456	31.3981	-0.0554633	0.38268	0.952274
ADORA1	134	ENSG00000163485	1	0.448779	0.274429	0.276666	0.57139	0.434199	0.43983	0.368582	0.455322	0.421226	0.141516	0.428198	0.46089	-0.105302	0.804898	NA
ADORA2A	135	ENSG00000128271	22	0.168292	0.109772	0.276666	0.155834	0.0542749	0.109958	0.184291	0.170746	0.16849	0.283033	0.183513	0.115222	0.356179	0.58316	NA
ADORA2B	136	ENSG00000170425	17	0.0560974	0	0.0691666	0.259723	0.10855	0.164936	0	0.170746	0.16849	0.141516	0.0611711	0.115222	0.0846166	0.919917	NA
ADORA3	140	ENSG00000282608	1	0	0	0	0	0	0	0	0.0569152	0	0	0.0611711	0.0576112	1.58043	0.483558	NA
ADPGK	83440	ENSG00000159322	15	41.2877	48.0251	44.1975	36.3612	38.5352	40.5744	40.544	40.9221	38.3316	39.9076	41.2293	37.9082	-0.0684386	0.298867	0.921483
ADPGK-AS1	100287559	ENSG00000260898	15	0.0560974	0.274429	0.0691666	0.0519446	0.0542749	0.109958	0.184291	0	0	0	0.0611711	0	-1.34081	0.232875	NA
ADPRH	141	ENSG00000144843	3	0.0560974	0.0548859	0	0.207778	0.2171	0.164936	0.184291	0.0569152	0	0.212275	0	0.230445	0.089817	0.915315	NA
ADPRHL1	113622	ENSG00000153531	13	6.339	6.47653	7.12416	7.84363	8.52116	6.15762	6.69591	8.1958	7.75056	6.9343	7.64639	7.14379	0.0505192	0.673021	0.987539
ADPRM	56985	ENSG00000170222	17	1.62682	1.5368	1.31417	1.55834	1.0855	1.48443	1.53576	1.99203	1.43217	1.13213	2.20216	1.44028	0.175951	0.442808	0.954539
ADPRS	54936	ENSG00000116863	1	16.5487	22.6679	17.3608	18.3884	19.9732	17.2633	20.5177	21.0586	19.3764	20.2368	20.9817	16.592	0.0657458	0.490463	0.964336
ADRA1B	147	ENSG00000170214	5	0	0.0548859	0.0691666	0	0	0	0	0.0569152	0.0842453	0	0.0611711	0.0576112	1.09113	0.468037	NA
ADRA1D	146	ENSG00000171873	20	0	0	0.0691666	0	0	0.0549788	0	0	0	0	0	0	-0.78297	0.788441	NA
ADRA2A	150	ENSG00000150594	10	8.13412	5.59836	9.40666	12.1031	7.81559	8.41175	9.15312	5.69152	7.83481	12.9488	7.4017	8.92974	-0.00986005	0.951662	0.998849
ADRA2B	151	ENSG00000274286	2	1.23414	1.37215	1.0375	1.4025	1.3026	1.0446	2.21149	1.4798	1.60066	1.76895	2.26333	1.44028	0.522807	0.0209466	0.587307
ADRA2C	152	ENSG00000184160	4	27.8804	37.981	29.88	32.7251	38.5895	35.9012	39.9911	35.1736	32.5187	39.6953	39.9447	29.6122	0.0824498	0.399211	0.952972
ADRB1	153	ENSG00000043591	10	0.504876	0.493973	0.622499	0.779168	0.542749	0.494809	0.982885	0.626068	1.01094	0.495307	0.978737	0.864168	0.512826	0.116197	NA
ADRB2	154	ENSG00000169252	5	0.224389	0.329315	0.0691666	0.311667	0.325649	0.384852	0.245721	0.170746	0.0842453	0.0707582	0.122342	0.288056	-0.716374	0.221676	NA
ADRB3	155	ENSG00000188778	8	0	0.0548859	0	0	0	0.0549788	0	0	0	0	0	0	-0.78297	0.796515	NA
ADRM1	11047	ENSG00000130706	20	68.2144	87.543	81.3399	77.9688	79.2414	67.9538	73.3478	68.0137	69.3339	70.8289	80.6847	65.3887	-0.125469	0.120986	0.829963
ADSL	158	ENSG00000239900	22	4.59998	4.93973	6.15583	6.54502	4.77619	5.27796	5.34444	4.89471	5.13896	5.09459	4.22081	5.47307	-0.110276	0.401956	0.952972
ADSS1	122622	ENSG00000185100	14	1.23414	1.5368	1.72917	0.986947	1.62825	1.92426	1.96577	1.99203	2.78009	1.6982	2.38567	1.90117	0.47832	0.0270281	0.614099
ADSS2	159	ENSG00000035687	1	38.8194	43.9087	41.085	36.6209	39.0237	42.7185	40.1754	41.2636	36.7309	39.7661	37.1309	39.5213	-0.0569718	0.34263	0.935168
ADTRP	84830	ENSG00000111863	6	0	0.0548859	0	0	0	0	0	0	0	0	0	0	-0.302073	0.922786	NA
AEBP2	121536	ENSG00000139154	12	15.5951	8.28777	12.7267	12.4147	8.84681	12.7551	13.3918	9.50485	12.2156	11.1798	9.54269	12.3288	-0.0646133	0.651612	0.987539
AEN	64782	ENSG00000181026	15	29.395	30.1872	29.2575	29.4006	26.7575	26.4448	33.541	27.8316	31.3392	33.8932	27.894	28.5752	0.0774879	0.261445	0.916932
AFAP1	60312	ENSG00000196526	4	71.5241	54.831	61.9733	77.761	59.8109	61.1364	72.3035	59.1919	64.4476	82.1502	69.1845	65.0431	0.0732768	0.40943	0.952972
AFAP1-AS1	84740	ENSG00000272620	4	0	0	0	0	0	0.0549788	0	0.0569152	0	0	0	0	0.178823	0.952814	NA
AFAP1L1	134265	ENSG00000157510	5	0.0560974	0.0548859	0.138333	0.0519446	0.0542749	0	0.184291	0.0569152	0.0842453	0.0707582	0	0.0576112	0.339482	0.744278	NA
AFAP1L2	84632	ENSG00000169129	10	0.897558	0.493973	0.899166	0.935002	1.0855	0.934639	0.675734	0.739898	0.421226	1.48592	0.917566	0.633723	-0.127671	0.67475	0.987539
AFDN	4301	ENSG00000130396	6	128.912	103.844	118.344	122.641	107.681	128.321	131.215	113.546	123.167	131.398	112.065	131.181	0.0512274	0.441372	0.954539
AFF1	4299	ENSG00000172493	4	125.378	80.8469	113.502	120.927	86.4057	119.799	125.932	96.0729	124.262	124.251	95.0599	124.555	0.0793984	0.48302	0.96283
AFF2	2334	ENSG00000155966	X	0	0.0548859	0	0	0.0542749	0	0	0.0569152	0	0	0.0611711	0	0.178823	0.925827	NA
AFF3	3899	ENSG00000144218	2	96.7679	64.93	88.3949	116.719	83.8005	103.415	92.5141	71.3717	77.0844	113.213	77.3814	93.9063	-0.0912677	0.400912	0.952972
AFF4	27125	ENSG00000072364	5	409.006	261.641	358.421	400.648	314.252	398.046	389.898	292.26	377.756	410.397	284.751	391.872	-0.0110201	0.921526	0.998828
AFG1L	246269	ENSG00000135537	6	7.85363	6.25699	7.46999	7.48002	7.81559	7.86197	7.24878	7.51281	6.65538	7.92492	6.54531	7.7199	-0.0476175	0.652688	0.987539
AFG3L1P	172	ENSG00000223959	16	14.3609	16.6853	17.3608	16.3106	16.3367	17.3733	15.419	16.5623	14.3217	17.0527	17.6784	16.0735	-0.0283852	0.718407	0.988572
AFG3L2	10939	ENSG00000141385	18	97.385	93.306	92.1299	95.3183	89.825	91.6496	95.217	99.3171	90.8164	99.203	91.6343	90.6224	0.00441197	0.923367	0.998849
AFMID	125061	ENSG00000183077	17	10.4902	13.3922	12.45	11.3759	11.7777	10.5559	14.0676	12.5213	12.2156	12.7365	11.9284	10.6005	0.0653173	0.476859	0.962243
AFTPH	54812	ENSG00000119844	2	87.2314	82.8777	83.1383	72.8782	71.6429	80.9838	80.3509	78.7138	76.4947	77.551	71.876	78.7545	-0.0565844	0.262896	0.917639
AFTPH-DT	101927402	ENSG00000260101	2	0.336584	0.0548859	0.138333	0.259723	0.379924	0.164936	0.122861	0.0569152	0.0842453	0.283033	0.244684	0.115222	-0.628261	0.33191	NA
AGA	175	ENSG00000038002	4	10.9951	10.6479	11.9658	10.8564	11.0721	10.8308	9.89029	9.39101	10.2779	9.62311	9.66503	8.92974	-0.215254	0.0153699	0.534937
AGAP1	116987	ENSG00000157985	2	51.8901	43.4147	48.8316	54.9573	37.7753	50.3606	54.4887	45.4753	49.0307	59.2246	43.8597	46.6651	0.0403667	0.659549	0.987539
AGAP1-IT1	100506749	ENSG00000235529	2	0.448779	0.65863	0.899166	0.935002	0.271375	0.494809	0.921455	0.455322	0.505472	0.353791	0.367026	0.576112	-0.232137	0.547107	NA
AGAP11	119385	ENSG00000271880	10	0.0560974	0.164658	0.138333	0.259723	0.162825	0.384852	0.491443	0.284576	0.336981	0.212275	0.122342	0	0.193182	0.763835	NA
AGAP12P	414224	ENSG00000265018	10	1.23414	1.42703	0.968333	1.35056	0.868399	0.934639	1.22861	1.93512	1.09519	1.62744	2.07982	1.037	0.399574	0.122858	0.830876
AGAP2	116986	ENSG00000135439	12	0.504876	0.768402	1.0375	1.03889	1.19405	0.989618	0.860025	0.739898	0.758208	1.27365	0.978737	0.864168	-0.0249142	0.928847	0.998849
AGAP2-AS1	100130776	ENSG00000255737	12	6.3951	7.29982	8.09249	7.37613	8.19551	7.80699	7.80165	7.00058	7.32934	8.42022	7.09585	6.04918	-0.0646337	0.555409	0.970294
AGAP3	116988	ENSG00000133612	7	46.9535	55.0505	46.4108	46.9579	50.9099	50.2506	51.2943	55.094	51.6424	56.8188	58.2349	44.5335	0.0844726	0.26439	0.918485
AGAP4	119016	ENSG00000188234	10	4.15121	5.48859	5.11833	5.61001	5.80742	6.32256	7.06449	5.29312	5.89717	5.37762	5.81125	6.51007	0.136303	0.284573	0.918848
AGAP5	729092	ENSG00000172650	10	0.448779	0.384201	0.2075	0.57139	0.162825	0.219915	0.184291	0.113831	0.252736	0.353791	0.305855	0.172834	-0.59139	0.264515	NA
AGAP6	414189	ENSG00000204149	10	8.24631	8.45242	7.53916	9.45391	7.76131	8.19184	8.96883	8.08197	8.50877	7.28809	8.56395	7.37423	-0.0428955	0.685412	0.988497
AGAP9	642517	ENSG00000204172	10	2.69267	2.68941	2.83583	3.68806	2.6052	2.91388	3.37867	1.93512	4.80198	4.67004	2.7527	2.93817	0.197429	0.319093	0.925487
AGBL1	123624	ENSG00000273540	15	0	0.109772	0	0.207778	0	0.0549788	0	0	0.0842453	0	0.0611711	0.115222	-0.605923	0.643901	NA
AGBL2	79841	ENSG00000165923	11	1.06585	1.64658	1.93667	0.986947	1.19405	1.53941	1.59719	1.4798	1.43217	1.20289	1.83513	1.61311	0.142315	0.541551	0.970294
AGBL3	340351	ENSG00000146856	7	2.63658	2.85406	3.18166	2.23362	2.98512	2.69396	3.07152	3.13034	3.79104	2.12275	3.42558	3.05339	0.154292	0.359948	0.942982
AGBL4	84871	ENSG00000186094	1	0.617071	0.548859	0.622499	0.363612	0.542749	0.714724	0.798594	0.569152	0.336981	0.566065	0.305855	0.633723	-0.0806005	0.823919	NA
AGBL4-IT1	100874313	ENSG00000225623	1	0.0560974	0.0548859	0	0	0.162825	0.0549788	0.0614303	0.113831	0.16849	0.141516	0.0611711	0.115222	0.95555	0.318286	NA
AGBL5	60509	ENSG00000084693	2	38.3145	43.3598	38.18	35.2704	38.8066	36.6709	41.9569	43.654	43.8075	39.0585	47.1629	36.9864	0.11927	0.119623	0.828127
AGBL5-AS1	100874031	ENSG00000231636	2	0.112195	0.0548859	0	0	0	0	0.0614303	0.0569152	0.0842453	0	0.0611711	0.0576112	0.980848	0.459417	NA
AGER	177	ENSG00000204305	6	0.392682	0.603745	0.760833	0.779168	0.542749	0.494809	0.368582	1.02447	0.842453	0.566065	0.734053	0.748946	0.256564	0.456728	NA
AGFG1	3267	ENSG00000173744	2	89.1387	70.3637	80.3024	75.5274	70.286	75.5409	78.3237	71.0871	81.4652	74.2253	66.4318	76.9686	-0.0539784	0.422552	0.954539
AGFG2	3268	ENSG00000106351	7	12.7341	14.0508	11.8967	11.9473	12.8631	11.1607	13.3304	14.0012	12.4683	12.8072	15.4763	10.9461	0.0695948	0.490332	0.964336
AGGF1	55109	ENSG00000164252	5	69.2802	69.266	67.5066	62.0218	68.2778	66.5793	60.9389	64.9972	59.8984	66.0881	59.2136	63.718	-0.117178	0.0251168	0.601783
AGGF1P9	100127958	ENSG00000260427	16	0	0	0	0	0	0	0.122861	0.0569152	0.0842453	0	0.0611711	0	2.16754	0.20053	NA
AGK	55750	ENSG00000006530	7	34.6121	35.127	35.4825	30.3876	32.2393	33.5371	34.0324	33.0108	33.1926	33.1856	34.0111	32.0894	-0.0244798	0.676555	0.987539
AGKP2	392543	ENSG00000228819	X	0.0560974	0	0.0691666	0.207778	0	0.109958	0	0.113831	0.0842453	0.141516	0.0611711	0.0576112	0.0768122	0.940134	NA
AGL	178	ENSG00000162688	1	122.797	93.7451	114.194	106.85	96.4465	113.916	117.455	105.749	109.266	118.308	92.3683	116.605	0.0120692	0.872407	0.997279
AGMAT	79814	ENSG00000116771	1	2.46828	2.36009	2.21333	2.85695	2.44237	2.36409	2.39578	3.47183	2.86434	3.18412	2.63036	2.074	0.153704	0.381963	0.952274
37104	26523	ENSG00000092847	1	88.6338	64.7104	81.7549	91.6821	72.457	84.7773	88.8897	72.2824	72.8722	99.8398	73.3441	82.9025	0.00117647	0.989606	0.999204
37469	27161	ENSG00000123908	8	217.489	138.422	201.828	218.998	159.08	209.084	221.026	166.819	200.841	220.129	159.595	210.454	0.0276665	0.806157	0.99417
37834	192669	ENSG00000126070	1	39.9413	31.9985	39.2866	40.1531	35.8757	43.4332	39.9297	39.8407	38.7528	36.7235	38.599	44.8791	0.039996	0.610197	0.981343
38200	192670	ENSG00000134698	1	18.6243	16.3011	18.1216	17.7131	18.4535	18.8577	20.8249	18.839	18.197	19.317	19.3912	19.9335	0.0975295	0.177093	0.868155
AGPAT1	10554	ENSG00000204310	6	19.1292	21.4055	19.9891	19.5312	20.0274	16.9335	19.7191	16.8469	17.186	21.5812	23.3673	18.0323	-0.0197139	0.837476	0.994205
AGPAT2	10555	ENSG00000169692	9	23.1121	25.028	22.2025	24.2581	25.5635	22.8712	27.2751	23.7337	27.0427	27.1711	29.301	24.7728	0.138594	0.0670439	0.755748
AGPAT3	56894	ENSG00000160216	21	53.6852	53.0198	51.875	57.4507	56.663	53.7693	58.9731	56.2323	53.1588	59.6491	62.0275	56.4014	0.0722559	0.188382	0.875915
AGPAT4	56895	ENSG00000026652	6	0.224389	0	0.138333	0.103889	0.10855	0.109958	0.122861	0.341492	0.0842453	0.212275	0.367026	0.0576112	0.810836	0.26597	NA
AGPAT5	55326	ENSG00000155189	8	17.278	16.4109	18.1908	17.0898	17.368	17.2633	16.7705	18.6113	18.197	20.3076	13.0906	15.3822	-0.0374497	0.676276	0.987539
AGPS	8540	ENSG00000018510	2	39.4365	33.0413	36.2433	33.4523	34.953	40.0246	35.261	35.2874	37.3207	34.9545	28.7504	34.682	-0.0904352	0.210196	0.887993
AGR2	10551	ENSG00000106541	7	13.9122	16.9597	17.0842	13.09	14.5457	16.8785	11.6103	14.3426	12.3841	12.3119	14.0082	14.1724	-0.235623	0.0171933	0.549123
AGR3	155465	ENSG00000173467	7	0.0560974	0	0	0	0	0	0	0	0	0	0	0	-0.302073	0.922786	NA
AGRN	375790	ENSG00000188157	1	168.629	159.443	156.939	243.204	186.163	185.444	256.533	155.265	191.995	265.98	215.445	194.495	0.207883	0.057117	0.725124
AGT	183	ENSG00000135744	1	0	0	0.0691666	0.0519446	0	0	0	0.113831	0	0	0	0	0.112135	0.95773	NA
AGTPBP1	23287	ENSG00000135049	9	69.3363	67.2352	73.5933	58.3337	57.4229	68.3936	64.3176	68.6967	67.4805	63.3286	57.562	71.2651	-0.0146866	0.825405	0.994205
AGTR1	185	ENSG00000144891	3	0.0560974	0.0548859	0.138333	0.103889	0.0542749	0.274894	0.122861	0.284576	0.16849	0.0707582	0.244684	0.0576112	0.495503	0.509891	NA
AGTR2	186	ENSG00000180772	X	0	0	0	0	0	0	0.0614303	0	0	0	0	0	0.659719	0.832355	NA
AGTRAP	57085	ENSG00000177674	1	18.1195	22.613	20.6117	19.8948	19.539	16.8785	23.1592	22.7092	22.1565	22.0058	25.2025	17.341	0.158579	0.101409	0.805863
AGXT	189	ENSG00000172482	2	0	0	0.0691666	0	0	0	0	0	0	0	0	0	-0.302073	0.922786	NA
AGXT2	64902	ENSG00000113492	5	0.112195	0.109772	0.138333	0.0519446	0	0.219915	0	0.170746	0.252736	0.0707582	0.122342	0.0576112	0.0481262	0.955105	NA
AHCTF1	25909	ENSG00000153207	1	205.204	165.426	198.647	182.689	168.035	198.748	185.458	178.202	182.981	192.321	155.436	192.133	-0.0556052	0.402885	0.952972
AHCY	191	ENSG00000101444	20	88.129	106.534	96.5566	95.7858	93.4614	87.5262	85.8796	102.618	81.8864	103.378	94.387	85.4374	-0.0511688	0.492942	0.964859
AHCYL1	10768	ENSG00000168710	1	385.052	314.825	367.759	371.923	307.467	363.355	385.537	350.143	388.539	407.001	304.999	387.608	0.0607562	0.410894	0.952972
AHCYL2	23382	ENSG00000158467	7	32.5926	26.0159	27.8741	29.1928	28.6572	29.5236	31.0223	29.3114	26.5373	35.8036	28.3222	30.9948	0.0502759	0.499912	0.967189
AHCYP2	392387	ENSG00000238181	9	0.0560974	0	0	0	0	0	0	0	0	0.0707582	0	0	0.178823	0.950824	NA
AHCYP7	645486	ENSG00000259465	15	0	0	0	0	0	0	0	0.0569152	0	0	0	0	0.659719	0.832355	NA
AHDC1	27245	ENSG00000126705	1	12.9024	14.3252	13.3492	18.7	15.5226	16.6036	18.3062	14.5134	15.4169	19.5293	17.2503	15.6126	0.125549	0.162344	0.862514
AHI1	54806	ENSG00000135541	6	13.8	12.02	13.9025	14.077	13.2973	14.5144	15.3576	14.9687	14.8272	14.8592	13.8247	17.8595	0.157992	0.0660862	0.755748
AHNAK	79026	ENSG00000124942	11	1285.36	896.561	1230.61	1166.99	932.497	1335.82	1262.64	1031.42	1288.87	1326.64	1023.27	1357.09	0.0771523	0.451159	0.954539
AHNAK2	113146	ENSG00000185567	14	125.153	85.128	116.2	145.029	105.022	120.733	158.429	112.351	156.78	177.674	129.01	147.485	0.324268	0.00394816	0.327588
AHR	196	ENSG00000106546	7	3.42194	2.96384	2.42083	4.93473	3.79924	3.13379	2.58007	2.6181	2.86434	3.25488	2.93621	4.20562	-0.181772	0.285259	0.918848
AHRR	57491	ENSG00000063438	5	1.34634	0.878174	1.38333	1.50639	1.13977	0.934639	1.4129	1.25213	1.68491	2.12275	1.59045	0.691335	0.252792	0.339845	0.933798
AHSA1	10598	ENSG00000100591	14	69.8412	84.1949	82.2391	71.6316	78.5358	71.9123	66.2833	75.9249	66.5538	73.5885	77.7485	65.3311	-0.119465	0.103638	0.812126
AHSA2P	130872	ENSG00000173209	2	31.0779	40.2313	32.8541	32.2576	39.4036	37.3856	41.1583	38.5316	31.7605	34.6007	38.7825	31.8014	0.0100428	0.913408	0.997521
AHSG	197	ENSG00000145192	3	0	0	0	0	0	0.0549788	0	0	0	0	0	0	-0.302073	0.922786	NA
AIDA	64853	ENSG00000186063	1	21.7658	16.5206	23.1016	21.1934	16.8252	23.9707	19.5963	20.4895	22.8305	21.935	14.9257	21.3738	-0.0413201	0.711211	0.988572
AIDAP2	646890	ENSG00000251429	4	0.673168	0.548859	0.691666	0.779168	0.759849	0.43983	0.552873	0.170746	0.421226	0.495307	0.489369	0.979391	-0.352397	0.347552	NA
AIF1L	83543	ENSG00000126878	9	81.3973	97.2029	86.3891	75.6313	85.4287	75.7058	83.6067	92.658	79.9488	81.2304	84.722	75.0674	-0.024811	0.720247	0.988572
AIFM1	9131	ENSG00000156709	X	41.1194	41.4937	40.3933	42.6984	41.5746	41.8389	40.4212	40.5237	37.9946	44.7899	39.7612	39.2332	-0.0522761	0.325733	0.930462
AIFM2	84883	ENSG00000042286	10	2.0756	1.97589	2.35167	2.54528	2.00817	2.47404	2.15006	2.44736	1.8534	2.68881	2.20216	1.44028	-0.0851046	0.654025	0.987539
AIFM3	150209	ENSG00000183773	22	1.45853	1.37215	1.79833	1.19473	1.0855	1.20953	1.04432	1.30905	1.60066	1.98123	1.28459	1.09461	0.0182831	0.938722	0.998849
AIG1	51390	ENSG00000146416	6	15.3707	14.7094	14.8017	13.1939	14.8171	13.7447	15.6033	14.5134	15.8381	15.0715	13.8247	13.8843	0.0174919	0.822143	0.994205
AIMP1	9255	ENSG00000164022	4	52.1705	47.8056	51.1833	42.7504	45.5367	46.0172	44.2913	50.1992	44.7342	45.5683	41.0458	48.163	-0.0687171	0.280799	0.918848
AIMP1P1	170547	ENSG00000234187	20	0.617071	0.384201	0.968333	0.779168	0.325649	0.934639	0.675734	0.398407	0.589717	0.353791	0.305855	0.979391	-0.271277	0.489653	NA
AIMP2	7965	ENSG00000106305	7	25.2438	27.0038	28.1508	27.4787	28.0601	25.3452	28.0122	28.5714	26.79	29.0816	28.0164	23.563	0.00975345	0.890153	0.997279
AIP	9049	ENSG00000110711	11	33.0414	41.4388	38.2491	31.4265	38.2095	34.9115	36.9811	39.4992	39.6795	37.9971	45.2054	33.7602	0.0902682	0.312257	0.924229
AIRE	326	ENSG00000160224	21	0	0	0	0	0	0	0	0	0	0.0707582	0	0	0.659719	0.832355	NA
AJM1	389813	ENSG00000232434	9	5.44144	8.50731	6.91666	7.32418	9.66093	7.42214	8.23167	8.08197	7.91906	8.70326	10.1544	8.35363	0.172006	0.167472	0.866064
AJUBA	84962	ENSG00000129474	14	37.6413	44.0185	37.1425	50.2304	48.3047	46.0172	47.6699	43.4832	48.6095	53.0686	52.546	43.3236	0.120453	0.114177	0.823601
AJUBA-DT	107984660	ENSG00000258457	14	0.560974	1.26238	0.415	0.57139	0.597024	0.714724	0.552873	0.967559	0.589717	0.849098	0.978737	1.037	0.258375	0.439294	0.954539
AK1	203	ENSG00000106992	9	2.91706	4.44576	4.15	3.74001	2.98512	3.79354	3.93154	4.04098	3.45406	3.60867	4.71017	3.39906	0.0670627	0.664735	0.987539
AK2	204	ENSG00000004455	1	108.941	123.987	124.569	102.642	110.884	111.497	109.837	126.352	110.53	110.807	112.922	108.597	-0.017869	0.759962	0.992577
AK2P1	266920	ENSG00000185839	1	1.00975	2.14055	2.075	1.24667	1.62825	2.08919	1.29004	1.4798	1.51642	1.62744	1.40694	2.01639	-0.130993	0.575117	0.974309
AK3	50808	ENSG00000147853	9	75.7875	62.8443	66.0541	73.0341	64.75	72.682	71.0135	66.7047	66.8907	77.3387	66.7377	72.8782	0.00704085	0.906635	0.997279
AK3P3	100419075	ENSG00000230042	7	0.560974	0.603745	0.415	0.311667	0.542749	0.329873	0.368582	0.398407	0.505472	0.353791	0.672882	0.46089	-0.0111964	0.977363	NA
AK4	205	ENSG00000162433	1	88.6338	62.4052	74.5616	79.3713	66.7581	70.3179	78.938	67.6722	70.0078	77.551	58.7242	67.9236	-0.0879192	0.311231	0.923817
AK5	26289	ENSG00000154027	1	0	0	0	0.0519446	0	0	0	0	0	0	0	0	-0.302073	0.922786	NA
AK6	102157402	ENSG00000085231	5	9.19997	12.514	12.035	9.40197	8.84681	11.1607	8.9074	12.066	10.1094	9.69387	9.60386	9.79391	-0.0760457	0.485348	0.963817
AK6P2	100128817	ENSG00000257173	12	0	0.0548859	0	0.0519446	0.0542749	0	0.0614303	0.0569152	0	0	0	0.0576112	0.154602	0.921489	NA
AK7	122481	ENSG00000140057	14	1.12195	0.93306	0.968333	0.779168	0.597024	0.659745	0.860025	0.739898	1.34792	0.919856	0.672882	0.979391	0.105463	0.713671	0.988572
AK8	158067	ENSG00000165695	9	1.90731	2.57964	2.00583	1.97389	1.89962	2.47404	2.08863	2.6181	2.10613	2.05199	2.93621	2.30445	0.130367	0.484936	0.963817
AK9	221264	ENSG00000155085	6	3.19755	2.08566	2.21333	2.59723	2.93085	2.80392	3.01009	2.27661	2.6116	2.33502	2.7527	3.05339	0.00594551	0.972768	0.998849
AKAIN1	642597	ENSG00000231824	18	0	0	0	0	0	0.0549788	0	0	0	0	0	0	-0.302073	0.922786	NA
AKAP1	8165	ENSG00000121057	17	42.9145	38.3652	40.0475	43.5815	32.9992	38.1553	42.4484	39.7838	40.185	45.2852	39.2107	39.9822	0.0501045	0.482964	0.96283
AKAP10	11216	ENSG00000108599	17	30.0682	29.0346	30.0875	25.297	29.1456	28.8639	27.5208	28.9699	29.2331	29.4354	25.5695	27.3077	-0.052032	0.415685	0.953681
AKAP11	11215	ENSG00000023516	13	128.575	76.7853	122.84	113.811	84.506	122.548	120.403	86.5681	113.226	123.402	76.2803	121.905	-0.0309847	0.85687	0.997279
AKAP12	9590	ENSG00000131016	6	0.280487	0.164658	0.2075	0.103889	0.162825	0.274894	0.122861	0.284576	0.0842453	0.141516	0.122342	0.0576112	-0.553395	0.39841	NA
AKAP13	11214	ENSG00000170776	15	67.3168	49.9461	60.175	69.294	60.0281	68.3386	58.4817	53.6142	50.5472	71.6073	57.195	66.8866	-0.0837668	0.28228	0.918848
AKAP14	158798	ENSG00000186471	X	0	0.109772	0.0691666	0	0.162825	0.109958	0	0	0	0	0	0	-2.65147	0.0878425	NA
AKAP3	10566	ENSG00000111254	12	0.336584	0.439087	0.553333	0.415556	0.651299	0.219915	0.737164	0.682983	0.336981	0.77834	0.305855	0.403278	0.29878	0.456933	NA
AKAP4	8852	ENSG00000147081	X	0	0.0548859	0	0	0	0	0	0	0	0	0	0	-0.302073	0.922786	NA
AKAP5	9495	ENSG00000179841	14	1.96341	2.14055	1.72917	2.38945	2.27955	2.41907	1.10575	1.99203	1.26368	1.98123	2.14099	1.72834	-0.349777	0.0789738	0.783062
AKAP6	9472	ENSG00000151320	14	5.66583	4.22621	4.7725	5.03862	5.10184	5.11303	6.20446	4.0979	4.12802	6.01445	3.67027	3.97517	-0.111827	0.450696	0.954539
AKAP7	9465	ENSG00000118507	6	0.504876	0.109772	0.138333	0.727224	0.651299	0.549788	0.552873	0.512237	0.252736	0.424549	0.244684	0.115222	-0.316518	0.527537	NA
AKAP8	10270	ENSG00000105127	19	37.6974	38.8043	38.8025	41.6595	36.0385	37.3306	44.4141	36.1412	40.2692	42.8794	34.684	36.1798	0.00816989	0.905546	0.997279
AKAP8L	26993	ENSG00000011243	19	67.2607	72.0103	65.2241	78.3324	74.0853	68.3386	79.3066	72.7377	66.301	81.3719	80.6847	69.2487	0.065809	0.3195	0.925796
AKAP9	10142	ENSG00000127914	7	150.453	128.159	146.702	135.471	125.266	150.422	147.371	134.377	141.448	135.573	117.51	152.094	-0.0269289	0.693318	0.988497
AKIP1	56672	ENSG00000166452	11	12.7341	16.1364	12.7958	12.4147	13.5145	14.0196	14.9276	16.8469	12.6368	12.878	17.0056	11.6375	0.0641481	0.56722	0.972329
AKIRIN1	79647	ENSG00000174574	1	46.1681	44.3478	45.0966	42.5426	42.8772	46.8419	44.5984	48.321	41.7857	50.0968	39.9447	46.6075	0.00570764	0.925173	0.998849
AKIRIN2	55122	ENSG00000135334	6	9.53655	7.95845	9.75249	9.60974	8.52116	10.2261	8.10881	7.51281	10.2779	9.4816	9.23683	9.21779	-0.0653462	0.528724	0.969922
AKNA	80709	ENSG00000106948	9	4.03901	3.95178	5.25666	4.93473	3.74497	3.95847	5.09872	4.04098	4.63349	5.87293	4.28198	4.55129	0.122688	0.378642	0.952274
AKNAD1	254268	ENSG00000162641	1	0.448779	0.493973	0.484166	0.0519446	0	0.164936	0.614303	0.455322	1.01094	0.0707582	0.183513	0.115222	0.572046	0.263265	NA
AKR1A1	10327	ENSG00000117448	1	36.4072	40.7253	36.2433	36.0495	36.0928	35.7912	38.7011	39.2715	38.9213	42.8794	46.1842	36.4103	0.117003	0.108607	0.817369
AKR1B1	231	ENSG00000085662	7	0.0560974	0.0548859	0.0691666	0.0519446	0	0	0	0	0.0842453	0	0	0	-1.06411	0.509455	NA
AKR1B15	441282	ENSG00000227471	7	0	0	0	0.0519446	0	0	0	0	0	0	0	0	-0.302073	0.922786	NA
AKR1B1P1	401982	ENSG00000229991	1	0	0	0	0	0	0.109958	0.0614303	0	0	0	0.0611711	0	0.194002	0.92765	NA
AKR1C1	1645	ENSG00000187134	10	0.0560974	0	0	0	0	0	0.0614303	0	0	0	0	0	0.178823	0.95198	NA
AKR1C2	1646	ENSG00000151632	10	0	0	0	0.0519446	0	0	0	0	0	0	0	0	-0.302073	0.922786	NA
AKR1C3	8644	ENSG00000196139	10	0.0560974	0	0	0.103889	0	0	0.122861	0.0569152	0	0.0707582	0	0.115222	1.14796	0.406022	NA
AKR1C4	1109	ENSG00000198610	10	0	0	0	0.0519446	0	0	0	0	0	0	0	0	-0.302073	0.922786	NA
AKR1C7P	648947	ENSG00000215267	10	0	0.109772	0	0.0519446	0	0.0549788	0	0.113831	0	0.0707582	0.122342	0.115222	0.890031	0.466664	NA
AKR1C8P	340811	ENSG00000264006	10	0.224389	0	0.0691666	0.0519446	0	0	0	0	0	0.0707582	0	0	-1.61279	0.330723	NA
AKR1D1	6718	ENSG00000122787	7	0	0	0.0691666	0	0	0	0.0614303	0	0	0	0.122342	0	1.16267	0.575503	NA
AKR1E2	83592	ENSG00000165568	10	0.0560974	0	0	0	0	0	0	0	0	0	0	0	-0.302073	0.922786	NA
AKR7A2	8574	ENSG00000053371	1	66.812	78.7063	73.0399	77.0857	81.0324	75.9257	79.0609	86.2835	83.3186	89.2261	92.4295	72.9358	0.139515	0.0465485	0.705585
AKR7A3	22977	ENSG00000162482	1	10.4902	12.8982	12.9342	10.1811	13.4602	13.5798	13.5761	14.1719	14.6587	13.3733	16.3327	13.5386	0.209594	0.0384174	0.670394
AKR7L	246181	ENSG00000211454	1	1.40243	1.5368	1.72917	1.92195	2.00817	2.96886	2.58007	1.59363	2.69585	1.76895	1.77396	1.78595	0.0605092	0.784177	0.993306
AKT1	207	ENSG00000142208	14	164.421	204.944	173.954	176.767	186.054	168.4	180.175	189.243	167.817	193.807	204.495	164.538	0.0195653	0.791787	0.993847
AKT1S1	84335	ENSG00000204673	19	22.7194	27.0038	25.73	30.907	25.8349	28.0942	25.6165	21.8555	24.4311	25.1192	25.3248	23.1597	-0.15371	0.0441476	0.694898
AKT2	208	ENSG00000105221	19	104.341	115.096	103.473	107.837	115.497	93.9587	109.837	115.083	104.38	111.444	114.757	93.2725	0.00401183	0.956396	0.998849
AKT3	10000	ENSG00000117020	1	0	0	0	0.0519446	0	0.0549788	0	0	0	0	0	0	-0.775234	0.799736	NA
AKTIP	64400	ENSG00000166971	16	54.4144	53.1295	53.1891	50.8018	50.3128	51.2402	52.7072	53.2727	48.3568	52.9271	50.405	50.3522	-0.0353767	0.476445	0.961966
ALAD	210	ENSG00000148218	9	35.4535	37.1577	36.6583	40.309	40.5434	37.6605	40.3597	40.8082	40.185	44.1531	39.2107	39.0028	0.0821077	0.155726	0.85671
ALAS1	211	ENSG00000023330	3	21.5414	21.3506	23.1708	25.0373	24.5865	22.7612	23.3435	25.2704	25.6106	24.9776	27.2823	22.5836	0.0932078	0.21842	0.891807
ALB	213	ENSG00000163631	4	0.785363	0.548859	0.2075	0.57139	0.814124	0.604767	0.368582	0.284576	0.842453	0.283033	0.672882	0.864168	-0.131409	0.740454	NA
ALCAM	214	ENSG00000170017	3	355.545	313.947	310.627	334.783	332	342.023	339.587	323.336	298.818	368.792	320.17	345.552	-0.0103031	0.838654	0.994205
ALDH16A1	126133	ENSG00000161618	19	28.834	34.0292	28.2891	33.4004	33.4333	30.7331	34.5239	32.6124	32.6029	34.6715	36.9473	31.3981	0.0884333	0.225225	0.893902
ALDH18A1	5832	ENSG00000059573	10	122.741	111.089	110.113	115.161	113.489	113.916	112.663	115.424	102.526	130.478	112.249	113.091	-0.0157437	0.770777	0.99317
ALDH1A1	216	ENSG00000165092	9	0	0	0	0	0.0542749	0	0	0	0	0	0	0	-0.302073	0.922786	NA
ALDH1A2	8854	ENSG00000128918	15	0.0560974	0.164658	0.276666	0.0519446	0.0542749	0.109958	0.0614303	0.113831	0	0.141516	0.122342	0.0576112	-0.420592	0.622904	NA
ALDH1A3	220	ENSG00000184254	15	2.58048	1.1526	0.968333	3.74001	2.27955	2.30911	0.921455	1.65054	1.60066	2.75957	1.65162	1.61311	-0.366869	0.162761	0.862514
ALDH1B1	219	ENSG00000137124	9	39.8291	42.7561	40.3241	41.0362	37.4497	34.9665	41.7112	41.605	38.1631	41.535	39.7	39.0604	0.0199661	0.751052	0.991862
ALDH1L1	10840	ENSG00000144908	3	0	0	0	0	0	0	0	0	0	0	0.0611711	0.0576112	1.13058	0.698756	NA
ALDH1L1-AS1	100874204	ENSG00000250218	3	0	0.109772	0.0691666	0	0.0542749	0	0.122861	0	0	0	0	0.0576112	-0.188343	0.902656	NA
ALDH1L2	160428	ENSG00000136010	12	0.729266	0.384201	0.345833	0.883058	0.379924	0.714724	0.675734	0.512237	0.421226	0.990614	0.856395	0.518501	0.182146	0.608411	NA
ALDH2	217	ENSG00000111275	12	74.2168	80.2431	71.7949	67.3721	78.4273	68.9434	77.4637	85.8851	66.3853	76.7726	83.3762	68.4421	0.0429517	0.584234	0.976218
ALDH3A1	218	ENSG00000108602	17	0.168292	0.0548859	0.0691666	0.0519446	0.10855	0	0	0.170746	0	0	0	0	-1.35838	0.296979	NA
ALDH3A2	224	ENSG00000072210	17	64.4559	69.8148	65.2933	58.3857	62.9589	69.2733	62.1675	71.5425	67.0592	63.0455	68.7563	68.9606	0.0307716	0.63572	0.985613
ALDH3B1	221	ENSG00000006534	11	0.560974	0.93306	0.829999	0.779168	1.0855	0.934639	1.04432	1.42288	0.926698	0.990614	1.40694	0.864168	0.376315	0.175466	0.866303
ALDH3B2	222	ENSG00000132746	11	105.519	121.023	113.848	129.394	116.582	109.298	135.761	126.921	136.477	158.498	136.35	110.383	0.192988	0.012406	0.509484
ALDH4A1	8659	ENSG00000159423	1	22.6633	23.7656	24.3467	22.5959	23.1211	17.9781	27.0294	23.5629	20.5558	26.8174	24.7131	19.2998	0.0646965	0.505609	0.969807
ALDH5A1	7915	ENSG00000112294	6	59.4071	48.08	49.9383	56.3599	47.2734	52.0099	56.7616	48.2641	52.1478	58.5878	51.5672	53.0023	0.0171573	0.80977	0.99417
ALDH6A1	4329	ENSG00000119711	14	51.5535	40.5607	44.1283	44.8801	44.3426	43.8181	49.6972	52.8173	49.452	50.4506	42.7586	48.9695	0.111927	0.101687	0.805941
ALDH7A1	501	ENSG00000164904	5	43.195	33.5902	39.9091	44.8801	36.527	38.1553	43.4312	39.613	39.4268	46.7004	35.1734	40.4431	0.0348702	0.669614	0.987539
ALDH7A1P1	541	ENSG00000251400	5	1.12195	0.878174	1.4525	0.779168	0.814124	0.879661	0.921455	0.739898	1.51642	0.919856	0.795224	0.864168	-0.0624207	0.821864	0.994205
ALDH8A1	64577	ENSG00000118514	6	0.0560974	0.109772	0.138333	0.155834	0.0542749	0.329873	0.245721	0.341492	0.252736	0.495307	0.244684	0.345667	1.19895	0.0409154	NA
ALDH9A1	223	ENSG00000143149	1	133.68	135.568	123.047	117.343	122.39	125.901	125.994	134.718	112.046	119.44	123.26	117.815	-0.0596112	0.29061	0.921219
ALDOA	226	ENSG00000149925	16	625.261	735.086	659.919	637.931	673.117	630.662	680.832	724.816	662.168	706.096	777.301	623.181	0.0622969	0.350591	0.939008
ALDOC	230	ENSG00000109107	17	6.339	8.61708	6.22499	6.6489	4.50482	6.92733	5.95874	7.28515	6.06566	8.06643	6.66765	5.76112	0.00755582	0.956981	0.998849
ALG1	56052	ENSG00000033011	16	25.5804	30.0226	27.5283	24.4659	24.7494	24.5205	23.0364	24.872	23.4202	23.421	24.2237	21.8346	-0.166523	0.0187131	0.570412
ALG10	84920	ENSG00000139133	12	12.3414	8.83662	10.4442	8.83058	8.90109	11.4356	11.1189	8.48037	10.1937	9.90614	9.11449	11.5222	-0.0219092	0.849597	0.995741
ALG10B	144245	ENSG00000175548	12	14.3048	10.7576	13.0725	13.2978	14.22	13.7997	15.9719	12.6352	13.9847	12.7365	13.4576	15.267	0.0694466	0.476749	0.962205
ALG11	440138	ENSG00000253710	13	21.8219	18.0026	23.24	20.5181	19.159	24.9054	21.7463	19.2373	22.4092	22.8549	20.1865	24.0239	0.0190763	0.825272	0.994205
ALG12	79087	ENSG00000182858	22	30.2926	34.4683	34.2375	29.1928	33.9761	32.1626	33.4795	31.1326	36.2255	35.7329	34.0111	33.7026	0.0572519	0.399962	0.952972
ALG13	79868	ENSG00000101901	X	28.217	22.3934	26.6983	25.1931	21.4386	28.2041	26.2922	24.0182	25.2736	26.8174	22.878	24.5424	-0.0358668	0.649466	0.987539
ALG14	199857	ENSG00000172339	1	20.9243	23.6009	21.995	16.882	18.0736	22.3764	20.0263	22.197	23.1674	20.7321	21.7157	20.8553	0.0465046	0.579752	0.97576
ALG14-AS1	101928098	ENSG00000230427	1	0	0	0	0.0519446	0	0	0.0614303	0	0	0	0	0	0.178823	0.952509	NA
ALG1L	200810	ENSG00000189366	3	2.2439	1.75635	2.00583	1.29861	1.46542	1.97924	1.4129	2.73193	2.44311	3.0426	2.26333	1.78595	0.336969	0.119364	0.828127
ALG1L10P	106479037	ENSG00000254016	12	0	0	0.2075	0.0519446	0	0.109958	0.0614303	0	0	0.0707582	0	0.0576112	-0.881306	0.531509	NA
ALG1L11P	106480789	ENSG00000249889	8	0	0	0	0	0	0	0	0	0	0.0707582	0	0	0.659719	0.832355	NA
ALG1L13P	106479038	ENSG00000253981	8	0	0	0.0691666	0	0	0	0	0	0	0	0	0	-0.302073	0.922786	NA
ALG1L2	644974	ENSG00000251287	3	0.785363	0.603745	0.622499	0.467501	0.271375	0.549788	0.430012	0.398407	0.421226	0.424549	0.489369	0.576112	-0.253717	0.500983	NA
ALG1L5P	647415	ENSG00000226943	7	0	0	0.0691666	0	0.0542749	0	0.0614303	0.0569152	0	0	0	0	0.128684	0.945695	NA
ALG1L8P	645015	ENSG00000227620	11	0	0	0	0.103889	0.0542749	0	0	0.0569152	0	0	0	0	-0.673342	0.752802	NA
ALG1L9P	285407	ENSG00000248671	11	0.336584	0.548859	0.622499	0.519446	0.379924	0.274894	1.04432	0.398407	0.421226	0.849098	0.489369	0.345667	0.391436	0.324137	NA
ALG2	85365	ENSG00000119523	9	39.9413	37.981	35.6208	38.7506	37.3954	38.98	40.6054	36.255	33.0241	40.8275	37.0697	37.9658	-0.032429	0.596028	0.977495
ALG3	10195	ENSG00000214160	3	32.3121	34.1939	35.0675	36.7767	35.6586	34.7466	34.3396	31.588	40.4377	37.7849	37.3144	29.4393	-0.00240867	0.976013	0.998849
ALG3P1	442131	ENSG00000251568	5	0.168292	0	0	0.0519446	0	0.109958	0.0614303	0.170746	0	0	0	0.115222	0.0670029	0.958214	NA
ALG5	29880	ENSG00000120697	13	39.0438	48.2447	43.0216	36.9845	40.9776	41.7289	38.7625	43.4263	35.5515	40.7567	38.7825	38.7724	-0.0931076	0.194854	0.881826
ALG6	29929	ENSG00000088035	1	19.1292	15.368	17.2225	15.1678	16.0111	16.6036	15.7262	14.9118	15.5011	15.0007	14.6199	13.481	-0.171591	0.0320949	0.633671
ALG8	79053	ENSG00000159063	11	25.917	26.2903	27.805	23.8945	23.9895	24.0257	24.5721	25.0996	24.0099	23.4917	24.2237	25.2913	-0.0588491	0.370837	0.950286
ALG9	79796	ENSG00000086848	11	3.75852	3.40292	4.01166	3.68806	3.47359	3.35371	4.11583	2.67502	4.21226	3.46715	3.30324	4.0904	-0.00589366	0.96895	0.998849
ALKAL1	389658	ENSG00000196711	8	0	0	0.0691666	0	0	0	0	0	0	0	0	0	-0.302073	0.922786	NA
ALKBH1	8846	ENSG00000100601	14	12.5097	12.5689	11.5508	10.285	12.4832	12.0404	10.566	12.0091	11.2046	12.0289	12.9683	11.1766	-0.0426526	0.648158	0.987539
ALKBH2	121642	ENSG00000189046	12	18.9048	19.2649	17.2917	17.0378	16.6081	14.7343	15.9719	17.9852	17.6915	18.1141	16.9444	15.555	-0.0366289	0.659495	0.987539
ALKBH4	54784	ENSG00000160993	7	14.6975	20.5822	14.525	16.1548	18.8334	17.2633	18.4905	18.3267	17.0175	18.7509	18.6572	14.518	0.03452	0.737427	0.988824
ALKBH5	54890	ENSG00000091542	17	54.3023	58.9474	55.1258	56.4118	50.0957	55.3087	58.4817	50.0854	51.9793	57.2434	54.5646	49.1424	-0.0530488	0.374488	0.951095
ALKBH6	84964	ENSG00000239382	19	1.62682	2.30521	2.075	2.02584	2.76802	1.97924	2.33435	2.6181	2.02189	2.1935	2.50801	1.78595	0.0646183	0.736881	0.988802
ALKBH7	84266	ENSG00000125652	19	11.2756	16.3011	11.2742	12.3109	12.6461	13.4148	14.1904	14.5703	13.6477	16.2036	16.455	13.7115	0.185092	0.0713537	0.765505
ALKBH8	91801	ENSG00000137760	11	8.86338	9.7148	11.9658	8.10335	9.17246	9.51133	9.58313	9.73251	9.35122	7.28809	8.13575	9.39063	-0.105162	0.3175	0.924793
ALMS1	7840	ENSG00000116127	2	111.073	98.1359	122.771	110.278	98.8346	117.71	105.353	101.935	110.951	108.755	93.7753	112.803	-0.0689059	0.293682	0.921219
ALMS1-IT1	100874291	ENSG00000230002	2	1.62682	0.603745	1.245	1.4025	0.597024	1.37447	2.0272	0.853729	1.34792	1.83971	0.489369	1.49789	0.209731	0.525659	0.969922
ALMS1P1	200420	ENSG00000163016	2	0.224389	0.109772	0.276666	0.207778	0.271375	0.274894	0.307152	0.170746	0.252736	0.141516	0.122342	0.345667	-0.0249497	0.964246	NA
ALOX12-AS1	100506713	ENSG00000215067	17	1.79512	1.37215	0.899166	1.19473	0.814124	1.92426	1.16718	1.36597	1.43217	1.55668	1.59045	1.037	0.00262655	0.991849	0.999204
ALOX12B	242	ENSG00000179477	17	0.392682	0.109772	0.345833	0.207778	0.488474	0.43983	0.491443	0.0569152	0.16849	0.212275	0.428198	0.403278	-0.166292	0.749247	NA
ALOX12P2	245	ENSG00000262943	17	0	0	0.0691666	0	0	0	0	0	0	0	0	0	-0.302073	0.922786	NA
ALOX15	246	ENSG00000161905	17	12.5097	11.0321	13.7642	13.2978	12.1576	10.2261	12.2246	12.1229	12.2156	12.0997	11.5613	9.50585	-0.0826109	0.405351	0.952972
ALOX15B	247	ENSG00000179593	17	0.112195	0	0.0691666	0.311667	0.0542749	0.164936	0.0614303	0	0	0	0.428198	0.115222	-0.376377	0.700093	NA
ALOX15P2	642959	ENSG00000188101	9	0	0	0	0	0	0.0549788	0	0	0	0	0	0	-0.302073	0.922786	NA
ALOX5	240	ENSG00000012779	10	0.0560974	0	0	0	0	0	0	0	0	0	0	0	-0.302073	0.922786	NA
ALOX5AP	241	ENSG00000132965	13	0.617071	0.548859	0.415	0.415556	0.597024	0.604767	0.491443	0.796813	0.336981	0.353791	0.428198	0.403278	-0.189781	0.614498	NA
ALOXE3	59344	ENSG00000179148	17	0.448779	0.65863	1.31417	0.727224	0.705574	0.604767	0.737164	0.341492	0.589717	0.636824	0.917566	0.864168	-0.122231	0.722302	NA
ALPG	251	ENSG00000163286	2	0	0	0	0	0	0	0	0	0.0842453	0	0	0	0.659719	0.832355	NA
ALPK1	80216	ENSG00000073331	4	1.73902	1.5368	2.00583	1.97389	1.46542	1.59438	3.4401	2.27661	2.27462	1.98123	1.8963	2.18923	0.430654	0.0295119	0.622572
ALPK2	115701	ENSG00000198796	18	0.0560974	0	0	0	0	0	0	0	0.0842453	0	0.0611711	0	0.65972	0.761864	NA
ALPK3	57538	ENSG00000136383	15	0.785363	0.274429	0.899166	1.71417	0.814124	1.20953	0.860025	0.853729	0.926698	1.6982	0.672882	0.518501	-0.0310733	0.928865	0.998849
ALPL	249	ENSG00000162551	1	0.448779	0.274429	0.138333	0.415556	0.271375	0.494809	0.491443	0.398407	0.421226	0.353791	0.672882	0.633723	0.525938	0.207067	NA
ALPP	250	ENSG00000163283	2	0	0	0	0	0	0	0	0	0	0.0707582	0	0	0.659719	0.832355	NA
ALS2	57679	ENSG00000003393	2	37.6974	36.9931	40.8083	36.1015	36.7984	37.9354	38.1482	41.3774	38.5001	38.7047	36.9473	38.5995	0.0263422	0.636095	0.985613
ALS2CL	259173	ENSG00000178038	3	1.34634	2.03078	2.075	2.70112	1.62825	1.48443	3.07152	2.04895	2.44311	3.0426	2.20216	2.76534	0.449432	0.0272838	0.614099
ALX3	257	ENSG00000156150	1	0	0	0	0	0	0	0	0	0	0	0	0.0576112	0.659719	0.832355	NA
ALYREF	10189	ENSG00000183684	17	62.3242	79.8589	74.5616	63.5282	70.1232	66.4694	61.7989	68.4121	62.7627	66.8665	65.086	55.5372	-0.144475	0.0459775	0.70221
AMACR	23600	ENSG00000242110	5	2.0756	2.63452	1.93667	1.87	2.49665	2.41907	1.35147	1.4798	1.8534	1.6982	2.01865	2.41967	-0.331625	0.0986189	0.803915
AMBP	259	ENSG00000106927	9	4.59998	6.14722	8.50749	5.76585	5.53604	5.16801	5.16015	5.12237	5.56019	6.29748	5.0772	5.58829	-0.129522	0.358171	0.94274
AMBRA1	55626	ENSG00000110497	11	36.6877	35.7307	34.5141	38.0754	38.8608	33.757	39.0697	36.1412	36.057	36.0159	35.5404	35.7766	-0.00883495	0.890857	0.997279
AMD1	262	ENSG00000123505	6	111.129	114.876	121.18	108.356	105.239	106.934	106.766	112.408	105.054	107.694	93.3471	102.606	-0.101809	0.0232157	0.589103
AMDHD1	144193	ENSG00000139344	12	3.53413	3.12849	3.87333	3.32445	3.03939	2.584	4.0544	5.00854	4.12802	3.18412	2.81387	2.70773	0.141593	0.358669	0.94274
AMDHD2	51005	ENSG00000162066	16	18.6243	19.8138	17.9833	20.9337	19.5932	17.4283	22.6064	18.2129	16.6806	20.7321	18.7184	15.7855	-0.0378349	0.681241	0.987539
AMER1	139285	ENSG00000184675	X	25.356	26.2903	23.0325	29.089	23.9895	24.1907	26.3536	21.3432	26.0318	26.6758	20.6147	24.2543	-0.0849022	0.322437	0.928059
AMFR	267	ENSG00000159461	16	415.625	392.434	382.63	398.571	387.903	395.023	465.765	432.328	424.343	480.307	450.953	429.952	0.163249	0.000103439	0.0607576
AMH	268	ENSG00000104899	19	1.51463	3.34804	2.21333	2.49334	2.55092	3.24375	2.51864	2.39044	2.6116	2.97184	3.24207	2.41967	0.0551968	0.770113	0.992983
AMHR2	269	ENSG00000135409	12	0	0	0	0	0.0542749	0	0.122861	0	0	0	0	0.0576112	1.11401	0.599028	NA
AMIGO1	57463	ENSG00000181754	1	29.1145	28.5955	28.8425	29.8162	27.246	28.3141	29.548	26.9209	29.9071	29.2939	27.7717	30.1883	-0.00087918	0.98874	0.999123
AMIGO2	347902	ENSG00000139211	12	12.9585	11.8553	11.5508	8.83058	10.4208	12.865	9.70599	10.2447	10.2779	9.34008	11.806	8.81452	-0.194587	0.0795764	0.783062
AMMECR1	9949	ENSG00000101935	X	21.1487	16.4658	20.6117	18.1287	19.2676	20.782	18.4291	16.7331	17.6915	17.1235	18.6572	17.9171	-0.138404	0.0908167	0.795423
AMMECR1L	83607	ENSG00000144233	2	48.0754	43.9636	39.84	45.867	44.1798	43.6532	42.8784	43.5402	42.3754	50.2383	41.9022	44.8215	-0.0161843	0.798333	0.993847
AMMECR1LP1	100420921	ENSG00000233273	13	0.729266	0.713516	1.0375	1.24667	0.434199	1.26451	0.675734	0.967559	0.589717	1.34441	0.428198	1.67073	0.0517491	0.879431	0.997279
AMN	81693	ENSG00000166126	14	0.112195	0.109772	0.0691666	0.103889	0.0542749	0	0	0.0569152	0.16849	0.0707582	0	0.115222	-0.180021	0.860367	NA
AMN1	196394	ENSG00000151743	12	6.4512	6.47653	6.84749	4.67501	7.11001	5.71779	7.24878	7.05749	9.60396	6.01445	7.03468	6.33723	0.194741	0.12944	0.837129
AMOT	154796	ENSG00000126016	X	4.59998	3.62247	4.91083	4.3114	4.50482	4.01345	4.17726	4.66705	3.36981	4.45777	4.34315	6.04918	0.0586613	0.689618	0.988497
AMOTL1	154810	ENSG00000166025	11	51.9462	37.5419	45.3041	50.8537	40.5434	46.567	53.0144	41.0359	45.9137	55.9697	42.3304	49.0271	0.0581852	0.527385	0.969922
AMOTL2	51421	ENSG00000114019	3	90.7094	80.1882	78.9191	102.902	87.8711	73.7815	113.523	80.7058	91.7431	113.85	98.4855	86.8777	0.167934	0.0845224	0.788909
AMPD1	270	ENSG00000116748	1	0	0	0	0	0	0	0	0.113831	0	0	0	0	1.08792	0.726784	NA
AMPD2	271	ENSG00000116337	1	89.7558	91.6045	98.0091	104.772	93.8413	87.3063	104.739	93.6825	96.1239	111.798	104.664	85.7831	0.0626403	0.368513	0.948682
AMPD3	272	ENSG00000133805	11	0.504876	0.878174	0.691666	0.935002	0.922674	0.824682	0.798594	1.1383	0.589717	0.77834	0.917566	0.633723	0.0300727	0.920894	0.998742
AMPH	273	ENSG00000078053	7	0	0	0	0.0519446	0	0	0.0614303	0.0569152	0	0	0.0611711	0.0576112	1.50583	0.36204	NA
AMT	275	ENSG00000145020	3	0	0	0.0691666	0	0.10855	0.109958	0.0614303	0.113831	0	0.0707582	0	0	-0.140359	0.918957	NA
AMTN	401138	ENSG00000187689	4	0.280487	0.329315	0.345833	0.623335	0.542749	0.0549788	0.491443	0.227661	0.252736	0.353791	0.428198	0.403278	-0.0247831	0.958748	NA
AMY1A	276	ENSG00000237763	1	0	0.0548859	0	0	0	0	0	0.0569152	0	0.0707582	0	0	0.65972	0.770632	NA
AMY1B	277	ENSG00000174876	1	0.0560974	0	0.0691666	0	0	0.0549788	0.0614303	0	0	0.212275	0	0	0.560168	0.723138	NA
AMY2A	279	ENSG00000243480	1	0.0560974	0.109772	0	0.103889	0.271375	0	0.184291	0.170746	0	0.0707582	0.122342	0.115222	0.334347	0.709771	NA
AMY2B	280	ENSG00000240038	1	13.6878	15.7522	13.9717	14.4925	16.7167	15.7239	16.0948	15.8224	13.9847	15.1423	17.5561	18.378	0.0929342	0.28794	0.920789
AMZ1	155185	ENSG00000174945	7	0.336584	0.329315	0.484166	0.727224	0.488474	0.494809	0.614303	0.0569152	0.252736	0.919856	0.305855	0.921779	0.0418756	0.923072	NA
AMZ2	51321	ENSG00000196704	17	43.4194	45.9395	45.8575	37.9715	46.0794	45.9623	44.1684	48.378	44.65	44.3654	47.4688	45.5705	0.0394251	0.55199	0.970294
AMZ2P1	201283	ENSG00000214174	17	1.57073	2.08566	2.075	1.92195	1.62825	1.70434	1.22861	2.44736	2.10613	1.91047	1.71279	1.32506	-0.0536516	0.801248	0.993847
ANAPC1	64682	ENSG00000153107	2	74.4412	62.515	72.1408	69.2421	68.6578	70.8677	71.0749	71.4286	71.103	74.0131	61.2323	65.5616	-0.0277135	0.628683	0.985613
ANAPC10	10393	ENSG00000164162	4	15.7073	16.356	18.6058	13.4017	15.3598	16.3287	13.1461	17.3022	18.3655	12.3827	11.5613	14.9789	-0.143264	0.169439	0.866303
ANAPC11	51529	ENSG00000141552	17	36.6316	48.08	46.4108	33.3484	44.9939	38.2652	44.4141	49.2886	47.2616	40.5444	47.6523	39.6365	0.106876	0.251515	0.90952
ANAPC13	25847	ENSG00000129055	3	36.856	30.4617	33.3383	33.2445	29.6884	29.5236	34.401	31.588	33.7824	30.4968	28.8727	30.6492	-0.0406277	0.553803	0.970294
ANAPC15	25906	ENSG00000110200	11	7.62924	7.51936	7.88499	6.70085	8.03269	7.2572	7.74022	6.94366	7.0766	6.29748	7.4017	7.37423	-0.0808209	0.449412	0.954539
ANAPC16	119504	ENSG00000166295	10	43.195	43.5245	43.4366	40.1531	43.04	41.2341	40.4826	46.9551	40.2692	39.7661	39.333	40.3855	-0.0545135	0.368761	0.948682
ANAPC1P1	100286979	ENSG00000233673	2	1.12195	0.768402	1.17583	0.831113	0.922674	1.59438	0.737164	0.569152	0.926698	0.77834	0.611711	0.979391	-0.495011	0.0913757	0.798493
ANAPC1P4	730268	ENSG00000234231	2	0.84146	0.878174	2.00583	1.09084	1.13977	1.20953	0.982885	1.30905	1.60066	0.919856	0.734053	1.037	-0.142331	0.604625	0.979701
ANAPC1P5	100420890	ENSG00000275597	2	0.0560974	0	0.138333	0.0519446	0	0.0549788	0	0	0.252736	0.0707582	0.122342	0	0.539471	0.659836	NA
ANAPC2	29882	ENSG00000176248	9	54.8071	58.8925	57.6158	61.0349	58.3455	54.5939	70.7678	60.7286	62.9312	72.5979	63.1286	56.8047	0.147656	0.0222056	0.589103
ANAPC4	29945	ENSG00000053900	4	41.5682	38.969	45.4425	35.3223	35.0073	42.2237	37.9025	36.8242	35.6358	34.3177	31.1973	39.6365	-0.154649	0.0346537	0.647038
ANAPC5	51433	ENSG00000089053	12	86.7826	96.9284	87.8416	81.9685	82.715	87.5262	88.3983	88.0479	89.1315	89.7921	84.1102	81.347	-0.0220974	0.642866	0.987539
ANAPC7	51434	ENSG00000196510	12	63.2217	65.7533	65.2241	62.9049	63.8816	58.0576	61.5532	62.2084	62.847	68.7769	61.2934	62.2201	-0.0153438	0.776388	0.993224
ANG	283	ENSG00000214274	14	1.12195	1.97589	1.245	0.935002	1.46542	1.53941	1.22861	1.42288	1.51642	0.919856	1.52928	1.20983	-0.0953576	0.699123	0.988497
ANGEL1	23357	ENSG00000013523	14	32.0877	28.87	32.785	35.8417	35.1701	30.4582	37.7797	34.263	33.9509	35.2376	35.6627	33.0688	0.0915439	0.201623	0.882117
ANGEL2	90806	ENSG00000174606	1	42.1852	39.2434	41.8458	38.6467	39.5121	42.6635	42.9398	40.5237	35.8885	39.4123	41.5963	38.5995	-0.040721	0.498308	0.966904
ANGPT1	284	ENSG00000154188	8	0	0	0	0.0519446	0.0542749	0.0549788	0.122861	0	0	0	0	0	-0.250202	0.891859	NA
ANGPT4	51378	ENSG00000101280	20	0	0	0.0691666	0	0	0	0	0	0	0	0	0	-0.302073	0.922786	NA
ANGPTL4	51129	ENSG00000167772	19	2.2439	2.30521	2.075	2.38945	1.9539	2.19915	1.84291	1.93512	1.76915	2.40578	1.59045	1.95878	-0.213569	0.251342	0.90952
ANGPTL5	253935	ENSG00000187151	11	0	0	0	0.0519446	0	0	0	0	0	0	0	0	-0.302073	0.922786	NA
ANGPTL6	83854	ENSG00000130812	19	0.168292	0	0	0.259723	0.10855	0.164936	0.184291	0.341492	0.16849	0.353791	0.367026	0	1.05436	0.160016	NA
ANGPTL7	10218	ENSG00000171819	1	0	0	0	0	0	0	0	0.0569152	0	0.0707582	0	0	1.14062	0.69402	NA
ANHX	647589	ENSG00000227059	12	0	0	0	0	0	0	0	0	0.0842453	0	0	0	0.659719	0.832355	NA
ANK1	286	ENSG00000029534	8	0.953655	0.384201	0.484166	0.623335	0.2171	0.604767	0.860025	0.170746	0.673962	0.424549	0.428198	0.691335	-0.0265665	0.949518	NA
ANK3	288	ENSG00000151150	10	87.007	70.7479	88.6716	90.1758	76.6362	98.632	86.3096	81.1042	83.3186	96.7264	81.2964	106.12	0.0495699	0.529753	0.969922
ANKAR	150709	ENSG00000151687	2	3.47804	2.52475	3.04333	3.68806	3.14794	3.90349	3.19438	3.75641	3.20132	3.0426	3.42558	3.16862	-0.00830299	0.957307	0.998849
ANKDD1A	348094	ENSG00000166839	15	0.112195	0.0548859	0.2075	0.155834	0.0542749	0.274894	0.245721	0.341492	0.16849	0.495307	0.122342	0.172834	0.851554	0.177176	NA
ANKDD1B	728780	ENSG00000189045	5	0.336584	0.548859	0.484166	0.259723	0.434199	0.769703	0.307152	0.455322	0.505472	0.495307	0.55054	0.46089	-0.0433278	0.912801	NA
ANKEF1	63926	ENSG00000132623	20	41.6242	40.1216	38.3875	38.9065	41.1404	40.9042	40.4826	40.8082	35.046	39.5538	37.3755	35.8342	-0.0868673	0.142627	0.851517
ANKFN1	162282	ENSG00000153930	17	0	0.164658	0.138333	0.0519446	0.162825	0.109958	0.245721	0.170746	0.252736	0.141516	0.0611711	0.115222	0.580398	0.433294	NA
ANKFY1	51479	ENSG00000185722	17	46.7291	32.0534	41.6383	47.2696	35.5501	40.1895	42.5712	32.8401	44.65	48.8939	34.9287	41.4801	-0.00627885	0.953875	0.998849
ANKH	56172	ENSG00000154122	5	6.339	5.10439	5.1875	6.44113	4.23344	6.2126	6.45019	6.60217	5.30745	6.36824	5.68891	5.35784	0.0804285	0.534096	0.970294
ANKHD1	54882	ENSG00000131503	5	4.99266	4.88484	5.1875	5.45418	4.55909	5.4429	5.4673	4.38247	4.71774	5.51914	3.60909	5.06979	-0.102724	0.428729	0.954539
ANKHD1-EIF4EBP3	404734	ENSG00000254996	5	3.25365	1.97589	2.42083	3.27251	2.22527	3.46366	3.01009	2.6181	4.38075	2.97184	2.20216	4.32084	0.212	0.298341	0.921483
ANKIB1	54467	ENSG00000001629	7	111.634	88.0369	107.208	97.0844	92.9729	106.659	104.739	95.333	98.6512	99.8398	90.0438	101.799	-0.0447315	0.481514	0.96283
ANKK1	255239	ENSG00000170209	11	0.504876	0.439087	0.276666	0.103889	0.271375	0.274894	0.614303	0.227661	0.252736	0.424549	0.489369	0.0576112	0.156732	0.759021	NA
ANKLE1	126549	ENSG00000160117	19	0.560974	0.329315	0.415	0.467501	0.325649	0.549788	0.368582	0.455322	0.421226	0.636824	0.305855	0.518501	0.010933	0.977892	NA
ANKLE2	23141	ENSG00000176915	12	86.6143	78.4319	75.0458	81.6569	80.9782	74.0564	85.6339	84.576	76.4947	83.0701	78.9107	77.7751	0.0140287	0.810478	0.99417
ANKMY1	51281	ENSG00000144504	2	8.75119	8.9464	7.95416	10.4928	8.73826	9.40137	10.1974	8.99261	11.6258	13.0903	10.2767	9.16018	0.197331	0.0622425	0.745909
ANKMY2	57037	ENSG00000106524	7	11.2195	12.5689	13.6258	11.272	12.1576	13.4148	11.1189	13.5458	13.3108	12.0997	11.072	12.2712	-0.0290984	0.749057	0.991862
ANKRA2	57763	ENSG00000164331	5	10.378	11.7456	10.5825	7.6878	11.6691	11.9304	10.8732	11.2692	10.6991	9.55235	11.2555	12.2136	0.0336161	0.769631	0.992875
ANKRD1	27063	ENSG00000148677	10	0	0	0	0.155834	0.10855	0	0	0	0	0	0	0.0576112	-1.03484	0.578704	NA
ANKRD10	55608	ENSG00000088448	13	82.6875	75.8523	82.0316	80.2024	80.8696	80.324	92.2684	80.1936	82.2234	87.8109	79.7059	79.6763	0.0435405	0.381683	0.952274
ANKRD11	29123	ENSG00000167522	16	52.3949	43.4696	48.9008	67.3721	44.3426	56.0784	59.7103	44.4508	50.7157	67.0787	41.5352	55.1915	0.0130295	0.908268	0.997279
ANKRD11P1	100287912	ENSG00000234429	2	0.0560974	0	0	0	0.0542749	0	0	0	0	0.0707582	0	0.0576112	0.159952	0.932935	NA
ANKRD12	23253	ENSG00000101745	18	69.7851	56.6971	69.5124	57.2429	53.7864	70.1529	58.1745	56.7445	65.3743	60.9935	46.7347	62.6234	-0.117971	0.169768	0.866303
ANKRD13A	88455	ENSG00000076513	12	58.79	59.6609	58.4458	53.9185	58.237	58.3875	56.6388	62.5498	56.3601	59.5784	57.0115	55.8829	-0.0102088	0.844399	0.99485
ANKRD13B	124930	ENSG00000198720	17	10.8268	15.862	13.5567	13.7653	13.9487	13.1949	13.8218	14.2857	13.5635	15.7791	13.6411	12.444	0.0253896	0.791273	0.993847
ANKRD13C	81573	ENSG00000118454	1	30.9657	34.5232	33.5458	28.0501	30.611	32.1076	30.1009	30.5635	31.6762	30.2845	33.5829	30.6492	-0.0330192	0.633412	0.985613
ANKRD13D	338692	ENSG00000172932	11	16.3243	24.4242	22.7558	20.57	22.6326	18.6378	22.9135	23.9613	22.0723	23.1379	28.7504	19.1845	0.147782	0.195391	0.881826
ANKRD16	54522	ENSG00000134461	10	3.30974	3.34804	3.1125	3.3764	3.79924	2.19915	4.30012	3.18725	4.38075	2.75957	3.73144	2.70773	0.108304	0.532628	0.970294
ANKRD17	26057	ENSG00000132466	4	248.848	178.05	221.679	242.166	202.988	235.804	236.568	198.52	220.638	255.578	196.787	234.65	-0.000992047	0.990443	0.999204
ANKRD18A	253650	ENSG00000180071	9	6.67559	3.29315	6.57083	7.89557	5.31894	7.97192	6.69591	4.66705	6.65538	7.07582	4.89369	7.83512	-0.00382121	0.982741	0.998984
ANKRD18B	441459	ENSG00000230453	9	0.112195	0.0548859	0.345833	0.0519446	0.0542749	0	0.122861	0	0.16849	0.0707582	0	0.115222	-0.221598	0.821742	NA
ANKRD18EP	100131031	ENSG00000217165	6	0	0.0548859	0	0	0	0	0	0	0	0	0	0	-0.302073	0.922786	NA
ANKRD19P	138649	ENSG00000187984	9	0.84146	1.09772	0.899166	1.45445	1.35687	0.934639	0.860025	0.455322	1.01094	0.849098	0.55054	0.921779	-0.538253	0.0638386	0.751368
ANKRD2	26287	ENSG00000165887	10	0	0	0	0.103889	0.0542749	0.0549788	0.0614303	0.0569152	0.16849	0	0.0611711	0.0576112	0.979114	0.421343	NA
ANKRD20A1	84210	ENSG00000260691	9	0	0	0	0.0519446	0	0	0	0	0	0.0707582	0	0	0.178823	0.951328	NA
ANKRD20A11P	391267	ENSG00000215559	21	0.0560974	0	0	0.0519446	0	0.0549788	0	0	0	0	0	0	-1.23274	0.594621	NA
ANKRD20A18P	391269	ENSG00000249493	21	0	0	0	0.103889	0	0	0	0.0569152	0	0	0.0611711	0.172834	1.14447	0.487572	NA
ANKRD20A2P	441430	ENSG00000183148	9	0	0.0548859	0	0	0	0	0	0	0	0	0	0	-0.302073	0.922786	NA
ANKRD20A8P	729171	ENSG00000229089	2	0.168292	0.164658	0.415	0.207778	0.162825	0.274894	0.0614303	0.0569152	0.252736	0.0707582	0.0611711	0.230445	-0.951854	0.156605	NA
ANKRD22	118932	ENSG00000152766	10	1.29024	0.93306	1.4525	3.01279	2.82229	1.53941	1.04432	1.70746	1.17943	1.55668	1.95748	1.78595	-0.227606	0.352212	0.940387
ANKRD23	200539	ENSG00000163126	2	0.729266	1.86612	1.52167	1.14278	1.5197	1.0446	2.0272	1.53671	1.43217	1.98123	1.16225	1.20983	0.237108	0.345634	0.936975
ANKRD24	170961	ENSG00000089847	19	0.336584	0.548859	0.622499	0.623335	0.651299	0.769703	0.491443	0.512237	0.589717	0.990614	0.428198	0.403278	-0.0848278	0.811645	NA
ANKRD26	22852	ENSG00000107890	10	27.4316	22.119	26.0758	25.5567	23.9352	29.0288	25.7393	25.7826	27.0427	23.8455	22.511	31.2829	0.00828652	0.927841	0.998849
ANKRD26P4	100873882	ENSG00000229427	13	0.224389	0	0.2075	0.415556	0.162825	0.329873	0.368582	0.341492	0.842453	0.424549	0	0.46089	0.825252	0.176862	NA
ANKRD27	84079	ENSG00000105186	19	67.6534	78.3221	82.4466	69.5018	80.5982	78.2898	76.2965	74.9574	77.9269	77.9755	79.9506	74.837	0.00366766	0.952271	0.998849
ANKRD28	23243	ENSG00000206560	3	53.4047	40.5058	47.6558	47.6332	38.8608	46.3471	51.8472	42.3449	50.1259	47.8325	39.8224	42.8627	-0.0146025	0.857649	0.997279
ANKRD29	147463	ENSG00000154065	18	0	0	0.0691666	0.103889	0.10855	0	0	0.0569152	0	0.0707582	0.0611711	0.115222	0.178169	0.884085	NA
ANKRD30A	91074	ENSG00000148513	10	571.295	438.044	509.343	495.188	481.31	605.701	608.713	572.795	569.667	510.379	494.201	635.337	0.117004	0.165084	0.862882
ANKRD30B	374860	ENSG00000180777	18	123.582	97.5322	133.768	116.615	98.2919	135.193	122.246	115.993	125.441	116.043	99.5254	143.74	0.0254353	0.793529	0.993847
ANKRD30BP1	642460	ENSG00000175302	21	7.29266	5.76302	8.50749	7.53196	6.45871	8.24682	8.72311	6.88675	10.6991	8.56174	5.19954	7.54707	0.093883	0.514734	0.969807
ANKRD31	256006	ENSG00000145700	5	0.392682	0.329315	0.138333	0.259723	0.597024	0.43983	0.614303	0.341492	0.421226	0.707582	0.367026	0.576112	0.461241	0.267531	NA
ANKRD33B	651746	ENSG00000164236	5	1.17805	0.878174	1.10667	0.727224	0.814124	0.879661	1.16718	1.1383	0.842453	1.20289	0.672882	1.20983	0.163192	0.545563	0.970294
ANKRD34A	284615	ENSG00000272031	1	2.86097	2.96384	3.25083	3.42834	3.31077	3.18877	3.87011	3.75641	2.6116	2.83033	3.36441	3.51428	0.0703937	0.649342	0.987539
ANKRD34B	340120	ENSG00000189127	5	0.280487	0.219544	0.2075	0.155834	0.2171	0.164936	0.122861	0.113831	0.16849	0.353791	0.183513	0.172834	-0.204736	0.729198	NA
ANKRD35	148741	ENSG00000198483	1	0.112195	0	0.138333	0.0519446	0.0542749	0	0.245721	0	0	0.212275	0.122342	0.115222	1.00298	0.322691	NA
ANKRD36	375248	ENSG00000135976	2	53.7974	40.7253	56.5091	48.7759	43.9084	55.6385	50.3115	50.5977	56.0231	51.0166	44.0432	59.5124	0.0460388	0.617823	0.983537
ANKRD36B	57730	ENSG00000196912	2	29.6194	24.534	31.1941	25.8684	26.1605	32.5474	27.3979	29.0837	24.6839	28.2325	22.8168	32.0318	-0.0585836	0.525353	0.969922
ANKRD36BP1	84832	ENSG00000214262	1	0	0	0	0.0519446	0	0	0	0	0	0	0	0	-0.302073	0.922786	NA
ANKRD36BP2	645784	ENSG00000230006	2	0.729266	0.987946	0.899166	1.03889	0.922674	0.769703	0.737164	1.42288	0.842453	0.77834	0.978737	0.748946	0.0353154	0.902061	0.997279
ANKRD36C	400986	ENSG00000174501	2	50.712	36.8284	47.6558	40.4129	39.4036	50.1407	45.827	46.3859	50.8841	43.304	36.8862	54.4426	0.0550934	0.5865	0.976218
ANKRD37	353322	ENSG00000186352	4	8.4146	9.98923	8.02333	9.50586	8.14124	9.73125	9.39884	8.25271	6.82387	8.91553	7.15702	8.35363	-0.150618	0.157897	0.861074
ANKRD39	51239	ENSG00000213337	2	3.92681	4.11644	3.9425	3.89584	4.50482	3.40869	3.37867	3.64258	3.5383	4.52852	4.22081	3.85995	-0.0554327	0.694959	0.988497
ANKRD40	91369	ENSG00000154945	17	61.4827	58.673	54.2266	53.5548	58.2913	59.2671	60.7546	60.8993	57.2025	58.8	53.3412	58.4178	0.00175733	0.974645	0.998849
ANKRD40CL	55018	ENSG00000167117	17	0	0	0	0	0	0	0	0	0	0	0.0611711	0	0.659719	0.832355	NA
ANKRD42	338699	ENSG00000137494	11	3.08535	4.33598	4.565	4.20751	4.72192	3.46366	4.60728	3.69949	3.62255	4.45777	3.85378	3.39906	-0.0585747	0.696059	0.988497
ANKRD44	91526	ENSG00000065413	2	5.49754	4.6653	5.395	5.29835	6.40444	5.99269	5.59016	5.69152	7.24509	5.66065	4.58783	5.53068	0.0203992	0.874964	0.997279
ANKRD44-IT1	101927547	ENSG00000236977	2	0.224389	0.109772	0.415	0.57139	0.379924	0.384852	0.368582	0.170746	0.252736	0.495307	0.183513	0.345667	-0.196458	0.683338	NA
ANKRD45	339416	ENSG00000183831	1	0	0.0548859	0.0691666	0.103889	0.0542749	0.164936	0.0614303	0.0569152	0.0842453	0.0707582	0.244684	0	0.252885	0.795495	NA
ANKRD46	157567	ENSG00000186106	8	16.9414	19.4296	20.1275	13.09	16.0654	16.8235	13.4532	17.0177	17.0175	14.4347	16.455	18.2628	-0.0862204	0.429238	0.954539
ANKRD49	54851	ENSG00000168876	11	12.3975	14.5448	15.2858	9.50586	11.2349	12.8101	11.7332	12.3506	12.1313	9.9769	11.6837	12.0983	-0.114896	0.259324	0.916372
ANKRD49P2	116435289	ENSG00000225349	12	0	0	0	0.0519446	0	0	0.0614303	0	0	0.0707582	0	0.0576112	1.10837	0.555932	NA
ANKRD50	57182	ENSG00000151458	4	159.316	127.116	162.818	138.744	131.128	175.382	140.983	139.328	156.191	138.544	122.648	160.678	-0.0708073	0.414591	0.953501
ANKRD52	283373	ENSG00000139645	12	153.37	115.535	133.146	181.183	130.531	146.518	160.272	123.62	150.715	176.188	135.005	142.472	0.0319019	0.742171	0.990817
ANKRD54	129138	ENSG00000100124	22	27.3755	31.9436	29.6725	25.0892	30.7196	29.7435	28.1965	30.2789	23.7572	28.7986	26.2424	25.8098	-0.109146	0.157883	0.861074
ANKRD55	79722	ENSG00000164512	5	0	0	0	0	0	0	0	0	0	0	0.0611711	0	0.659719	0.832355	NA
ANKRD6	22881	ENSG00000135299	6	11.1634	8.23288	8.64583	12.6225	10.3665	8.13686	11.9175	8.70803	8.34028	10.1892	9.78737	8.12318	-0.0691774	0.606928	0.980585
ANKRD61	100310846	ENSG00000157999	7	0.0560974	0.109772	0.2075	0.363612	0.0542749	0.0549788	0	0	0.252736	0.141516	0	0.115222	-0.850616	0.366277	NA
ANKRD62	342850	ENSG00000181626	18	0.0560974	0	0.0691666	0.0519446	0	0.0549788	0	0	0.0842453	0	0.0611711	0	-0.726219	0.629387	NA
ANKRD62P1	107080639	ENSG00000259271	22	0	0.0548859	0	0	0	0	0	0	0	0	0	0	-0.302073	0.922786	NA
ANKRD63	100131244	ENSG00000230778	15	0	0.0548859	0.0691666	0	0.10855	0	0	0	0.0842453	0.141516	0.0611711	0	0.131582	0.925476	NA
ANKRD65	441869	ENSG00000235098	1	0	0	0	0	0	0	0	0	0.0842453	0	0.0611711	0.0576112	1.58137	0.463651	NA
ANKRD7	56311	ENSG00000106013	7	0.224389	0.0548859	0.2075	0.0519446	0.0542749	0	0	0.0569152	0.0842453	0.0707582	0.0611711	0.172834	-0.248331	0.796192	NA
ANKRD9	122416	ENSG00000156381	14	25.1316	28.0467	24.7616	26.3359	29.417	30.0184	31.3295	30.3358	25.5263	27.5249	32.91	29.4393	0.10388	0.190319	0.877327
ANKS1A	23294	ENSG00000064999	6	66.5315	55.5994	64.4633	69.9693	59.3225	63.2806	63.8261	58.395	65.7956	77.0556	57.195	60.0309	-0.00540127	0.942454	0.998849
ANKS1B	56899	ENSG00000185046	12	35.7901	30.4617	38.3183	36.6209	33.8133	43.2683	32.8652	32.1571	34.709	35.5914	34.5005	38.6571	-0.0772554	0.301732	0.921483
ANKS3	124401	ENSG00000168096	16	17.0536	20.1431	19.4358	17.5573	16.8252	18.9677	19.412	20.3757	18.9552	16.5574	18.9019	16.4768	-0.00314934	0.967943	0.998849
ANKS4B	257629	ENSG00000175311	16	0	0.0548859	0	0	0	0	0	0	0	0	0	0	-0.302073	0.922786	NA
ANKS6	203286	ENSG00000165138	9	0	0	0	0.0519446	0	0.0549788	0	0.0569152	0	0.0707582	0	0	0.196556	0.918317	NA
ANKZF1	55139	ENSG00000163516	2	19.4097	26.6196	21.5108	18.1806	24.2609	22.0465	22.9135	27.547	21.4825	21.5812	25.8754	23.0445	0.0997351	0.339948	0.933798
ANLN	54443	ENSG00000011426	7	273.699	294.243	296.863	230.946	259.325	287.319	241.667	287.934	285.255	239.799	263.647	286.616	-0.0416817	0.576716	0.974992
ANO1	55107	ENSG00000131620	11	3.02926	2.25032	3.45833	2.18167	1.79107	3.29873	5.40587	4.04098	4.88623	3.0426	3.36441	5.35784	0.702415	0.000172406	0.0759503
ANO10	55129	ENSG00000160746	3	28.834	26.2903	27.1825	28.7253	25.7806	26.1699	28.4423	28.7991	28.9804	29.7184	26.9764	29.6698	0.068016	0.288329	0.920838
ANO2	57101	ENSG00000047617	12	0.84146	0.65863	1.0375	1.09084	0.651299	0.384852	0.921455	0.796813	1.43217	0.636824	0.611711	0.691335	0.0757272	0.81198	0.994205
ANO3	63982	ENSG00000134343	11	0	0	0	0.0519446	0	0	0	0	0	0	0	0	-0.302073	0.922786	NA
ANO4	121601	ENSG00000151572	12	0.168292	0.0548859	0.0691666	0.0519446	0.162825	0.109958	0	0.170746	0	0.141516	0.0611711	0.115222	-0.325298	0.715372	NA
ANO5	203859	ENSG00000171714	11	0.673168	0.713516	0.345833	0.57139	0.434199	0.659745	0.184291	0.626068	0.252736	0.212275	0.367026	0.633723	-0.561672	0.177428	NA
ANO6	196527	ENSG00000177119	12	130.034	114.053	122.702	117.083	121.196	123.537	122.185	120.034	112.804	126.303	119.345	119.313	-0.0304427	0.513325	0.969807
ANO7	50636	ENSG00000146205	2	14.1365	11.7456	13.4183	15.4795	14.0029	14.7343	18.982	13.6027	15.9224	17.4773	14.4364	16.0735	0.192554	0.0400902	0.683328
ANO8	57719	ENSG00000074855	19	20.6999	21.625	21.0267	24.5698	24.2609	25.6751	28.3808	24.7581	27.2955	27.2419	26.9153	25.9827	0.206323	0.00290338	0.293953
ANO9	338440	ENSG00000185101	11	22.495	25.467	26.3525	21.9206	21.2215	23.7508	27.5822	29.5959	27.9694	27.3127	28.3222	20.9705	0.18311	0.0222764	0.589103
ANOS1	3730	ENSG00000011201	X	16.0438	15.3132	16.6691	13.0381	11.7234	15.559	13.7604	15.7086	13.395	11.6751	13.2741	13.1354	-0.130208	0.147018	0.854073
ANP32A	8125	ENSG00000140350	15	59.5754	55.8189	60.4516	50.8018	54.1121	59.8169	53.7516	59.1919	51.3896	53.0686	45.4501	51.274	-0.129343	0.0297561	0.622572
ANP32AP1	723972	ENSG00000259516	15	0.448779	0.274429	0.415	0.467501	0.271375	0.384852	0.307152	0.170746	0.336981	0.141516	0.244684	0.518501	-0.399631	0.396484	NA
ANP32B	10541	ENSG00000136938	9	26.2536	15.1485	23.655	29.6084	17.8564	27.3794	20.8249	20.2618	20.3874	23.5625	14.6199	27.3077	-0.151021	0.323608	0.928348
ANP32BP1	646791	ENSG00000259790	15	0.168292	0.164658	0.2075	0.259723	0.271375	0.109958	0.430012	0.170746	0.336981	0.0707582	0.0611711	0.172834	-0.0427859	0.944132	NA
ANP32C	23520	ENSG00000248546	4	0.112195	0.0548859	0	0.0519446	0.0542749	0.109958	0.0614303	0.0569152	0.16849	0.0707582	0.183513	0.0576112	0.574359	0.536333	NA
ANP32D	23519	ENSG00000139223	12	0	0	0	0	0.0542749	0	0	0	0	0	0.0611711	0	0.178823	0.951597	NA
ANP32E	81611	ENSG00000143401	1	32.0877	26.8941	29.6033	29.5565	24.6408	27.6543	28.0737	29.8805	26.3688	26.9589	22.6333	24.6	-0.119894	0.10176	0.805941
ANPEP	290	ENSG00000166825	15	0.112195	0.0548859	0.2075	0.0519446	0	0.0549788	0.184291	0.113831	0.0842453	0.212275	0.122342	0.0576112	0.796534	0.347353	NA
ANTKMT	65990	ENSG00000103254	16	16.3804	22.8325	15.9083	18.9598	22.307	23.1461	24.265	18.5544	19.2922	23.5625	25.6307	22.3531	0.147171	0.153008	0.854073
ANTXR1	84168	ENSG00000169604	2	12.5658	8.45242	8.57666	15.4275	11.9948	11.6005	9.95172	9.10644	9.18273	14.2932	11.072	11.6375	-0.0925972	0.435722	0.954539
ANTXR2	118429	ENSG00000163297	4	0.84146	0.603745	0.484166	1.09084	1.03122	0.879661	0.614303	0.569152	0.421226	1.27365	0.305855	0.691335	-0.374831	0.263556	0.91847
ANTXRL	195977	ENSG00000274209	10	0	0	0	0	0	0	0	0.113831	0	0.0707582	0	0.0576112	1.96282	0.342513	NA
ANXA1	301	ENSG00000135046	9	0.0560974	0.0548859	0	0.0519446	0	0.0549788	0.184291	0	0.16849	0.0707582	0.0611711	0.115222	1.37248	0.211865	NA
ANXA11	311	ENSG00000122359	10	37.9218	41.7681	39.1483	38.9065	40.3263	38.2103	45.827	41.2636	39.3425	39.4831	47.2241	41.4225	0.0960266	0.169645	0.866303
ANXA2	302	ENSG00000182718	15	512.393	608.026	554.716	558.923	598.055	556.495	499.429	573.706	510.779	592.883	604.187	522.879	-0.051187	0.424287	0.954539
ANXA2R	389289	ENSG00000177721	5	2.0756	1.86612	1.8675	1.4025	2.27955	2.8589	2.70294	1.65054	1.60066	2.61805	1.40694	2.70773	0.0283576	0.897755	0.997279
ANXA3	306	ENSG00000138772	4	0.336584	0.109772	0.2075	0.675279	0.597024	0.43983	0.491443	0.284576	0.336981	0.566065	0.489369	0.345667	0.11392	0.7907	NA
ANXA4	307	ENSG00000196975	2	36.5755	34.5781	34.3758	34.9587	32.4564	37.9903	33.1724	41.2636	39.4268	35.096	32.3595	34.2787	0.0155179	0.829723	0.994205
ANXA5	308	ENSG00000164111	4	153.482	166.085	152.651	136.251	151.861	154.985	135.454	156.403	124.936	141.587	140.877	139.534	-0.137611	0.0291225	0.622572
ANXA6	309	ENSG00000197043	5	404.911	446.387	396.878	399.869	422.802	390.13	418.218	440.296	388.371	445.281	439.147	392.159	0.021809	0.70132	0.988497
ANXA7	310	ENSG00000138279	10	87.6241	97.0382	90.5391	84.306	92.593	85.6569	85.0196	88.0479	84.3295	93.2593	89.738	82.9601	-0.0530344	0.338413	0.932972
ANXA8	653145	ENSG00000265190	10	0	0	0	0	0	0	0	0	0	0.0707582	0	0.0576112	1.13062	0.694786	NA
ANXA8L1	728113	ENSG00000264230	10	0.0560974	0.0548859	0.138333	0.207778	0	0.0549788	0.184291	0.0569152	0	0.141516	0.122342	0	-0.0126187	0.989713	NA
ANXA9	8416	ENSG00000143412	1	51.834	52.7453	51.045	52.7237	50.4757	42.3886	60.386	55.72	49.789	60.569	57.6232	50.0641	0.135124	0.0722494	0.76955
AOAH	313	ENSG00000136250	7	0	0	0.0691666	0	0	0	0	0	0	0	0	0	-0.302073	0.922786	NA
AOC2	314	ENSG00000131480	17	1.12195	1.37215	1.4525	1.71417	2.06245	1.59438	2.45721	1.65054	1.76915	1.62744	1.46811	1.84356	0.204235	0.351079	0.939121
AOC3	8639	ENSG00000131471	17	0.224389	0.109772	0.345833	0.103889	0.2171	0.274894	0.122861	0.227661	0.252736	0.141516	0.244684	0.230445	-0.0504349	0.930848	NA
AOC4P	90586	ENSG00000260105	17	0.0560974	0	0	0	0	0	0	0	0	0	0	0	-0.302073	0.922786	NA
AOPEP	84909	ENSG00000148120	9	14.8658	11.6358	16.5308	16.2586	11.1806	15.0092	17.2005	12.3506	18.0285	18.1849	12.4177	15.7855	0.119263	0.337449	0.932067
AOX1	316	ENSG00000138356	2	0.673168	0.93306	0.829999	1.14278	0.868399	1.0446	0.860025	0.739898	0.505472	1.34441	0.917566	0.633723	-0.153478	0.595587	0.97746
AOX2P	344454	ENSG00000243478	2	0.392682	0.548859	0.345833	0.57139	0.434199	0.109958	0.184291	0.227661	0.336981	0.283033	0.183513	0.403278	-0.60264	0.216845	NA
AP1AR	55435	ENSG00000138660	4	69.5046	71.9554	66.6075	56.6715	64.4786	63.9403	65.0547	69.2089	64.7004	60.2152	61.7828	63.4299	-0.0434474	0.450563	0.954539
AP1B1	162	ENSG00000100280	22	116.121	115.754	113.641	131.264	115.768	112.157	132.874	118.953	125.273	144.488	129.071	115.683	0.104793	0.0846162	0.788909
AP1B1P1	23782	ENSG00000234479	22	0	0.0548859	0	0	0	0.0549788	0	0	0	0	0	0.0576112	-0.302074	0.896	NA
AP1G1	164	ENSG00000166747	16	358.462	284.858	339.401	318.628	295.635	345.597	345.3	303.529	325.018	335.96	289.584	326.713	-0.0260549	0.676186	0.987539
AP1G2	8906	ENSG00000213983	14	43.5876	49.2326	47.2408	46.0748	52.1039	46.567	47.9771	47.9796	47.8513	52.5733	54.9928	45.1672	0.04383	0.515988	0.969807
AP1G2-AS1	102724814	ENSG00000258727	14	2.86097	4.00667	3.66583	3.22056	4.07062	3.51864	4.36155	4.4963	3.45406	4.03322	3.11972	4.14801	0.13655	0.362484	0.944767
AP1M1	8907	ENSG00000072958	19	34.6682	37.7615	36.8658	35.582	37.124	35.7912	38.3325	36.0273	34.1193	40.2614	36.6415	36.3527	0.0124907	0.826982	0.994205
AP1M2	10053	ENSG00000129354	19	128.014	145.832	128.512	127.368	132.756	131.949	142.088	150.484	140.353	142.649	156.17	126.226	0.0978828	0.122609	0.830876
AP1S1	1174	ENSG00000106367	7	42.9706	50.6596	47.4483	41.3479	47.2192	40.8492	43.1855	46.1013	47.6828	49.9553	49.7933	39.9822	0.0189889	0.809792	0.99417
AP1S2	8905	ENSG00000182287	X	17.3902	14.7094	16.3233	15.2198	14.9256	14.8443	14.129	14.6841	13.4792	13.4441	12.4789	14.4604	-0.186446	0.0214303	0.589103
AP1S3	130340	ENSG00000152056	2	8.02192	8.01334	7.46999	9.14224	8.73826	8.74163	7.98594	7.17132	8.08755	9.1278	8.01341	8.12318	-0.0675344	0.489151	0.964336
AP2A1	160	ENSG00000196961	19	78.1997	81.8897	72.4174	84.2541	77.5046	77.4101	87.7225	76.2095	80.707	94.2499	94.1423	81.9808	0.110146	0.0786101	0.781772
AP2A2	161	ENSG00000183020	11	29.8999	31.4496	28.7733	33.6601	27.9516	29.0838	29.1794	31.588	29.9071	33.1148	30.7079	29.036	0.00579861	0.932764	0.998849
AP2B1	163	ENSG00000006125	17	245.538	171.409	223.962	244.139	189.908	245.37	241.483	199.089	249.535	269.023	204.801	250.378	0.0849322	0.373306	0.950286
AP2B1P1	401602	ENSG00000234130	X	1.06585	0.878174	0.899166	1.55834	0.651299	1.09958	1.29004	0.569152	1.09519	0.707582	1.28459	1.26745	-7.78517e-05	0.999788	0.999865
AP2M1	1173	ENSG00000161203	3	147.2	172.177	147.256	149.289	163.964	138.327	146.327	158.509	140.184	152.484	165.04	134.119	-0.048217	0.520703	0.969922
AP2S1	1175	ENSG00000042753	19	72.1973	86.4452	76.0833	77.3974	82.1179	69.3832	76.9722	78.7138	73.7989	82.504	84.4161	65.9072	-0.0190154	0.80532	0.993964
AP3B1	8546	ENSG00000132842	5	131.38	111.748	137.987	125.135	116.094	128.925	123.966	124.872	126.958	128.285	115.308	129.337	-0.0174656	0.757727	0.992577
AP3B2	8120	ENSG00000103723	15	2.1317	2.36009	2.21333	2.75306	2.82229	2.63898	3.37867	2.56119	2.02189	2.26426	2.63036	1.84356	-0.0320234	0.862518	0.997279
AP3D1	8943	ENSG00000065000	19	150.285	135.678	147.394	164.976	134.222	147.013	167.398	135.287	148.44	174.773	135.31	132.16	0.00567428	0.93947	0.998849
AP3M1	26985	ENSG00000185009	10	62.5486	55.6543	59.2758	63.3204	57.2058	62.291	61.5532	58.9073	60.7408	62.9748	52.4236	59.1667	-0.0339334	0.548577	0.970294
AP3M2	10947	ENSG00000070718	8	67.6534	64.1616	70.9649	62.8529	60.0281	65.6997	66.4676	71.5994	67.9859	66.0881	63.7403	71.5531	0.0476531	0.382285	0.952274
AP3S1	1176	ENSG00000177879	5	27.0389	23.7656	26.0758	23.2712	21.6557	23.0911	25.6779	25.8395	25.9475	22.0058	20.6147	21.0857	-0.0548792	0.405619	0.952972
AP3S2	10239	ENSG00000157823	15	13.4634	11.4711	13.8333	12.4147	13.2973	12.92	14.8661	15.9363	14.1532	15.213	13.0906	14.6909	0.173148	0.037257	0.663147
AP4B1	10717	ENSG00000134262	1	20.5316	25.3024	23.3091	22.0764	24.4237	21.6067	23.3435	25.8395	22.9147	21.0152	22.1439	23.1597	-0.000223639	0.997761	0.999678
AP4B1-AS1	100287722	ENSG00000226167	1	0	0	0	0	0	0	0.0614303	0	0	0	0	0.0576112	1.14062	0.699246	NA
AP4E1	23431	ENSG00000081014	15	54.9193	42.0426	53.535	49.2435	40.9233	51.5151	52.3387	42.0604	50.9684	46.7004	35.9074	50.4674	-0.0842117	0.375444	0.952255
AP4M1	9179	ENSG00000221838	7	21.9902	29.309	25.315	20.6739	23.3382	24.9604	24.3264	30.222	22.325	23.2794	29.7292	20.6824	0.040749	0.709209	0.988572
AP4S1	11154	ENSG00000100478	14	4.54389	4.61041	4.21916	4.20751	2.71375	4.23337	4.11583	3.358	3.95953	4.38701	3.48675	4.43606	-0.058979	0.695057	0.988497
AP5B1	91056	ENSG00000254470	11	32.0877	39.7923	35.1366	38.8545	38.3181	38.7051	47.9771	37.2226	40.2692	39.8368	41.3516	37.1016	0.114516	0.146057	0.854073
AP5M1	55745	ENSG00000053770	14	68.2705	54.337	63.1491	54.0224	53.5151	59.1572	58.6045	57.1429	60.2354	57.5971	53.7082	58.1873	-0.0402592	0.52697	0.969922
AP5S1	55317	ENSG00000125843	20	12.2292	14.7643	12.035	13.5575	12.3204	13.03	14.6819	11.8384	13.3108	14.6469	12.3566	12.0407	-0.00298505	0.97357	0.998849
AP5Z1	9907	ENSG00000242802	7	19.1853	23.8754	25.8683	23.3751	26.7033	22.8162	24.695	20.9448	21.8195	26.6758	25.4472	21.3162	-0.0239808	0.786213	0.993306
APAF1	317	ENSG00000120868	12	45.8876	40.89	41.9841	38.6467	42.4973	46.5121	41.0355	45.646	40.6062	41.252	38.6601	44.3606	-0.0392766	0.556749	0.97041
APBA1	320	ENSG00000107282	9	0.504876	0.384201	0.415	0.363612	0.488474	0.604767	0.430012	0.0569152	0.336981	0.353791	0.489369	0.46089	-0.408021	0.342579	NA
APBA2	321	ENSG00000034053	15	0	0	0.0691666	0	0	0	0	0	0	0	0	0	-0.302073	0.922786	NA
APBA3	9546	ENSG00000011132	19	11.1073	17.1793	15.355	13.7134	16.6624	13.0849	14.6204	14.6272	13.6477	16.4867	17.1891	14.23	0.0457193	0.678864	0.987539
APBB1	322	ENSG00000166313	11	5.38535	7.35471	6.4325	6.33724	6.02452	5.66282	7.55593	6.03302	6.23415	6.01445	6.66765	5.87634	0.0321268	0.787184	0.99337
APBB2	323	ENSG00000163697	4	132.839	107.631	126.506	122.693	116.474	125.901	126.301	120.774	119.123	125.171	108.089	123.806	-0.0313092	0.587413	0.976218
APBB3	10307	ENSG00000113108	5	9.53655	11.4711	12.1042	10.0772	14.8713	11.9854	11.6103	12.6352	12.2998	12.6657	13.947	10.7157	0.065274	0.560954	0.97105
APC	324	ENSG00000134982	5	130.09	112.406	124.915	123.576	116.203	133.159	113.953	113.944	118.28	125.242	106.56	128.876	-0.0804625	0.166368	0.865416
APC2	10297	ENSG00000115266	19	0.785363	1.42703	1.72917	1.71417	1.84535	1.37447	1.53576	1.30905	1.60066	2.05199	1.71279	1.38267	0.0960949	0.672705	0.987539
APCDD1	147495	ENSG00000154856	18	0.336584	0.164658	0.2075	0.311667	0.162825	0.329873	0.307152	0.0569152	0.252736	0.212275	0.244684	0.172834	-0.317749	0.569987	NA
APCDD1L-DT	149773	ENSG00000231290	20	0.224389	0.164658	0.484166	0.467501	0.2171	0.274894	0.552873	0.113831	0.336981	0.707582	0.0611711	0.518501	0.297692	0.573814	NA
APEH	327	ENSG00000164062	3	68.3827	71.5163	68.6824	64.9827	71.1001	63.1157	73.1021	70.6887	71.9455	79.7445	77.5649	63.9485	0.0847795	0.188784	0.875915
APELA	100506013	ENSG00000248329	4	0.224389	0.439087	0.345833	0.675279	0.542749	0.164936	0.675734	0.227661	0.252736	0.212275	0.367026	0.230445	-0.299338	0.540397	NA
APEX1	328	ENSG00000100823	14	39.8291	44.6222	43.8516	43.062	39.7292	44.7527	37.5954	52.2482	44.5658	48.3986	41.9634	44.2454	0.0596328	0.442048	0.954539
APEX2	27301	ENSG00000169188	X	25.5243	28.376	30.0183	25.3489	28.44	24.3006	26.7222	27.8316	28.8119	27.8787	31.809	26.2707	0.0522309	0.518604	0.969922
APH1A	51107	ENSG00000117362	1	167.675	251.652	202.105	165.495	206.95	185.333	185.335	226.124	186.098	182.202	230.737	166.727	-0.0121858	0.910621	0.997279
APH1B	83464	ENSG00000138613	15	23.3926	17.289	17.9141	19.1156	19.2676	20.2322	21.6849	21.2863	19.5449	19.034	18.0455	21.0857	0.0281402	0.747525	0.991862
API5	8539	ENSG00000166181	11	96.5997	79.4198	98.0091	85.1891	81.9008	90.715	92.4527	80.2505	86.5199	85.6174	73.2218	84.7461	-0.0946644	0.135958	0.842383
APIP	51074	ENSG00000149089	11	40.5023	44.4027	42.4683	34.3354	37.3411	35.6262	40.0526	45.9875	40.9432	40.969	40.9235	38.9452	0.0705587	0.283599	0.918848
APLF	200558	ENSG00000169621	2	2.46828	2.36009	2.14417	2.02584	3.20222	2.69396	1.78148	2.6181	2.27462	2.54729	2.44684	2.41967	-0.0944306	0.602252	0.978793
APLN	8862	ENSG00000171388	X	0	0.0548859	0.138333	0.0519446	0.2171	0	0.122861	0.113831	0.0842453	0	0.0611711	0.172834	0.303908	0.755708	NA
APLP1	333	ENSG00000105290	19	38.0901	37.8164	36.2433	44.4646	39.1865	36.7258	44.7827	42.0035	41.1959	47.4787	42.7586	38.83	0.128312	0.0614227	0.741632
APLP2	334	ENSG00000084234	11	245.762	257.085	228.388	245.854	258.403	256.476	240.868	260.558	225.356	263.503	258.081	245.366	-0.0123009	0.81118	0.994205
APMAP	57136	ENSG00000101474	20	121.956	138.203	114.955	123.836	132.919	115.675	129.802	138.645	110.951	133.662	130.539	118.333	0.0126317	0.860327	0.997279
APOA1	335	ENSG00000118137	11	0	0.0548859	0	0	0	0	0.0614303	0	0	0	0	0	0.178823	0.952192	NA
APOA5	116519	ENSG00000110243	11	0	0.0548859	0	0	0	0	0	0	0	0	0	0	-0.302073	0.922786	NA
APOBEC3A	200315	ENSG00000128383	22	0.0560974	0	0	0	0.0542749	0.164936	0	0.0569152	0	0.0707582	0.0611711	0	-0.377309	0.789849	NA
APOBEC3B	9582	ENSG00000179750	22	3.08535	3.62247	3.38916	3.99973	2.3881	3.40869	3.19438	4.43939	3.62255	3.67943	2.93621	3.97517	0.123263	0.445306	0.954539
APOBEC3F	200316	ENSG00000128394	22	0.224389	0.0548859	0.276666	0.207778	0.162825	0.109958	0.307152	0.227661	0	0.283033	0.183513	0	-0.0402519	0.954116	NA
APOBEC3H	164668	ENSG00000100298	22	0	0	0.0691666	0	0	0	0	0	0	0	0	0	-0.302073	0.922786	NA
APOBR	55911	ENSG00000184730	16	0.504876	0.65863	0.553333	0.311667	0.162825	0.604767	0.430012	0.455322	0.252736	0.566065	0.305855	0.115222	-0.393905	0.374263	NA
APOC1	341	ENSG00000130208	19	0.0560974	0.109772	0.138333	0.207778	0.10855	0.0549788	0	0.170746	0.0842453	0.0707582	0.0611711	0.0576112	-0.61035	0.490266	NA
APOC1P1	342	ENSG00000214855	19	0	0.0548859	0	0	0	0	0	0	0	0	0	0	-0.302073	0.922786	NA
APOD	347	ENSG00000189058	3	0	0	0	0	0.0542749	0.0549788	0.0614303	0	0	0.0707582	0.0611711	0	0.643424	0.696131	NA
APOE	348	ENSG00000130203	19	0.560974	0.548859	0.691666	0.467501	1.19405	0.43983	1.35147	1.08139	1.01094	1.06137	1.22342	0.691335	0.70267	0.0272772	0.614099
APOF	319	ENSG00000175336	12	0.0560974	0	0	0.0519446	0.10855	0.0549788	0.0614303	0	0	0	0	0	-1.40426	0.374506	NA
APOL1	8542	ENSG00000100342	22	0.112195	0.0548859	0	0.103889	0.0542749	0.0549788	0.307152	0	0.589717	0.283033	0.0611711	0.230445	1.8263	0.0317341	NA
APOL2	23780	ENSG00000128335	22	15.4829	17.0146	19.2283	17.1937	15.9568	16.2737	16.5862	18.6113	16.0066	17.548	16.1492	16.0735	-0.0120026	0.878333	0.997279
APOL3	80833	ENSG00000128284	22	1.57073	1.09772	0.553333	1.66223	1.57397	1.26451	1.65862	1.30905	1.51642	2.26426	2.20216	1.61311	0.418303	0.0737633	0.770302
APOL4	80832	ENSG00000100336	22	0.0560974	0.0548859	0	0.0519446	0.0542749	0	0	0	0.0842453	0	0	0.0576112	-0.693494	0.646937	NA
APOL5	80831	ENSG00000128313	22	0	0	0	0	0.0542749	0	0	0	0	0	0	0	-0.302073	0.922786	NA
APOL6	80830	ENSG00000221963	22	0.953655	0.65863	1.0375	1.09084	1.03122	0.989618	1.35147	1.42288	1.68491	2.54729	1.52928	1.38267	0.757783	0.00200153	0.258859
APOLD1	81575	ENSG00000178878	12	2.2439	2.19543	2.97416	1.66223	1.84535	1.75932	2.21149	2.04895	2.10613	2.26426	2.01865	1.84356	-0.0179994	0.923397	0.998849
APOM	55937	ENSG00000204444	6	0.448779	0.109772	0.2075	0.623335	0.542749	0.384852	0.307152	0.227661	0.252736	0.424549	0.122342	0.345667	-0.463671	0.340674	NA
APOO	79135	ENSG00000184831	X	15.4829	18.0026	19.2975	13.1939	15.8483	18.088	17.3234	18.6682	16.2593	16.8405	16.9444	17.1105	0.0404542	0.647474	0.987539
APOOL	139322	ENSG00000155008	X	41.6803	33.5902	37.6266	33.6601	32.4021	38.76	37.7797	33.7507	41.7014	41.8888	29.6068	39.3485	0.0260934	0.766991	0.992577
APP	351	ENSG00000142192	21	185.402	159.663	177.136	192.559	166.298	192.921	184.721	172.169	186.519	207.958	164.305	181.072	0.0154845	0.797529	0.993847
APPBP2	10513	ENSG00000062725	17	85.3241	74.9192	81.3399	72.0991	75.4964	79.3344	81.6409	83.3239	77.0844	75.7113	74.384	78.0056	-0.00681833	0.894727	0.997279
APPL1	26060	ENSG00000157500	3	69.5046	54.1175	67.3683	56.1001	55.9574	62.5109	63.5804	56.403	55.7704	58.3047	50.5273	61.644	-0.0896589	0.221357	0.892754
APPL2	55198	ENSG00000136044	12	46.0559	48.4642	45.0966	47.9448	47.2192	46.2921	52.0315	46.5567	45.8294	50.8044	43.1868	47.1836	0.00726283	0.897141	0.997279
APRT	353	ENSG00000198931	16	83.8095	102.692	91.2308	88.3058	90.5306	81.8084	99.0871	92.4304	89.1315	85.1928	98.7301	77.948	-0.00244307	0.973944	0.998849
APTR	100505854	ENSG00000214293	7	6.56339	6.31187	6.70916	4.51918	5.69887	6.65243	6.63448	5.29312	5.3917	5.73141	5.81125	5.81873	-0.0769888	0.530026	0.969922
APTX	54840	ENSG00000137074	9	40.0535	45.665	43.7133	39.8934	42.443	41.3441	39.0083	48.2072	42.4596	43.021	41.1681	41.9986	0.00341125	0.958968	0.998849
AQP1	358	ENSG00000240583	7	0.280487	0.0548859	0.345833	0.311667	0.162825	0.164936	0	0.113831	0	0.283033	0.183513	0.172834	-0.903419	0.200154	NA
AQP10	89872	ENSG00000143595	1	0	0	0	0	0	0.0549788	0	0	0.16849	0	0	0	0.65972	0.784742	NA
AQP11	282679	ENSG00000178301	11	1.06585	1.26238	0.968333	0.831113	1.24832	0.989618	0.921455	1.08139	0.926698	1.13213	1.03991	1.26745	-0.00909861	0.971809	0.998849
AQP2	359	ENSG00000167580	12	0	0	0.0691666	0	0	0.109958	0	0	0	0	0	0	-1.238	0.634046	NA
AQP3	360	ENSG00000165272	9	9.87314	14.3801	13.1417	12.9342	16.4453	15.0642	13.3304	16.107	18.534	16.7697	19.7583	16.7649	0.296355	0.00933838	0.450833
AQP4-AS1	147429	ENSG00000260372	18	0.0560974	0.0548859	0.0691666	0.0519446	0.0542749	0.0549788	0	0.0569152	0.16849	0	0	0.0576112	-0.440575	0.709114	NA
AQP5	362	ENSG00000161798	12	0	0	0	0	0.0542749	0	0	0	0	0	0.0611711	0	0.178823	0.951597	NA
AQP5-AS1	101927318	ENSG00000257588	12	0.392682	0.109772	0.138333	0.311667	0.379924	0.219915	0.122861	0.0569152	0.0842453	0.353791	0.183513	0.288056	-0.604803	0.306751	NA
AQP6	363	ENSG00000086159	12	0.504876	0.493973	0.691666	0.623335	0.705574	0.879661	0.614303	0.682983	0.926698	0.707582	0.795224	1.037	0.281282	0.366688	NA
AQP7	364	ENSG00000165269	9	0	0	0.0691666	0.103889	0	0	0	0	0	0	0.0611711	0	-0.735029	0.726244	NA
AQP8	343	ENSG00000103375	16	0	0	0.0691666	0	0	0.0549788	0	0	0	0	0.0611711	0	-0.302074	0.892796	NA
AQR	9716	ENSG00000021776	15	191.853	165.536	185.505	171.625	163.205	180.77	182.448	177.234	168.154	181.424	152.867	175.541	-0.0422118	0.414049	0.953501
AR	367	ENSG00000169083	X	330.974	234.582	303.78	344.444	281.904	329.653	302.79	232.669	274.303	350.961	261.568	287.653	-0.11066	0.223928	0.893425
ARAF	369	ENSG00000078061	X	27.656	30.2421	28.4966	29.8162	28.6572	28.0392	30.408	30.6773	29.4016	29.2939	30.3409	26.2131	0.0133959	0.837574	0.994205
ARAP1	116985	ENSG00000186635	11	15.2585	14.7643	15.8392	16.0509	13.4059	16.1088	18.3062	14.8549	15.8381	17.8311	15.9045	14.4028	0.0717758	0.386426	0.952872
ARAP2	116984	ENSG00000047365	4	56.8266	48.2996	57.685	52.4121	50.8013	57.2329	53.0758	52.7035	50.7157	54.2008	48.7533	56.459	-0.0447245	0.462111	0.95801
ARAP3	64411	ENSG00000120318	5	0.112195	0.0548859	0.0691666	0.0519446	0.10855	0	0.245721	0.0569152	0.0842453	0	0	0	-0.402814	0.718038	NA
ARC	23237	ENSG00000198576	8	9.53655	12.3493	10.6517	9.71363	9.55238	9.56631	13.2075	11.6107	12.8053	10.9675	13.4576	11.2342	0.244234	0.0135038	0.511834
ARCN1	372	ENSG00000095139	11	104.117	101.374	102.297	104.045	100.843	107.538	103.879	104.838	95.4499	111.798	99.2807	99.7826	-0.0258633	0.541789	0.970294
AREG	374	ENSG00000109321	4	6.78778	6.53142	5.04916	4.41529	5.91596	6.15762	5.65159	7.34207	6.57113	6.43899	6.72882	7.7199	0.204589	0.123723	0.831325
AREL1	9870	ENSG00000119682	14	37.9218	33.9195	37.9725	40.1012	33.3248	36.396	36.7968	35.2874	35.046	39.0585	35.6016	37.6201	-0.0149417	0.812794	0.994205
ARF1	375	ENSG00000143761	1	219.565	232.167	231.224	236.036	224.481	232.945	224.036	246.386	226.62	245.319	229.636	215.063	-0.00269118	0.952332	0.998849
ARF3	377	ENSG00000134287	12	140.58	149.07	140.062	139.367	137.37	139.976	133.611	140.012	124.514	144.134	133.536	120.753	-0.101689	0.0418824	0.688916
ARF4	378	ENSG00000168374	3	65.9705	53.3491	59.5525	56.5676	53.6236	56.2433	61.1232	53.7849	51.2211	59.1538	55.2987	53.7513	-0.0592757	0.363753	0.944767
ARF4-AS1	106144532	ENSG00000272146	3	0.392682	0.219544	0.276666	0.155834	0.325649	0.329873	0	0.341492	0.421226	0.141516	0.489369	0.230445	-0.0816047	0.882647	NA
ARF5	381	ENSG00000004059	7	99.0679	133.757	105.202	100.149	109.907	101.876	109.346	121.343	102.021	105.217	122.893	100.071	0.0125588	0.884645	0.997279
ARF6	382	ENSG00000165527	14	146.414	122.725	138.126	125.914	115.823	133.049	144.607	138.418	143.217	132.813	124.911	137.633	0.0584708	0.283878	0.918848
ARFGAP1	55738	ENSG00000101199	20	55.5925	62.8443	61.5583	61.0349	60.5708	54.429	59.7103	59.1349	57.8765	63.9654	62.9451	55.1339	-0.00332861	0.957243	0.998849
ARFGAP2	84364	ENSG00000149182	11	37.9218	47.5312	42.4683	40.257	40.4348	43.2683	43.5541	45.3614	39.0898	47.0542	48.5087	40.0974	0.0535934	0.468282	0.960129
ARFGAP3	26286	ENSG00000242247	22	32.6487	34.5232	34.3066	31.4784	36.0385	34.8016	34.6467	41.0928	35.6358	34.1762	35.6627	36.3527	0.0829196	0.230065	0.896946
ARFGEF1	10565	ENSG00000066777	8	267.528	194.68	248.031	246.113	218.619	269.506	268.942	229.084	239.088	269.589	217.219	272.386	0.0369828	0.64959	0.987539
ARFGEF2	10564	ENSG00000124198	20	191.46	156.699	173.47	175.573	158.483	178.736	190.004	160.956	173.545	193.453	161.186	174.677	0.011807	0.848482	0.995293
ARFGEF3	57221	ENSG00000112379	6	165.431	87.7076	123.739	156.873	109.472	143.989	172.619	108.594	138.583	171.518	114.941	161.945	0.124965	0.490031	0.964336
ARFIP1	27236	ENSG00000164144	4	64.7925	55.9287	67.8525	58.126	55.469	59.542	56.1473	59.3626	57.2025	54.13	53.4635	54.5578	-0.122228	0.0330324	0.635758
ARFIP2	23647	ENSG00000132254	11	92.3363	108.18	98.2857	94.7988	99.1603	92.9142	101.974	104.098	100.589	107.128	104.48	89.4126	0.0387944	0.516854	0.969807
ARFRP1	10139	ENSG00000101246	20	20.0268	24.1498	21.8566	21.5051	22.307	20.1222	23.1592	22.9938	21.5668	20.7321	24.0402	19.8759	0.0137193	0.864099	0.997279
ARG2	384	ENSG00000081181	14	1.06585	2.14055	1.245	1.19473	1.19405	1.26451	0.921455	0.967559	1.60066	0.990614	1.34576	1.72834	-0.11806	0.656218	0.987539
ARGLU1	55082	ENSG00000134884	13	89.5875	85.3475	79.1958	85.8644	82.9863	87.4163	91.8998	91.8612	82.0549	92.2687	82.5198	86.3016	0.0314575	0.536575	0.970294
ARHGAP1	392	ENSG00000175220	11	35.6779	31.724	31.4016	42.8543	29.2542	34.8016	36.1825	31.3034	35.72	43.6578	31.9925	32.7232	0.0223011	0.815716	0.994205
ARHGAP10	79658	ENSG00000071205	4	37.4169	32.9315	37.5575	35.6859	32.2393	36.231	38.2711	38.0763	36.2255	37.9971	32.9712	38.5995	0.0549148	0.377874	0.952274
ARHGAP11A	9824	ENSG00000198826	15	46.0559	39.6825	48.8316	40.7765	37.0155	43.5982	43.8613	42.8572	43.7233	41.0397	31.0137	40.0974	-0.0930631	0.208008	0.884693
ARHGAP12	94134	ENSG00000165322	10	39.5486	34.139	36.935	30.6473	33.4333	38.3202	38.4554	37.3933	38.8371	35.8036	33.7664	36.4103	0.037923	0.56295	0.971524
ARHGAP15	55843	ENSG00000075884	2	0.0560974	0.109772	0	0.103889	0.0542749	0.109958	0	0	0	0.0707582	0.0611711	0.0576112	-1.23284	0.294343	NA
ARHGAP17	55114	ENSG00000140750	16	10.1536	9.44037	10.79	12.4147	10.0951	13.4698	11.9789	11.3261	13.1423	11.109	9.66503	13.5962	0.0824006	0.452824	0.954875
ARHGAP18	93663	ENSG00000146376	6	8.19022	6.80585	7.26249	7.6878	7.48994	8.85159	6.38875	7.22824	5.72868	8.13719	8.2581	7.37423	-0.11285	0.297479	0.921483
ARHGAP19	84986	ENSG00000213390	10	14.0243	14.2154	14.3867	12.6225	13.9487	14.5694	12.4089	13.8304	14.4902	13.2318	12.7848	13.3658	-0.0789316	0.332669	0.931944
ARHGAP19-SLIT1	100533184	ENSG00000269891	10	0	0	0	0.103889	0	0	0.0614303	0	0	0	0.0611711	0	0.203564	0.924238	NA
ARHGAP20	57569	ENSG00000137727	11	0.0560974	0	0	0	0	0	0	0	0	0	0	0.172834	0.987112	0.681993	NA
ARHGAP21	57584	ENSG00000107863	10	74.4973	70.8577	75.3224	68.0993	70.5031	73.2867	72.4878	73.0223	62.9312	68.0694	64.6578	70.2281	-0.0832539	0.107279	0.816485
ARHGAP22	58504	ENSG00000128805	10	0.0560974	0.0548859	0.0691666	0.103889	0.10855	0.0549788	0.184291	0.0569152	0	0.141516	0.122342	0	0.180212	0.849247	NA
ARHGAP23	57636	ENSG00000275832	17	0	0.0548859	0	0.0519446	0	0.0549788	0	0	0	0	0	0.0576112	-0.740995	0.699477	NA
ARHGAP24	83478	ENSG00000138639	4	7.85363	6.14722	6.77833	7.99946	7.21856	9.78622	5.95874	5.46386	4.71774	6.79279	6.85116	7.48946	-0.305945	0.00877621	0.436534
ARHGAP26	23092	ENSG00000145819	5	9.48045	6.42165	8.99166	12.4147	6.94719	11.2706	8.66168	6.88675	7.91906	11.2506	6.30062	8.69929	-0.173832	0.26051	0.916498
ARHGAP26-IT1	100874372	ENSG00000230789	5	0.112195	0.0548859	0	0.259723	0	0	0	0	0	0.0707582	0	0	-2.10309	0.192036	NA
ARHGAP27	201176	ENSG00000159314	17	12.1731	14.4899	12.1733	15.012	14.6542	12.6451	14.129	12.6352	13.2265	16.3451	18.2902	13.7691	0.104137	0.29122	0.921219
ARHGAP27P1-BPTFP1-KPNA2P3	109286553	ENSG00000215769	17	1.12195	1.04283	1.52167	1.61028	1.68252	1.8143	1.53576	0.967559	1.34792	1.76895	1.59045	1.49789	-0.025713	0.907605	0.997279
ARHGAP29	9411	ENSG00000137962	1	625.093	405.497	575.881	514.719	410.047	577.772	520.684	430.848	545.657	508.68	376.875	547.019	-0.0982648	0.382438	0.952274
ARHGAP29-AS1	107985092	ENSG00000226835	1	1.79512	2.57964	2.62833	1.50639	1.68252	1.97924	1.78148	1.99203	2.44311	1.91047	1.28459	1.72834	-0.14388	0.470516	0.96052
ARHGAP30	257106	ENSG00000186517	1	0.448779	0.493973	0.484166	0.623335	0.542749	0.329873	0.737164	0.398407	0.336981	0.77834	1.10108	0.46089	0.361843	0.33321	NA
ARHGAP31	57514	ENSG00000031081	3	0	0.0548859	0	0	0	0	0.0614303	0	0.16849	0	0	0	1.05212	0.594709	NA
ARHGAP31-AS1	100874246	ENSG00000241155	3	0	0	0	0	0	0.0549788	0	0	0	0	0	0.115222	0.592284	0.821321	NA
ARHGAP32	9743	ENSG00000134909	11	80.8363	60.6489	80.2333	79.7869	66.1611	82.853	82.4395	64.8834	69.9236	81.4427	63.6791	78.1208	-0.0466554	0.594851	0.97741
ARHGAP33	115703	ENSG00000004777	19	7.57314	10.6479	12.1042	10.8564	10.2037	10.2261	10.8732	10.2447	10.6149	10.9675	10.8885	10.1396	0.037855	0.716136	0.988572
ARHGAP35	2909	ENSG00000160007	19	332.321	234.692	283.652	371.767	268.498	315.908	325.089	263.404	283.064	384.571	252.698	308.738	-0.00776645	0.940156	0.998849
ARHGAP39	80728	ENSG00000147799	8	29.395	32.6022	30.0183	35.7379	32.782	34.4717	37.3496	27.7746	35.2145	36.582	34.2558	28.6328	0.018751	0.822565	0.994205
ARHGAP4	393	ENSG00000089820	X	1.73902	1.42703	2.075	1.66223	1.79107	1.31949	1.29004	2.27661	2.35887	1.98123	2.07982	1.44028	0.173625	0.423023	0.954539
ARHGAP40	343578	ENSG00000124143	20	0.112195	0	0.2075	0	0.0542749	0	0	0	0.0842453	0.0707582	0.183513	0	0.0166573	0.989894	NA
ARHGAP42	143872	ENSG00000165895	11	3.36584	2.63452	3.1125	4.62307	3.90779	4.23337	3.07152	2.16278	2.94859	3.0426	2.14099	3.62951	-0.375259	0.0252642	0.601783
ARHGAP42-AS1	100128386	ENSG00000248027	11	0.0560974	0	0.0691666	0	0	0.0549788	0.184291	0.0569152	0	0	0	0.115222	1.03599	0.452539	NA
ARHGAP44	9912	ENSG00000006740	17	3.19755	3.29315	3.32	3.06473	2.65947	2.91388	3.37867	3.24417	4.88623	3.8917	3.91495	3.39906	0.276368	0.070579	0.764172
ARHGAP45	23526	ENSG00000180448	19	17.0536	24.3693	17.845	18.2325	20.0817	18.198	19.9034	19.3512	18.534	22.0766	21.4711	15.267	-0.00634799	0.952631	0.998849
ARHGAP5	394	ENSG00000100852	14	99.5728	72.5042	98.4933	83.4749	75.4421	92.7492	87.4768	77.8601	90.7322	84.6268	71.7537	90.8529	-0.0653029	0.44923	0.954539
ARHGAP6	395	ENSG00000047648	X	0	0	0	0.0519446	0	0	0	0	0	0	0	0	-0.302073	0.922786	NA
ARHGAP8	23779	ENSG00000241484	22	25.6926	25.028	25.4533	29.8681	27.0832	24.1907	30.838	28.3438	27.3797	28.0202	25.6307	24.4272	0.048008	0.537811	0.970294
ARHGAP9	64333	ENSG00000123329	12	0	0.0548859	0.0691666	0.0519446	0.0542749	0	0.0614303	0	0	0	0	0	-1.2143	0.464552	NA
ARHGDIA	396	ENSG00000141522	17	79.0412	96.2698	88.1874	99.4738	96.0666	88.8457	92.0841	90.0968	86.8569	99.9105	104.725	79.7915	0.000599654	0.993598	0.999204
ARHGDIB	397	ENSG00000111348	12	0.168292	0.164658	0.415	0.415556	0.162825	0.384852	0.307152	0.284576	0.16849	0.283033	0.367026	0.403278	0.111136	0.821393	NA
ARHGDIG	398	ENSG00000242173	16	0	0	0	0.0519446	0	0	0	0	0	0	0	0	-0.302073	0.922786	NA
ARHGEF1	9138	ENSG00000076928	19	13.5756	20.8566	16.7383	16.9859	15.9568	14.6793	17.5691	17.7576	15.2484	19.7415	20.5535	17.1681	0.115208	0.284916	0.918848
ARHGEF10L	55160	ENSG00000074964	1	22.9438	26.2354	22.7558	24.6737	23.0668	23.311	29.7937	25.3273	28.0537	30.2137	28.6281	24.3119	0.200395	0.00720268	0.406145
ARHGEF11	9826	ENSG00000132694	1	101.817	96.8187	104.165	105.448	94.1127	104.735	100.009	102.106	95.7869	109.463	94.8764	103.643	-0.0162832	0.730181	0.988572
ARHGEF12	23365	ENSG00000196914	11	301.018	213.726	252.458	287.409	226.218	277.533	291.364	244.792	246.165	307.303	235.998	283.447	0.0303666	0.730128	0.988572
ARHGEF16	27237	ENSG00000130762	1	43.9242	53.1295	50.3533	49.4512	52.5381	45.5224	54.1201	50.8822	49.115	50.5213	61.6604	49.3728	0.0855974	0.285203	0.918848
ARHGEF17	9828	ENSG00000110237	11	16.5487	14.5996	19.1592	20.8817	17.4222	19.1876	23.2207	16.6193	18.3655	25.4022	22.2051	18.6084	0.19228	0.0525553	0.718445
ARHGEF17-AS1	100287837	ENSG00000257038	11	0.280487	0.109772	0.0691666	0.155834	0.434199	0.0549788	0.122861	0.341492	0.252736	0.283033	0.244684	0.230445	0.389409	0.521489	NA
ARHGEF18	23370	ENSG00000104880	19	1.62682	2.03078	2.6975	1.87	2.3881	2.14417	1.47433	2.04895	2.02189	2.05199	2.26333	1.90117	-0.124249	0.525423	0.969922
ARHGEF19	128272	ENSG00000142632	1	15.3707	19.0454	17.845	19.687	17.5308	15.3941	22.2992	21.0586	17.2703	21.5105	22.9392	17.3986	0.210856	0.0332245	0.635758
ARHGEF2	9181	ENSG00000116584	1	34.556	36.1149	38.5258	39.8415	39.3493	39.3648	42.1412	43.3694	41.8699	43.021	45.5725	39.1756	0.151774	0.0136743	0.511834
ARHGEF2-AS2	107985209	ENSG00000273002	1	0.168292	0.384201	0.2075	0	0.0542749	0.43983	0	0.341492	0.16849	0.212275	0.305855	0.172834	-0.0347945	0.961199	NA
ARHGEF25	115557	ENSG00000240771	12	8.63899	10.3734	8.71499	6.12946	7.48994	8.08188	9.70599	9.27718	7.91906	7.7834	8.93098	7.54707	0.0471917	0.669692	0.987539
ARHGEF26	26084	ENSG00000114790	3	11.6121	7.35471	9.47583	8.67474	8.35834	9.51133	8.78454	8.42346	8.93	10.2599	8.62512	9.7363	-0.0198882	0.861003	0.997279
ARHGEF26-AS1	100507524	ENSG00000243069	3	0.336584	0.329315	0.345833	0.207778	0.488474	0.384852	0.307152	0.341492	0.673962	0.919856	0.244684	0.633723	0.527078	0.221888	NA
ARHGEF28	64283	ENSG00000214944	5	5.10486	3.62247	3.80416	3.68806	3.52787	4.50826	5.09872	4.95163	6.14991	5.23611	4.52666	6.39485	0.399421	0.00520803	0.355273
ARHGEF3	50650	ENSG00000163947	3	41.2877	35.7856	38.7333	36.4131	32.9449	42.6635	38.2711	32.4417	33.9509	40.2614	31.2584	36.5255	-0.113327	0.136692	0.843303
ARHGEF33	100271715	ENSG00000214694	2	0.280487	0.274429	0	0.415556	0.488474	0.43983	0.307152	0.512237	0	0.0707582	0	0.230445	-0.732481	0.299739	NA
ARHGEF35	445328	ENSG00000213214	7	11.5561	10.6479	8.50749	9.45391	8.62971	8.41175	10.5046	9.27718	11.4574	8.70326	9.7262	8.87213	0.0130348	0.901669	0.997279
ARHGEF37	389337	ENSG00000183111	5	137.831	131.452	123.739	138.484	132.214	141.076	150.811	149.516	131.844	156.234	150.114	140.859	0.114049	0.0227405	0.589103
ARHGEF38	54848	ENSG00000236699	4	34.7243	27.6625	36.1741	31.6342	33.3791	38.1003	35.0153	31.7587	36.2255	34.3177	32.6042	37.6777	0.0300786	0.702203	0.988497
ARHGEF38-IT1	100874374	ENSG00000249885	4	1.45853	0.713516	1.10667	1.09084	0.597024	1.0446	0.737164	0.512237	0.252736	0.353791	0.489369	0.864168	-0.876838	0.0109487	0.488431
ARHGEF39	84904	ENSG00000137135	9	18.1195	19.3747	19.8508	18.2845	21.0587	19.5724	21.8078	21.9693	20.7243	18.9632	20.1865	17.8595	0.0488486	0.529614	0.969922
ARHGEF4	50649	ENSG00000136002	2	5.21706	5.15927	6.50166	6.38918	4.12489	4.6732	5.77445	4.66705	5.89717	6.0852	4.95486	5.47307	0.0200192	0.882846	0.997279
ARHGEF40	55701	ENSG00000165801	14	0.280487	0.164658	0.2075	0.259723	0.2171	0.219915	0.307152	0.227661	0.589717	0.0707582	0.0611711	0.115222	-0.179705	0.758458	NA
ARHGEF5	7984	ENSG00000050327	7	24.7389	28.8151	29.3266	22.44	23.9352	26.9396	25.7393	32.7263	27.8009	30.7798	28.3834	24.3695	0.110804	0.189499	0.877295
ARHGEF6	9459	ENSG00000129675	X	4.3195	3.84201	4.91083	5.7139	5.37322	5.11303	6.32733	4.0979	4.12802	7.07582	6.11711	5.6459	0.177101	0.183421	0.874503
ARHGEF7	8874	ENSG00000102606	13	68.4388	57.8497	68.1983	68.359	64.5871	73.2867	69.0477	62.5498	66.0483	74.5084	60.3147	69.3639	-0.0101649	0.868291	0.997279
ARHGEF9	23229	ENSG00000131089	X	19.4658	18.0574	21.3725	21.4012	17.2051	21.7166	20.0263	20.0342	17.523	22.2888	22.0828	18.8965	0.00896914	0.912596	0.997509
ARHGEF9-IT1	100874355	ENSG00000231729	X	0.0560974	0	0.0691666	0.103889	0.0542749	0	0	0	0	0.212275	0.183513	0	0.120042	0.923986	NA
ARID1A	8289	ENSG00000117713	1	91.6631	58.0144	83.8299	106.694	64.153	92.9142	98.35	65.4525	87.8678	106.208	70.1632	89.6431	0.0437777	0.796873	0.993847
ARID1B	57492	ENSG00000049618	6	71.0754	44.2929	59.8983	78.9557	48.4132	66.2494	70.6449	48.2641	61.7518	69.6968	48.4475	60.607	-0.0526623	0.688948	0.988497
ARID2	196528	ENSG00000189079	12	118.534	83.3716	112.396	116.2	96.5008	126.341	104.554	89.5846	105.391	109.109	90.8391	111.593	-0.109008	0.228714	0.896403
ARID3A	1820	ENSG00000116017	19	9.03167	12.4591	10.9283	11.3759	12.9717	11.1607	12.4089	10.757	9.09849	11.0383	14.1305	10.9461	5.39039e-05	0.99962	0.999865
ARID3B	10620	ENSG00000179361	15	3.87072	6.03744	5.46416	5.7139	4.34199	5.11303	4.60728	5.86227	4.88623	5.23611	5.44423	6.1644	0.0692092	0.618438	0.983537
ARID3C	138715	ENSG00000205143	9	0.224389	0.219544	0.138333	0.155834	0.10855	0.0549788	0.307152	0.227661	0	0.141516	0.183513	0.46089	0.598654	0.359321	NA
ARID4A	5926	ENSG00000032219	14	34.7804	27.9918	34.5141	31.3226	28.9285	36.176	32.3124	31.2465	36.4782	30.143	26.6706	34.97	-0.0280445	0.748006	0.991862
ARID4B	51742	ENSG00000054267	1	78.8729	74.3155	80.0258	69.8135	72.7284	84.9972	68.1877	71.2579	70.5975	69.5553	66.6153	74.3761	-0.14298	0.0129806	0.511834
ARID5A	10865	ENSG00000196843	2	3.30974	4.99461	4.01166	3.11667	4.28772	3.6286	3.74725	3.92715	4.54924	4.03322	5.19954	3.11101	0.0581888	0.722195	0.988572
ARID5B	84159	ENSG00000150347	10	46.5047	33.0413	38.3183	42.2829	38.2638	46.2372	39.684	36.1412	36.057	43.6578	36.7026	41.3072	-0.0814446	0.314981	0.924793
ARIH1	25820	ENSG00000166233	15	108.212	77.3891	99.8074	97.2402	78.9157	100.336	98.0428	82.5271	98.9882	102.246	80.1341	104.91	-0.00122287	0.989518	0.999204
ARIH2	10425	ENSG00000177479	3	45.3267	41.2193	46.48	46.5423	46.2422	43.7631	48.4685	51.053	45.0712	51.7242	45.8171	42.4019	0.0634807	0.312931	0.924229
ARL1	400	ENSG00000120805	12	100.134	96.8735	96.9716	88.046	92.4302	97.2575	96.1385	104.155	89.2157	99.486	91.2673	98.1119	0.00497474	0.922378	0.998849
ARL10	285598	ENSG00000175414	5	0.0560974	0.219544	0.138333	0.259723	0.10855	0.164936	0.0614303	0.0569152	0.505472	0.283033	0.122342	0.0576112	0.080898	0.909425	NA
ARL11	115761	ENSG00000152213	13	0.168292	0.493973	0.345833	0.259723	0.162825	0.164936	0.307152	0.284576	0	0.212275	0.244684	0.115222	-0.4016	0.486764	NA
ARL13A	392509	ENSG00000174225	X	0	0	0	0	0.0542749	0	0	0	0	0	0	0	-0.302073	0.922786	NA
ARL13B	200894	ENSG00000169379	3	12.7902	13.0628	12.5883	11.6875	14.4371	14.6793	12.9618	13.8304	10.3622	12.1704	12.9071	12.7321	-0.0866861	0.350616	0.939008
ARL14EP	120534	ENSG00000152219	11	18.5682	16.5206	17.7066	13.9731	14.5457	18.4179	17.2005	17.5299	16.5121	14.4347	13.3353	16.0735	-0.0803588	0.346972	0.937563
ARL14EPL	644100	ENSG00000268223	5	0.0560974	0	0	0	0	0	0	0	0	0	0	0	-0.302073	0.922786	NA
ARL14EPP1	107985793	ENSG00000224891	2	0	0	0	0	0	0.0549788	0	0	0	0	0	0	-0.302073	0.922786	NA
ARL15	54622	ENSG00000185305	5	10.5463	5.0495	6.08666	8.1553	6.89291	7.09226	9.15312	5.9761	7.32934	8.20795	6.23945	7.60468	0.00226632	0.988775	0.999123
ARL16	339231	ENSG00000214087	17	19.4097	22.2837	21.6491	21.1934	20.4074	20.617	22.1149	23.2214	21.3141	21.8643	21.7769	18.5508	0.0229189	0.752585	0.992519
ARL17A	51326	ENSG00000228696	17	1.85121	1.04283	1.10667	1.29861	1.3026	1.48443	1.10575	1.4798	2.19038	1.41516	1.16225	1.32506	0.0611579	0.800501	0.993847
ARL2	402	ENSG00000213465	11	3.87072	4.39087	3.59666	3.79195	5.42749	3.46366	3.87011	4.15481	4.97047	4.7408	5.13837	3.91756	0.103383	0.496267	0.966391
ARL2BP	23568	ENSG00000102931	16	67.8778	66.2472	62.1116	59.5285	67.3552	65.0399	65.3004	65.111	64.6161	64.1777	60.07	61.1255	-0.0443962	0.398522	0.952972
ARL3	403	ENSG00000138175	10	9.53655	10.3185	10.2367	8.72669	8.90109	9.62129	8.66168	10.5862	9.43547	8.77401	9.42035	9.50585	-0.0318887	0.739553	0.990168
ARL4A	10124	ENSG00000122644	7	19.8024	16.85	18.3983	17.2456	16.9881	20.1772	15.5419	13.5458	14.4059	16.4867	15.5375	15.8431	-0.274145	0.000633711	0.169691
ARL4C	10123	ENSG00000188042	2	6.17071	5.54347	5.53333	5.66196	5.59032	5.93771	5.95874	6.43142	6.73962	6.15596	5.32188	5.06979	0.0272477	0.813258	0.994205
ARL4D	379	ENSG00000175906	17	8.97558	10.3185	10.2367	9.5578	11.6148	7.53209	11.1189	11.9522	9.77245	10.6137	12.0507	9.16018	0.139029	0.240047	0.904313
ARL5A	26225	ENSG00000162980	2	23.1682	13.2824	19.09	17.765	16.1739	19.7374	20.5792	16.3916	21.8195	14.8592	15.2928	18.5508	-0.0412466	0.741518	0.990776
ARL5B	221079	ENSG00000165997	10	38.9316	24.6986	33.0616	29.1928	28.0058	34.6366	31.4523	27.3193	31.7605	24.9776	24.1626	31.1101	-0.156415	0.142429	0.851492
ARL5C	390790	ENSG00000141748	17	0.112195	0	0.0691666	0	0.0542749	0	0.0614303	0.170746	0	0	0.122342	0.0576112	0.972889	0.433103	NA
ARL6	84100	ENSG00000113966	3	11.4439	11.1967	10.8592	10.2331	9.28101	11.6555	9.64456	11.8953	11.0361	11.4628	10.5214	8.92974	-0.0420221	0.663125	0.987539
ARL6IP1	23204	ENSG00000170540	16	233.477	225.142	246.095	194.636	204.888	226.293	203.273	220.945	212.635	182.981	182.473	198.01	-0.160277	0.00189701	0.252285
ARL6IP4	51329	ENSG00000182196	12	0.224389	0.0548859	0.138333	0.207778	0.0542749	0.219915	0.0614303	0.113831	0.16849	0	0.367026	0.172834	-0.0349285	0.962138	NA
ARL6IP5	10550	ENSG00000144746	3	51.1047	47.0921	52.4283	48.6201	50.15	48.3263	45.397	53.5573	52.8218	47.1957	44.4714	47.8749	-0.0459146	0.469305	0.960129
ARL6IP6	151188	ENSG00000177917	2	8.86338	11.4163	10.2367	9.24613	10.1494	8.79661	11.3646	11.2692	10.5307	8.27871	9.90972	9.96674	0.0501521	0.623148	0.984481
ARL8A	127829	ENSG00000143862	1	19.017	25.8512	21.3033	19.3753	25.2378	20.617	22.9749	25.2704	20.9771	22.3596	23.8567	19.3574	0.0229617	0.817894	0.994205
ARL8B	55207	ENSG00000134108	3	90.3167	64.8751	81.4783	74.956	68.3864	75.266	75.5593	62.7206	77.5899	74.5084	62.0887	68.5573	-0.127485	0.117517	0.828127
ARL9	132946	ENSG00000196503	4	0.224389	0.548859	0.2075	0.831113	0.651299	0.659745	0.552873	0.739898	0.252736	0.353791	0.611711	0.230445	-0.144947	0.736192	NA
ARLNC1	100996425	ENSG00000260896	16	0.392682	0.493973	0.345833	0.467501	0.325649	0.714724	0.491443	0.227661	0.758208	0.141516	0.305855	0.403278	-0.296808	0.496565	NA
ARMC1	55156	ENSG00000104442	8	68.8315	55.4896	63.2183	55.321	53.6236	61.1914	57.3759	54.9232	61.499	55.5452	50.3438	54.673	-0.110896	0.0830193	0.787443
ARMC10	83787	ENSG00000170632	7	24.2902	25.5219	23.7242	24.4659	26.7033	25.4552	25.3093	25.8395	24.3469	23.5625	22.4498	27.6534	-0.0220582	0.762758	0.992577
ARMC12	221481	ENSG00000157343	6	0.392682	0.219544	0.276666	0.519446	0.325649	0.604767	0.430012	0.512237	0.421226	0.566065	0.305855	0.748946	0.353819	0.382414	NA
ARMC2	84071	ENSG00000118690	6	1.57073	1.04283	1.52167	1.55834	1.57397	1.0446	1.96577	1.65054	1.93764	1.41516	1.03991	1.67073	0.19254	0.402305	0.952972
ARMC3	219681	ENSG00000165309	10	0.168292	0.0548859	0.138333	0.103889	0.271375	0.109958	0.184291	0.227661	0.16849	0.283033	0.428198	0.0576112	0.664009	0.306687	NA
ARMC5	79798	ENSG00000140691	16	4.71218	5.37882	4.28833	6.33724	4.77619	5.55286	6.45019	4.55322	5.47594	6.50975	5.87242	4.89695	0.0989616	0.45445	0.955547
ARMC6	93436	ENSG00000105676	19	45.6072	56.2031	51.045	48.1526	45.4824	42.0038	51.3558	47.5242	45.0712	50.8044	51.9954	40.0398	-0.0206916	0.800447	0.993847
ARMC7	79637	ENSG00000125449	17	6.28291	9.27571	8.78416	7.27224	8.08696	8.57669	8.35453	8.5942	8.50877	9.05705	8.68629	6.91335	0.0395887	0.727102	0.988572
ARMC8	25852	ENSG00000114098	3	59.6315	53.3491	61.8349	52.1004	54.1121	56.2433	54.0587	56.0046	53.4115	57.5264	50.405	52.8295	-0.0687865	0.203805	0.882752
ARMC9	80210	ENSG00000135931	2	34.6121	30.7361	35.9666	38.6467	31.2624	32.6024	37.9025	33.8646	34.0351	40.1906	31.9313	36.9864	0.0614611	0.40994	0.952972
ARMCX1	51309	ENSG00000126947	X	0.0560974	0.0548859	0.138333	0.311667	0.379924	0.109958	0.122861	0.170746	0	0.141516	0	0	-1.15109	0.193055	NA
ARMCX2	9823	ENSG00000184867	X	0.0560974	0.329315	0.138333	0.207778	0	0.164936	0.307152	0.227661	0.0842453	0.212275	0.0611711	0.172834	0.239501	0.732126	NA
ARMCX3	51566	ENSG00000102401	X	27.4316	23.7656	26.8366	24.8815	26.3233	24.3006	23.3435	26.4087	24.3469	25.6852	25.753	25.3489	-0.0366346	0.605104	0.979842
ARMCX4	100131755	ENSG00000196440	X	0	0	0.138333	0.0519446	0.162825	0.0549788	0.122861	0	0.0842453	0	0	0	-1.17961	0.382264	NA
ARMCX5	64860	ENSG00000125962	X	15.9878	14.4899	15.7008	13.3498	12.3204	15.2291	14.9276	15.3102	14.5744	16.9112	13.3965	15.0941	0.0402959	0.629528	0.985613
ARMCX6	54470	ENSG00000198960	X	6.3951	9.82457	6.15583	6.85668	9.66093	8.85159	5.09872	7.62664	7.0766	8.20795	8.2581	6.62529	-0.17299	0.238323	0.901759
ARMH1	339541	ENSG00000198520	1	0.280487	0.274429	0.345833	0.155834	0.0542749	0.43983	0.737164	0.455322	0.758208	0.424549	0.244684	0.345667	0.888505	0.055371	NA
ARMH3	79591	ENSG00000120029	10	19.2414	18.4416	20.4733	19.687	16.9881	20.0673	18.552	17.1315	21.0613	20.5906	17.3726	20.9129	-0.00676204	0.932932	0.998849
ARMH4	145407	ENSG00000139971	14	0	0	0.0691666	0	0.10855	0	0.0614303	0	0.0842453	0	0	0.0576112	0.15038	0.926445	NA
ARMT1	79624	ENSG00000146476	6	160.551	154.174	158.461	122.174	136.23	143.44	139.263	154.696	147.429	125.1	121.425	128.127	-0.113117	0.0289282	0.622572
ARNT	405	ENSG00000143437	1	79.6582	76.8402	76.4291	74.8002	74.8451	82.6331	78.8151	78.7707	73.8831	83.1409	78.1766	79.1002	0.00769738	0.865104	0.997279
ARNT2	9915	ENSG00000172379	15	0.112195	0	0	0.103889	0.0542749	0.0549788	0.0614303	0.0569152	0	0	0	0	-1.30303	0.359266	NA
ARNTL	406	ENSG00000133794	11	10.2658	11.9102	10.1675	10.0253	10.6379	10.2261	10.566	10.8708	9.43547	10.1892	10.8885	9.04496	-0.0641928	0.495281	0.965562
ARNTL2	56938	ENSG00000029153	12	0	0	0	0.259723	0.0542749	0.109958	0	0	0	0.141516	0.0611711	0	-0.664712	0.605776	NA
ARPC1A	10552	ENSG00000241685	7	16.8292	13.5568	17.2225	14.025	11.9405	14.4594	14.3747	13.2043	11.2889	13.5856	13.1518	14.7485	-0.134394	0.175282	0.866303
ARPC1B	10095	ENSG00000130429	7	0.897558	1.5368	1.10667	0.779168	1.13977	0.934639	1.4129	1.1383	0.673962	1.91047	0.856395	0.748946	0.062352	0.828896	0.994205
ARPC2	10109	ENSG00000163466	2	104.734	105.271	107.416	98.6947	103.774	105.834	97.6742	99.2602	94.6917	102.882	95.9163	98.0543	-0.101282	0.0140307	0.521514
ARPC3	10094	ENSG00000111229	12	116.514	127.774	123.186	105.084	118.645	122.438	108.609	125.84	103.959	110.737	105.337	107.733	-0.119842	0.0434679	0.691702
ARPC4	10093	ENSG00000241553	3	39.4925	42.9756	39.84	37.9195	39.8378	36.5609	36.9811	38.8731	40.6905	42.3841	36.2745	32.5503	-0.0726893	0.284902	0.918848
ARPC4-TTLL3	100526693	ENSG00000250151	3	0	0	0	0	0	0	0.0614303	0	0	0	0	0	0.659719	0.832355	NA
ARPC5	10092	ENSG00000162704	1	128.295	115.48	127.682	115.265	113.38	122.878	115.059	114.513	119.881	110.029	100.321	108.77	-0.127427	0.00610512	0.377473
ARPC5L	81873	ENSG00000136950	9	36.7999	38.2555	36.2433	33.1406	36.9612	37.0557	33.111	37.4502	34.1193	37.4311	36.0298	34.7396	-0.0499086	0.424352	0.954539
ARPIN	348110	ENSG00000242498	15	1.68292	1.26238	1.38333	1.55834	1.62825	2.19915	1.84291	1.19522	1.01094	0.919856	1.16225	1.5555	-0.333973	0.161266	0.862514
ARPP19	10776	ENSG00000128989	15	231.177	177.336	195.742	204.558	171.617	195.23	216.542	187.65	191.911	196.849	165.284	184.529	-0.0568176	0.426524	0.954539
ARPP21	10777	ENSG00000172995	3	0	0	0	0.0519446	0	0	0	0	0	0	0.0611711	0	0.178823	0.952023	NA
ARRB1	408	ENSG00000137486	11	73.4314	76.8951	71.7949	76.5143	72.4027	72.517	84.7124	76.8925	77.9269	86.3957	80.807	76.2196	0.107414	0.0311569	0.63069
ARRB2	409	ENSG00000141480	17	8.4707	10.3734	10.4442	9.81752	11.0721	9.40137	10.0131	10.7001	8.17179	9.34008	10.0321	8.58407	-0.0760258	0.465982	0.958734
ARRDC1	92714	ENSG00000197070	9	88.3534	121.078	106.586	100.617	113.38	100.611	131.461	119.01	121.229	114.699	139.042	105.428	0.199761	0.0232051	0.589103
ARRDC1-AS1	85026	ENSG00000203993	9	9.08777	16.9597	9.54499	8.88252	11.2349	10.1161	13.1461	14.4565	12.1313	10.3307	13.2741	10.5428	0.15442	0.28457	0.918848
ARRDC2	27106	ENSG00000105643	19	15.3707	18.3868	15.4933	14.9081	17.8022	17.2633	19.4734	19.6358	17.186	19.6708	19.3301	17.9747	0.178099	0.0279058	0.619508
ARRDC3	57561	ENSG00000113369	5	27.2633	32.7669	32.5083	27.0631	31.9679	32.6024	27.0908	35.1167	28.7276	25.4022	33.2771	31.3981	-0.0325931	0.736387	0.988802
ARRDC3-AS1	100129716	ENSG00000281357	5	2.29999	2.08566	2.905	3.42834	2.11672	3.18877	2.8258	2.90268	2.52736	3.18412	2.01865	2.88056	0.0194436	0.913995	0.997521
ARRDC4	91947	ENSG00000140450	15	6.22681	5.4337	5.04916	4.41529	5.26467	5.71779	4.79157	3.52874	3.87528	5.30686	4.58783	5.06979	-0.256707	0.0604896	0.737228
ARRDC5	645432	ENSG00000205784	19	0	0	0	0	0	0	0	0.0569152	0	0	0	0	0.659719	0.832355	NA
ARSA	410	ENSG00000100299	22	25.7487	28.5406	26.2142	26.9592	31.8594	24.5755	34.0938	29.6528	26.5373	32.195	37.0697	27.0773	0.173002	0.0728434	0.76955
ARSB	411	ENSG00000113273	5	15.539	13.447	12.6575	14.7523	14.4914	14.4594	13.3918	13.6027	12.2156	15.496	14.4364	12.5592	-0.079073	0.354886	0.941908
ARSD	414	ENSG00000006756	X	34.0511	34.4134	32.5083	34.699	35.6586	35.5713	38.3325	36.4827	33.6981	38.7755	38.7825	36.7559	0.0940376	0.0999698	0.803915
ARSD-AS1	100506356	ENSG00000229851	X	0	0.109772	0.0691666	0	0	0	0.0614303	0	0.0842453	0.141516	0.183513	0	1.53379	0.254734	NA
ARSG	22901	ENSG00000141337	17	18.3438	18.0574	17.3608	20.2064	19.4847	19.7374	22.8521	21.1725	19.9661	20.5906	21.5934	23.2173	0.181949	0.0123841	0.509484
ARSH	347527	ENSG00000205667	X	0.224389	0.0548859	0	0.103889	0.0542749	0	0.122861	0.0569152	0	0.141516	0.183513	0.0576112	0.3251	0.739269	NA
ARSJ	79642	ENSG00000180801	4	3.42194	3.29315	4.3575	2.59723	3.47359	4.34332	2.33435	3.52874	4.04377	3.18412	4.40432	3.11101	-0.0687565	0.70003	0.988497
ARSK	153642	ENSG00000164291	5	6.61949	5.32393	6.29416	5.09057	6.45871	6.81737	5.77445	6.48834	5.72868	4.95307	6.42296	6.22201	-0.0454668	0.716241	0.988572
ART4	420	ENSG00000111339	12	0	0	0	0	0	0	0	0	0	0	0	0.0576112	0.659719	0.832355	NA
ART5	116969	ENSG00000167311	11	0.0560974	0	0	0	0	0.109958	0	0	0	0	0	0	-1.23785	0.641814	NA
ARTN	9048	ENSG00000117407	1	0.617071	0.713516	0.622499	1.24667	1.3026	1.26451	1.65862	0.796813	0.758208	1.55668	1.77396	0.979391	0.396858	0.152143	0.854073
ARV1	64801	ENSG00000173409	1	11.4439	9.7148	11.7583	10.3889	9.82376	11.3256	11.4875	11.2123	11.8786	11.4628	8.86981	10.3124	-0.00039287	0.996599	0.999678
ARVCF	421	ENSG00000099889	22	31.0779	38.2006	34.9983	37.9715	40.3805	35.6812	39.3154	38.6454	38.7528	36.2989	46.2453	35.0276	0.0903797	0.29825	0.921483
ARX	170302	ENSG00000004848	X	0.0560974	0.109772	0	0.155834	0.0542749	0	0.0614303	0.0569152	0.0842453	0	0.244684	0.115222	0.52359	0.602587	NA
ASAH1	427	ENSG00000104763	8	134.241	130.464	130.448	124.875	120.002	122.603	132.137	128.116	131.001	133.804	117.387	126.053	-0.00318254	0.938231	0.998849
ASAH2	56624	ENSG00000188611	10	3.64633	2.74429	4.01166	3.79195	3.03939	3.57362	4.23869	2.50427	4.54924	4.38701	2.63036	2.82295	-0.00880507	0.960268	0.998849
ASAH2B	653308	ENSG00000204147	10	7.51705	5.37882	7.95416	7.06446	6.83864	6.87235	9.39884	5.40695	7.16085	8.42022	4.58783	7.25901	0.00126091	0.993414	0.999204
ASAP1	50807	ENSG00000153317	8	26.2536	15.4229	23.5166	25.4528	16.7709	22.2664	23.0364	18.156	24.1784	23.5625	13.7635	20.3944	-0.0958177	0.504205	0.969807
ASAP1-IT2	100507117	ENSG00000280543	8	0.112195	0.219544	0.138333	0.311667	0.10855	0	0.184291	0.170746	0	0.0707582	0	0.46089	0.00830147	0.992092	NA
ASAP2	8853	ENSG00000151693	2	46.5608	36.8833	42.3991	38.5429	35.6586	45.7973	46.6256	36.8811	46.4192	39.9076	34.6228	46.2618	0.0145935	0.873867	0.997279
ASAP3	55616	ENSG00000088280	1	25.0755	27.7722	25.4533	27.5306	27.5174	25.5102	27.3365	29.0268	25.8633	31.2044	32.4819	27.8838	0.115516	0.104844	0.812974
ASB1	51665	ENSG00000065802	2	20.9804	23.3814	24.07	25.0892	23.7724	23.256	25.0022	24.0752	23.4202	26.1805	20.6758	22.526	-0.00246871	0.972567	0.998849
ASB13	79754	ENSG00000196372	10	19.7463	19.4845	18.0525	19.7389	20.733	18.253	19.9649	23.0507	21.651	21.652	21.3487	18.9541	0.109497	0.160812	0.862514
ASB14	142686	ENSG00000239388	3	0.112195	0	0.0691666	0	0	0.0549788	0	0	0	0	0	0	-1.57411	0.448152	NA
ASB15	142685	ENSG00000146809	7	0	0.0548859	0	0	0	0	0	0	0	0	0	0.115222	0.65972	0.80207	NA
ASB15-AS1	102724555	ENSG00000230442	7	0	0	0	0.103889	0	0	0.0614303	0.113831	0	0.0707582	0	0.0576112	1.36589	0.379659	NA
ASB16	92591	ENSG00000161664	17	0	0.0548859	0	0	0.10855	0	0.0614303	0	0.0842453	0	0.0611711	0	0.188786	0.908213	NA
ASB16-AS1	339201	ENSG00000267080	17	8.30241	9.49526	7.60833	8.72669	8.62971	8.96154	9.27598	9.67559	10.1094	11.2506	9.48152	8.41124	0.147699	0.137757	0.845697
ASB3	51130	ENSG00000115239	2	0.785363	1.09772	1.79833	1.29861	1.7368	0.824682	0.982885	1.42288	1.51642	1.13213	1.28459	0.979391	-0.0570669	0.833106	0.994205
ASB4	51666	ENSG00000005981	7	1.17805	0.93306	0.899166	0.986947	1.0855	1.09958	1.90434	0.796813	1.09519	0.919856	0.795224	1.67073	0.204321	0.466125	0.958767
ASB5	140458	ENSG00000164122	4	0	0	0	0.0519446	0	0	0	0.0569152	0	0	0	0.0576112	0.65972	0.77513	NA
ASB6	140459	ENSG00000148331	9	24.0097	26.5099	29.1883	28.3617	27.6802	26.06	27.5208	25.0996	27.8852	29.5062	30.8302	26.9621	0.0383502	0.594175	0.97703
ASB7	140460	ENSG00000183475	15	26.7023	21.8995	22.5483	24.4659	22.1442	27.5994	24.7564	22.3677	20.0504	23.1379	20.8593	23.1597	-0.125828	0.114686	0.823862
ASB8	140461	ENSG00000177981	12	37.6974	43.0305	40.3241	38.4909	40.7605	36.8358	39.5611	43.2556	37.3207	38.0679	42.6974	36.2951	-0.011322	0.873816	0.997279
ASB9	140462	ENSG00000102048	X	0.280487	0.109772	0.0691666	0.467501	0.271375	0.0549788	0.307152	0.227661	0.0842453	0.849098	0.428198	0.172834	0.646574	0.275219	NA
ASCC1	51008	ENSG00000138303	10	12.7902	15.0936	14.6633	13.5575	13.0802	16.3287	14.3747	14.9118	15.4169	16.1329	13.3353	13.7691	0.0241398	0.774693	0.993224
ASCC2	84164	ENSG00000100325	22	37.5291	35.6209	37.1425	44.1529	36.3099	35.2414	44.2298	34.0353	38.9213	40.4029	33.2159	36.4103	-0.010045	0.902596	0.997279
ASCC3	10973	ENSG00000112249	6	93.4021	80.2431	95.7266	84.306	77.5589	94.0137	88.0911	85.7144	85.2562	88.8723	79.4001	86.244	-0.0444216	0.44118	0.954539
ASCL1	429	ENSG00000139352	12	0.112195	0	0.345833	0.103889	0.0542749	0.274894	0.122861	0.0569152	0.16849	0	0.0611711	0.0576112	-0.99964	0.265325	NA
ASCL2	430	ENSG00000183734	11	0.0560974	0.0548859	0.0691666	0.0519446	0.10855	0.109958	0.0614303	0.113831	0.0842453	0.141516	0.244684	0.172834	0.850646	0.296402	NA
ASCL4	121549	ENSG00000187855	12	0.224389	0.219544	0.138333	0.155834	0.10855	0.274894	0.122861	0.227661	0.336981	0.212275	0.122342	0.288056	0.186381	0.750206	NA
ASCL5	647219	ENSG00000232237	1	0	0	0	0	0	0.109958	0	0	0	0.0707582	0	0	-0.276205	0.915463	NA
ASF1A	25842	ENSG00000111875	6	20.4194	20.8566	21.6491	18.4403	17.0423	21.4417	17.9991	19.3512	16.0066	15.8498	17.7396	18.378	-0.190795	0.0197314	0.583028
ASF1B	55723	ENSG00000105011	19	34.3316	44.9515	35.9666	33.5562	38.1553	34.6366	32.7424	36.8811	34.3721	37.4311	42.3916	36.6983	-0.0202423	0.824329	0.994205
ASGR1	432	ENSG00000141505	17	0	0	0	0	0	0	0.0614303	0	0	0	0	0	0.659719	0.832355	NA
ASH1L	55870	ENSG00000116539	1	437.728	340.018	400.406	414.206	357.834	439.336	401.57	375.754	396.29	434.314	358.279	430.01	-0.00984988	0.887435	0.997279
ASH1L-AS1	645676	ENSG00000235919	1	4.48779	4.33598	4.21916	3.16862	4.77619	4.17839	4.17726	5.06546	4.465	4.52852	5.38305	3.80234	0.113399	0.433052	0.954539
ASH2L	9070	ENSG00000129691	8	102.714	93.3609	104.096	101.863	89.5536	106.439	103.94	106.147	108.255	106.067	93.7141	108.136	0.0533031	0.336141	0.931944
ASH2LP3	100736411	ENSG00000225724	22	0	0.0548859	0	0	0	0	0	0	0	0	0	0	-0.302073	0.922786	NA
ASIC1	41	ENSG00000110881	12	10.5463	10.0441	11.4817	11.9473	9.93231	10.6659	14.0061	11.6676	10.6991	13.5856	10.0932	11.8103	0.139827	0.148616	0.854073
ASIC2	40	ENSG00000108684	17	0	0	0	0	0	0	0	0.0569152	0	0	0	0	0.659719	0.832355	NA
ASIC3	9311	ENSG00000213199	7	1.06585	1.81123	1.79833	1.71417	2.00817	1.59438	1.84291	1.36597	2.6116	1.76895	1.71279	1.49789	0.0785088	0.722683	0.988572
ASIC4	55515	ENSG00000072182	2	0	0	0	0.0519446	0	0	0	0	0	0.141516	0	0	0.685981	0.787956	NA
ASL	435	ENSG00000126522	7	20.4194	25.7964	20.0583	22.2323	23.0126	20.1222	23.835	24.2459	21.9038	23.9163	26.3036	19.8759	0.0747137	0.417707	0.954539
ASNS	440	ENSG00000070669	7	1.73902	1.31726	1.38333	1.19473	1.13977	1.15455	1.47433	1.02447	1.43217	1.62744	0.917566	1.44028	-0.0211002	0.929266	0.998849
ASNSD1	54529	ENSG00000138381	2	54.2462	54.6663	56.3016	45.0359	47.8162	51.735	47.3014	47.3535	50.6314	45.922	41.4128	45.052	-0.170736	0.00158053	0.23209
ASNSP1	389652	ENSG00000248498	8	0	0	0	0	0.0542749	0	0	0	0	0	0	0	-0.302073	0.922786	NA
ASNSP3	100423061	ENSG00000236554	13	0.168292	0.109772	0.138333	0.259723	0.162825	0.109958	0.122861	0.170746	0.252736	0.212275	0.122342	0.576112	0.589457	0.340633	NA
ASNSP4	100419423	ENSG00000251470	8	0	0	0	0.0519446	0.10855	0.109958	0	0	0.0842453	0.0707582	0.122342	0	0.105475	0.934105	NA
ASPG	374569	ENSG00000166183	14	0	0	0	0	0	0	0.122861	0	0.0842453	0.0707582	0	0	1.93885	0.329907	NA
ASPH	444	ENSG00000198363	8	59.0144	48.2996	56.1633	60.9829	51.6697	56.6831	57.806	51.7929	52.8218	56.5358	47.897	56.2285	-0.0570579	0.406266	0.952972
ASPHD1	253982	ENSG00000174939	16	2.86097	2.30521	2.2825	2.49334	1.7368	2.14417	3.50153	1.53671	2.19038	2.75957	2.3245	2.53489	0.0886594	0.65811	0.987539
ASPHD2	57168	ENSG00000128203	22	1.40243	1.81123	1.10667	1.87	1.62825	2.03422	1.90434	1.19522	1.43217	1.34441	1.52928	1.38267	-0.183628	0.408601	0.952972
ASPM	259266	ENSG00000066279	1	198.08	161.694	202.174	169.651	156.312	192.206	168.135	159.647	197.724	151.139	131.579	178.076	-0.144839	0.0949015	0.801246
ASPN	54829	ENSG00000106819	9	0	0	0	0	0	0	0	0	0	0	0	0.0576112	0.659719	0.832355	NA
ASPRV1	151516	ENSG00000244617	2	0.448779	0.548859	0.691666	0.519446	0.434199	0.164936	0.368582	0.227661	0.252736	0.424549	0.55054	0.230445	-0.445745	0.312963	NA
ASPSCR1	79058	ENSG00000169696	17	26.7023	33.5902	31.1941	29.8681	30.6653	27.5994	36.6125	31.5311	32.0132	35.6621	37.1309	28.9208	0.154258	0.0626779	0.746258
ASRGL1	80150	ENSG00000162174	11	0	0	0	0	0	0.109958	0	0	0	0	0	0	-0.781165	0.802027	NA
ASS1	445	ENSG00000130707	9	226.241	264.714	243.674	230.894	240.926	214.417	220.658	252.362	209.35	244.823	258.448	198.125	-0.0514022	0.514441	0.969807
ASS1P1	442167	ENSG00000220517	6	0.504876	0.384201	0.553333	0.519446	0.976948	0.549788	0.245721	0.569152	0.336981	0.566065	0.489369	0.230445	-0.521746	0.191163	NA
ASS1P10	455	ENSG00000215325	5	0	0	0	0.0519446	0.10855	0.0549788	0	0.0569152	0.252736	0.141516	0	0	1.12148	0.40271	NA
ASS1P11	340274	ENSG00000225308	7	0.224389	0.384201	0.345833	0.207778	0.2171	0.219915	0.184291	0.455322	0.421226	0.566065	0.183513	0.230445	0.331054	0.501694	NA
ASS1P12	392302	ENSG00000237437	9	0.112195	0.0548859	0.0691666	0.0519446	0.10855	0	0	0.113831	0.0842453	0.0707582	0.0611711	0.0576112	-0.0453531	0.96486	NA
ASS1P13	341230	ENSG00000255353	11	0.112195	0.274429	0.2075	0.259723	0	0.109958	0.245721	0.170746	0.0842453	0.141516	0.0611711	0	-0.528712	0.493406	NA
ASS1P14	459	ENSG00000257316	12	0	0	0.0691666	0.0519446	0.0542749	0	0	0.113831	0	0	0.0611711	0.0576112	0.55543	0.70766	NA
ASS1P2	447	ENSG00000223922	2	0.0560974	0.109772	0.276666	0.311667	0.162825	0.0549788	0.245721	0.227661	0.0842453	0.0707582	0	0.230445	-0.17696	0.810783	NA
ASS1P3	158452	ENSG00000233947	9	0.0560974	0.0548859	0	0.0519446	0.2171	0.109958	0.122861	0.227661	0.0842453	0.212275	0	0.172834	0.783085	0.360815	NA
ASS1P5	450	ENSG00000227881	X	0	0.0548859	0	0.103889	0	0	0	0	0.0842453	0.141516	0.0611711	0	0.544718	0.720027	NA
ASS1P6	451	ENSG00000215583	Y	0	0.164658	0.0691666	0	0	0	0	0	0.0842453	0.141516	0	0	0.179847	0.912993	NA
ASS1P7	339845	ENSG00000236893	3	0.112195	0.164658	0.345833	0	0.325649	0.109958	0.0614303	0.113831	0	0.283033	0.122342	0.115222	-0.628057	0.421615	NA
ASS1P9	454	ENSG00000217791	5	0.112195	0.274429	0.138333	0.103889	0.10855	0.109958	0.184291	0.170746	0.336981	0	0.122342	0.0576112	-0.0934668	0.89599	NA
ASTE1	28990	ENSG00000034533	3	8.19022	9.76968	11.2742	8.51891	10.4751	8.52171	8.17023	10.4724	9.77245	9.34008	10.7661	10.1396	0.0403389	0.723504	0.988572
ASTL	431705	ENSG00000188886	2	0.224389	0.329315	0.276666	0.467501	0.10855	0.329873	0.122861	0.227661	0.0842453	0.495307	0.305855	0.345667	-0.190656	0.71563	NA
ASTN1	460	ENSG00000152092	1	0	0	0.0691666	0.0519446	0	0	0	0	0	0	0	0	-0.78297	0.789104	NA
ASTN2	23245	ENSG00000148219	9	11.2756	9.05617	10.8592	16.1548	11.8319	12.865	13.7604	10.074	11.9628	14.4347	12.7848	13.0777	0.0686472	0.525607	0.969922
ASXL1	171023	ENSG00000171456	20	76.1802	66.5217	73.3858	79.2155	62.8503	75.266	76.7265	61.5254	73.6304	83.2116	65.5142	73.3391	-0.0144198	0.84865	0.995293
ASXL2	55252	ENSG00000143970	2	78.1436	49.6717	69.9274	75.3716	59.1596	81.4786	70.5835	54.0695	70.0078	73.3762	59.6418	76.5077	-0.0468593	0.671027	0.987539
ATAD1	84896	ENSG00000138138	10	47.1779	43.6343	48.4166	43.2698	42.8229	42.6086	44.967	46.329	42.7124	45.2852	42.7586	46.4346	-0.00714868	0.899326	0.997279
ATAD2	29028	ENSG00000156802	8	290.248	309.337	313.394	233.803	261.117	276.488	262.062	301.878	282.643	253.951	245.847	262.304	-0.0753707	0.181903	0.872503
ATAD2B	54454	ENSG00000119778	2	59.5754	47.6409	60.7283	59.4246	48.6303	64.1603	59.2189	50.7684	59.7299	53.9885	47.7746	61.0679	-0.0452553	0.604054	0.979296
ATAD3A	55210	ENSG00000197785	1	30.7975	36.2796	33.8225	38.6987	38.8608	30.1284	41.0969	37.5641	36.8152	41.3935	41.9634	32.3775	0.132923	0.139709	0.850012
ATAD3B	83858	ENSG00000160072	1	23.5048	31.2849	30.2258	27.2189	28.0058	24.6305	28.688	29.539	23.2517	30.426	29.8515	24.7728	0.00269835	0.976558	0.998849
ATAD3C	219293	ENSG00000215915	1	0.729266	1.20749	0.345833	0.675279	1.03122	0.604767	0.798594	1.02447	0.842453	0.566065	0.305855	0.518501	-0.252692	0.471677	NA
ATAD5	79915	ENSG00000176208	17	46.3925	33.9195	44.9583	40.1531	32.5107	39.4748	42.2026	37.0518	43.1336	36.7235	29.5456	43.8421	-0.0430178	0.67055	0.987539
ATAT1	79969	ENSG00000137343	6	5.72193	5.59836	4.7725	5.45418	5.97024	5.33294	5.4673	5.91918	4.80198	6.86354	5.9336	5.41545	0.0505979	0.673666	0.987539
ATE1	11101	ENSG00000107669	10	48.7486	43.6343	47.7941	42.8023	37.6668	46.4021	47.3628	49.0609	46.9246	45.8513	41.0458	48.3934	0.0505113	0.429983	0.954539
ATE1-AS1	100130887	ENSG00000226864	10	0.224389	0.329315	0.276666	0.103889	0.162825	0.0549788	0.0614303	0.284576	0.16849	0.141516	0.183513	0.0576112	-0.308611	0.639216	NA
ATF1	466	ENSG00000123268	12	15.3146	20.198	18.4675	14.9081	17.4765	19.5175	15.6647	20.2049	18.2812	17.265	17.7396	18.7236	0.0172701	0.85808	0.997279
ATF2	1386	ENSG00000115966	2	35.9023	40.0667	38.8025	32.9848	38.698	38.7051	33.8481	40.7513	35.9727	33.3271	35.8463	34.5091	-0.0829138	0.251659	0.90952
ATF3	467	ENSG00000162772	1	21.878	8.17799	13.9025	19.2195	8.73826	9.89618	17.6305	10.9277	10.0252	16.1329	8.01341	8.64168	-0.222553	0.476768	0.962205
ATF4	468	ENSG00000128272	22	248.455	284.034	274.176	246.165	242.609	247.679	249.53	262.265	254	265.839	242.849	245.251	-0.0343632	0.456485	0.955893
ATF5	22809	ENSG00000169136	19	7.29266	8.12311	6.98583	9.76558	7.59849	7.69703	8.41596	7.11441	6.82387	6.0852	6.9735	6.6829	-0.188039	0.114771	0.823862
ATF6	22926	ENSG00000118217	1	125.153	114.547	121.526	114.797	113.652	122.163	120.526	115.424	116.343	123.827	107.233	123.979	-0.0226955	0.632154	0.985613
ATF6B	1388	ENSG00000213676	6	41.7925	50.6048	44.2666	36.8287	45.1024	47.3367	46.9942	46.8982	46.5876	49.743	50.772	40.5583	0.0693423	0.386138	0.952872
ATF7	11016	ENSG00000170653	12	24.6267	16.4658	22.2717	27.0631	19.9732	24.6305	22.7292	19.0666	25.8633	26.1805	18.229	27.2501	0.0305006	0.801426	0.993847
ATF7-NPFF	114108587	ENSG00000267281	12	0.0560974	0.219544	0.138333	0.0519446	0.10855	0	0.245721	0.0569152	0.16849	0.0707582	0.0611711	0	-0.0281959	0.975048	NA
ATF7IP	55729	ENSG00000171681	12	157.69	99.7276	132.385	142.796	117.505	143.825	150.074	118.498	137.572	142.082	114.941	150.481	0.0213178	0.83454	0.994205
ATF7IP2	80063	ENSG00000166669	16	0	0	0	0.0519446	0	0	0	0	0	0	0	0	-0.302073	0.922786	NA
ATG10	83734	ENSG00000152348	5	7.79753	8.39754	7.46999	7.16835	8.52116	8.41175	8.17023	8.30963	8.76151	7.7834	8.01341	9.16018	0.057551	0.574958	0.974309
ATG101	60673	ENSG00000123395	12	38.8194	53.0746	45.7191	41.8673	45.7537	42.3886	40.6054	45.4753	42.7966	42.2426	48.1416	38.8876	-0.063909	0.455141	0.955547
ATG12	9140	ENSG00000145782	5	44.8779	38.969	46.3416	40.1531	42.3344	46.1272	45.9499	40.979	40.859	40.6859	35.6627	39.7517	-0.0998343	0.122873	0.830876
ATG13	9776	ENSG00000175224	11	34.8365	39.2983	38.8025	39.0623	37.1783	38.5401	38.4554	38.1332	35.5515	39.9784	39.2107	34.5091	-0.0250759	0.675394	0.987539
ATG14	22863	ENSG00000126775	14	13.856	16.9597	14.2483	13.9731	13.2431	16.0538	15.6033	14.8549	13.8162	12.595	14.0694	13.6539	-0.0742446	0.395063	0.952972
ATG16L1	55054	ENSG00000085978	2	29.1145	29.1993	30.5025	29.1409	28.9828	27.4894	30.1623	31.2465	28.9804	32.0534	28.3834	26.674	0.0106061	0.864785	0.997279
ATG16L2	89849	ENSG00000168010	11	12.1731	14.929	13.0033	13.142	13.1345	13.4148	17.7534	16.0501	18.3655	19.2462	15.2316	15.1517	0.330069	9.99954e-05	0.0607576
ATG2A	23130	ENSG00000110046	11	13.9122	14.2154	12.9342	14.8561	12.5375	13.9646	14.3747	12.1799	16.4278	16.3451	14.6199	12.5592	0.0469984	0.61493	0.983537
ATG2B	55102	ENSG00000066739	14	73.4314	61.9661	69.3741	68.0474	60.5708	71.5824	73.4707	62.4929	71.6927	68.8477	57.6843	74.4913	-0.000902051	0.990173	0.999204
ATG3	64422	ENSG00000144848	3	54.4705	61.4722	57.8924	50.8018	56.066	55.0887	49.0828	58.395	57.5395	55.2621	48.998	50.5827	-0.0846134	0.184353	0.874503
ATG4A	115201	ENSG00000101844	X	18.7926	23.8205	22.41	16.5184	18.2906	20.1222	17.9991	22.4246	15.7539	16.5574	17.1891	18.7236	-0.145685	0.135844	0.842383
ATG4B	23192	ENSG00000168397	2	31.695	38.9141	34.9291	33.9717	34.1932	33.4271	37.9639	37.9625	37.5734	36.2282	38.966	35.6037	0.101874	0.122573	0.830876
ATG4C	84938	ENSG00000125703	1	7.34875	6.09233	7.26249	4.72696	6.94719	8.46673	5.83588	6.94366	6.3184	6.0852	5.81125	5.93396	-0.155182	0.240938	0.905736
ATG4D	84971	ENSG00000130734	19	23.1121	34.7976	28.7733	26.0762	28.82	26.6647	31.0223	30.3358	31.255	28.6571	31.3196	25.7522	0.0698021	0.449404	0.954539
ATG5	9474	ENSG00000057663	6	27.3194	28.5406	29.6033	23.0634	26.4862	25.95	27.4594	26.4087	28.3064	25.3314	23.1838	24.0815	-0.0712036	0.266144	0.918485
ATG7	10533	ENSG00000197548	3	25.6365	27.1685	27.0441	27.3748	25.3464	29.4686	27.1522	23.7906	28.9804	28.9401	25.8142	25.4642	-0.0348856	0.605514	0.980353
ATG9A	79065	ENSG00000198925	2	45.5511	43.0305	41.4308	47.7371	44.5597	40.5194	45.2742	39.8407	43.2178	52.7148	47.1017	40.9616	0.0153925	0.832447	0.994205
ATG9B	285973	ENSG00000181652	7	0.0560974	0.164658	0.276666	0.207778	0.10855	0.164936	0.122861	0.170746	0.252736	0.141516	0.244684	0.288056	0.324089	0.600453	NA
ATIC	471	ENSG00000138363	2	25.917	12.8433	19.2283	25.297	12.5375	20.4521	21.0706	16.2778	20.3874	27.3834	14.0694	23.563	0.0578726	0.804115	0.993864
ATL1	51062	ENSG00000198513	14	1.17805	1.04283	1.31417	0.883058	1.03122	0.824682	1.47433	1.02447	1.76915	1.06137	1.8963	0.864168	0.354164	0.180544	0.871695
ATL2	64225	ENSG00000119787	2	69.7851	65.9179	62.9416	57.3468	62.199	64.1603	64.379	65.794	63.8579	64.0362	60.8652	61.2983	-0.0212516	0.681495	0.987539
ATL3	25923	ENSG00000184743	11	106.248	82.8228	84.3833	96.3052	93.787	95.0033	100.009	91.349	82.3919	100.123	90.105	94.9433	-0.013937	0.840878	0.994205
ATM	472	ENSG00000149311	11	58.8461	50.989	63.495	51.8407	53.0809	60.5866	60.816	60.3302	62.173	56.6065	50.5273	60.8374	0.0393372	0.557395	0.97041
ATMIN	23300	ENSG00000166454	16	126.836	123.493	117.514	109.188	123.204	120.898	116.288	124.303	102.695	115.69	117.816	113.84	-0.0746286	0.206579	0.884125
ATN1	1822	ENSG00000111676	12	9.81704	9.11105	9.75249	15.1159	8.79254	11.7105	13.0847	9.3341	14.1532	15.4253	11.072	10.4276	0.176848	0.207944	0.884693
ATOH1	474	ENSG00000172238	4	0	0	0.0691666	0	0	0	0	0	0	0	0	0	-0.302073	0.922786	NA
ATOH7	220202	ENSG00000179774	10	0.0560974	0	0	0.103889	0	0	0	0	0.0842453	0	0.122342	0.0576112	0.506391	0.739819	NA
ATOH8	84913	ENSG00000168874	2	0.112195	0	0	0.103889	0.0542749	0	0	0	0	0.141516	0	0	-0.956476	0.568354	NA
ATOX1	475	ENSG00000177556	5	40.1096	45.665	43.99	47.3734	47.9248	42.4436	46.3185	46.1013	44.9027	48.4693	42.9421	40.155	-0.00878985	0.895035	0.997279
ATP10B	23120	ENSG00000118322	5	0.0560974	0.0548859	0	0.103889	0.0542749	0.109958	0	0	0	0	0	0.0576112	-1.84738	0.181892	NA
ATP10D	57205	ENSG00000145246	4	2.2439	2.19543	1.8675	4.10362	2.93085	2.08919	2.0272	2.67502	1.76915	3.60867	2.99738	2.59251	0.00628871	0.974211	0.998849
ATP11A	23250	ENSG00000068650	13	60.473	36.6089	55.8866	70.2291	43.6913	60.6966	62.9047	47.1827	59.8984	70.1921	42.5751	58.8787	0.0466186	0.735626	0.988572
ATP11B	23200	ENSG00000058063	3	11.3317	9.55014	10.79	14.2328	13.623	13.4148	10.1974	9.67559	10.1937	15.3545	12.6624	13.0201	-0.0563205	0.515734	0.969807
ATP11C	286410	ENSG00000101974	X	28.3292	20.0333	26.3525	21.9206	20.136	22.1564	21.8078	20.8879	21.7353	24.9776	18.6572	24.1967	-0.0814412	0.406852	0.952972
ATP12A	479	ENSG00000075673	13	0.112195	0	0.138333	0.311667	0.2171	0.109958	0.122861	0.113831	0.16849	0.0707582	0	0.172834	-0.423128	0.592669	NA
ATP13A1	57130	ENSG00000105726	19	37.9218	40.396	42.3991	46.3865	41.6289	41.0142	42.5098	43.9955	42.9651	49.2477	44.6549	41.5953	0.0706814	0.245346	0.906815
ATP13A2	23400	ENSG00000159363	1	66.1388	70.9125	69.0283	83.423	78.97	70.9776	86.3096	72.5669	81.6337	87.5279	87.4746	71.6684	0.135107	0.0651324	0.751368
ATP13A3	79572	ENSG00000133657	3	211.263	171.848	213.241	177.235	173.734	201.882	196.331	183.381	200.083	187.085	153.478	194.323	-0.0573841	0.409862	0.952972
ATP13A4	84239	ENSG00000127249	3	0.392682	0.329315	0.2075	0.259723	0.325649	0.274894	0.368582	0.341492	0.336981	0.424549	0.428198	0.288056	0.263766	0.557047	NA
ATP13A5	344905	ENSG00000187527	3	0.448779	0.65863	0.691666	1.92195	1.35687	0.659745	1.10575	1.08139	0.758208	1.34441	1.71279	1.26745	0.371958	0.20923	0.886793
ATP1A1	476	ENSG00000163399	1	537.861	409.339	447.024	569.053	430.889	506.52	500.35	498.577	455.177	610.289	419.511	505.423	0.0272564	0.759018	0.992577
ATP1A1-AS1	84852	ENSG00000203865	1	3.14145	3.84201	2.905	3.11667	2.93085	3.73856	3.13295	4.15481	2.35887	2.75957	2.7527	3.80234	-0.0533424	0.751864	0.991953
ATP1A2	477	ENSG00000018625	1	0	0.0548859	0	0.103889	0.0542749	0	0.0614303	0	0	0.0707582	0	0	-0.608467	0.707058	NA
ATP1A3	478	ENSG00000105409	19	4.88047	3.45781	5.32583	6.49307	4.28772	4.3983	3.68582	3.64258	3.45406	4.7408	4.03729	4.0904	-0.300121	0.0487902	0.710113
ATP1A4	480	ENSG00000132681	1	0.168292	0	0.138333	0.103889	0.271375	0.164936	0.122861	0.0569152	0.16849	0.283033	0	0.0576112	-0.349307	0.665501	NA
ATP1B1	481	ENSG00000143153	1	143.665	117.072	111.151	136.718	136.121	131.399	114.629	113.603	95.0287	134.794	111.882	117.239	-0.192858	0.00859981	0.436085
ATP1B3	483	ENSG00000069849	3	48.4681	51.4829	52.3591	47.3215	47.9248	53.4394	47.2399	46.5567	42.7966	50.8044	44.1043	49.9489	-0.108545	0.0552247	0.722843
ATP1B4	23439	ENSG00000101892	X	0.0560974	0	0	0	0	0	0	0	0	0	0	0	-0.302073	0.922786	NA
ATP23	91419	ENSG00000166896	12	5.04876	6.2021	3.80416	4.57112	5.15612	3.35371	3.93154	5.57769	4.465	1.91047	3.79261	4.32084	-0.250005	0.199024	0.882117
ATP2A1	487	ENSG00000196296	16	0.280487	0.274429	0.0691666	0.259723	0.10855	0.109958	0.184291	0.170746	0.16849	0.212275	0.244684	0.0576112	-0.127859	0.840434	NA
ATP2A1-AS1	100289092	ENSG00000260442	16	0.560974	1.26238	1.52167	1.50639	1.46542	0.879661	1.22861	1.59363	1.17943	1.06137	1.40694	1.09461	0.0700902	0.794366	0.993847
ATP2A2	488	ENSG00000174437	12	293.221	225.855	283.998	294.162	226.815	282.206	277.788	236.426	268.911	316.784	230.309	272.674	-0.0187155	0.827056	0.994205
ATP2A3	489	ENSG00000074370	17	14.5292	13.2824	14.8708	17.6092	13.2973	15.1192	18.1834	14.3996	15.5011	18.3971	14.8646	13.9995	0.086812	0.362822	0.944767
ATP2B1	490	ENSG00000070961	12	79.8826	63.7774	79.2649	77.0857	70.6659	80.5439	66.4676	58.6796	59.9826	73.1639	60.8041	65.6192	-0.244774	0.000243707	0.095524
ATP2B1-AS1	338758	ENSG00000271614	12	0.953655	0.768402	0.2075	0.623335	0.868399	0.714724	0.491443	0.398407	0.421226	0.636824	0.856395	0.576112	-0.331817	0.356128	NA
ATP2B4	493	ENSG00000058668	1	168.909	131.836	149.262	169.339	151.319	179.066	164.203	146.614	152.989	182.91	150.358	177.155	0.0226349	0.738705	0.989597
ATP2C1	27032	ENSG00000017260	3	93.4582	70.8028	84.9366	85.3449	78.1559	87.4712	83.1767	78.1446	84.5823	85.4759	68.5116	86.0712	-0.0562229	0.448673	0.954539
ATP2C2	9914	ENSG00000064270	16	56.6583	54.2821	53.535	58.4376	53.8407	54.5939	67.942	63.9727	59.0559	67.2203	63.0674	57.1503	0.176692	0.00180022	0.246385
ATP2C2-AS1	105371374	ENSG00000261286	16	4.15121	3.8969	4.565	4.67501	4.34199	4.83813	5.22158	4.21173	5.72868	5.44838	4.58783	4.49367	0.14275	0.272099	0.918485
ATP5F1A	498	ENSG00000152234	18	396.833	453.028	409.466	358.521	415.746	392.769	396.901	452.875	392.077	417.049	420.918	394.579	0.0160331	0.795908	0.993847
ATP5F1AP2	504	ENSG00000227682	2	0.0560974	0	0.0691666	0	0.0542749	0.0549788	0	0	0	0	0	0.0576112	-1.22519	0.460471	NA
ATP5F1AP3	645443	ENSG00000263232	16	0.280487	0.384201	0.0691666	0.415556	0.271375	0.384852	0.368582	0.227661	0.16849	0.636824	0.244684	0.403278	0.136016	0.777099	NA
ATP5F1AP7	442415	ENSG00000241571	9	0	0	0	0	0	0	0	0.0569152	0	0	0	0	0.659719	0.832355	NA
ATP5F1B	506	ENSG00000110955	12	696.168	760.059	705.084	680.162	704.923	680.088	722.052	774.73	738.915	795.746	725.611	676.701	0.0547914	0.24884	0.907728
ATP5F1C	509	ENSG00000165629	10	124.929	161.968	152.789	117.603	134.33	139.921	129.249	147.467	151.473	136.563	133.842	130.086	-0.0157275	0.828767	0.994205
ATP5F1CP1	645560	ENSG00000224004	14	0.897558	0.823288	0.622499	0.519446	0.379924	0.824682	0.614303	0.739898	1.17943	0.849098	0.917566	0.403278	0.177843	0.590585	0.976218
ATP5F1D	513	ENSG00000099624	19	27.4877	36.1698	30.7791	38.439	32.0222	33.702	32.4967	32.4417	33.5296	35.8036	43.3091	34.4515	0.0800404	0.363968	0.944767
ATP5F1E	514	ENSG00000124172	20	183.663	234.802	224.653	158.95	197.506	189.292	177.226	232.556	204.21	179.867	195.38	182.339	-0.0293136	0.733266	0.988572
ATP5IF1	93974	ENSG00000130770	1	52.5632	59.9903	53.2583	49.8148	57.6942	56.4082	55.7788	59.1919	58.2977	55.3329	56.3386	49.2576	0.00420926	0.948653	0.998849
ATP5MC1	516	ENSG00000159199	17	39.8852	43.9087	44.405	41.5556	40.4891	37.8804	42.6327	48.8902	49.1992	50.3798	45.8783	37.5625	0.13041	0.0828766	0.787349
ATP5MC2	517	ENSG00000135390	12	64.2315	83.5363	67.9908	63.4763	73.9224	68.8884	66.8362	82.0718	70.3448	73.0932	82.581	69.3063	0.0619052	0.473337	0.960765
ATP5MC3	518	ENSG00000154518	2	121.9	126.128	125.952	107.421	110.395	109.848	114.076	130.393	124.43	123.261	117.877	111.42	0.0292497	0.578199	0.975391
ATP5ME	521	ENSG00000169020	4	92.6728	113.339	99.5307	82.0724	88.5767	84.6673	87.5997	100.285	95.1129	101.326	96.528	77.8328	-0.0146523	0.853545	0.996805
ATP5MF	9551	ENSG00000241468	7	24.4584	33.645	28.9808	23.2192	25.6178	27.5994	24.265	28.9699	28.4749	29.7184	28.1387	22.8716	-0.0209991	0.824408	0.994205
ATP5MF-PTCD1	100526740	ENSG00000248919	7	0.0560974	0.109772	0.0691666	0.0519446	0.162825	0.109958	0	0.0569152	0	0	0	0	-2.51258	0.0400638	NA
ATP5MG	10632	ENSG00000167283	11	54.3583	68.2231	64.7399	48.9837	57.6942	55.8035	51.4786	60.3302	59.8141	57.1018	53.5247	49.4304	-0.0878609	0.246477	0.906815
ATP5MGL	267020	ENSG00000249222	22	0.168292	0.329315	0.276666	0.0519446	0.325649	0.494809	0.368582	0.398407	0.336981	0.353791	0.367026	0.288056	0.355578	0.468842	NA
ATP5MGP3	53409	ENSG00000249256	4	0	0	0.0691666	0.0519446	0.0542749	0	0.245721	0	0.0842453	0	0.0611711	0	0.947956	0.497036	NA
ATP5MJ	9556	ENSG00000156411	14	60.1364	79.8041	70.2041	54.1782	60.7336	65.9196	55.8402	75.5834	67.312	59.8614	63.3121	60.1461	-0.0415524	0.640099	0.987155
ATP5MK	84833	ENSG00000173915	10	93.907	102.362	96.8333	83.8385	89.5536	89.8353	96.3228	98.2357	94.7759	90.4997	83.5597	88.2604	-0.0255144	0.572846	0.973235
ATP5PB	515	ENSG00000116459	1	503.025	546.224	544.895	451.294	476.425	483.044	481.061	515.026	524.174	517.101	478.297	447.582	-0.0317094	0.514436	0.969807
ATP5PBP1	100422523	ENSG00000224451	13	0.84146	0.93306	0.899166	1.71417	0.597024	1.26451	0.737164	0.569152	1.26368	0.77834	0.611711	0.806557	-0.427857	0.172894	0.866303
ATP5PBP4	100422514	ENSG00000214025	2	0	0	0	0	0	0	0	0	0	0	0	0.0576112	0.659719	0.832355	NA
ATP5PD	10476	ENSG00000167863	17	139.458	162.407	157.561	132.043	138.51	140.856	133.304	165.851	129.738	141.092	151.215	128.185	-0.0457821	0.539561	0.970294
ATP5PDP1	390581	ENSG00000261679	15	0	0	0	0	0	0	0	0	0	0.0707582	0	0	0.659719	0.832355	NA
ATP5PDP2	138234	ENSG00000229184	9	0	0.329315	0.0691666	0.259723	0.325649	0.43983	0.184291	0.227661	0.842453	0.283033	0.183513	0.115222	0.301579	0.634362	NA
ATP5PF	522	ENSG00000154723	21	27.8804	29.9128	29.1191	27.0112	27.7345	30.7881	28.1965	31.1896	30.7495	30.2137	23.6732	28.6328	-0.0146854	0.833249	0.994205
ATP5PO	539	ENSG00000241837	21	24.7389	30.6263	27.4591	20.1545	27.5174	29.1937	24.9407	35.7997	21.1456	19.317	27.7105	27.0773	-0.0406982	0.761772	0.992577
ATP6	4508	ENSG00000198899	MT	335.013	430.031	487.14	445.632	578.571	496.129	461.956	449.574	738.326	302.986	694.842	664.833	0.259113	0.248004	0.907543
ATP6AP1	537	ENSG00000071553	X	83.9778	93.1413	82.1008	92.4613	93.0272	82.2483	87.4768	90.4383	85.5932	99.9813	95.9774	88.606	0.0407978	0.499007	0.966904
ATP6AP1L	92270	ENSG00000205464	5	7.23656	6.36676	7.46999	6.1814	6.67581	7.75201	6.69591	6.14685	8.84575	7.7834	6.05594	8.00796	0.0432573	0.717932	0.988572
ATP6AP2	10159	ENSG00000182220	X	75.0022	69.2111	74.7691	66.7488	68.6035	75.046	73.225	72.9653	66.8907	73.9423	64.4132	73.2238	-0.0279088	0.591575	0.976218
ATP6V0A1	535	ENSG00000033627	17	62.8291	58.8376	61.7658	66.6449	61.602	66.3594	63.089	55.037	59.7299	64.956	59.1524	64.2941	-0.06019	0.244006	0.906815
ATP6V0A2	23545	ENSG00000185344	12	34.2755	32.0534	33.5458	31.5823	32.565	30.4582	31.7595	32.2709	28.4749	32.0534	28.9951	30.1883	-0.0936965	0.1243	0.832823
ATP6V0A4	50617	ENSG00000105929	7	0.617071	0.439087	0.276666	0.207778	0.597024	0.824682	0.491443	0.910644	0.252736	0.707582	0.428198	0.345667	0.0776821	0.853835	NA
ATP6V0B	533	ENSG00000117410	1	58.5656	81.2311	71.1724	59.3726	68.6035	63.3356	66.7748	66.8185	75.1468	69.4138	73.0995	61.1831	0.0238244	0.777311	0.993224
ATP6V0C	527	ENSG00000185883	16	0.0560974	0.164658	0	0.103889	0.2171	0.0549788	0	0.170746	0.16849	0.0707582	0.122342	0.115222	0.0796591	0.925618	NA
ATP6V0CP4	112436690	ENSG00000284138	1	0.897558	0.384201	1.17583	1.4025	0.542749	0.824682	1.35147	0.739898	1.17943	1.6982	0.917566	1.037	0.385519	0.218984	0.891807
ATP6V0D1	9114	ENSG00000159720	16	54.8632	64.7653	55.195	61.1388	61.5478	59.8169	57.5602	57.2567	52.1478	65.3098	63.8014	49.0271	-0.0657629	0.379868	0.952274
ATP6V0D1-DT	101927837	ENSG00000270049	16	1.00975	1.75635	1.0375	1.29861	1.5197	1.09958	1.16718	1.8782	1.60066	1.20289	1.95748	0.921779	0.15585	0.545708	0.970294
ATP6V0E1	8992	ENSG00000113732	5	84.8753	101.868	91.0924	81.2413	93.8413	86.1518	80.4123	91.4059	96.0396	88.0939	91.5119	83.3058	-0.035296	0.620534	0.983537
ATP6V0E2	155066	ENSG00000171130	7	33.2657	46.2688	38.9408	40.1012	45.5909	35.2964	43.3698	47.2966	43.5548	46.2051	50.2215	36.3527	0.142221	0.158298	0.861262
ATP6V0E2-AS1	401431	ENSG00000204934	7	1.73902	1.70146	1.0375	1.76612	1.62825	1.59438	2.08863	2.04895	1.8534	1.76895	2.7527	2.24684	0.415674	0.042679	0.69148
ATP6V1A	523	ENSG00000114573	3	176.314	147.204	158.184	153.444	145.131	155.04	165.002	155.094	149.704	156.871	138.736	151.114	-0.043332	0.409646	0.952972
ATP6V1B1	525	ENSG00000116039	2	0.280487	0.274429	0.484166	0.519446	0.0542749	0.549788	0.368582	0.284576	0.505472	0.0707582	0.367026	0.518501	-0.0312471	0.950705	NA
ATP6V1B2	526	ENSG00000147416	8	28.1609	24.8084	32.0933	28.7773	26.8661	28.1491	28.3194	26.6932	28.9804	30.9213	26.3036	27.9414	-0.011175	0.8731	0.997279
ATP6V1C1	528	ENSG00000155097	8	113.261	105.381	116.407	97.4999	96.8264	105.559	99.0257	98.2926	96.3766	96.5849	87.964	95.1161	-0.15815	0.000513161	0.147633
ATP6V1C2	245973	ENSG00000143882	2	0.897558	0.713516	0.760833	0.57139	0.542749	0.934639	0.921455	0.910644	0.421226	0.707582	0.734053	0.403278	-0.108404	0.737222	NA
ATP6V1D	51382	ENSG00000100554	14	46.4486	53.5686	52.8433	42.127	49.4987	46.2372	44.0455	46.9551	49.9575	49.3892	46.8571	48.5662	-0.0365021	0.600055	0.978369
ATP6V1E1	529	ENSG00000131100	22	76.0119	91.6045	83.4149	68.411	83.3663	79.2244	73.5321	88.7878	77.0844	79.1784	82.8256	74.6641	-0.0289867	0.701294	0.988497
ATP6V1E2	90423	ENSG00000250565	2	4.03901	3.18338	3.18166	3.8439	3.14794	3.95847	4.30012	3.64258	3.79104	4.38701	4.649	3.62951	0.175436	0.223342	0.893029
ATP6V1F	9296	ENSG00000128524	7	65.0168	84.8535	70.4116	65.7618	73.1083	66.4694	73.5935	82.7548	78.6008	71.5365	84.5384	67.4627	0.0951006	0.254145	0.911461
ATP6V1FNB	100130705	ENSG00000272899	7	0.673168	0.603745	0.829999	0.935002	0.759849	0.824682	0.307152	1.36597	0.673962	0.77834	1.10108	0.806557	0.129474	0.691977	0.988497
ATP6V1G1	9550	ENSG00000136888	9	115.056	125.14	114.678	102.279	108.496	105.064	109.653	120.66	121.65	118.308	113.411	102.26	0.0196642	0.730096	0.988572
ATP6V1G1P4	100462843	ENSG00000233343	10	0.112195	0.0548859	0.138333	0.103889	0.10855	0.109958	0.122861	0.0569152	0.0842453	0.141516	0.0611711	0.230445	0.146479	0.851436	NA
ATP6V1G1P5	100462840	ENSG00000270904	5	0	0	0	0	0	0.0549788	0	0	0	0	0	0	-0.302073	0.922786	NA
ATP6V1H	51606	ENSG00000047249	8	46.5047	42.6463	41.3616	41.6595	43.4742	44.6428	45.1513	41.8896	35.2145	43.5163	43.0033	40.2126	-0.0762656	0.242791	0.906815
ATP7A	538	ENSG00000165240	X	50.4876	36.1698	46.7566	41.6076	38.698	48.5463	51.0486	44.8492	43.4706	48.1156	42.1469	52.311	0.0927655	0.289747	0.921142
ATP7B	540	ENSG00000123191	13	107.875	92.4827	96.2108	104.876	95.6867	97.8622	117.516	98.1788	104.38	122.624	103.93	103.355	0.111174	0.0741781	0.771157
ATP8	4509	ENSG00000228253	MT	19.6902	23.9302	21.0958	24.4139	28.0058	24.6855	23.835	24.1321	20.3031	13.7978	29.6068	30.1307	-0.00227335	0.987933	0.999069
ATP8A1	10396	ENSG00000124406	4	10.4341	7.84868	9.82166	11.7914	12.2119	12.6451	9.82885	9.61868	10.1094	10.8968	8.74747	9.79391	-0.144605	0.166911	0.866008
ATP8A2	51761	ENSG00000132932	13	74.0485	61.6368	63.8408	75.7352	69.1462	64.93	71.3821	67.3876	65.7113	81.4427	63.6179	66.0801	0.00481736	0.94596	0.998849
ATP8B1	5205	ENSG00000081923	18	75.451	77.6086	77.3974	72.8263	73.9224	78.4547	83.361	82.1856	72.8722	77.7632	71.3867	78.3512	0.0197711	0.682623	0.988286
ATP8B2	57198	ENSG00000143515	1	150.958	148.741	142.967	160.716	164.561	150.312	163.282	165.054	151.726	178.028	170.484	153.591	0.0825952	0.115668	0.826026
ATP8B3	148229	ENSG00000130270	19	0.729266	1.20749	1.66	1.03889	1.3026	1.53941	1.53576	1.42288	1.34792	1.41516	1.22342	1.15222	0.109239	0.653309	0.987539
ATP8B4	79895	ENSG00000104043	15	0.112195	0	0.0691666	0.0519446	0	0.109958	0	0	0	0	0	0.0576112	-1.78765	0.240585	NA
ATP8B5P	158381	ENSG00000179766	9	0.336584	0.0548859	0.0691666	0.207778	0.2171	0.274894	0.122861	0.170746	0.336981	0.141516	0.122342	0.172834	-0.181224	0.774623	NA
ATP9A	10079	ENSG00000054793	20	68.1022	54.0626	63.3566	64.671	55.6861	70.098	70.7063	63.9727	66.8907	66.3712	54.2587	69.9976	0.0469061	0.550594	0.970294
ATP9B	374868	ENSG00000166377	18	31.6389	25.467	30.0875	30.2317	26.1062	34.6366	31.6981	28.0592	33.1926	36.4405	27.7105	31.2829	0.0645079	0.444008	0.954539
ATPAF1	64756	ENSG00000123472	1	25.6926	32.7669	29.3958	24.9853	30.6653	30.1834	27.7665	27.8885	30.918	27.6665	29.2398	29.3817	-0.0199481	0.804645	0.993864
ATPAF2	91647	ENSG00000171953	17	7.01217	8.39754	8.92249	8.41502	8.73826	9.18146	9.89029	7.39898	10.2779	9.55235	8.2581	8.87213	0.0795141	0.455294	0.955547
ATPSCKMT	134145	ENSG00000150756	5	20.195	14.8741	19.4358	16.5184	14.7628	18.8027	15.7262	18.782	16.849	14.1516	14.2529	17.5138	-0.113688	0.258353	0.915158
ATR	545	ENSG00000175054	3	98.6192	84.6889	101.052	92.3055	82.9321	101.876	100.746	98.9756	109.435	97.0095	84.722	101.972	0.0645492	0.340728	0.934251
ATRAID	51374	ENSG00000138085	2	48.9169	60.3196	52.0825	44.7243	50.9099	49.5359	53.5058	61.4115	56.3601	50.4506	57.7455	50.4098	0.0950813	0.208782	0.885706
ATRIP	84126	ENSG00000164053	3	0.336584	0.109772	0.138333	0.207778	0.488474	0.549788	0.307152	0.796813	0.336981	0.424549	0.367026	0.576112	0.654359	0.165144	NA
ATRN	8455	ENSG00000088812	20	108.997	95.227	105.341	103.11	100.734	107.319	105.599	98.748	104.38	109.817	94.2035	108.309	-0.013537	0.792337	0.993847
ATRNL1	26033	ENSG00000107518	10	0.560974	0.109772	0.345833	0.363612	0.434199	0.329873	0.307152	0.0569152	0.421226	0.566065	0.244684	0.403278	-0.166167	0.735846	NA
ATRX	546	ENSG00000085224	X	138.392	85.0731	113.71	120.615	95.0897	126.121	117.762	95.2192	116.258	116.468	88.9428	128.473	-0.0480479	0.672477	0.987539
ATXN1	6310	ENSG00000124788	6	31.7511	19.1003	25.8683	25.4528	21.1672	26.1149	31.3909	27.3762	30.7495	29.6477	24.7131	28.4599	0.190234	0.066857	0.755748
ATXN10	25814	ENSG00000130638	22	114.944	86.2257	107.692	105.759	83.909	102.535	109.96	92.9995	105.644	109.604	82.948	104.507	-0.00363809	0.966185	0.998849
ATXN1L	342371	ENSG00000224470	16	80.3875	70.4734	76.8441	82.5918	70.3946	79.8292	79.5523	73.5345	71.103	87.8109	71.0808	76.5653	-0.0179153	0.765426	0.992577
ATXN2	6311	ENSG00000204842	12	44.373	34.7976	42.8833	49.4512	37.6125	45.8523	45.0284	36.7672	44.3973	48.3278	37.4367	46.4922	0.00482499	0.957058	0.998849
ATXN2-AS	102723619	ENSG00000258099	12	0.0560974	0.164658	0.415	0.207778	0.162825	0.0549788	0.368582	0.0569152	0.16849	0.212275	0.244684	0.230445	0.302741	0.63712	NA
ATXN2L	11273	ENSG00000168488	16	60.1925	44.8966	58.6533	76.1507	51.6154	64.0503	67.6348	49.9147	61.0778	78.7538	49.6097	63.1995	0.0439302	0.703722	0.988572
ATXN3	4287	ENSG00000066427	14	26.1414	22.8874	23.1708	20.3623	22.1984	23.311	22.6064	27.547	25.2736	22.0766	20.8593	24.1391	0.0324115	0.679538	0.987539
ATXN7	6314	ENSG00000163635	3	17.7829	12.1847	16.4616	16.2067	14.7628	15.8889	14.7433	14.4565	13.9005	16.7697	11.6225	16.4768	-0.0987457	0.344352	0.935703
ATXN7L1	222255	ENSG00000146776	7	8.24631	7.79379	9.12999	9.24613	7.00146	9.51133	11.1189	6.716	9.43547	8.27871	8.31927	8.52646	0.0252486	0.836137	0.994205
ATXN7L2	127002	ENSG00000162650	1	15.0341	16.7951	18.3983	14.4925	16.7167	16.3837	17.0162	15.7655	20.1346	16.4159	17.1279	14.6909	0.0313723	0.72181	0.988572
ATXN7L3	56970	ENSG00000087152	17	46.8974	57.3557	49.9383	51.3212	54.8719	51.3502	52.3387	51.6221	53.7485	58.0217	56.2774	44.4759	0.00586188	0.936978	0.998849
ATXN7L3B	552889	ENSG00000253719	12	113.429	114.218	114.263	109.395	108.496	112.432	115.858	108.025	103.537	118.732	104.297	105.486	-0.0493866	0.240604	0.905218
AUH	549	ENSG00000148090	9	11.0512	10.0441	11.62	9.66169	11.5063	11.7105	11.1189	9.78942	9.43547	10.4015	12.0507	11.5222	-0.035534	0.712125	0.988572
AUNIP	79000	ENSG00000127423	1	14.9219	18.9905	18.1216	15.5834	14.3286	15.0642	15.849	17.3591	14.3217	15.9914	16.088	16.0735	-0.0251658	0.773389	0.993224
AUP1	550	ENSG00000115307	2	62.0437	82.8777	73.3858	60.6713	68.4407	66.1395	60.9389	70.2334	64.8689	62.0549	69.001	59.3972	-0.107549	0.180851	0.871695
AURKA	6790	ENSG00000087586	20	69.7851	87.2136	87.1499	67.9435	74.5195	79.0045	63.6418	80.3643	73.2934	63.6116	68.0834	65.792	-0.177377	0.0219255	0.589103
AURKAIP1	54998	ENSG00000175756	1	47.5706	69.705	57.685	53.451	64.2072	57.2329	61.7989	63.6312	63.5209	66.0174	72.4877	56.4014	0.120171	0.194143	0.881826
AURKB	9212	ENSG00000178999	17	19.1853	21.5702	19.7125	17.2975	19.5932	17.0984	18.4905	20.0342	17.6073	16.3451	19.5748	17.341	-0.0740853	0.378989	0.952274
AURKBP1	644233	ENSG00000230948	8	0	0	0	0	0	0	0	0	0	0.0707582	0	0	0.659719	0.832355	NA
AURKC	6795	ENSG00000105146	19	0.560974	0.329315	0.691666	0.415556	0.379924	0.274894	0.245721	0.284576	0.421226	0.707582	0.367026	0.633723	-0.0160986	0.96942	NA
AUTS2	26053	ENSG00000158321	7	0.897558	0.768402	0.829999	2.12973	1.03122	1.31949	1.29004	0.967559	1.09519	1.55668	1.22342	1.037	0.0376041	0.888028	0.997279
AVEN	57099	ENSG00000169857	15	9.81704	10.5381	11.1358	11.22	10.5293	11.2706	10.996	9.96017	8.67726	10.4015	9.05332	8.64168	-0.172357	0.0641756	0.751368
AVIL	10677	ENSG00000135407	12	0.448779	0.219544	0.345833	0.415556	0.379924	0.274894	0.184291	0.398407	0.16849	0.566065	0.672882	0.748946	0.347397	0.423242	NA
AVL9	23080	ENSG00000105778	7	87.3436	75.7425	84.1758	80.3582	76.6362	87.5812	94.8484	77.6324	78.1796	87.3156	74.2005	82.096	-0.00710787	0.909128	0.997279
AVPI1	60370	ENSG00000119986	10	8.30241	10.9772	9.33749	8.05141	9.66093	8.68665	9.58313	8.76495	7.58207	9.1278	9.60386	7.60468	-0.0842409	0.442961	0.954539
AWAT2	158835	ENSG00000147160	X	0	0	0	0	0	0.0549788	0	0	0	0.0707582	0	0	0.178823	0.951171	NA
AXDND1	126859	ENSG00000162779	1	0.448779	0.493973	0.415	0.363612	0.2171	0.659745	0.307152	0.170746	0.252736	0.141516	0.305855	0.403278	-0.711463	0.129134	NA
AXIN1	8312	ENSG00000103126	16	45.6632	54.9956	45.1658	49.0357	46.8392	46.4021	56.5159	54.9801	46.9246	51.7242	53.7082	46.4922	0.0933167	0.19532	0.881826
AXIN2	8313	ENSG00000168646	17	0.0560974	0.0548859	0.0691666	0.0519446	0.0542749	0.109958	0.122861	0.113831	0.0842453	0.0707582	0	0	-0.179076	0.862384	NA
AXL	558	ENSG00000167601	19	0	0	0	0	0.10855	0	0.0614303	0	0	0.0707582	0.122342	0	0.93859	0.579327	NA
AZGP1	563	ENSG00000160862	7	9.36826	12.1847	12.865	8.1553	13.7858	13.1399	10.8117	13.6597	14.4902	12.5242	15.9657	14.518	0.228532	0.0911425	0.797044
AZGP1P1	646282	ENSG00000214313	7	0.168292	1.04283	1.38333	0.207778	0.868399	0.43983	1.10575	0.910644	1.01094	0.919856	0.734053	0.806557	0.444966	0.248836	0.907728
AZGP1P2	401393	ENSG00000214252	7	0	0	0	0	0.0542749	0	0	0.0569152	0	0	0	0	0.178823	0.952537	NA
AZI2	64343	ENSG00000163512	3	48.2437	41.1095	44.0591	38.6987	42.3344	45.8523	41.6498	43.5402	40.6905	41.3935	42.2081	42.978	-0.0548922	0.393287	0.952872
AZIN1	51582	ENSG00000155096	8	191.068	180.959	196.018	165.755	167.438	189.512	183.861	204.326	178.6	173.287	167.67	185.393	-0.00814168	0.879012	0.997279
AZIN2	113451	ENSG00000142920	1	1.68292	1.81123	1.93667	1.87	2.06245	2.30911	2.94866	3.13034	2.02189	2.40578	2.50801	2.59251	0.418922	0.0215187	0.589103
AZU1	566	ENSG00000172232	19	0.112195	0	0	0.0519446	0.0542749	0	0	0	0	0	0	0.115222	-0.748488	0.67281	NA
B2M	567	ENSG00000166710	15	88.4094	113.175	103.75	77.6052	91.8874	88.6258	96.3228	114.684	108.845	91.9856	101.666	92.5812	0.0963143	0.2171	0.891807
B3GALNT1	8706	ENSG00000169255	3	69.2802	64.2713	70.2041	61.2426	59.9195	64.71	64.4404	66.0786	55.3492	60.7813	59.1524	64.8126	-0.0810377	0.170497	0.866303
B3GALNT2	148789	ENSG00000162885	1	13.1268	13.941	13.0725	13.6614	14.3286	13.9096	12.6547	13.3751	11.0361	12.5242	12.8459	13.3082	-0.123862	0.134241	0.841945
B3GALT1	8708	ENSG00000172318	2	1.96341	0.93306	1.52167	1.87	1.7368	1.8143	1.72005	1.36597	1.34792	2.54729	1.83513	2.01639	0.118223	0.580772	0.97576
B3GALT1-AS1	105616981	ENSG00000235335	2	0	0	0.0691666	0	0	0	0.0614303	0	0	0	0.0611711	0	0.65972	0.766446	NA
B3GALT2	8707	ENSG00000162630	1	0.0560974	0	0	0	0	0	0	0	0	0	0	0	-0.302073	0.922786	NA
B3GALT4	8705	ENSG00000235863	6	0.0560974	0	0	0	0.0542749	0	0	0	0	0	0	0	-0.78297	0.794414	NA
B3GALT5	10317	ENSG00000183778	21	59.5754	33.9744	50.0766	62.9049	39.7292	55.4186	57.8674	43.9386	52.569	66.5127	40.4953	55.7677	0.0560703	0.68401	0.988497
B3GALT6	126792	ENSG00000176022	1	15.0902	17.289	16.6	16.6742	18.3992	20.0673	17.5077	16.3916	16.2593	18.8217	21.0429	16.9377	0.0268358	0.743109	0.990817
B3GALT9	100288842	ENSG00000214654	9	5.66583	5.10439	6.0175	5.35029	5.42749	5.82775	4.66871	5.74844	5.30745	7.21733	5.68891	4.49367	-0.0288685	0.821043	0.994205
B3GAT1-DT	283177	ENSG00000255545	11	0	0	0	0	0	0	0	0	0.0842453	0	0	0	0.659719	0.832355	NA
B3GAT2	135152	ENSG00000112309	6	0	0	0.0691666	0.103889	0.0542749	0	0.0614303	0	0.16849	0	0	0	-0.339519	0.825981	NA
B3GAT3	26229	ENSG00000149541	11	11.0512	13.7764	13.9717	10.8564	12.5918	11.3256	14.2518	14.741	15.9224	14.0101	17.0667	12.5016	0.255771	0.012207	0.507615
B3GLCT	145173	ENSG00000187676	13	20.5877	21.5153	25.8683	20.3623	20.8958	22.1015	19.0434	17.9283	17.7757	17.3358	18.5348	20.0487	-0.253374	0.00134856	0.227681
B3GNT2	10678	ENSG00000170340	2	32.1999	32.9864	31.6091	26.5437	29.0371	27.5994	30.6537	29.9943	27.9694	29.6477	28.6892	26.7316	-0.0613733	0.338727	0.932972
B3GNT3	10331	ENSG00000179913	19	0.0560974	0	0.138333	0	0.0542749	0	0.0614303	0.0569152	0	0.141516	0.122342	0.115222	1.06484	0.349098	NA
B3GNT4	79369	ENSG00000176383	12	2.1878	2.41498	1.93667	1.81806	1.84535	1.92426	1.78148	1.25213	2.52736	1.48592	2.38567	1.09461	-0.233784	0.29282	0.921219
B3GNT5	84002	ENSG00000176597	3	0	0	0	0.0519446	0	0.0549788	0	0	0	0.0707582	0	0.0576112	0.188839	0.919566	NA
B3GNT6	192134	ENSG00000198488	11	0	0	0	0.0519446	0	0	0	0	0	0	0	0	-0.302073	0.922786	NA
B3GNT7	93010	ENSG00000156966	2	0.224389	0.164658	0.2075	0.103889	0.162825	0.164936	0.430012	0.227661	0.421226	0.353791	0.0611711	0.288056	0.753831	0.18087	NA
B3GNT8	374907	ENSG00000177191	19	0.785363	1.04283	0.553333	1.35056	1.03122	0.659745	1.22861	0.910644	0.842453	1.20289	1.10108	0.864168	0.15632	0.582041	0.976218
B3GNT9	84752	ENSG00000237172	16	26.9828	29.803	25.5917	30.7512	30.014	31.2829	32.9267	26.2379	27.8852	32.9025	33.7664	28.4599	0.0475849	0.521504	0.969922
B3GNTL1	146712	ENSG00000175711	17	0.729266	0.713516	0.484166	0.831113	1.03122	0.604767	0.982885	0.512237	0.505472	1.20289	0.795224	0.806557	0.100399	0.748059	0.991862
B4GALNT1	2583	ENSG00000135454	12	26.3658	27.882	27.5283	27.9462	25.8891	27.5444	25.0022	26.2379	27.6324	27.3834	27.4658	23.9087	-0.0655267	0.318682	0.925487
B4GALNT2	124872	ENSG00000167080	17	98.1143	80.4078	92.2683	72.6185	74.9536	101.601	96.8756	94.9915	101.6	86.9618	84.4773	95.6346	0.097127	0.226709	0.895959
B4GALNT3	283358	ENSG00000139044	12	0.448779	0.274429	0.276666	0.311667	0.488474	0.494809	0.614303	0.398407	0.589717	0.353791	0.795224	0.46089	0.470842	0.238354	NA
B4GALNT4	338707	ENSG00000182272	11	26.2536	38.6945	33.3383	31.3745	39.6207	30.5132	35.0767	35.8566	28.9804	38.7755	43.0033	31.0524	0.0749764	0.501591	0.967865
B4GALT1	2683	ENSG00000086062	9	86.1094	56.2031	72.4866	87.4746	65.9983	85.8769	82.6238	65.794	78.5166	90.0044	69.2457	85.7831	0.0414497	0.687295	0.988497
B4GALT2	8704	ENSG00000117411	1	21.9902	30.8459	25.9375	25.0892	27.0832	23.8058	28.688	29.2544	28.1379	30.4968	32.2372	23.9087	0.144057	0.126139	0.832871
B4GALT3	8703	ENSG00000158850	1	82.3509	99.6179	93.9283	96.2533	96.4465	88.5708	99.3329	103.757	93.5122	104.51	112.188	86.9929	0.0939548	0.198486	0.882117
B4GALT4	8702	ENSG00000121578	3	18.5121	16.9048	17.5683	18.8559	17.5308	18.7478	18.982	21.5709	18.4497	17.9726	17.7396	21.5466	0.0947022	0.244452	0.906815
B4GALT5	9334	ENSG00000158470	20	13.0146	13.6117	13.9717	13.5575	14.0029	15.0642	12.0404	13.7735	10.6991	14.2224	14.0694	13.8843	-0.0885774	0.289827	0.921142
B4GALT6	9331	ENSG00000118276	18	0.673168	0.439087	0.276666	0.623335	0.325649	0.384852	0.430012	0.284576	0.673962	0.495307	0.244684	0.403278	-0.170128	0.682232	NA
B4GALT7	11285	ENSG00000027847	5	20.0268	24.1498	21.6491	20.5181	22.1442	20.2872	22.1763	22.4815	22.999	24.6946	26.3036	19.9911	0.0917786	0.278063	0.918848
B4GAT1	11041	ENSG00000174684	11	36.0145	47.8605	38.18	37.452	43.8541	39.4748	38.5168	45.4753	40.6062	41.535	48.4475	37.2745	0.0397624	0.668831	0.987539
B9D1	27077	ENSG00000108641	17	4.03901	4.55553	5.1875	3.01279	3.58214	3.13379	3.93154	3.69949	3.36981	4.7408	4.77135	4.0904	0.0711725	0.654774	0.987539
B9D2	80776	ENSG00000123810	19	2.29999	3.18338	2.00583	2.54528	2.00817	2.08919	1.90434	2.56119	2.6116	2.68881	2.50801	2.24684	0.016559	0.928762	0.998849
BAALC	79870	ENSG00000164929	8	0	0	0	0	0	0	0	0.0569152	0	0	0	0	0.659719	0.832355	NA
BAALC-AS2	157556	ENSG00000236939	8	0.0560974	0	0	0	0	0	0.0614303	0	0	0.0707582	0	0.0576112	1.14138	0.545674	NA
BAAT	570	ENSG00000136881	9	0.168292	0.0548859	0	0.155834	0	0.109958	0.0614303	0.0569152	0	0	0.0611711	0.0576112	-0.996695	0.387669	NA
BABAM1	29086	ENSG00000105393	19	13.5756	21.1311	18.1216	15.3237	17.368	15.9438	14.6204	17.0177	15.7539	16.9112	15.2316	14.3452	-0.125244	0.21962	0.891807
BABAM2	9577	ENSG00000158019	2	11.3317	9.60503	9.95999	11.5317	11.1806	10.0611	11.4875	10.9846	11.9628	11.8166	9.35918	11.4646	0.0552524	0.56322	0.971524
BACE1	23621	ENSG00000186318	11	22.495	17.783	18.8825	22.8556	18.4535	22.2664	20.5792	19.2943	21.651	25.6852	19.2689	19.5302	0.0187643	0.834109	0.994205
BACE2	25825	ENSG00000182240	21	2.35609	2.03078	1.72917	3.01279	3.03939	2.08919	1.90434	2.27661	2.52736	3.75018	2.69153	2.24684	0.0787888	0.674529	0.987539
BACH1	571	ENSG00000156273	21	95.7021	89.0249	88.5333	103.889	91.5618	89.9453	94.787	96.1868	98.1457	105.925	97.4455	92.3508	0.0505349	0.371771	0.950286
BACH1-IT3	54147	ENSG00000234293	21	16.6048	5.59836	13.6258	19.8428	6.83864	16.2737	21.6849	7.68356	17.7757	22.5719	8.07458	19.2421	0.286456	0.472418	0.960765
BACH2	60468	ENSG00000112182	6	0.392682	0.329315	0.2075	0.727224	0.542749	0.274894	0.491443	0.170746	0.589717	0.77834	0.734053	0.806557	0.471694	0.234725	NA
BAD	572	ENSG00000002330	11	23.4487	31.724	26.6983	22.6998	28.2772	24.5205	27.8894	29.1975	31.7605	28.374	33.5829	22.2955	0.123883	0.245455	0.906815
BAG1	573	ENSG00000107262	9	72.9266	71.0772	74.6308	79.4752	76.0392	82.4132	80.5352	73.9329	75.1468	87.3156	73.1606	78.8697	0.0243614	0.607615	0.980585
BAG2	9532	ENSG00000112208	6	0.504876	0.219544	0.2075	0.415556	0.271375	0.274894	0.184291	0.398407	0.336981	0.212275	0.183513	0.288056	-0.272207	0.583598	NA
BAG3	9531	ENSG00000151929	10	78.8729	73.3275	75.8066	86.228	68.2236	70.043	85.2039	74.1606	80.5385	93.33	70.0409	72.1292	0.0535153	0.485383	0.963817
BAG4	9530	ENSG00000156735	8	109.278	104.118	109.629	92.3574	95.4153	105.944	100.992	100.398	97.219	93.4008	90.2274	96.326	-0.103342	0.0257446	0.606197
BAG5	9529	ENSG00000166170	14	64.6242	50.9341	51.2525	54.8015	52.4838	56.958	58.3588	54.5817	49.3677	57.8094	48.5087	56.1133	-0.0423166	0.55931	0.970827
BAG6	7917	ENSG00000204463	6	127.902	118.279	121.318	128.978	114.303	123.043	133.242	125.84	114.658	143.568	138.553	130.201	0.0842473	0.127809	0.836457
BAHCC1	57597	ENSG00000266074	17	8.5829	9.00128	8.16166	8.98641	9.11819	10.5009	8.47739	9.27718	8.42453	10.1184	9.7262	8.41124	-0.0122525	0.898844	0.997279
BAHD1	22893	ENSG00000140320	15	66.9241	70.9674	65.8466	72.8263	66.8667	68.6685	74.085	67.0462	71.3558	82.8578	72.7936	66.4833	0.0598884	0.29481	0.921219
BAIAP2	10458	ENSG00000175866	17	22.8316	27.1685	24.8308	25.1931	24.7494	25.0703	26.4765	23.9044	25.4421	28.5155	26.4259	23.2749	0.0232172	0.74069	0.990419
BAIAP2-DT	440465	ENSG00000226137	17	22.8877	25.3024	23.8625	22.9595	22.1442	21.1119	26.5379	24.7012	24.1784	22.2181	26.2424	21.9499	0.0648584	0.387152	0.952872
BAIAP2L1	55971	ENSG00000006453	7	30.2365	35.2367	32.9925	30.1798	33.9218	34.5817	34.4624	35.0029	33.6981	34.0347	34.2558	36.6983	0.06683	0.302413	0.921483
BAIAP2L2	80115	ENSG00000128298	22	0	0.164658	0.138333	0.155834	0.0542749	0	0.0614303	0.0569152	0.0842453	0.0707582	0.122342	0.0576112	-0.185165	0.847289	NA
BAIAP3	8938	ENSG00000007516	16	1.34634	1.97589	1.245	1.19473	1.68252	1.59438	1.59719	2.39044	2.52736	1.83971	1.77396	1.20983	0.287761	0.199344	0.882117
BAK1	578	ENSG00000030110	6	30.7414	37.8164	31.125	32.0498	33.5419	30.0734	33.9096	34.7752	30.2441	35.8036	37.9872	30.3611	0.0421965	0.610279	0.981343
BAMBI	25805	ENSG00000095739	10	4.82437	4.33598	3.59666	7.79168	6.07879	5.66282	5.16015	4.0979	3.70679	6.36824	6.54531	5.24262	-0.0640526	0.643842	0.987539
BANF1	8815	ENSG00000175334	11	47.1779	57.9046	58.8608	51.3212	57.0972	52.5597	46.8713	65.7371	49.2835	53.4932	55.6657	49.8913	-0.0290596	0.745254	0.991761
BANK1	55024	ENSG00000153064	4	0	0	0	0.0519446	0.10855	0	0.245721	0	0	0	0.122342	0	1.28441	0.430351	NA
BANP	54971	ENSG00000172530	16	18.5682	24.6438	20.2658	20.4662	23.1754	23.256	20.5177	24.0182	21.3983	26.6051	26.1812	18.8389	0.0620329	0.529358	0.969922
BAP1	8314	ENSG00000163930	3	40.334	48.574	46.2725	46.5423	44.7768	41.399	43.677	45.5891	48.3568	46.2051	47.1017	38.1962	-0.00897098	0.903991	0.997279
BARD1	580	ENSG00000138376	2	39.2121	40.2862	40.5316	33.764	31.0452	37.5505	36.4896	39.8407	40.0165	36.7942	32.2983	35.3157	-0.0223991	0.716047	0.988572
BARX2	8538	ENSG00000043039	11	4.37559	4.6653	6.63999	5.76585	5.48177	6.15762	4.97586	5.46386	5.30745	6.86354	4.89369	5.6459	-0.00785322	0.951021	0.998849
BASP1	10409	ENSG00000176788	5	2.97316	2.79918	3.04333	8.31113	4.93902	3.95847	3.07152	2.56119	2.94859	7.14658	5.0772	3.34145	-0.123368	0.537011	0.970294
BASP1-AS1	285696	ENSG00000215196	5	0.112195	0	0	0.155834	0	0.109958	0	0.0569152	0.0842453	0.0707582	0.0611711	0.0576112	-0.228231	0.842016	NA
BATF	10538	ENSG00000156127	14	4.09511	5.59836	5.04916	6.12946	5.26467	4.61822	5.83588	5.80535	6.23415	6.72203	6.78999	4.66651	0.209524	0.120649	0.82934
BATF2	116071	ENSG00000168062	11	0.280487	0.164658	0.415	0	0.0542749	0.164936	0.184291	0.398407	0.505472	0.283033	0.0611711	0.115222	0.576263	0.357801	NA
BATF3	55509	ENSG00000123685	1	0.224389	0.109772	0	0	0.0542749	0	0.122861	0.113831	0	0.0707582	0.0611711	0	0.0816644	0.944054	NA
BAX	581	ENSG00000087088	19	14.0243	19.0454	17.9833	14.5445	16.391	16.0538	14.3133	16.9038	15.8381	16.4159	18.5348	15.9583	-0.0107545	0.912472	0.997459
BAZ1A	11177	ENSG00000198604	14	94.8045	90.891	96.4183	79.8907	85.2659	94.0687	88.4597	88.3894	91.0691	86.325	78.1155	92.1203	-0.0573353	0.298215	0.921483
BAZ1A-AS1	112268124	ENSG00000258738	14	1.00975	1.31726	1.17583	1.45445	1.3026	1.31949	1.47433	1.08139	1.26368	1.91047	1.16225	1.49789	0.12303	0.594381	0.977223
BAZ1B	9031	ENSG00000009954	7	209.748	205.493	208.883	192.351	184.697	213.812	193.506	194.878	185.592	199.043	180.761	188.561	-0.101472	0.0128739	0.511834
BAZ2A	11176	ENSG00000076108	12	121.619	90.397	112.465	131.887	97.2064	118.369	113.953	96.1868	107.834	131.044	96.0998	116.375	-0.0385667	0.671435	0.987539
BAZ2B	29994	ENSG00000123636	2	26.6462	19.0454	22.2717	20.8298	20.1903	26.4448	20.9477	20.4326	21.2298	22.2888	19.4524	23.3325	-0.0977338	0.293434	0.921219
BBC3	27113	ENSG00000105327	19	8.35851	13.7764	8.50749	9.29808	12.1576	10.391	11.3646	11.2692	9.94094	10.6137	15.1093	9.16018	0.0970618	0.510674	0.969807
BBIP1	92482	ENSG00000214413	10	7.34875	6.69608	9.06083	6.75279	6.24162	7.42214	7.86308	9.56176	6.99236	7.00506	7.21819	7.95035	0.0985804	0.388371	0.952872
BBLN	79095	ENSG00000171159	9	16.4926	26.5648	21.995	23.2712	27.5174	21.2218	27.9508	24.3597	24.5996	24.1285	30.8914	20.2215	0.138307	0.270084	0.918485
BBOF1	80127	ENSG00000119636	14	4.15121	4.17133	3.66583	3.32445	4.28772	4.89311	3.87011	5.12237	4.465	5.09459	4.52666	4.37845	0.150033	0.280404	0.918848
BBOX1	8424	ENSG00000129151	11	0.560974	0.219544	0.2075	0.623335	0.325649	0.549788	0.245721	0.227661	0.421226	0.353791	0.367026	0.288056	-0.425038	0.347498	NA
BBOX1-AS1	103695435	ENSG00000254560	11	0	0.0548859	0	0.103889	0	0	0.0614303	0.0569152	0	0	0.0611711	0	0.172806	0.917267	NA
BBS1	582	ENSG00000174483	11	2.80487	3.34804	2.6975	3.01279	3.52787	2.8589	3.74725	2.95959	2.35887	3.11336	2.20216	2.47728	-0.132886	0.431002	0.954539
BBS10	79738	ENSG00000179941	12	11.8365	9.93434	11.1358	8.72669	9.60666	11.7655	9.95172	9.44793	10.6991	8.91553	7.76873	9.39063	-0.181812	0.0708532	0.764737
BBS12	166379	ENSG00000181004	4	5.04876	5.54347	5.04916	4.7789	5.42749	6.81737	3.99297	5.63461	5.3917	3.96246	6.36179	4.14801	-0.156981	0.302511	0.921483
BBS2	583	ENSG00000125124	16	31.695	27.0587	29.9491	32.7251	30.9367	31.5578	36.3668	30.5066	29.8228	36.4405	33.1547	32.8384	0.100836	0.131808	0.837194
BBS4	585	ENSG00000140463	15	10.2097	12.5689	12.6575	9.66169	10.7464	13.03	10.8117	13.7735	13.395	12.3827	10.7661	13.4234	0.103791	0.32067	0.927041
BBS5	129880	ENSG00000163093	2	1.12195	1.20749	1.52167	1.35056	2.00817	1.70434	1.84291	1.59363	1.8534	1.83971	1.40694	1.20983	0.107984	0.63112	0.985613
BBS7	55212	ENSG00000138686	4	19.017	21.7348	20.4733	14.8042	18.1821	19.9023	16.5862	23.7337	17.4388	16.1329	18.2902	17.2258	-0.0670743	0.515775	0.969807
BBS9	27241	ENSG00000122507	7	11.5561	10.4283	13.0725	11.8434	10.2037	14.4044	12.3475	11.3831	13.2265	13.6563	9.84854	13.1354	0.0270286	0.794888	0.993847
BBX	56987	ENSG00000114439	3	17.3341	10.9223	14.94	17.2975	14.9799	15.1741	13.0232	11.7815	11.4574	15.7791	14.0082	15.6126	-0.168342	0.11314	0.821111
BCAM	4059	ENSG00000187244	19	32.256	24.0949	27.6666	44.4646	29.417	32.8223	43.9227	28.0592	33.5296	48.2571	38.7213	34.9124	0.241211	0.0496384	0.710113
BCAN	63827	ENSG00000132692	1	0	0	0	0	0	0	0	0.0569152	0	0	0	0	0.659719	0.832355	NA
BCAP29	55973	ENSG00000075790	7	25.8048	24.2047	27.2516	23.5828	22.6869	26.9946	22.4835	23.5629	21.3141	20.0953	18.2902	24.1391	-0.222108	0.00498641	0.349719
BCAP31	10134	ENSG00000185825	X	98.6192	113.998	106.586	101.604	105.728	99.7315	96.5071	109.505	95.1129	106.916	109.19	92.9845	-0.050506	0.435631	0.954539
BCAP31P1	100194425	ENSG00000261217	16	0	0.164658	0.2075	0	0.0542749	0.164936	0	0.113831	0.252736	0.0707582	0.183513	0	0.067058	0.945307	NA
BCAP31P2	100194426	ENSG00000260047	16	0.0560974	0.109772	0.0691666	0.0519446	0.10855	0	0.184291	0.0569152	0.16849	0.0707582	0.0611711	0.0576112	0.516769	0.577015	NA
BCAR1	9564	ENSG00000050820	16	35.2291	40.6704	35.9666	45.6073	43.1486	40.0246	45.4584	39.6699	48.8623	46.7004	48.3252	36.9864	0.130397	0.137041	0.84363
BCAR3	8412	ENSG00000137936	1	128.799	130.409	131.693	143.315	123.692	128.21	143.256	125.783	130.159	157.578	130.906	125.477	0.0324799	0.58076	0.97576
BCAR4	400500	ENSG00000262117	16	0	0.0548859	0.138333	0	0	0	0.0614303	0	0	0	0.0611711	0.0576112	0.252957	0.874288	NA
BCAS1	8537	ENSG00000064787	20	29.7316	26.6745	24.2083	33.8679	35.8214	38.4302	30.9609	30.905	29.7386	38.1387	41.2905	41.5953	0.160179	0.0209446	0.587307
BCAS2	10286	ENSG00000116752	1	35.1731	33.0962	35.6208	32.0498	34.1932	33.757	31.1452	34.5476	29.9913	27.6665	28.5057	30.9948	-0.168027	0.0111076	0.489324
BCAS3	54828	ENSG00000141376	17	31.1901	26.1806	29.88	29.5565	27.1917	31.6128	30.8995	27.7177	33.1084	32.1242	26.3036	30.0154	0.0199948	0.783826	0.993306
BCAS4	55653	ENSG00000124243	20	14.0804	17.289	16.3233	14.1289	17.2051	16.8235	19.0434	15.8224	15.1641	17.4773	17.1279	15.9007	0.0569794	0.511259	0.969807
BCAT1	586	ENSG00000060982	12	0	0	0	0	0	0.0549788	0	0	0	0.0707582	0	0	0.178823	0.951171	NA
BCAT2	587	ENSG00000105552	19	67.2607	86.1708	72.7633	68.5149	74.7908	69.988	81.6409	85.0883	89.4685	83.2824	92.3072	69.3063	0.175699	0.0313662	0.632573
BCCIP	56647	ENSG00000107949	10	39.8852	45.7748	47.0333	36.8806	43.9627	44.8077	39.5611	46.6705	38.5843	36.7235	39.7612	41.7681	-0.0970021	0.213039	0.889313
BCDIN3D	144233	ENSG00000186666	12	10.8268	12.1298	12.035	9.03835	11.1264	10.9408	9.82885	12.8628	8.42453	10.8968	11.5613	10.3124	-0.0520529	0.636058	0.985613
BCDIN3D-AS1	100286844	ENSG00000258057	12	1.17805	0.878174	0.2075	0.831113	1.0855	0.879661	1.04432	0.739898	1.01094	0.849098	1.03991	0.748946	0.0649883	0.835575	0.994205
BCKDHA	593	ENSG00000248098	19	0.392682	0.548859	0.691666	0.467501	0.2171	0.604767	0.184291	0.341492	0.589717	0.283033	0.55054	0.403278	-0.321896	0.446637	NA
BCKDHB	594	ENSG00000083123	6	9.98533	7.29982	6.84749	5.92168	7.92414	9.01652	7.80165	7.39898	6.14991	6.72203	6.66765	7.83512	-0.151103	0.249309	0.908045
BCKDK	10295	ENSG00000103507	16	52.8437	57.0813	53.8808	62.8529	59.0511	51.3502	63.519	52.8173	57.8765	63.6824	63.7403	53.4632	0.0592933	0.423562	0.954539
BCL10	8915	ENSG00000142867	1	15.539	13.9959	14.525	14.4925	13.026	14.7343	16.0333	15.5379	12.8053	14.3639	13.8858	12.9049	-0.0241613	0.768823	0.992577
BCL11A	53335	ENSG00000119866	2	0	0	0	0.0519446	0	0.0549788	0	0	0	0.0707582	0	0	-0.271196	0.904857	NA
BCL11B	64919	ENSG00000127152	14	26.0292	14.4899	20.4042	25.3489	19.9189	25.7301	21.6235	16.2208	21.1456	28.7986	17.862	22.0651	-0.0654914	0.623769	0.984678
BCL2	596	ENSG00000171791	18	32.9291	21.8446	29.88	36.4131	30.2311	34.2518	35.3839	26.864	32.5187	37.0773	29.9127	35.7766	0.0783747	0.437956	0.954539
BCL2L1	598	ENSG00000171552	20	85.1558	88.2565	79.6108	90.7991	85.0488	82.3033	90.4869	88.9585	85.6774	102.529	93.9588	83.133	0.0754974	0.196515	0.881826
BCL2L10	10017	ENSG00000137875	15	0	0	0	0.0519446	0	0	0	0	0	0.141516	0.0611711	0.0576112	1.22618	0.4743	NA
BCL2L11	10018	ENSG00000153094	2	33.0414	22.0641	29.6033	27.2709	22.4155	30.9531	28.3808	23.1076	28.2222	28.091	20.37	27.5382	-0.101421	0.354802	0.941908
BCL2L12	83596	ENSG00000126453	19	10.0975	14.6545	12.5192	12.4667	12.049	11.4906	12.1018	14.5703	14.4059	13.0195	12.0507	9.44824	0.0227389	0.837185	0.994205
BCL2L12P1	100289095	ENSG00000248530	3	0.112195	0.0548859	0.0691666	0	0.0542749	0.0549788	0	0	0.0842453	0.0707582	0	0	-1.2495	0.349059	NA
BCL2L13	23786	ENSG00000099968	22	71.5241	72.3396	73.3166	67.8915	73.1626	75.156	77.1565	78.2585	71.9455	77.1972	70.4691	75.0674	0.0418549	0.367998	0.948682
BCL2L15	440603	ENSG00000188761	1	1.29024	0.603745	1.10667	1.19473	0.868399	1.0446	1.22861	0.967559	1.01094	1.20289	0.856395	0.864168	-0.0136099	0.959882	0.998849
BCL2L2	599	ENSG00000129473	14	13.4073	12.6786	13.9717	13.3498	13.3516	14.3495	12.1018	16.1639	13.4792	14.4347	12.173	13.5962	0.0028996	0.974086	0.998849
BCL2L2-PABPN1	100529063	ENSG00000258643	14	0.280487	0.219544	0	0.103889	0.162825	0.0549788	0.184291	0.0569152	0.16849	0.283033	0.122342	0.115222	0.116186	0.872662	NA
BCL3	602	ENSG00000069399	19	17.2219	16.6304	17.1533	20.3623	18.2906	19.4075	18.552	14.3996	19.8819	23.1379	16.7609	18.5508	0.0079163	0.929966	0.998849
BCL6	604	ENSG00000113916	3	8.4707	8.67197	7.60833	8.41502	7.65276	7.58707	8.60025	7.22824	7.75056	11.3921	8.56395	8.29602	0.0760182	0.491804	0.964848
BCL6B	255877	ENSG00000161940	17	0	0	0	0	0	0	0	0.0569152	0	0	0	0	0.659719	0.832355	NA
BCL7A	605	ENSG00000110987	12	2.2439	1.97589	2.075	1.29861	1.89962	1.64936	1.59719	1.70746	1.76915	1.62744	2.56919	2.18923	0.0417655	0.844408	0.99485
BCL7B	9275	ENSG00000106635	7	24.178	26.4001	26.145	25.3489	22.4698	25.2353	23.0364	24.2459	25.2736	26.9589	21.3487	21.4314	-0.0915781	0.196808	0.881826
BCL7C	9274	ENSG00000099385	16	24.795	36.2247	31.1941	27.3748	31.9137	32.3275	30.3466	34.3199	28.3907	31.0628	37.4367	28.0567	0.034031	0.737224	0.988802
BCL9	607	ENSG00000116128	1	19.2975	14.8192	18.6058	21.4012	16.7167	18.4729	17.9991	16.107	16.4278	21.7228	16.8832	18.2628	-0.0420518	0.645028	0.987539
BCL9L	283149	ENSG00000186174	11	30.3487	24.3144	29.2575	42.3348	27.4631	32.2726	37.3496	26.5794	33.6981	38.2094	27.3435	31.6862	0.0551851	0.639645	0.987155
BCLAF1	9774	ENSG00000029363	6	129.08	105.985	124.707	115.68	101.983	120.733	107.073	94.4793	98.3142	109.038	87.5358	112.515	-0.210442	0.00401174	0.327588
BCLAF1P2	731605	ENSG00000279800	16	3.02926	3.07361	2.6975	1.97389	2.44237	2.91388	2.39578	1.76437	1.60066	2.47654	1.83513	2.59251	-0.352794	0.0597897	0.733547
BCLAF3	256643	ENSG00000173681	X	15.9316	11.4163	12.7267	14.2848	13.9487	16.1088	14.0676	11.7245	12.9738	16.0621	12.6012	13.7691	-0.0736142	0.443574	0.954539
BCO1	53630	ENSG00000135697	16	0.617071	0.603745	0.484166	0.207778	0.434199	0.219915	0.675734	0.682983	0.589717	0.283033	0.489369	0.403278	0.29298	0.448417	NA
BCO2	83875	ENSG00000197580	11	0.336584	0.164658	0.829999	0.883058	0.597024	0.219915	0.614303	0.455322	0.421226	0.495307	0.55054	0.576112	0.0509328	0.903618	NA
BCOR	54880	ENSG00000183337	X	89.0826	64.2713	80.1641	91.2666	75.9849	82.1933	92.3298	73.193	82.5604	102.175	76.7085	89.6431	0.0804495	0.359879	0.942982
BCORL1	63035	ENSG00000085185	X	12.2853	6.09233	9.82166	15.6353	6.94719	11.8754	11.6103	7.4559	10.7834	15.4253	7.64639	10.1972	-0.00528132	0.983589	0.999002
BCR	613	ENSG00000186716	22	79.9948	77.4988	73.8008	90.2797	79.5127	80.7638	91.4083	79.3968	79.696	101.75	89.2486	72.3597	0.0764936	0.301943	0.921483
BCRP4	616	ENSG00000215456	22	0.112195	0.0548859	0.0691666	0	0	0	0	0.0569152	0	0	0	0.0576112	-0.436059	0.779322	NA
BCRP7	100133163	ENSG00000215544	22	0.112195	0.274429	0.0691666	0.103889	0.162825	0.329873	0.184291	0.170746	0.673962	0.0707582	0.122342	0.115222	0.155964	0.813417	NA
BCRP8	100133044	ENSG00000236794	22	0.112195	0.0548859	0	0.103889	0.10855	0	0.307152	0.113831	0.0842453	0	0.183513	0.0576112	0.893931	0.341547	NA
BCS1L	617	ENSG00000074582	2	17.3902	24.04	21.5108	20.3623	20.733	19.2976	21.0092	21.3432	21.988	22.0058	21.0429	17.3986	0.000326114	0.99703	0.999678
BCYRN1	618	ENSG00000236824	2	0.84146	0.548859	0.553333	0.727224	1.13977	0.43983	0.737164	0.512237	0.589717	0.636824	0.367026	0.46089	-0.398715	0.262584	NA
BDH1	622	ENSG00000161267	3	6.4512	4.39087	8.43833	9.03835	8.03269	4.23337	6.57305	7.00058	6.14991	8.77401	6.60648	6.62529	0.0243818	0.890178	0.997279
BDH2	56898	ENSG00000164039	4	6.17071	5.70813	6.29416	4.3114	4.66764	6.10265	5.16015	6.14685	6.48689	6.29748	6.72882	6.22201	0.149625	0.244132	0.906815
BDKRB1	623	ENSG00000100739	14	0.392682	0.219544	0.415	0.57139	0.162825	0.329873	0.184291	0.455322	0.336981	0.353791	0.122342	0.345667	-0.234761	0.631646	NA
BDKRB2	624	ENSG00000168398	14	2.97316	2.57964	2.00583	1.76612	2.11672	1.70434	3.19438	1.99203	3.11707	2.54729	2.01865	3.62951	0.31843	0.118297	0.828127
BDNF-AS	497258	ENSG00000245573	11	2.58048	1.42703	1.4525	2.44139	1.9539	1.86928	2.33435	1.8782	2.35887	3.96246	2.44684	2.88056	0.397559	0.0486903	0.710113
BDP1	55814	ENSG00000145734	5	102.658	86.9392	103.197	92.0977	82.1179	104.13	95.4013	94.3086	90.7322	99.6983	79.0942	106.466	-0.0259819	0.733814	0.988572
BEAN1	146227	ENSG00000166546	16	0	0.0548859	0	0	0	0	0.122861	0	0	0.0707582	0	0	1.05493	0.61224	NA
BEAN1-AS1	101927726	ENSG00000261656	16	0	0	0.0691666	0.0519446	0	0.0549788	0	0.113831	0	0	0	0.0576112	0.131974	0.936469	NA
BECN1	8678	ENSG00000126581	17	63.8388	64.2165	66.1924	64.4113	63.773	58.2775	58.8503	70.1196	56.1916	65.6636	65.2695	59.9157	-0.0301735	0.653257	0.987539
BEGAIN	57596	ENSG00000183092	14	0.729266	0.493973	0.345833	0.727224	0.271375	0.769703	0.860025	0.455322	0.421226	0.636824	0.428198	0.46089	-0.0570607	0.880507	NA
BEND3	57673	ENSG00000178409	6	7.85363	7.90357	10.2367	9.29808	8.14124	8.57669	9.09169	7.91122	9.94094	11.3213	6.78999	8.87213	0.0325987	0.78172	0.993224
BEND5	79656	ENSG00000162373	1	0	0.0548859	0.138333	0.103889	0	0	0.0614303	0	0	0.0707582	0.122342	0.115222	0.249501	0.837035	NA
BEND6	221336	ENSG00000151917	6	0.785363	1.09772	0.484166	0.831113	1.03122	1.26451	0.982885	0.853729	0.842453	0.707582	1.16225	0.576112	-0.117987	0.693538	0.988497
BEND7	222389	ENSG00000165626	10	0	0.0548859	0	0.0519446	0	0	0	0	0	0.0707582	0	0	-0.302074	0.894458	NA
BEST1	7439	ENSG00000167995	11	0.0560974	0	0.2075	0.0519446	0	0.109958	0.0614303	0.113831	0	0.212275	0.0611711	0.0576112	0.304429	0.764654	NA
BEST2	54831	ENSG00000039987	19	0	0	0	0	0	0	0	0	0	0.0707582	0	0	0.659719	0.832355	NA
BEST4	266675	ENSG00000142959	1	0	0	0	0.0519446	0	0.0549788	0	0	0	0	0	0.0576112	-0.270987	0.906538	NA
BET1	10282	ENSG00000105829	7	17.7829	15.2034	17.015	12.8303	14.8713	15.8339	14.0061	15.5379	14.5744	15.7791	13.8247	13.7115	-0.107411	0.207091	0.884477
BET1L	51272	ENSG00000177951	11	31.4145	30.9556	31.6091	33.4004	31.9137	29.2487	33.4181	32.897	27.9694	35.1668	30.2185	31.5709	0.00719091	0.913635	0.997521
BEX2	84707	ENSG00000133134	X	1.06585	1.20749	0.899166	1.61028	1.7368	1.37447	1.65862	1.99203	1.51642	0.990614	1.83513	1.15222	0.204065	0.414064	0.953501
BEX3	27018	ENSG00000166681	X	28.0487	31.0105	28.9808	25.9203	29.7427	27.1595	27.2751	30.4497	30.3283	31.2044	30.1573	25.0033	0.0145188	0.846562	0.99485
BEX4	56271	ENSG00000102409	X	1.57073	2.03078	1.66	2.23362	1.89962	2.08919	1.84291	1.65054	1.68491	1.91047	1.77396	1.44028	-0.177093	0.371414	0.950286
BEX5	340542	ENSG00000184515	X	0.392682	0.768402	0.2075	0.623335	0.868399	0.659745	0.737164	0.512237	0.673962	0.353791	0.428198	0.345667	-0.25272	0.516301	NA
BFAR	51283	ENSG00000103429	16	19.0731	25.467	21.58	17.1417	20.0817	19.5175	20.4563	22.0262	19.7134	20.6614	22.0216	19.5878	0.0109359	0.903013	0.997279
BFSP1	631	ENSG00000125864	20	4.2073	4.6653	3.18166	3.94779	4.39627	3.95847	3.62439	5.2362	3.03283	4.95307	3.79261	3.91756	-0.00118744	0.993876	0.999204
BFSP2	8419	ENSG00000170819	3	0.0560974	0	0.0691666	0	0	0	0	0	0	0.0707582	0.122342	0	0.630535	0.725051	NA
BFSP2-AS1	85003	ENSG00000249993	3	0.0560974	0.0548859	0.0691666	0	0	0	0.0614303	0	0	0.141516	0	0.115222	0.969863	0.496177	NA
BGLAP	632	ENSG00000242252	1	0.280487	0.109772	0.0691666	0	0.2171	0.109958	0.245721	0	0.252736	0.141516	0.0611711	0.172834	0.100516	0.898503	NA
BGN	633	ENSG00000182492	X	0.336584	0.164658	0.276666	0.207778	0.271375	0.43983	0.307152	0.170746	0.421226	0.566065	0.183513	0.345667	0.189016	0.699425	NA
BHLHA15	168620	ENSG00000180535	7	0.84146	1.04283	1.4525	0.831113	0.868399	1.20953	1.04432	0.853729	0.842453	0.849098	1.22342	0.518501	-0.228295	0.421651	0.954539
BHLHB9	80823	ENSG00000198908	X	4.99266	3.01872	4.21916	4.46723	4.72192	4.01345	4.60728	3.98407	4.29651	4.88231	4.95486	3.74473	0.0410611	0.779427	0.993224
BHLHE40	8553	ENSG00000134107	3	91.4948	67.1803	70.8266	95.2663	66.7039	74.6062	91.2855	71.0302	68.3229	92.0564	72.243	73.8	-0.00934542	0.928786	0.998849
BHLHE40-AS1	100507582	ENSG00000235831	3	0.673168	0.439087	0.760833	0.779168	0.651299	0.549788	0.430012	0.739898	0.758208	0.636824	0.244684	0.691335	-0.162753	0.643801	NA
BHLHE41	79365	ENSG00000123095	12	0	0	0	0.0519446	0	0	0.0614303	0.0569152	0	0	0	0	0.65972	0.77463	NA
BICD1	636	ENSG00000151746	12	3.92681	2.30521	3.9425	4.62307	3.47359	3.95847	2.6415	2.78885	4.54924	4.03322	2.20216	2.99578	-0.238513	0.21501	0.890109
BICD2	23299	ENSG00000185963	9	58.4534	56.4776	56.7858	58.4376	57.4771	53.3294	57.2531	53.8418	53.4115	66.4419	57.8067	49.6033	-0.0279246	0.67245	0.987539
BICDL1	92558	ENSG00000135127	12	16.3243	19.1552	19.4358	17.3495	18.3992	19.7924	18.8591	18.6682	17.4388	16.0621	19.2077	18.2051	-0.0348387	0.666451	0.987539
BICDL2	146439	ENSG00000162069	16	18.7365	26.8941	19.505	21.2973	24.6408	23.256	27.2136	23.0507	22.5777	24.1285	26.9764	22.4108	0.109798	0.265521	0.918485
BICRA	29998	ENSG00000063169	19	3.14145	1.75635	2.00583	3.27251	2.49665	2.96886	1.96577	1.82129	2.35887	4.03322	2.26333	2.99578	-0.058585	0.762264	0.992577
BICRAL	23506	ENSG00000112624	6	56.7705	40.0118	47.31	55.269	44.8311	54.0991	53.4444	48.0934	52.569	57.7387	47.1629	58.4754	0.0754162	0.387704	0.952872
BID	637	ENSG00000015475	22	34.9487	44.5673	44.3358	39.5818	42.7144	37.0007	41.2812	43.4263	47.4301	42.7379	41.7799	38.83	0.0561403	0.464821	0.958539
BIK	638	ENSG00000100290	22	11.5	14.9838	12.1733	10.5448	15.2513	13.1399	13.3304	14.9118	12.2998	10.4722	17.9843	11.7527	0.0493648	0.721309	0.988572
BIN1	274	ENSG00000136717	2	0.224389	0.109772	0.138333	0.207778	0.162825	0.164936	0.122861	0.227661	0.0842453	0.141516	0.244684	0.172834	-0.00806889	0.9898	NA
BIN2	51411	ENSG00000110934	12	0	0.0548859	0	0	0.0542749	0	0	0.0569152	0	0.0707582	0	0	0.178823	0.925435	NA
BIN3	55909	ENSG00000147439	8	7.79753	9.27571	8.09249	8.88252	8.79254	8.08188	9.27598	8.42346	7.0766	7.99567	7.64639	8.58407	-0.0656176	0.5256	0.969922
BIRC2	329	ENSG00000110330	11	35.1731	36.4442	33.4766	28.7253	30.2854	35.4063	31.9438	35.572	34.8775	28.7278	32.8489	32.4351	-0.0329621	0.653609	0.987539
BIRC3	330	ENSG00000023445	11	0.392682	0.65863	0.345833	0.727224	0.271375	0.934639	0.245721	0.455322	0.673962	0.636824	0.55054	0.576112	-0.121638	0.753996	NA
BIRC5	332	ENSG00000089685	17	99.1801	118.224	112.534	87.6824	104.859	94.7834	91.5926	106.147	98.7355	83.0701	99.77	90.2768	-0.124987	0.108403	0.817369
BIRC6	57448	ENSG00000115760	2	332.994	269.654	337.879	312.602	275.825	339.329	330.802	291.918	331.505	351.88	283.161	341.462	0.0337613	0.638575	0.986854
BIRC7	79444	ENSG00000101197	20	0.0560974	0.109772	0	0	0	0.109958	0	0	0.0842453	0	0.183513	0	-0.136993	0.926353	NA
BISPR	105221694	ENSG00000282851	19	1.51463	2.46986	2.62833	3.01279	2.65947	2.584	2.39578	2.33352	1.76915	2.12275	1.71279	2.30445	-0.235707	0.218709	0.891807
BIVM	54841	ENSG00000134897	13	12.4536	10.0441	11.205	10.337	10.0951	12.2053	12.8389	11.8384	11.6258	10.0477	9.78737	12.0407	0.0269354	0.78093	0.993224
BLCAP	10904	ENSG00000166619	20	41.9608	43.1403	42.5375	42.9582	42.2802	41.9488	44.4141	40.8651	41.5329	46.4881	41.107	39.4061	-0.021705	0.688179	0.988497
BLM	641	ENSG00000197299	15	31.4706	30.791	35.0675	26.3878	26.052	27.7643	29.1794	30.7911	30.581	25.4729	27.9552	30.4763	-0.0296557	0.683272	0.988497
BLMH	642	ENSG00000108578	17	0.785363	0.93306	0.760833	1.66223	1.0855	0.879661	1.29004	0.910644	0.758208	1.20289	1.59045	1.26745	0.194077	0.466223	0.958767
BLNK	29760	ENSG00000095585	10	7.34875	4.61041	5.32583	6.54502	6.07879	6.32256	7.12592	5.91918	4.80198	6.72203	6.30062	7.95035	0.0895051	0.505715	0.969807
BLOC1S1	2647	ENSG00000135441	12	6.4512	7.79379	7.40083	5.86974	7.11001	6.87235	7.43307	7.22824	9.43547	7.42961	6.60648	6.04918	0.0644241	0.572497	0.973235
BLOC1S2	282991	ENSG00000196072	10	27.8804	28.7602	28.9808	23.6348	27.3546	27.2145	23.9578	27.2055	26.9585	21.7935	23.0615	23.3325	-0.17679	0.0127928	0.511834
BLOC1S3	388552	ENSG00000189114	19	7.06827	8.45242	9.19916	7.6878	9.33529	9.51133	8.41596	8.25271	7.16085	8.56174	8.68629	8.81452	-0.0443582	0.668676	0.987539
BLOC1S4	55330	ENSG00000186222	4	9.03167	9.55014	8.85333	10.285	9.28101	9.89618	13.0847	9.67559	10.0252	10.543	10.4603	8.00796	0.100005	0.358717	0.94274
BLOC1S5	63915	ENSG00000188428	6	16.6048	14.1057	17.5683	13.7134	14.2743	15.449	15.0504	17.7006	16.2593	14.0809	12.5401	15.2094	-0.0256537	0.767801	0.992577
BLOC1S6	26258	ENSG00000104164	15	78.368	73.4373	77.6741	68.7227	67.6265	71.9123	74.8836	72.7377	67.2277	71.8903	62.7615	71.3803	-0.068015	0.175676	0.866303
BLVRA	644	ENSG00000106605	7	78.6485	85.8415	83.4841	71.2679	76.202	70.3728	78.3237	97.0405	86.8569	76.9849	78.4213	78.8121	0.0800417	0.214869	0.890109
BLVRB	645	ENSG00000090013	19	76.068	92.5925	85.3516	65.3463	77.0704	76.1456	93.1898	103.472	86.6041	79.3199	104.236	83.421	0.212602	0.0160365	0.542127
BLZF1	8548	ENSG00000117475	1	48.8608	50.4401	54.5725	48.724	44.3426	51.735	41.0355	49.7439	49.6205	43.5163	47.9581	46.4346	-0.11198	0.115172	0.823862
BMERB1	89927	ENSG00000166780	16	0.112195	0.109772	0.0691666	0	0	0	0.122861	0.0569152	0	0	0.0611711	0.0576112	0.378178	0.756067	NA
BMF	90427	ENSG00000104081	15	17.3341	17.0695	15.5625	20.4142	17.7479	20.4521	20.4563	18.099	16.5963	18.9632	23.4285	20.2215	0.107487	0.208654	0.885706
BMI1	648	ENSG00000168283	10	55.873	34.3586	48.97	42.3868	38.2638	41.1791	43.247	30.1082	39.5953	34.247	30.7691	34.5667	-0.311038	0.00402849	0.327588
BMI1P1	100127902	ENSG00000234201	X	0	0	0	0	0	0	0	0	0	0	0.0611711	0.0576112	1.13058	0.698756	NA
BMP1	649	ENSG00000168487	8	3.02926	1.70146	3.25083	3.06473	2.11672	2.63898	1.53576	2.27661	2.78009	2.75957	2.20216	2.01639	-0.240338	0.234445	0.899802
BMP2K	55589	ENSG00000138756	4	31.9194	28.0467	31.8858	33.2445	31.9679	34.9115	32.8038	31.588	31.929	32.9733	27.527	30.9948	-0.0462296	0.486802	0.964336
BMP2KL	347359	ENSG00000204113	X	0.112195	0	0	0	0.0542749	0.0549788	0	0	0	0	0	0	-1.65696	0.434445	NA
BMP3	651	ENSG00000152785	4	0	0	0	0	0	0	0	0	0.0842453	0.141516	0	0	1.64848	0.496285	NA
BMP4	652	ENSG00000125378	14	12.2853	15.9169	12.035	11.8434	16.7709	12.3702	13.1461	15.0256	10.8676	14.8592	16.6385	11.5799	0.00137917	0.991361	0.999204
BMP6	654	ENSG00000153162	6	0	0	0	0	0	0	0	0	0	0	0.0611711	0.0576112	1.13058	0.698756	NA
BMP7	655	ENSG00000101144	20	1.40243	1.09772	1.17583	1.19473	1.13977	1.64936	1.4129	1.02447	1.09519	1.83971	1.59045	1.20983	0.0731541	0.756034	0.992577
BMP8A	353500	ENSG00000183682	1	0.448779	0.384201	0.345833	0	0.2171	0.219915	0.0614303	0.227661	0.252736	0.353791	0.122342	0.288056	-0.238041	0.689723	NA
BMP8B	656	ENSG00000116985	1	4.71218	3.84201	4.21916	3.99973	5.26467	5.05805	4.79157	5.2362	3.28557	5.87293	5.87242	4.14801	0.100314	0.49043	0.964336
BMPER	168667	ENSG00000164619	7	0.336584	0.219544	0.138333	0.155834	0.10855	0.384852	0.307152	0.170746	0.336981	0.283033	0.244684	0.345667	0.299489	0.574136	NA
BMPR1A	657	ENSG00000107779	10	68.8876	65.1495	65.2241	62.2815	60.5708	65.3698	62.8432	60.5009	61.499	62.5502	54.5034	58.0721	-0.121353	0.0101746	0.468884
BMPR1AP1	100421515	ENSG00000219642	6	0.953655	0.603745	0.968333	0.986947	1.19405	0.769703	0.491443	0.455322	0.16849	0.77834	0.734053	0.691335	-0.732623	0.0243902	0.59368
BMPR1B	658	ENSG00000138696	4	0.560974	0.548859	1.10667	0.415556	0.597024	0.824682	0.614303	0.739898	1.26368	0.283033	0.122342	0.691335	-0.206232	0.597497	NA
BMPR2	659	ENSG00000204217	2	146.47	86.6648	114.332	142.588	107.302	123.757	131.522	97.2112	113.31	137.908	99.9536	127.148	-0.0449133	0.698157	0.988497
BMS1	9790	ENSG00000165733	10	71.9729	65.424	74.9074	72.0991	62.0362	68.2287	72.2421	71.4286	63.6052	75.1452	63.9849	71.3803	-0.00154454	0.979383	0.998849
BMS1P1	399761	ENSG00000204177	10	4.82437	5.0495	4.98	5.29835	4.34199	4.89311	5.28301	5.86227	5.89717	5.16535	4.649	5.1274	0.103392	0.396338	0.952972
BMS1P10	728611	ENSG00000237238	9	0.112195	0.0548859	0.2075	0.0519446	0	0.109958	0	0.113831	0.0842453	0	0.0611711	0.0576112	-0.683281	0.515386	NA
BMS1P11	644632	ENSG00000225883	9	0	0.274429	0.138333	0.103889	0.10855	0.109958	0.122861	0.0569152	0	0.141516	0.122342	0.172834	-0.263869	0.747079	NA
BMS1P13	644716	ENSG00000231701	9	0	0	0.0691666	0	0	0.0549788	0	0	0	0.141516	0.0611711	0.0576112	0.775712	0.613231	NA
BMS1P15	642311	ENSG00000258780	15	0.0560974	0.109772	0	0.0519446	0.0542749	0	0	0.0569152	0	0	0.0611711	0	-0.992414	0.499379	NA
BMS1P16	727914	ENSG00000258684	15	0	0	0	0	0	0	0	0	0	0	0	0.0576112	0.659719	0.832355	NA
BMS1P3	414217	ENSG00000240089	10	0	0	0	0	0.0542749	0	0	0	0	0	0	0.0576112	0.178823	0.952257	NA
BMS1P4	729096	ENSG00000271816	10	0.560974	0.65863	0.829999	0.311667	0.542749	0.384852	0.430012	0.626068	0.505472	0.212275	0.305855	0.518501	-0.320407	0.404881	NA
BMS1P4-AGAP5	113939925	ENSG00000242288	10	0	0	0	0	0	0	0	0.0569152	0	0	0	0	0.659719	0.832355	NA
BMS1P7	100133265	ENSG00000270025	10	1.06585	0.878174	0.968333	0.57139	0.651299	0.934639	1.04432	0.682983	1.34792	0.353791	0.55054	1.20983	0.0183078	0.953902	0.998849
BMS1P9	653458	ENSG00000198312	9	0	0.164658	0.138333	0	0.10855	0	0	0	0	0	0	0	-2.40974	0.17086	NA
BMT2	154743	ENSG00000164603	7	13.1829	13.5019	14.94	10.0772	13.5687	11.7105	10.9346	11.8953	13.4792	11.3213	10.1544	11.6375	-0.161326	0.100147	0.803915
BNIP1	662	ENSG00000113734	5	17.0536	20.3078	19.5741	16.3625	18.3449	16.8785	17.3848	19.5219	18.6182	17.4773	18.2902	17.1681	-0.0117893	0.881734	0.997279
BNIP2	663	ENSG00000140299	15	70.7949	56.8618	66.8841	65.2943	63.4474	66.0295	64.7476	55.4355	60.8251	62.8333	53.647	61.0679	-0.133652	0.0392482	0.677871
BNIP3	664	ENSG00000176171	10	39.156	49.9461	44.9583	32.1537	35.8757	38.815	37.1039	39.0439	36.1412	31.6289	34.3781	31.859	-0.202856	0.00740605	0.41266
BNIP3L	665	ENSG00000104765	8	86.6704	65.8081	72.0024	68.6188	63.2303	72.8469	77.3408	66.0217	66.8065	64.7437	64.9637	67.0018	-0.0893148	0.218554	0.891807
BNIP3P1	319138	ENSG00000197358	14	1.06585	1.97589	1.31417	0.935002	2.00817	1.26451	1.65862	1.25213	1.01094	1.27365	1.40694	1.38267	-0.107509	0.671806	0.987539
BNIP3P8	100421710	ENSG00000269431	19	0	0	0.0691666	0	0	0	0	0	0	0	0	0	-0.302073	0.922786	NA
BNIP3P9	106480280	ENSG00000270325	19	0	0	0	0	0.0542749	0	0	0.0569152	0.0842453	0	0	0	0.65972	0.764308	NA
BNIPL	149428	ENSG00000163141	1	12.7341	13.1726	10.0292	13.2978	13.8944	13.8546	13.5761	15.1395	13.3108	13.5148	16.6385	15.2094	0.171293	0.0733869	0.770302
BOC	91653	ENSG00000144857	3	46.3925	47.6958	48.3475	39.7376	39.0237	47.0618	51.6629	48.8333	47.7671	49.1062	51.6896	46.0314	0.128712	0.0423095	0.69148
BOD1	91272	ENSG00000145919	5	54.9754	65.6984	58.3766	52.9315	60.6251	54.8139	50.0043	59.4195	50.3787	59.0123	58.4796	55.4796	-0.0751144	0.318826	0.925487
BOD1L1	259282	ENSG00000038219	4	113.653	83.0423	101.052	105.292	80.6525	110.617	106.213	85.0314	93.5965	109.18	75.5463	106.926	-0.0589852	0.562733	0.971524
BOD1L2	284257	ENSG00000228075	18	0	0	0.0691666	0	0	0	0	0	0	0	0	0	-0.302073	0.922786	NA
BOK	666	ENSG00000176720	2	23.617	27.8271	28.5658	28.2059	28.5486	27.0496	28.5037	27.0347	32.7714	31.0628	30.5244	26.7892	0.0927041	0.219824	0.891807
BOLA1	51027	ENSG00000178096	1	14.978	19.4845	15.4933	14.8042	16.6081	16.0538	15.419	21.1156	16.0066	15.4253	20.0029	16.8225	0.0965234	0.376642	0.952274
BOLA2	552900	ENSG00000183336	16	0	0	0	0.0519446	0	0	0	0	0	0	0	0	-0.302073	0.922786	NA
BOLA2-SMG1P6	107282092	ENSG00000261740	16	0.112195	0.274429	0	0.207778	0.10855	0.109958	0.122861	0.170746	0	0.141516	0.183513	0	-0.406839	0.621775	NA
BOLA2P2	106480322	ENSG00000271161	3	0	0.0548859	0	0	0	0	0	0	0	0	0	0	-0.302073	0.922786	NA
BOLA2P3	106480323	ENSG00000220771	6	0.112195	0.0548859	0.138333	0.155834	0.488474	0.274894	0.368582	0.455322	0.0842453	0.141516	0.55054	0.230445	0.693637	0.244011	NA
BOLA3	388962	ENSG00000163170	2	16.156	19.5942	17.845	14.077	15.3598	15.504	17.4462	16.6193	21.8195	17.265	18.5348	14.6909	0.0961285	0.309936	0.923817
BOLA3-AS1	100507171	ENSG00000225439	2	1.85121	2.41498	1.17583	1.66223	1.7368	2.30911	2.88723	2.10586	1.68491	2.54729	2.20216	2.074	0.257921	0.208068	0.884693
BOP1	23246	ENSG00000261236	8	65.5217	87.543	81.6166	72.6185	78.5358	67.6239	78.078	74.7866	80.1173	77.2679	77.0144	60.7798	-0.0326037	0.693293	0.988497
BORA	79866	ENSG00000136122	13	18.7365	18.2221	20.5425	15.3237	18.1278	20.4521	17.3848	20.0342	19.5449	16.1329	15.4763	17.4562	-0.0846015	0.32183	0.928059
BORCS5	118426	ENSG00000165714	12	0.84146	0.93306	0.968333	0.675279	0.542749	0.769703	0.982885	1.02447	1.26368	1.34441	0.672882	1.15222	0.433005	0.122533	0.830876
BORCS6	54785	ENSG00000196544	17	5.89022	7.51936	5.46416	6.80474	7.97841	7.09226	6.02017	7.39898	7.24509	7.28809	8.62512	5.87634	0.0424393	0.742057	0.990817
BORCS7	119032	ENSG00000166275	10	6.61949	4.72018	6.08666	4.83084	4.61337	4.61822	4.853	4.38247	5.56019	4.38701	2.93621	3.85995	-0.303795	0.0264378	0.613525
BORCS8	729991	ENSG00000254901	19	6.95607	9.3306	9.95999	7.89557	9.00963	8.46673	8.47739	8.25271	7.32934	9.4816	8.56395	8.58407	-0.0344593	0.747626	0.991862
BORCS8-MEF2B	4207	ENSG00000213999	19	0	0.0548859	0.2075	0	0.0542749	0.164936	0	0.170746	0	0.0707582	0.122342	0.0576112	-0.10006	0.925647	NA
BPESC1	60467	ENSG00000232416	3	0.0560974	0.0548859	0.0691666	0.155834	0	0	0	0	0	0.0707582	0	0.0576112	-1.30342	0.365156	NA
BPGM	669	ENSG00000172331	7	31.695	33.0413	33.9608	26.7514	29.9055	33.3171	29.0566	32.4417	31.0023	30.3553	29.5456	33.4145	-0.0308649	0.668193	0.987539
BPHL	670	ENSG00000137274	6	16.717	20.198	18.1216	16.7781	18.7248	19.0776	19.7806	20.5464	19.6291	18.5386	20.0641	19.703	0.097767	0.202835	0.88258
BPIFA2	140683	ENSG00000131050	20	0	0	0	0.0519446	0	0.0549788	0.0614303	0	0	0	0.0611711	0.0576112	0.622063	0.707717	NA
BPIFA4P	317716	ENSG00000183566	20	0.729266	0.603745	0.2075	1.71417	0.868399	0.494809	0.614303	0.512237	0.758208	1.55668	0.489369	0.806557	0.00940432	0.980399	0.998849
BPIFB1	92747	ENSG00000125999	20	0.112195	0.109772	0	0.103889	0.2171	0.164936	0.122861	0.113831	0	0.141516	0.0611711	0.115222	-0.32037	0.695385	NA
BPIFB2	80341	ENSG00000078898	20	0.0560974	0.109772	0.2075	0.311667	0.10855	0.0549788	0.184291	0.170746	0.0842453	0.141516	0.183513	0.115222	0.0682638	0.922904	NA
BPIFB4	149954	ENSG00000186191	20	0	0	0	0.0519446	0.0542749	0	0	0	0	0	0.0611711	0	-0.281087	0.901989	NA
BPIFB6	128859	ENSG00000167104	20	0.0560974	0	0	0	0	0	0	0	0	0	0.0611711	0	0.178823	0.951505	NA
BPIFB9P	402016	ENSG00000125997	20	0	0.0548859	0	0	0	0	0	0	0	0	0	0	-0.302073	0.922786	NA
BPNT1	10380	ENSG00000162813	1	33.3218	43.7989	37.2116	30.1278	36.7441	37.1107	33.1724	41.1497	37.9104	33.1856	36.2133	33.8178	-0.030354	0.729341	0.988572
BPNT2	54928	ENSG00000104331	8	187.421	138.312	165.654	163.47	154.738	159.328	171.698	144.622	151.978	157.225	141.183	157.912	-0.0819734	0.248278	0.907671
BPTF	2186	ENSG00000171634	17	207.392	145.722	175.96	193.857	149.527	199.683	191.294	159.875	166.721	200.953	143.569	198.24	-0.0307951	0.756018	0.992577
BRAF	673	ENSG00000157764	7	84.3704	51.3732	72.4866	79.1116	62.0362	78.9495	75.4365	60.444	73.7989	79.0369	60.1312	76.5653	-0.0243136	0.823752	0.994205
BRAFP1	286494	ENSG00000224775	X	0.168292	0.109772	0.138333	0.103889	0.0542749	0.164936	0.122861	0.0569152	0.0842453	0.212275	0	0.115222	-0.352836	0.660333	NA
BRAP	8315	ENSG00000089234	12	38.2584	39.1336	35.6208	34.3873	34.6817	37.5505	36.121	33.9215	33.6981	37.7849	31.5643	34.8548	-0.0935521	0.117616	0.828127
BRAT1	221927	ENSG00000106009	7	43.2511	58.0144	52.1516	52.5679	51.5612	48.3263	64.8704	51.1668	54.1697	60.9935	65.6977	49.3152	0.164141	0.0687965	0.758212
BRCA1	672	ENSG00000012048	17	95.4777	90.7263	103.75	91.9419	83.8547	100.171	88.4597	96.016	101.768	91.3488	82.2751	98.6304	-0.0311816	0.626927	0.985151
BRCA2	675	ENSG00000139618	13	78.2558	52.4709	73.9391	64.7229	53.5693	64.6551	64.0104	56.9722	69.5866	59.2246	51.0779	65.8496	-0.091807	0.350641	0.939008
BRCC3	79184	ENSG00000185515	X	50.8242	39.1336	44.8891	47.4773	38.2638	46.0172	43.4927	38.3609	38.6686	43.021	34.0723	40.8464	-0.175759	0.028749	0.622572
BRCC3P1	100421311	ENSG00000251667	5	0.112195	0.0548859	0.2075	0.103889	0	0	0.307152	0.0569152	0.16849	0.283033	0.122342	0	1.05425	0.238353	NA
BRD1	23774	ENSG00000100425	22	33.7145	31.5045	32.0933	36.6729	31.8051	31.8877	36.121	33.9215	34.1193	39.4831	35.3569	31.5133	0.0740833	0.272014	0.918485
BRD2	6046	ENSG00000204256	6	73.9363	82.2739	79.6108	79.4752	80.8153	70.8127	86.6782	44.5646	88.2048	90.1459	91.3896	96.0379	0.0658536	0.616213	0.983537
BRD3	8019	ENSG00000169925	9	26.9267	21.0213	24.6925	27.6865	21.4929	27.9842	28.7494	25.1565	27.2112	31.6997	21.7157	28.9784	0.110608	0.247015	0.906815
BRD3OS	266655	ENSG00000235106	9	25.4121	26.1806	22.8941	29.8681	29.417	26.06	27.4594	25.7826	24.7681	30.6383	29.301	26.5012	0.0252984	0.724875	0.988572
BRD4	23476	ENSG00000141867	19	49.0852	33.206	43.575	58.2299	35.9843	43.8181	46.8099	29.8236	40.6905	56.8188	32.6042	43.4389	-0.0976489	0.48918	0.964336
BRD7	29117	ENSG00000166164	16	0	0	0	0	0	0	0	0	0	0	0.0611711	0	0.659719	0.832355	NA
BRD8	10902	ENSG00000112983	5	86.446	111.254	94.1358	85.1891	90.5306	98.2471	81.2109	99.8863	84.9192	89.9336	89.0039	90.0463	-0.0919988	0.220262	0.891807
BRD9	65980	ENSG00000028310	5	29.7316	27.1136	31.1941	31.842	29.7969	32.4925	33.7867	28.6284	31.6762	34.8838	30.6467	29.8426	0.0413719	0.525446	0.969922
BRD9P2	109729114	ENSG00000249908	5	0.0560974	0	0	0.103889	0	0.274894	0.0614303	0.0569152	0	0.212275	0.0611711	0	0.0200254	0.986437	NA
BRDT	676	ENSG00000137948	1	5.44144	4.77507	5.32583	3.22056	2.82229	3.90349	3.50153	4.15481	2.6116	3.53791	2.93621	2.65012	-0.378025	0.015099	0.5348
BRF1	2972	ENSG00000185024	14	27.9365	30.7361	32.5083	31.4265	31.6965	31.008	37.2882	33.9784	38.6686	35.2376	33.3994	29.0937	0.145811	0.0431835	0.691702
BRF2	55290	ENSG00000104221	8	21.317	28.8151	29.05	23.2712	25.8891	23.7508	23.8964	29.6528	27.2112	21.7935	25.5083	23.563	-0.0162086	0.863416	0.997279
BRI3	25798	ENSG00000164713	7	5.27315	6.75096	4.84166	5.40224	5.59032	6.2126	5.65159	6.54525	5.3917	4.59928	5.9336	6.1644	0.00012052	0.99926	0.999865
BRI3BP	140707	ENSG00000184992	12	24.9072	19.8687	24.0008	23.3231	20.136	22.4863	24.5107	22.14	19.5449	21.935	20.2476	22.6988	-0.0495262	0.53614	0.970294
BRICD5	283870	ENSG00000182685	16	3.02926	4.6653	3.5275	2.64917	4.72192	3.29873	3.31724	4.43939	3.87528	3.75018	4.34315	3.28384	0.0585892	0.735186	0.988572
BRINP1	1620	ENSG00000078725	9	0.112195	0	0.0691666	0.207778	0.0542749	0.164936	0.122861	0.0569152	0.0842453	0.283033	0.183513	0.230445	0.632042	0.402549	NA
BRINP2	57795	ENSG00000198797	1	0.729266	0.274429	1.10667	0.363612	0.379924	0.494809	0.245721	0.512237	0.505472	0.495307	0.367026	0.345667	-0.412236	0.321265	NA
BRINP3	339479	ENSG00000162670	1	0.673168	0.164658	0.276666	0.415556	0.325649	0.494809	0.122861	0.569152	0.336981	0.212275	0.367026	0.403278	-0.223849	0.639419	NA
BRIP1	83990	ENSG00000136492	17	29.8999	24.6986	26.0758	26.1281	21.6557	24.5205	25.985	26.4087	23.7572	23.4917	23.4285	26.6164	-0.0406861	0.607239	0.980585
BRIX1	55299	ENSG00000113460	5	63.4461	66.0277	65.2241	58.3337	56.5002	57.123	56.5773	65.6802	59.3087	57.5264	53.28	55.3068	-0.0885741	0.101697	0.805941
BRIX1P1	100422268	ENSG00000254025	8	0.0560974	0.0548859	0	0	0	0	0	0	0	0	0	0	-0.767858	0.798533	NA
BRK1	55845	ENSG00000254999	3	75.2266	82.219	79.2649	76.4624	79.6213	74.5512	74.1464	80.3074	74.4728	80.452	75.2404	66.0801	-0.0671532	0.243145	0.906815
BRME1	79173	ENSG00000132016	19	4.76828	6.86073	5.94833	5.61001	4.34199	4.6732	6.38875	5.69152	5.98141	7.50037	5.0772	5.53068	0.152611	0.255004	0.911515
BRMS1	25855	ENSG00000174744	11	70.0095	95.3916	88.8791	73.4496	83.4748	74.8261	73.5935	78.7707	74.7256	78.6123	84.6608	69.0182	-0.0927319	0.269054	0.918485
BRMS1L	84312	ENSG00000100916	14	8.30241	5.0495	7.26249	6.59696	5.91596	7.58707	5.89731	5.00854	5.56019	5.73141	4.09846	5.70351	-0.362546	0.00811406	0.423424
BROX	148362	ENSG00000162819	1	107.146	100.222	104.718	85.9163	86.0257	95.993	92.8827	91.6335	89.7212	87.2448	79.0942	88.4332	-0.142668	0.00394192	0.327588
BRPF1	7862	ENSG00000156983	3	35.3974	36.1149	36.6583	37.0365	35.4415	33.757	39.7454	30.8481	37.4892	42.2426	35.5404	34.7396	0.0232926	0.746199	0.991862
BRPF3	27154	ENSG00000096070	6	82.8558	68.1683	76.7749	94.3833	71.6429	77.1352	83.361	69.4366	78.8536	85.9712	73.2218	74.3761	-0.0332042	0.675766	0.987539
BRSK1	84446	ENSG00000160469	19	2.97316	3.62247	3.9425	3.94779	3.41932	4.23337	3.93154	4.26864	5.13896	3.8917	4.95486	4.89695	0.279421	0.0509583	0.710113
BRSK2	9024	ENSG00000174672	11	5.72193	8.9464	7.74666	8.20724	7.32711	7.97192	8.23167	8.36654	8.50877	9.34008	8.99215	7.83512	0.143521	0.200168	0.882117
BRWD1	54014	ENSG00000185658	21	294.736	235.57	297.901	259.099	255.96	307.936	265.993	270.234	266.215	253.314	237.65	303.669	-0.0594479	0.435876	0.954539
BRWD1-AS1	100874093	ENSG00000238141	21	0.0560974	0.0548859	0.138333	0.0519446	0	0.219915	0	0.113831	0	0	0	0.115222	-1.05837	0.3813	NA
BRWD1-AS2	103091865	ENSG00000255568	21	0.224389	0.274429	0.415	0.363612	0.325649	0.549788	0.184291	0.284576	0.926698	0.495307	0.611711	0.518501	0.453196	0.29676	NA
BRWD1P3	106480688	ENSG00000232841	7	0	0	0	0.155834	0	0	0	0	0	0	0	0	-1.08627	0.726099	NA
BRWD3	254065	ENSG00000165288	X	98.9557	60.3196	80.9249	74.6963	64.0444	85.6569	90.794	76.6079	87.4466	77.2679	66.6153	94.2519	0.0731771	0.513041	0.969807
BSCL2	26580	ENSG00000168000	11	0.785363	0.768402	0.968333	0.727224	1.13977	0.659745	0.982885	0.853729	0.926698	1.34441	1.22342	0.806557	0.263994	0.346761	0.937533
BSDC1	55108	ENSG00000160058	1	69.2802	90.3421	74.5616	74.5924	84.2889	76.8603	75.6208	86.2835	77.0002	80.2398	86.8018	73.5695	0.0159019	0.839	0.994205
BSG	682	ENSG00000172270	19	217.714	272.344	248.516	255.204	263.83	234.54	259.912	253.842	261.75	262.088	286.709	229.523	0.0447936	0.532393	0.970294
BSG-AS1	105372233	ENSG00000267751	19	1.34634	1.37215	1.17583	1.19473	1.41115	1.42945	0.552873	0.967559	1.34792	0.990614	1.46811	1.61311	-0.218458	0.393128	0.952872
BSN	8927	ENSG00000164061	3	2.1878	2.46986	2.00583	3.32445	2.76802	3.13379	4.30012	1.93512	2.78009	2.97184	2.07982	1.95878	-0.0117512	0.956033	0.998849
BSN-DT	100132677	ENSG00000226913	3	0	0.329315	0.345833	0.207778	0.10855	0.274894	0.184291	0.398407	0.0842453	0.141516	0.122342	0.115222	-0.272491	0.679579	NA
BSPRY	54836	ENSG00000119411	9	40.7267	43.4147	43.6441	41.3998	48.6846	43.4332	43.677	47.8657	42.1226	45.4267	48.7533	44.5911	0.0486062	0.463776	0.958256
BST1	683	ENSG00000109743	4	0.168292	0.439087	0.899166	0.623335	0.488474	0.549788	0.368582	0.398407	0.589717	0.424549	0.367026	0.403278	-0.32417	0.425883	NA
BST2	684	ENSG00000130303	19	54.6949	63.1736	65.9158	52.464	55.0348	58.7723	53.813	65.168	59.0559	59.6491	61.3546	53.1175	-0.00116571	0.986935	0.999002
BTAF1	9044	ENSG00000095564	10	98.7314	96.4894	97.5941	93.5522	89.5536	107.813	91.5312	99.5448	99.2409	94.9575	91.3896	103.124	-0.0217345	0.702613	0.988497
BTBD1	53339	ENSG00000064726	15	64.1193	66.6863	67.6449	54.4379	63.773	63.1706	62.4747	68.1845	68.9969	63.8946	57.8678	60.9527	-0.00422215	0.941106	0.998849
BTBD10	84280	ENSG00000148925	11	36.2389	41.6035	43.4366	32.777	36.527	39.4198	34.0324	42.1173	37.7419	34.53	35.1734	37.4473	-0.0657672	0.387028	0.952872
BTBD10P1	100128678	ENSG00000257675	12	0.280487	0.0548859	0.0691666	0.259723	0.271375	0.164936	0.245721	0.341492	0.0842453	0.0707582	0.122342	0.0576112	-0.298674	0.664144	NA
BTBD11	121551	ENSG00000151136	12	0.112195	0.109772	0	0.311667	0.2171	0.0549788	0.122861	0.227661	0.252736	0.212275	0.183513	0.0576112	0.361659	0.610258	NA
BTBD16	118663	ENSG00000138152	10	0.168292	0.274429	0.2075	0.311667	0	0.219915	0.0614303	0	0.0842453	0.141516	0.122342	0.172834	-1.09789	0.155087	NA
BTBD19	149478	ENSG00000222009	1	0	0	0	0.0519446	0	0.109958	0.122861	0.0569152	0.0842453	0.0707582	0.0611711	0.0576112	1.48431	0.224307	NA
BTBD2	55643	ENSG00000133243	19	32.0877	39.902	34.0991	39.5298	41.3032	36.176	44.107	39.5561	44.3973	43.021	44.9607	40.7311	0.188075	0.0127188	0.511834
BTBD3	22903	ENSG00000132640	20	32.873	29.7481	31.2633	31.5303	31.3166	34.0319	29.6709	30.3927	34.2036	31.0628	29.8515	27.9414	-0.0764919	0.243446	0.906815
BTBD6	90135	ENSG00000184887	14	38.0901	43.1952	39.1483	39.2181	41.0318	37.7704	39.254	43.0279	38.1631	41.9596	40.8011	34.3363	-0.0202276	0.768802	0.992577
BTBD7	55727	ENSG00000011114	14	9.19997	8.06822	9.61416	7.79168	8.57544	10.2261	8.84597	8.02505	9.26698	8.06643	7.64639	11.0613	-0.0246231	0.830453	0.994205
BTBD8	284697	ENSG00000189195	1	0	0	0.0691666	0	0	0	0	0	0	0	0	0	-0.302073	0.922786	NA
BTBD9	114781	ENSG00000183826	6	41.3438	40.7802	40.5316	48.1526	42.8772	43.8181	46.1342	41.8327	42.1226	51.7242	40.4341	41.9986	0.0208569	0.745804	0.991851
BTC	685	ENSG00000174808	4	1.85121	2.14055	2.2825	1.71417	2.33382	2.03422	1.72005	1.8782	0.589717	1.55668	1.34576	1.78595	-0.460483	0.0365497	0.656809
BTD	686	ENSG00000169814	3	6.67559	6.64119	8.02333	5.92168	6.73009	7.36716	6.45019	6.31759	7.24509	7.85416	6.78999	7.2014	0.00473346	0.965932	0.998849
BTF3	689	ENSG00000145741	5	190.114	200.059	197.263	173.131	177.316	186.488	184.23	198.406	180.79	189.278	173.298	184.241	-0.0299663	0.487912	0.964336
BTF3L4	91408	ENSG00000134717	1	55.7047	49.5619	53.8808	49.9707	46.8392	49.8108	48.0385	47.3535	53.4958	50.1675	42.2692	43.6693	-0.118648	0.0446934	0.69618
BTF3P6	100499261	ENSG00000233956	21	0.168292	0.219544	0.276666	0.311667	0.162825	0.494809	0.307152	0.113831	0.16849	0.212275	0.0611711	0.0576112	-0.868729	0.157731	NA
BTG1	694	ENSG00000133639	12	33.0974	29.5286	33.0616	33.9717	30.4482	36.0661	34.2781	30.9619	31.255	33.3979	28.3834	33.1264	-0.048827	0.462304	0.95801
BTG2	7832	ENSG00000159388	1	4.48779	4.6653	3.66583	4.3114	5.15612	5.11303	4.66871	4.15481	2.6116	3.82094	6.30062	3.51428	-0.133578	0.432513	0.954539
BTG3	10950	ENSG00000154640	21	0.897558	0.768402	1.10667	1.50639	1.13977	1.53941	1.16718	0.569152	1.17943	1.48592	1.28459	1.09461	-0.058953	0.818289	0.994205
BTK	695	ENSG00000010671	X	0.280487	0.219544	0.138333	0.0519446	0.488474	0.384852	0.245721	0.170746	0	0.424549	0.305855	0.172834	-0.273956	0.644536	NA
BTLA	151888	ENSG00000186265	3	0.112195	0	0	0	0	0.0549788	0	0.0569152	0	0.141516	0.0611711	0.0576112	0.78535	0.578565	NA
BTN1A1	696	ENSG00000124557	6	0	0.0548859	0	0.155834	0.0542749	0	0.0614303	0	0.0842453	0	0	0	-0.98569	0.527522	NA
BTN1A1P1	100420941	ENSG00000284688	6	0.112195	0.0548859	0.0691666	0.0519446	0.162825	0	0.0614303	0.227661	0.252736	0.283033	0.122342	0.172834	1.27084	0.106428	NA
BTN2A1	11120	ENSG00000112763	6	27.7121	32.712	29.7416	25.2451	27.7888	27.4894	30.1009	30.8481	24.0941	24.9776	28.8116	26.0979	-0.0571302	0.475356	0.961005
BTN2A2	10385	ENSG00000124508	6	23.8975	25.1377	22.1333	23.0634	21.9813	23.8058	23.3435	25.1565	24.2626	23.704	26.6706	21.2009	0.0298875	0.69325	0.988497
BTN2A3P	54718	ENSG00000124549	6	2.69267	3.95178	2.97416	3.01279	4.07062	3.90349	3.56296	4.66705	3.79104	3.39639	4.649	3.51428	0.185384	0.253311	0.910783
BTN3A1	11119	ENSG00000026950	6	19.0731	21.5153	20.335	18.752	21.0044	22.2664	23.2207	26.6363	21.0613	23.704	23.7344	24.1391	0.203764	0.00764808	0.419562
BTN3A2	11118	ENSG00000186470	6	8.5829	11.1967	9.75249	7.37613	9.22673	8.90656	10.566	14.0012	9.68821	9.34008	10.0932	10.4852	0.215429	0.059766	0.733547
BTN3A3	10384	ENSG00000111801	6	2.86097	2.85406	2.49	3.16862	3.03939	3.51864	3.07152	4.38247	3.28557	4.24549	3.91495	4.26323	0.359161	0.0167162	0.548285
BTNL8	79908	ENSG00000113303	5	0	0	0	0	0	0	0	0	0	0	0.0611711	0	0.659719	0.832355	NA
BTNL9	153579	ENSG00000165810	5	0	0	0	0.0519446	0	0	0.0614303	0.0569152	0	0	0	0	0.65972	0.77463	NA
BTRC	8945	ENSG00000166167	10	24.795	22.3934	20.1967	24.2062	20.4616	26.3898	23.3435	24.0182	20.9771	22.1473	21.8992	24.6576	-0.0261128	0.750559	0.991862
BUB1	699	ENSG00000169679	2	74.6656	68.0036	79.6108	59.8921	67.9522	69.6581	67.1434	72.3962	74.9783	59.9322	63.1286	70.0552	-0.0528021	0.439463	0.954539
BUB1B	701	ENSG00000156970	15	109.558	123.274	117.998	98.9544	100.137	110.342	99.0871	115.481	108.592	100.618	98.3631	107.099	-0.0790314	0.186246	0.874503
BUB3	9184	ENSG00000154473	10	135.475	129.311	139.924	119.784	120.002	119.249	119.974	125.783	127.379	118.732	117.204	116.259	-0.0857452	0.0612939	0.741046
BUD13	84811	ENSG00000137656	11	12.5658	14.929	14.94	11.9992	14.22	14.3495	13.2075	15.1395	12.721	12.878	14.7422	13.7691	-0.0159093	0.861666	0.997279
BUD23	114049	ENSG00000071462	7	44.6535	51.9769	52.0825	44.6204	49.2816	45.3575	48.2843	57.2567	39.848	48.2571	52.3013	45.3976	0.00685696	0.935927	0.998849
BUD31	8896	ENSG00000106245	7	50.6559	55.0505	45.0966	44.6723	49.7158	47.1168	46.6256	54.1264	51.4739	51.5827	46.3677	45.1672	-0.00109259	0.987382	0.999002
BYSL	705	ENSG00000112578	6	33.7145	29.5286	33.615	37.4001	31.0995	30.1834	33.0495	30.7911	32.0132	37.9264	29.4233	33.933	-0.00491552	0.948953	0.998849
BZW1	9689	ENSG00000082153	2	250.25	230.74	235.996	213.232	213.3	221.839	232.268	229.596	225.272	220.199	203.944	205.154	-0.0663172	0.0729694	0.76955
BZW1-AS1	101927795	ENSG00000230408	2	0	0	0	0.0519446	0	0.0549788	0	0	0	0	0	0	-0.775234	0.799736	NA
BZW2	28969	ENSG00000136261	7	85.8851	82.2739	83.6224	86.5396	86.5685	84.7773	85.2653	81.1611	78.6851	93.9668	81.6634	85.4374	-0.0249426	0.584594	0.976218
C10orf143	387723	ENSG00000237489	10	0.336584	0.164658	0.276666	0.415556	0.434199	0.549788	0.368582	0.398407	0.505472	0.636824	0.795224	0.403278	0.503073	0.212874	NA
C10orf62	414157	ENSG00000203942	10	0.0560974	0.109772	0.2075	0.0519446	0	0	0.122861	0.0569152	0.252736	0.141516	0	0.0576112	0.686428	0.484996	NA
C10orf82	143379	ENSG00000165863	10	0.280487	0.329315	0.345833	0.0519446	0.10855	0.219915	0.184291	0.341492	0.252736	0.212275	0.183513	0.115222	-0.00839845	0.988256	NA
C10orf88	80007	ENSG00000119965	10	12.3414	10.8674	11.0667	9.76558	9.76948	13.4698	11.1803	11.9522	10.4464	11.1798	10.7661	10.9461	-0.0271191	0.780206	0.993224
C10orf90	118611	ENSG00000154493	10	0	0	0	0	0	0	0	0	0	0	0.0611711	0	0.659719	0.832355	NA
C10orf95	79946	ENSG00000120055	10	0.336584	0.219544	0.2075	0.311667	0.2171	0.219915	0.307152	0.227661	0.421226	0.212275	0.367026	0.172834	0.129673	0.797596	NA
C10orf95-AS1	100505761	ENSG00000269609	10	5.89022	11.3614	8.09249	7.94752	8.62971	10.281	9.09169	9.90325	8.25604	8.42022	10.1544	8.18079	0.0393219	0.77656	0.993224
C11orf1	64776	ENSG00000137720	11	3.70243	5.32393	4.15	3.8439	3.52787	4.56324	3.87011	5.12237	3.87528	4.52852	5.44423	5.35784	0.162234	0.280246	0.918848
C11orf24	53838	ENSG00000171067	11	33.4901	42.317	37.35	38.5429	37.0698	34.4167	39.1311	39.4992	40.1007	41.9596	43.5538	35.8342	0.0905818	0.232019	0.89828
C11orf45	219833	ENSG00000174370	11	0.448779	0.384201	0.760833	0.467501	0.325649	0.384852	0.614303	0.284576	0.673962	0.566065	0.305855	0.345667	-0.0179598	0.964098	NA
C11orf49	79096	ENSG00000149179	11	9.92923	9.87946	9.40666	9.35002	10.5293	10.2261	10.8117	10.5293	8.59302	9.9769	10.1544	8.69929	-0.0247724	0.795336	0.993847
C11orf52	91894	ENSG00000149300	11	0.112195	0.109772	0.0691666	0.103889	0.2171	0	0.122861	0.0569152	0	0	0.183513	0	-0.72222	0.480182	NA
C11orf54	28970	ENSG00000182919	11	4.82437	4.82996	6.63999	5.61001	5.37322	5.27796	6.2659	5.57769	5.3917	5.09459	5.26071	5.18501	0.00203793	0.986808	0.999002
C11orf58	10944	ENSG00000110696	11	90.9899	88.0369	92.9599	79.631	84.8317	86.6466	77.1565	84.2915	72.6194	77.2679	73.4665	81.4623	-0.176092	0.00137278	0.227681
C11orf65	160140	ENSG00000166323	11	0.280487	0.109772	0.345833	0.415556	0.162825	0.549788	0.430012	0.455322	0.336981	0.636824	0.672882	0.345667	0.635141	0.151166	NA
C11orf68	83638	ENSG00000175573	11	16.9975	18.3319	17.43	19.5312	16.7709	16.2187	20.9477	17.7006	19.9661	20.0246	19.5136	16.2464	0.101176	0.227704	0.895959
C11orf71	54494	ENSG00000180425	11	1.68292	2.08566	1.4525	1.45445	1.84535	1.59438	1.22861	2.04895	2.94859	2.54729	1.59045	1.78595	0.225909	0.311828	0.924158
C11orf80	79703	ENSG00000173715	11	46.8413	50.5499	50.0766	48.6721	46.9478	54.2091	54.7959	58.6227	53.8327	50.5921	53.7082	54.9035	0.123777	0.0366363	0.657077
C11orf86	254439	ENSG00000173237	11	0	0	0	0	0	0	0	0	0	0	0.0611711	0	0.659719	0.832355	NA
C11orf91	100131378	ENSG00000205177	11	0.0560974	0.0548859	0	0.0519446	0.0542749	0	0.122861	0.0569152	0	0.0707582	0	0	0.0709854	0.958572	NA
C11orf94	143678	ENSG00000234776	11	0.224389	0.329315	0.276666	0.259723	0.379924	0.274894	0.552873	0.455322	0.16849	0.353791	0.428198	0.518501	0.522105	0.241475	NA
C11orf98	102288414	ENSG00000278615	11	0.0560974	0.0548859	0	0	0	0	0.0614303	0	0	0	0.0611711	0	0.200828	0.915988	NA
C12orf29	91298	ENSG00000133641	12	31.0218	34.0841	34.7908	26.3878	29.6341	30.1834	30.2237	32.3279	32.2659	30.9921	28.6281	30.7644	-0.0165156	0.801592	0.993847
C12orf4	57102	ENSG00000047621	12	21.4292	19.6491	22.3408	18.4403	20.2988	21.3867	19.3506	21.5709	20.9771	20.6614	17.0667	21.777	-0.0371236	0.634823	0.985613
C12orf42	374470	ENSG00000179088	12	0.0560974	0.109772	0.138333	0	0.0542749	0	0.184291	0	0.16849	0	0.0611711	0.172834	0.89715	0.395158	NA
C12orf43	64897	ENSG00000157895	12	7.85363	9.55014	9.33749	8.88252	8.08696	8.35678	8.23167	9.22027	7.91906	7.92492	8.56395	6.56768	-0.116793	0.26783	0.918485
C12orf50	160419	ENSG00000165805	12	0.0560974	0.109772	0.138333	0.0519446	0.0542749	0.0549788	0	0.0569152	0	0	0.0611711	0	-1.69387	0.168646	NA
C12orf54	121273	ENSG00000177627	12	0.112195	0	0.138333	0	0	0.164936	0.0614303	0	0.0842453	0.0707582	0	0.0576112	-0.616809	0.619936	NA
C12orf56	115749	ENSG00000185306	12	0	0	0	0	0.10855	0	0	0	0	0	0	0	-0.800797	0.79711	NA
C12orf57	113246	ENSG00000111678	12	38.8194	50.2754	41.085	39.1662	42.9857	35.7362	44.2298	43.2556	50.2102	44.0116	51.9342	38.9452	0.123056	0.196013	0.881826
C12orf60	144608	ENSG00000182993	12	1.17805	1.5368	1.17583	1.14278	1.68252	1.15455	1.35147	1.93512	1.76915	1.20289	1.46811	1.037	0.124959	0.599033	0.977946
C12orf73	728568	ENSG00000204954	12	6.95607	7.35471	7.81583	6.33724	6.78436	5.33294	6.69591	7.62664	7.49783	7.99567	7.76873	6.79812	0.11973	0.296818	0.921483
C12orf75	387882	ENSG00000235162	12	39.7169	45.6101	43.16	40.9323	43.9084	40.6843	43.1241	43.654	36.9837	43.0917	45.2054	42.1138	-0.0103878	0.875508	0.997279
C12orf76	400073	ENSG00000174456	12	9.92923	9.98923	7.88499	8.31113	9.17246	8.90656	10.0131	9.27718	8.93	9.41084	8.44161	9.50585	0.020493	0.835155	0.994205
C13orf42	647166	ENSG00000226792	13	0	0	0	0	0	0	0	0	0	0	0.122342	0	1.15525	0.710748	NA
C13orf46	100507747	ENSG00000283199	13	0.729266	0.274429	0.760833	0.311667	0.542749	0.824682	0.307152	0.284576	0.505472	0.424549	0.489369	0.806557	-0.303068	0.455122	NA
C14orf119	55017	ENSG00000179933	14	29.5633	35.0172	34.03	29.2448	31.6965	29.5236	30.6537	36.3119	36.4782	33.9639	33.3994	31.5133	0.0846125	0.24388	0.906815
C14orf132	56967	ENSG00000227051	14	115.504	91.9338	91.0924	101.967	82.6607	87.4163	101.299	86.3973	81.6337	97.5755	80.5011	80.5405	-0.127534	0.123083	0.830876
C14orf180	400258	ENSG00000184601	14	0	0	0	0	0	0	0	0	0	0.0707582	0	0	0.659719	0.832355	NA
C14orf28	122525	ENSG00000179476	14	2.97316	1.64658	2.21333	2.23362	2.06245	2.80392	2.8258	1.93512	3.45406	2.83033	2.01865	2.36206	0.114893	0.558258	0.970741
C14orf39	317761	ENSG00000179008	14	0.0560974	0.109772	0.138333	0	0	0	0	0	0	0.0707582	0	0.0576112	-0.745651	0.621215	NA
C14orf93	60686	ENSG00000100802	14	6.84388	8.01334	9.12999	6.96057	8.73826	8.96154	8.66168	7.79739	9.94094	8.49098	8.68629	8.35363	0.0794048	0.467163	0.959579
C15orf39	56905	ENSG00000167173	15	11.3317	8.17799	10.0292	13.7653	11.452	9.51133	12.9618	10.7001	12.721	11.5336	9.7262	9.44824	0.0402335	0.753884	0.992577
C15orf40	123207	ENSG00000169609	15	12.0048	12.7335	12.6575	11.1681	13.026	12.2603	13.5147	14.0012	12.0471	12.6657	14.0694	12.156	0.0781094	0.368552	0.948682
C15orf48	84419	ENSG00000166920	15	0.224389	0.0548859	0.415	0.0519446	0.10855	0.384852	0.430012	0.341492	0.336981	0.353791	0.122342	0.230445	0.547132	0.342037	NA
C15orf61	145853	ENSG00000189227	15	2.41219	3.51269	2.97416	3.11667	3.41932	2.584	3.99297	3.24417	2.78009	3.60867	4.15963	3.11101	0.203474	0.212226	0.888952
C15orf62	643338	ENSG00000188277	15	0.168292	0.329315	0.138333	0.207778	0.0542749	0.109958	0.184291	0.284576	0.252736	0.212275	0.122342	0.230445	0.339723	0.575343	NA
C15orf65	145788	ENSG00000261652	15	2.69267	3.07361	2.905	1.81806	2.171	2.36409	2.70294	2.73193	3.11707	1.83971	2.14099	3.11101	0.0569738	0.748888	0.991862
C16orf46	123775	ENSG00000166455	16	0	0.0548859	0	0	0.10855	0.109958	0.0614303	0	0	0.141516	0.0611711	0	-0.0467865	0.972059	NA
C16orf54	283897	ENSG00000185905	16	0	0.109772	0	0	0.10855	0	0	0.0569152	0	0	0	0	-1.1815	0.559455	NA
C16orf72	29035	ENSG00000182831	16	121.058	98.7946	110.252	115.836	101.548	117.765	113.953	100.968	96.1239	116.609	96.7115	102.951	-0.0994428	0.123126	0.830876
C16orf74	404550	ENSG00000154102	16	7.79753	7.73891	8.36916	8.93446	7.38139	6.65243	8.66168	7.05749	7.32934	10.6137	9.54269	7.31662	0.0892168	0.458313	0.957138
C16orf86	388284	ENSG00000159761	16	1.00975	1.5368	1.59083	1.61028	1.5197	1.37447	1.72005	1.82129	1.68491	1.06137	2.3245	1.84356	0.275853	0.22616	0.894802
C16orf87	388272	ENSG00000155330	16	13.9122	14.1606	15.1475	11.6875	13.2431	13.9646	11.7332	14.6841	13.058	13.161	11.2555	13.3658	-0.097098	0.275589	0.918848
C16orf89	146556	ENSG00000153446	16	0	0	0	0	0	0	0	0	0	0	0.0611711	0	0.659719	0.832355	NA
C16orf91	283951	ENSG00000174109	16	10.378	13.0628	11.205	9.14224	11.6691	9.51133	13.269	13.0905	13.5635	12.3827	11.6225	8.92974	0.144001	0.169361	0.866303
C16orf92	146378	ENSG00000167194	16	0	0	0	0.0519446	0	0	0	0	0	0	0	0	-0.302073	0.922786	NA
C16orf95	100506581	ENSG00000260456	16	0.0560974	0.164658	0.138333	0.207778	0.434199	0.109958	0.307152	0.341492	0.16849	0.283033	0.183513	0.172834	0.403059	0.498533	NA
C16orf95-DT	101928659	ENSG00000270006	16	0.336584	0.65863	0.276666	0.467501	0.325649	0.274894	0.307152	0.398407	0.16849	0.424549	0.367026	0.46089	-0.14388	0.74431	NA
C16orf96	342346	ENSG00000205832	16	0	0.0548859	0.0691666	0.0519446	0	0	0.0614303	0	0.0842453	0.0707582	0	0.0576112	0.620733	0.659399	NA
C17orf100	388327	ENSG00000256806	17	0.560974	0.164658	0.345833	0.467501	0.325649	0.164936	0.368582	0.398407	0.421226	0.424549	0.55054	0.518501	0.38806	0.37406	NA
C17orf107	100130311	ENSG00000205710	17	3.47804	3.07361	3.5275	3.11667	3.2565	3.6286	3.99297	3.58566	3.87528	3.60867	4.15963	3.74473	0.183133	0.197996	0.881826
C17orf113	110806298	ENSG00000267221	17	6.00242	6.5863	6.22499	7.53196	6.62154	6.54248	10.6274	5.91918	9.35122	8.06643	7.46287	7.95035	0.299859	0.0227738	0.589103
C17orf49	124944	ENSG00000258315	17	0	0.439087	0.0691666	0.259723	0.271375	0.0549788	0.122861	0.341492	0.0842453	0.212275	0.244684	0.288056	0.227226	0.737894	NA
C17orf50	146853	ENSG00000270806	17	0.0560974	0	0	0.0519446	0	0	0.0614303	0	0	0	0.122342	0	0.642331	0.725276	NA
C17orf58	284018	ENSG00000186665	17	14.5292	16.4658	14.1792	15.4795	16.391	15.9988	19.0434	17.3022	15.3326	16.9112	19.8806	16.7649	0.166521	0.0511867	0.711616
C17orf64	124773	ENSG00000141371	17	0.0560974	0.0548859	0.0691666	0	0.0542749	0	0	0	0	0	0	0	-1.57368	0.396684	NA
C17orf67	339210	ENSG00000214226	17	3.25365	3.8969	3.04333	2.75306	3.90779	3.35371	2.94866	3.69949	2.86434	3.60867	3.1809	2.99578	-0.0796383	0.611068	0.981343
C17orf75	64149	ENSG00000108666	17	27.5438	25.1377	28.0125	23.0634	25.2921	25.2902	30.5309	29.0837	28.3907	25.5437	23.7955	25.4065	0.0618394	0.335997	0.931944
C17orf80	55028	ENSG00000141219	17	40.9511	42.5365	42.2608	35.0626	40.9233	38.76	39.254	47.7519	37.0679	42.8794	39.2107	37.6201	0.00859328	0.905279	0.997279
C17orf97	400566	ENSG00000187624	17	0.448779	0.439087	0.276666	0.155834	0.10855	0.219915	0.368582	0.227661	0.16849	0.141516	0.305855	0.230445	-0.126762	0.81014	NA
C18orf15	147276	ENSG00000279020	18	0.953655	0.274429	0.484166	0.57139	0.2171	0.604767	1.04432	0.341492	0.842453	1.06137	0.305855	0.576112	0.389434	0.349127	NA
C18orf21	83608	ENSG00000141428	18	11.3317	10.593	12.3117	11.0122	10.6922	12.0404	10.9346	11.6107	10.6149	9.90614	9.23683	10.5428	-0.124128	0.165007	0.8628
C18orf25	147339	ENSG00000152242	18	53.573	41.7133	47.1025	45.4515	39.8378	45.1926	46.257	40.9221	42.9651	45.2145	37.2532	43.4389	-0.105537	0.149183	0.854073
C18orf32	497661	ENSG00000177576	18	1.34634	1.92101	0.622499	1.50639	2.44237	3.13379	1.35147	1.30905	1.43217	2.68881	1.77396	1.90117	-0.0854244	0.727707	0.988572
C18orf54	162681	ENSG00000166845	18	22.3268	12.6786	22.825	16.2586	15.8483	20.782	18.7977	16.6762	20.4716	17.6895	13.58	20.3368	-0.0532737	0.692522	0.988497
C19orf12	83636	ENSG00000131943	19	18.456	22.2288	20.8192	17.8689	19.8646	16.9885	19.9034	21.1156	20.8086	20.3076	20.1865	16.592	0.0186698	0.821897	0.994205
C19orf18	147685	ENSG00000177025	19	0.560974	0.384201	0.760833	0.467501	0.488474	0.43983	0.368582	0.341492	0.0842453	0.919856	0.122342	0.172834	-0.64884	0.171665	NA
C19orf25	148223	ENSG00000119559	19	33.434	45.2808	39.7708	34.9068	40.1092	33.647	44.0455	42.4588	40.185	40.0491	45.5725	31.8014	0.0902737	0.349514	0.93887
C19orf33	64073	ENSG00000167644	19	0.224389	0.329315	0.138333	0.155834	0.10855	0.274894	0.368582	0.398407	0.421226	0.353791	0.244684	0.115222	0.566054	0.281673	NA
C19orf38	255809	ENSG00000214212	19	0.280487	0.439087	0.622499	0.363612	0.325649	0.384852	0.368582	0.341492	0.505472	0.424549	0.489369	0.633723	0.196679	0.626397	NA
C19orf44	84167	ENSG00000105072	19	7.01217	7.35471	6.98583	7.58391	7.70704	5.82775	6.51162	7.79739	8.08755	8.34946	7.64639	5.87634	0.0379656	0.753273	0.992577
C19orf47	126526	ENSG00000160392	19	22.8877	23.7656	24.0008	27.9462	23.8267	20.617	27.9508	24.1321	25.8633	28.091	26.5482	20.9129	0.0839315	0.35836	0.94274
C19orf48	84798	ENSG00000167747	19	59.1266	76.2913	71.0341	61.2946	61.2221	54.5939	68.3105	69.0382	75.3995	74.1546	70.0409	56.2862	0.0953665	0.248536	0.907728
C19orf53	28974	ENSG00000104979	19	40.1657	48.1898	44.7508	42.179	44.3969	38.1553	43.6155	41.605	51.9793	46.2758	45.5113	36.9864	0.0280714	0.736918	0.988802
C19orf54	284325	ENSG00000188493	19	5.66583	3.12849	4.565	5.66196	3.20222	4.61822	7.12592	4.26864	5.56019	6.43899	5.13837	5.18501	0.310664	0.0693328	0.759811
C19orf67	646457	ENSG00000188032	19	0	0.0548859	0.0691666	0.0519446	0.0542749	0.109958	0.0614303	0.113831	0.0842453	0.0707582	0	0	-0.161857	0.886477	NA
C19orf71	100128569	ENSG00000183397	19	0.617071	0.768402	0.691666	0.623335	0.705574	0.934639	0.798594	0.398407	0.758208	0.849098	0.917566	0.576112	-0.0421989	0.893802	NA
C19orf73	55150	ENSG00000221916	19	0.673168	0.329315	0.2075	0.155834	0.488474	0.329873	0.122861	0.398407	0.589717	0.636824	0.305855	0.46089	0.156281	0.740955	NA
C1D	10438	ENSG00000197223	2	9.59265	11.6358	11.2742	8.05141	9.66093	10.8858	10.0131	12.1229	8.93	9.62311	9.298	10.8885	-0.00791496	0.941463	0.998849
C1GALT1	56913	ENSG00000106392	7	18.7365	15.4778	16.6691	17.8689	14.7628	14.5694	18.4905	18.3267	18.0285	16.4159	14.5587	15.6126	0.0294988	0.72831	0.988572
C1GALT1C1	29071	ENSG00000171155	X	26.1975	29.4737	27.2516	19.9987	23.3382	23.311	23.5892	29.9374	25.0208	23.2087	25.9365	25.1185	0.0281859	0.747451	0.991862
C1GALT1C1L	728819	ENSG00000223658	2	0	0	0	0	0	0.0549788	0	0	0	0	0	0	-0.302073	0.922786	NA
C1GALT1P3	106481730	ENSG00000253544	8	0.0560974	0	0	0	0	0	0	0	0	0	0	0	-0.302073	0.922786	NA
C1orf105	92346	ENSG00000180999	1	0.0560974	0	0	0.0519446	0	0	0	0	0	0	0	0	-0.78297	0.796299	NA
C1orf109	54955	ENSG00000116922	1	22.2146	26.0159	22.7558	21.6089	22.4155	22.4313	21.562	23.8475	20.8086	19.8831	23.612	20.7977	-0.0844825	0.283657	0.918848
C1orf112	55732	ENSG00000000460	1	36.0706	37.1028	36.2433	29.1928	33.3791	33.3721	32.4967	35.1736	35.5515	32.1242	32.0536	29.9002	-0.0705746	0.263119	0.917639
C1orf115	79762	ENSG00000162817	1	43.5316	42.5365	41.0158	44.3087	45.3195	49.0961	45.9499	42.8003	38.0789	46.4174	45.5113	45.9161	-0.0176995	0.754869	0.992577
C1orf116	79098	ENSG00000182795	1	29.5072	31.4496	26.7675	33.9717	40.4348	35.2964	25.7393	32.8401	23.3359	35.7329	39.8835	31.3405	-0.0791055	0.409963	0.952972
C1orf122	127687	ENSG00000197982	1	24.6267	35.4014	25.3842	28.2578	32.8906	30.8981	30.2852	30.1651	29.4858	31.0628	37.3755	30.2459	0.0742917	0.446279	0.954539
C1orf127	148345	ENSG00000175262	1	1.00975	0.823288	0.691666	0.779168	1.0855	0.604767	1.16718	0.739898	0.336981	0.849098	0.55054	0.576112	-0.252949	0.432612	0.954539
C1orf131	128061	ENSG00000143633	1	16.8853	17.8379	16.7383	15.5314	18.3449	17.1534	16.7705	17.5299	16.9333	15.9206	17.0056	17.8595	-0.0183142	0.815368	0.994205
C1orf146	388649	ENSG00000203910	1	0	0	0	0	0	0	0	0	0	0.0707582	0	0	0.659719	0.832355	NA
C1orf159	54991	ENSG00000131591	1	15.3707	19.3747	17.0842	19.8948	17.7479	16.7685	23.1592	17.8714	20.8928	20.0246	21.7157	16.2464	0.157117	0.115308	0.823873
C1orf162	128346	ENSG00000143110	1	1.17805	1.97589	1.66	1.71417	1.19405	1.64936	2.0272	1.82129	1.34792	1.62744	1.71279	1.61311	0.111532	0.604202	0.979296
C1orf167	284498	ENSG00000215910	1	1.34634	1.86612	2.42083	0.935002	1.0855	1.20953	2.58007	1.70746	2.02189	1.76895	1.28459	1.84356	0.357824	0.108471	0.817369
C1orf174	339448	ENSG00000198912	1	15.7634	17.3439	16.3925	17.9728	18.0193	16.5486	15.2347	17.6437	19.2922	16.6989	18.1066	15.0941	-0.01707	0.84578	0.99485
C1orf189	388701	ENSG00000163263	1	0.168292	0.109772	0.0691666	0.207778	0.0542749	0.0549788	0.0614303	0.284576	0	0.0707582	0.183513	0.345667	0.52594	0.498326	NA
C1orf194	127003	ENSG00000179902	1	0	0.219544	0.2075	0.259723	0.162825	0	0.122861	0.0569152	0.16849	0.141516	0.183513	0.230445	0.0532573	0.943341	NA
C1orf198	84886	ENSG00000119280	1	65.9144	65.0397	66.6075	67.9435	70.2317	64.9849	70.952	67.5015	67.9017	71.9611	73.2218	71.0922	0.0631901	0.205106	0.882965
C1orf21	81563	ENSG00000116667	1	0.168292	0.164658	0.0691666	0.363612	0.2171	0.164936	0.0614303	0.113831	0.16849	0.353791	0.0611711	0.0576112	-0.569968	0.408573	NA
C1orf210	149466	ENSG00000253313	1	4.59998	6.2021	3.66583	3.8439	4.88474	4.34332	4.36155	4.8378	5.47594	4.59928	4.34315	4.6089	0.0127223	0.929997	0.998849
C1orf216	127703	ENSG00000142686	1	16.6609	18.5514	12.7958	17.5053	17.7479	15.0642	16.6476	15.1964	14.1532	17.9726	18.4125	16.592	-0.00929982	0.925175	0.998849
C1orf220	400798	ENSG00000213057	1	1.57073	1.81123	1.93667	1.76612	1.84535	1.8143	2.45721	1.53671	1.8534	1.48592	1.65162	2.074	0.0319826	0.874611	0.997279
C1orf226	400793	ENSG00000239887	1	19.5219	12.7335	18.3983	18.1806	11.1806	17.5932	20.5792	15.4809	22.7462	24.9776	12.9071	19.9911	0.240351	0.119412	0.828127
C1orf232	110806296	ENSG00000282872	1	0	0	0	0	0	0	0	0	0	0	0	0.0576112	0.659719	0.832355	NA
C1orf35	79169	ENSG00000143793	1	17.2219	25.5219	20.4042	17.9209	19.9732	20.1772	21.2549	22.823	19.1237	20.9444	23.7344	21.5466	0.0853298	0.385842	0.952872
C1orf43	25912	ENSG00000143612	1	394.757	465.103	438.24	370.261	418.405	396.892	423.009	468.356	413.728	416.058	439.453	411.171	0.0389377	0.521988	0.969922
C1orf50	79078	ENSG00000164008	1	0.224389	0.219544	0.553333	0.103889	0.379924	0.219915	0.368582	0.284576	0.421226	0.212275	0.428198	0	-0.011188	0.983923	NA
C1orf52	148423	ENSG00000162642	1	11.3878	11.0321	10.79	9.40197	8.57544	9.95116	10.3817	10.1878	9.18273	10.6845	7.70756	8.41124	-0.125919	0.185214	0.874503
C1orf53	388722	ENSG00000203724	1	0.0560974	0.493973	0.2075	0.363612	0.162825	0.164936	0.368582	0.0569152	0.336981	0.0707582	0.244684	0.115222	-0.349806	0.582638	NA
C1orf54	79630	ENSG00000118292	1	0.112195	0.164658	0.0691666	0.155834	0.10855	0	0.0614303	0	0.16849	0.0707582	0.0611711	0.0576112	-0.649965	0.490169	NA
C1orf56	54964	ENSG00000143443	1	3.42194	4.82996	4.28833	3.48029	3.90779	4.34332	5.16015	5.12237	4.12802	4.03322	4.77135	3.68712	0.139699	0.323332	0.928181
C1orf74	148304	ENSG00000162757	1	13.6878	13.1177	13.8333	11.4797	12.2661	12.6451	14.7433	14.2857	11.7101	13.7978	14.2529	12.6169	0.0738013	0.386688	0.952872
C1QA	712	ENSG00000173372	1	0	0	0	0	0	0	0	0	0	0.0707582	0	0	0.659719	0.832355	NA
C1QBP	708	ENSG00000108561	17	50.151	60.1549	59.76	54.334	59.6481	59.597	57.8674	59.8748	51.3896	59.7907	59.4583	57.6112	-0.00153289	0.980378	0.998849
C1QL1	10882	ENSG00000131094	17	0.617071	1.04283	0.691666	0.727224	0.868399	0.714724	0.614303	0.569152	1.34792	0.566065	1.28459	1.037	0.18726	0.557346	0.97041
C1QL3	389941	ENSG00000165985	10	0	0.0548859	0	0	0	0	0.0614303	0	0.0842453	0	0	0.0576112	1.14783	0.535207	NA
C1QL4	338761	ENSG00000186897	12	0.84146	1.09772	0.760833	0.467501	0.379924	0.714724	1.10575	1.02447	1.01094	0.636824	1.46811	0.403278	0.421688	0.203015	0.88258
C1QTNF1	114897	ENSG00000173918	17	0.224389	0	0.2075	0.155834	0.325649	0.109958	0.245721	0.341492	0.0842453	0.212275	0.122342	0.115222	0.134244	0.840117	NA
C1QTNF12	388581	ENSG00000184163	1	0.280487	0.219544	0.276666	0.259723	0.434199	0.43983	0.245721	0.512237	0.589717	0.495307	0.183513	0.576112	0.426862	0.340655	NA
C1QTNF2	114898	ENSG00000145861	5	0.0560974	0.0548859	0.0691666	0	0.0542749	0.109958	0	0	0	0.141516	0	0	-1.31391	0.352749	NA
C1QTNF3	114899	ENSG00000082196	5	1.90731	0.987946	1.4525	1.4025	1.5197	1.75932	1.78148	1.53671	1.60066	1.62744	1.83513	1.72834	0.153374	0.478301	0.962243
C1QTNF3-AMACR	100534612	ENSG00000273294	5	0.280487	0.0548859	0.0691666	0.0519446	0.10855	0.109958	0.184291	0	0	0.0707582	0	0	-1.49013	0.177816	NA
C1QTNF6	114904	ENSG00000133466	22	8.63899	10.4283	8.50749	10.2331	9.87803	9.51133	12.3475	10.3017	9.51972	12.2412	10.4603	11.5799	0.201437	0.0369331	0.660718
C1QTNF7-AS1	101929095	ENSG00000249252	4	0.336584	0.109772	0.345833	0.155834	0.271375	0.329873	0.307152	0.227661	0.252736	0.495307	0.183513	0.115222	0.00327265	0.995125	NA
C1QTNF8	390664	ENSG00000184471	16	0	0.0548859	0	0	0	0	0	0.0569152	0	0	0	0	0.178823	0.952657	NA
C1QTNF9	338872	ENSG00000240654	13	0.0560974	0.0548859	0.138333	0.259723	0.0542749	0.0549788	0.0614303	0.0569152	0	0	0.0611711	0.115222	-0.984622	0.332379	NA
C1QTNF9B	387911	ENSG00000205863	13	0	0	0	0	0.0542749	0.0549788	0	0	0	0	0	0	-0.787316	0.794889	NA
C1R	715	ENSG00000159403	12	1.96341	2.68941	2.55917	2.44139	2.11672	3.13379	2.8258	3.75641	3.5383	3.18412	3.1809	2.88056	0.363264	0.0307672	0.63069
C1RL	51279	ENSG00000139178	12	2.46828	2.14055	1.245	1.87	2.171	2.584	3.07152	2.33352	2.35887	3.11336	2.38567	2.82295	0.343188	0.0667789	0.755748
C1RL-AS1	283314	ENSG00000205885	12	0.504876	0.0548859	0.276666	0.259723	0.271375	0.329873	0.552873	0.113831	0.589717	0.636824	0.183513	0.518501	0.572053	0.264108	NA
C1S	716	ENSG00000182326	12	0	0.219544	0.2075	0.0519446	0	0	0.0614303	0.0569152	0.0842453	0.0707582	0.122342	0	-0.00421373	0.996947	NA
C2	717	ENSG00000166278	6	0.168292	0	0	0.0519446	0	0	0	0	0	0.141516	0	0.0576112	-0.353669	0.837307	NA
C20orf144	128864	ENSG00000149609	20	0.168292	0.274429	0.2075	0.0519446	0.10855	0.274894	0.245721	0.113831	0	0.212275	0.0611711	0.172834	-0.390798	0.573436	NA
C20orf202	400831	ENSG00000215595	20	0.112195	0	0.0691666	0	0	0	0.0614303	0.0569152	0.0842453	0.0707582	0	0	0.567562	0.681773	NA
C20orf203	284805	ENSG00000198547	20	0.280487	0.493973	0.345833	0.259723	0.542749	0.219915	0.491443	0.398407	0.505472	0.636824	0.0611711	0.345667	0.133703	0.772363	NA
C20orf204	284739	ENSG00000196421	20	1.96341	3.12849	1.31417	2.07778	3.31077	3.40869	3.19438	2.95959	1.8534	1.98123	3.54792	2.88056	0.115169	0.612738	0.982122
C20orf27	54976	ENSG00000101220	20	26.2536	34.633	28.1508	27.6345	29.7427	25.785	29.7937	29.0268	34.709	34.1762	30.7079	23.6206	0.0616073	0.526962	0.969922
C20orf96	140680	ENSG00000196476	20	6.67559	5.87279	6.50166	6.6489	5.64459	6.98231	6.81877	6.54525	6.99236	8.13719	6.9735	7.25901	0.140933	0.19221	0.880309
C21orf58	54058	ENSG00000160298	21	11.3878	15.2583	13.0725	14.8561	14.1657	11.8754	14.3747	15.5948	15.2484	14.0101	14.6199	12.5016	0.0813512	0.414625	0.953501
C21orf91	54149	ENSG00000154642	21	5.10486	3.62247	4.565	4.98668	3.79924	5.49788	3.37867	4.89471	4.12802	4.81156	4.40432	5.01218	-0.0602565	0.67774	0.987539
C21orf91-OT1	246312	ENSG00000240770	21	0	0.0548859	0.0691666	0.0519446	0.0542749	0	0	0.0569152	0	0.0707582	0.0611711	0.0576112	0.108181	0.934031	NA
C22orf23	84645	ENSG00000128346	22	0.168292	0.109772	0	0.103889	0.162825	0.329873	0.307152	0.227661	0.252736	0	0.183513	0	0.00297302	0.996937	NA
C22orf39	128977	ENSG00000242259	22	23.056	24.8084	25.8683	23.8425	25.2921	25.1253	28.5651	28.1161	26.8742	27.3834	24.8966	26.0979	0.116425	0.064881	0.751368
C22orf46	79640	ENSG00000184208	22	16.4926	14.2154	14.4558	17.7131	15.5226	15.559	15.849	14.0581	14.3217	16.6282	12.6624	14.3452	-0.115037	0.18534	0.874503
C2CD2	25966	ENSG00000157617	21	18.7365	13.8312	18.8825	19.1156	17.2594	17.7582	18.1219	15.8224	17.0175	21.5105	16.1492	20.2792	0.0285996	0.760154	0.992577
C2CD2L	9854	ENSG00000172375	11	15.9878	19.2649	16.185	17.2975	16.9338	16.4387	18.7362	15.2533	12.6368	16.0621	19.0854	16.2464	-0.06973	0.482614	0.96283
C2CD3	26005	ENSG00000168014	11	24.6828	21.4055	26.2833	26.4917	23.6639	26.6647	27.2751	23.0507	29.1489	27.1004	23.3673	25.8674	0.0463492	0.556487	0.97041
C2CD4A	145741	ENSG00000198535	15	0.224389	0.274429	0.345833	0.311667	0.488474	0.494809	0.614303	0.626068	0.252736	0.353791	0.183513	0.288056	0.101302	0.823567	NA
C2CD4B	388125	ENSG00000205502	15	0.0560974	0.0548859	0	0	0.0542749	0	0	0.113831	0.252736	0.0707582	0.244684	0.115222	2.21076	0.0534413	NA
C2CD4C	126567	ENSG00000183186	19	0.0560974	0.109772	0.345833	0.0519446	0.0542749	0.0549788	0	0	0.0842453	0.141516	0.183513	0	-0.69429	0.494704	NA
C2CD4D	100191040	ENSG00000225556	1	0.448779	0.439087	0.276666	0.467501	0.10855	0.384852	0.184291	0.0569152	0.589717	0.353791	0.672882	0.403278	0.0187126	0.970536	NA
C2CD5	9847	ENSG00000111731	12	19.2975	16.5755	18.8133	16.9339	16.7709	22.4313	19.9649	20.2618	22.1565	18.4679	15.4763	20.7977	0.0641766	0.506769	0.969807
C2CD6	151254	ENSG00000155754	2	0	0	0.0691666	0	0	0.0549788	0	0	0	0.0707582	0	0	-0.302074	0.891958	NA
C2orf15	150590	ENSG00000273045	2	3.75852	4.33598	2.905	4.3114	4.39627	4.17839	4.0544	3.98407	2.6116	4.03322	4.34315	4.20562	-0.047996	0.743366	0.990817
C2orf16	84226	ENSG00000221843	2	0	0	0	0	0	0.164936	0	0.0569152	0	0	0.0611711	0.115222	0.578878	0.726817	NA
C2orf42	54980	ENSG00000115998	2	7.62924	8.78174	8.23083	7.16835	7.76131	7.42214	7.31021	7.96813	7.58207	8.06643	6.91233	7.2014	-0.0748568	0.461947	0.95801
C2orf49	79074	ENSG00000135974	2	19.9707	19.5942	18.6058	18.4923	19.3219	17.3733	20.1491	20.8879	19.5449	17.548	18.229	18.5508	0.00519147	0.943818	0.998849
C2orf50	130813	ENSG00000150873	2	0.785363	0.439087	0.415	0.363612	0.379924	0.384852	0.552873	0.227661	0.673962	0.495307	0.183513	0.403278	-0.173262	0.677197	NA
C2orf66	401027	ENSG00000187944	2	0.0560974	0	0.0691666	0.103889	0.162825	0.0549788	0	0	0.252736	0.141516	0.122342	0.403278	0.97921	0.281593	NA
C2orf68	388969	ENSG00000168887	2	23.056	27.4429	24.0008	19.687	25.1836	23.5859	24.1421	27.2624	25.3578	24.6238	25.0801	23.6782	0.0586558	0.466829	0.959313
C2orf69	205327	ENSG00000178074	2	19.2975	14.5448	16.5308	16.7781	16.9881	19.1326	19.7191	16.2208	19.0394	15.8498	12.6624	16.8225	-0.063557	0.535853	0.970294
C2orf72	257407	ENSG00000204128	2	7.18046	6.53142	6.63999	7.79168	7.54421	7.91695	6.75734	6.77291	6.14991	6.72203	7.95224	7.95035	-0.0516117	0.626804	0.985151
C2orf73	129852	ENSG00000177994	2	0	0	0	0	0.0542749	0	0	0	0	0	0	0	-0.302073	0.922786	NA
C2orf74	339804	ENSG00000237651	2	0.168292	0.164658	0.345833	0.259723	0.2171	0.109958	0.307152	0.284576	0	0.141516	0.0611711	0.172834	-0.358387	0.573384	NA
C2orf76	130355	ENSG00000186132	2	4.82437	5.70813	4.84166	4.10362	4.34199	3.84851	4.48442	4.61013	4.465	4.95307	4.52666	4.14801	-0.0356588	0.786685	0.99337
C2orf81	388963	ENSG00000284308	2	0.448779	0.603745	0.276666	0.363612	0.379924	0.384852	0.552873	0.398407	0.842453	0.424549	0.611711	0.288056	0.287235	0.469692	NA
C2orf83	56918	ENSG00000042304	2	0	0	0	0	0	0	0	0	0	0	0.0611711	0	0.659719	0.832355	NA
C2orf88	84281	ENSG00000187699	2	0.168292	0.0548859	0.276666	0	0.10855	0.164936	0.184291	0.0569152	0.0842453	0.141516	0.0611711	0	-0.555553	0.522891	NA
C2orf92	728537	ENSG00000228486	2	4.71218	4.6653	4.3575	4.98668	5.53604	5.93771	7.18735	4.66705	4.21226	5.51914	4.95486	4.6089	0.0335495	0.812435	0.994205
C3	718	ENSG00000125730	19	0.336584	1.1526	0.622499	0.467501	0.868399	0.824682	1.10575	0.910644	0.336981	0.707582	0.672882	0.748946	0.072081	0.837075	0.994205
C3orf14	57415	ENSG00000114405	3	42.634	36.6089	41.8458	32.3095	32.5107	36.0111	35.0153	34.946	38.7528	29.5769	31.7478	35.0852	-0.12203	0.0928964	0.801246
C3orf18	51161	ENSG00000088543	3	0.224389	0.384201	0.345833	0.415556	0.379924	0.274894	0.552873	0.227661	0.336981	0.283033	0.55054	0.115222	0.00730117	0.98768	NA
C3orf20	84077	ENSG00000131379	3	0.280487	0.109772	0.0691666	0.311667	0.10855	0.329873	0.307152	0.113831	0.16849	0.0707582	0.244684	0.115222	-0.256365	0.689346	NA
C3orf22	152065	ENSG00000180697	3	0	0	0	0	0	0	0	0.113831	0	0	0	0	1.08792	0.726784	NA
C3orf33	285315	ENSG00000174928	3	12.6219	10.2088	12.2425	11.0642	9.82376	11.1057	12.1632	12.066	11.1204	10.4722	10.1544	11.2918	-0.00515555	0.954597	0.998849
C3orf35	339883	ENSG00000198590	3	2.74877	1.04283	2.35167	2.44139	1.84535	2.74894	3.93154	1.99203	3.28557	2.61805	2.3245	2.99578	0.363437	0.106851	0.81617
C3orf38	285237	ENSG00000179021	3	14.8658	16.1364	18.1216	13.1939	15.0884	15.669	14.3747	15.8794	13.4792	12.8072	16.3327	14.6909	-0.0908133	0.335742	0.931944
C3orf52	79669	ENSG00000114529	3	20.6438	18.9905	23.5858	21.7648	19.0505	23.1461	25.985	24.9858	23.8414	22.8549	21.5934	25.2337	0.173803	0.0245949	0.595728
C3orf62	375341	ENSG00000188315	3	4.54389	3.62247	4.565	3.94779	5.64459	4.89311	4.23869	3.41492	4.12802	4.03322	3.67027	4.66651	-0.184867	0.198624	0.882117
C3orf70	285382	ENSG00000187068	3	8.35851	5.54347	6.36333	7.73974	6.24162	6.76239	8.41596	6.08993	9.09849	7.71264	6.30062	7.02857	0.0968231	0.463935	0.958256
C3orf80	401097	ENSG00000180044	3	0.280487	0.219544	0.276666	0.311667	0.325649	0.219915	0.184291	0.113831	0.0842453	0.353791	0.183513	0.230445	-0.539142	0.325352	NA
C3orf86	102724231	ENSG00000225873	3	0	0	0	0	0	0	0	0.0569152	0	0	0	0.0576112	1.14062	0.701953	NA
C3P1	388503	ENSG00000167798	19	0	0	0	0.0519446	0	0	0	0	0	0	0	0	-0.302073	0.922786	NA
C4A	720	ENSG00000244731	6	0.392682	0.384201	0.622499	0.155834	0.325649	0.164936	0.184291	0.284576	0.421226	0.212275	0.734053	0.172834	0.0305535	0.952448	NA
C4B	721	ENSG00000224389	6	0.168292	0.164658	0.138333	0	0.10855	0.0549788	0.245721	0.0569152	0.0842453	0	0.0611711	0.0576112	-0.327867	0.715089	NA
C4BPB	725	ENSG00000123843	1	0	0	0	0	0	0	0	0	0	0.141516	0	0	1.15853	0.709953	NA
C4orf19	55286	ENSG00000154274	4	0.897558	0.713516	0.829999	1.4025	0.868399	0.879661	0.860025	1.08139	0.421226	1.41516	1.34576	0.979391	0.117958	0.674915	0.987539
C4orf3	401152	ENSG00000164096	4	32.4243	28.7602	29.465	25.0892	27.3546	27.6543	26.7222	26.7502	24.6839	24.5531	23.7344	26.7316	-0.165649	0.0163966	0.545149
C4orf33	132321	ENSG00000151470	4	10.6585	11.6907	10.0983	8.93446	10.6379	9.78622	10.3817	13.7735	11.9628	10.6845	10.3379	11.119	0.129665	0.190758	0.877327
C4orf36	132989	ENSG00000163633	4	2.69267	3.29315	2.76666	2.96084	3.41932	2.47404	2.21149	3.358	2.6116	3.46715	3.60909	2.47728	-0.00568448	0.973913	0.998849
C4orf46	201725	ENSG00000205208	4	21.5414	17.7281	20.8883	18.3884	17.8564	17.5382	21.6235	17.8145	20.6401	18.4679	18.2902	16.5344	-0.0232313	0.770255	0.992985
C4orf47	441054	ENSG00000205129	4	0.729266	0.878174	1.0375	0.57139	0.705574	0.659745	0.737164	0.853729	0.16849	0.566065	1.03991	0.748946	-0.115229	0.730628	NA
C4orf48	401115	ENSG00000243449	4	6.22681	10.9772	7.19333	9.0903	10.5293	13.7447	11.7332	7.79739	11.2889	11.0383	10.8273	13.193	0.185735	0.213023	0.889313
C4orf50	389197	ENSG00000181215	4	2.74877	1.81123	2.42083	2.80501	2.11672	3.02383	2.76437	2.10586	1.43217	3.11336	1.8963	1.72834	-0.206211	0.306948	0.92307
C4orf51	646603	ENSG00000237136	4	0	0	0	0	0	0	0	0.0569152	0	0	0	0	0.659719	0.832355	NA
C4orf54	285556	ENSG00000248713	4	0	0.0548859	0.0691666	0.0519446	0	0.0549788	0	0.0569152	0	0	0.122342	0	-0.254793	0.864378	NA
C5	727	ENSG00000106804	9	5.83413	4.11644	6.50166	4.3114	5.26467	5.22299	6.75734	5.63461	6.48689	5.66065	5.99477	6.74051	0.249135	0.0576615	0.725124
C5AR1	728	ENSG00000197405	19	0.168292	0.548859	0.276666	0.57139	0.379924	0.494809	0.491443	0.455322	0.589717	1.20289	0.611711	0.518501	0.618339	0.111058	NA
C5AR2	27202	ENSG00000134830	19	25.8609	29.4188	27.1825	31.9978	27.0832	23.9158	34.1553	28.4576	30.1598	34.1054	28.5669	26.8468	0.121188	0.160414	0.862514
C5orf15	56951	ENSG00000113583	5	93.6826	84.14	79.8183	78.696	82.2808	80.269	83.1153	81.8441	70.0921	79.9567	83.9879	80.3676	-0.0697661	0.286945	0.920169
C5orf22	55322	ENSG00000082213	5	52.8998	43.2501	51.5291	46.4384	45.1024	52.0099	45.2127	46.4998	45.9137	51.2289	41.841	49.9489	-0.0664666	0.329682	0.931944
C5orf24	134553	ENSG00000181904	5	87.9046	59.5512	75.7374	70.3329	65.9983	71.6374	79.1837	70.6887	75.8208	72.9517	64.7802	75.7588	0.0130638	0.873195	0.997279
C5orf34	375444	ENSG00000172244	5	10.378	8.72685	10.0292	6.85668	9.06391	8.85159	8.66168	9.56176	8.59302	7.92492	7.46287	9.10257	-0.0769806	0.472688	0.960765
C5orf38	153571	ENSG00000186493	5	4.43169	5.4337	3.735	4.88279	6.07879	5.88273	5.09872	5.17929	4.80198	4.31625	6.72882	5.06979	0.0270977	0.851111	0.995993
C5orf47	133491	ENSG00000185056	5	0.0560974	0.109772	0.0691666	0.0519446	0	0	0.0614303	0	0	0.0707582	0	0	-0.859759	0.551377	NA
C5orf49	134121	ENSG00000215217	5	1.34634	1.31726	1.52167	0.935002	1.68252	1.70434	0.921455	1.59363	1.51642	2.12275	1.77396	1.44028	0.119263	0.612274	0.982049
C5orf51	285636	ENSG00000205765	5	62.4925	45.1162	55.0566	53.7626	46.8935	55.1437	50.1272	45.646	46.3349	47.691	42.2081	49.0847	-0.193125	0.0136881	0.511834
C5orf60	285679	ENSG00000204661	5	0	0.0548859	0.138333	0.0519446	0	0	0	0.0569152	0	0	0	0.0576112	-0.659053	0.681518	NA
C5orf63	401207	ENSG00000164241	5	6.89998	6.36676	8.57666	7.89557	6.29589	7.53209	7.37164	6.94366	7.0766	8.49098	6.66765	6.1644	-0.0429562	0.706114	0.988572
C6orf118	168090	ENSG00000112539	6	0	0	0.0691666	0.0519446	0	0.109958	0.0614303	0	0	0.141516	0	0.0576112	0.202989	0.883364	NA
C6orf120	387263	ENSG00000185127	6	15.9316	19.3198	17.5683	15.7912	18.1278	18.9127	18.9205	17.1315	17.3545	18.0433	17.7396	17.5138	0.00128368	0.986836	0.999002
C6orf132	647024	ENSG00000188112	6	34.8365	28.7053	28.2891	40.7765	30.1226	36.5609	39.6226	33.9784	31.0023	42.0303	33.5217	35.2581	0.0989561	0.278113	0.918848
C6orf136	221545	ENSG00000204564	6	6.4512	6.42165	8.09249	5.66196	7.54421	6.65243	6.75734	7.34207	7.24509	7.14658	7.76873	6.85573	0.0711577	0.534873	0.970294
C6orf141	135398	ENSG00000197261	6	3.08535	5.48859	4.98	3.27251	4.07062	3.79354	5.09872	4.89471	5.56019	4.10397	4.28198	4.6089	0.198401	0.179368	0.871015
C6orf163	206412	ENSG00000203872	6	1.90731	1.20749	1.79833	1.87	1.7368	2.47404	2.58007	1.93512	1.93764	2.40578	1.52928	2.59251	0.232863	0.257715	0.914507
C6orf201	404220	ENSG00000185689	6	0.0560974	0	0	0	0	0	0.0614303	0	0	0.0707582	0	0	0.65972	0.768912	NA
C6orf223	221416	ENSG00000181577	6	0.504876	0.164658	0.0691666	0.155834	0.325649	0.329873	0	0.455322	0.421226	0.353791	0.244684	0.230445	0.0935418	0.873065	NA
C6orf226	441150	ENSG00000221821	6	1.12195	1.31726	0.691666	1.03889	1.19405	0.934639	1.35147	1.02447	0.673962	1.34441	1.03991	1.20983	0.0618633	0.813882	0.994205
C6orf52	347744	ENSG00000137434	6	1.40243	2.03078	1.8675	1.45445	1.57397	2.47404	1.22861	1.25213	1.76915	1.83971	1.83513	2.13162	-0.124442	0.569111	0.972329
C6orf62	81688	ENSG00000112308	6	306.74	247.81	294.788	282.111	262.528	284.46	287.985	258.281	278.346	273.551	249.211	264.954	-0.0720918	0.199735	0.882117
C6orf89	221477	ENSG00000198663	6	142.543	132.11	130.656	136.043	130.911	134.258	138.771	136.426	125.947	144.276	132.741	135.963	-0.000501187	0.99107	0.999204
C7orf25	79020	ENSG00000136197	7	0.729266	0.329315	0.415	0.57139	0.705574	0.769703	0.675734	0.569152	0.673962	0.77834	0.489369	0.633723	0.0949724	0.780892	NA
C7orf26	79034	ENSG00000146576	7	13.0707	17.3439	13.695	15.8431	17.2594	16.7136	17.5691	18.0421	16.9333	16.1329	17.6173	18.0899	0.140524	0.118366	0.828127
C7orf31	136895	ENSG00000153790	7	0.897558	0.713516	0.691666	0.57139	0.759849	0.769703	0.614303	0.512237	0.336981	1.06137	0.489369	0.691335	-0.268551	0.416394	NA
C7orf50	84310	ENSG00000146540	7	46.5047	64.6556	56.9241	46.2826	51.9411	50.8554	59.8332	54.9801	54.5909	54.7668	61.844	48.6815	0.0674385	0.433647	0.954539
C7orf57	136288	ENSG00000164746	7	0	0	0	0	0.0542749	0	0	0	0	0	0	0	-0.302073	0.922786	NA
C7orf61	402573	ENSG00000185955	7	0	0	0	0	0.162825	0.0549788	0	0.0569152	0.16849	0	0.0611711	0	0.49608	0.742298	NA
C7orf77	154872	ENSG00000275356	7	0	0	0.0691666	0	0	0	0	0	0	0	0	0	-0.302073	0.922786	NA
C8G	733	ENSG00000176919	9	0.729266	0.493973	0.760833	0.779168	0.759849	0.714724	0.737164	1.02447	1.68491	0.990614	0.978737	0.288056	0.368655	0.271661	0.918485
C8orf33	65265	ENSG00000182307	8	106.753	116.029	112.396	104.409	105.293	106.824	110.329	104.041	113.647	110.454	103.746	93.3302	-0.0517135	0.296652	0.921483
C8orf34	116328	ENSG00000165084	8	0.84146	0.548859	0.622499	0.883058	0.488474	0.769703	0.552873	0.739898	0.421226	0.919856	0.367026	0.979391	-0.0709308	0.834136	NA
C8orf34-AS1	286189	ENSG00000248801	8	0.168292	0.109772	0.276666	0.467501	0.325649	0.219915	0.184291	0.227661	0.589717	0.424549	0.183513	0.230445	0.188271	0.719882	NA
C8orf37	157657	ENSG00000156172	8	6.339	5.48859	6.50166	6.75279	5.42749	6.15762	7.31021	7.39898	6.48689	7.14658	6.36179	6.56768	0.159354	0.15136	0.854073
C8orf37-AS1	100616530	ENSG00000253773	8	0.448779	0.603745	0.622499	0.155834	0.271375	0.549788	0.552873	0.398407	0.505472	0.353791	0.244684	0.403278	-0.104011	0.801924	NA
C8orf58	541565	ENSG00000241852	8	1.45853	1.64658	1.79833	1.50639	1.9539	1.42945	2.08863	1.93512	2.27462	2.40578	1.52928	2.41967	0.352001	0.0800825	0.784328
C8orf76	84933	ENSG00000189376	8	3.36584	2.36009	3.735	4.25945	3.69069	4.72818	3.19438	2.56119	2.27462	3.18412	3.42558	3.51428	-0.284649	0.0710995	0.764737
C8orf82	414919	ENSG00000213563	8	30.9096	42.8659	34.1683	32.4654	41.9002	40.9042	40.544	37.5641	36.5624	38.917	42.6362	35.3733	0.0404851	0.659998	0.987539
C8orf86	389649	ENSG00000196166	8	0	0.0548859	0.0691666	0	0.0542749	0.329873	0.0614303	0.113831	0	0.0707582	0.122342	0.0576112	-0.100318	0.92369	NA
[truncated: 19,967 more rows]

## Sheet: DOWN-genes
				vehicle	vehicle	vehicle	vehicle	vehicle	vehicle	Dox	Dox	Dox	Dox	Dox	Dox
SYMBOL	ENTREZ	ENSEMBL_ID	Chromosome	circDOCK-sh1 (1)	circDOCK-sh2 (1)	circDOCK-sh3 (1)	circDOCK-sh1 (2)	circDOCK-sh2 (2)	circDOCK-sh3 (2)	circDOCK-sh1 (1)	circDOCK-sh2 (1)	circDOCK-sh3 (1)	circDOCK-sh1 (2)	circDOCK-sh2 (2)	circDOCK-sh3 (2)	log2FoldChange	pvalue	padj
PRDX6	9588	ENSG00000117592	1	131.38	131.452	131.832	120.719	119.731	118.589	126.669	122.425	117.943	123.544	115.124	111.305	-0.0850216	0.0380961	0.670394
PPP6R3	55291	ENSG00000110075	11	417.757	372.51	416.175	365.794	356.098	380.893	385.475	358.794	377.082	371.693	336.991	363.469	-0.0867628	0.044901	0.696913
HNRNPK	3190	ENSG00000165119	9	534.832	520.867	502.772	497.265	495.964	501.956	482.29	509.221	461.074	517.384	464.594	466.017	-0.0883257	0.0315792	0.63315
TPX2	22974	ENSG00000088325	20	180.633	189.411	189.24	172.456	182.201	181.87	169.056	180.706	179.779	172.579	168.22	168.916	-0.0896688	0.0332336	0.635758
TSC22D1	8848	ENSG00000102804	13	199.65	193.473	196.502	182.741	187.683	204.796	188.837	190.78	181.801	191.118	173.848	177.731	-0.0908609	0.0164359	0.545168
HMGCR	3156	ENSG00000113161	5	153.707	143.417	151.751	137.134	147.682	150.147	139.754	149.289	136.225	143.781	129.499	138.728	-0.0912873	0.0441894	0.694898
LRATD2	157638	ENSG00000168672	8	236.787	239.796	245.818	240.14	240.492	260.654	248.547	215.652	219.964	254.234	219.726	229.638	-0.091296	0.0335353	0.637105
CAPZA1	829	ENSG00000116489	1	647.532	648.751	705.914	565.468	583.347	633.246	595.014	644.224	630.829	583.047	542.221	584.235	-0.0917838	0.0363093	0.656222
SEMA3C	10512	ENSG00000075223	7	503.025	467.463	479.394	441.425	448.039	478.535	445.923	471.144	420.805	446.272	427.586	448.503	-0.0954324	0.028446	0.622572
ZNF252P	286101	ENSG00000196922	8	116.907	111.363	122.84	102.123	105.999	113.586	111.066	111.44	107.16	101.821	98.1184	104.852	-0.0962372	0.0317813	0.633195
SF3B1	23451	ENSG00000115524	2	309.657	303.519	313.532	272.293	281.795	303.043	277.727	295.732	284.833	288.976	261.812	274.172	-0.0962397	0.0142759	0.523031
CBX3	11335	ENSG00000122565	7	220.463	205.712	222.924	186.481	195.227	196.054	199.219	207.684	185.255	194.302	178.558	191.096	-0.0967636	0.0350503	0.648368
DHX9	1660	ENSG00000135829	1	361.66	364.277	388.993	345.224	330.426	365.664	333.075	344.963	348.86	365.961	301.451	340.021	-0.0971172	0.0341487	0.643439
SPTLC1	10558	ENSG00000090054	9	73.9363	75.5778	73.1783	66.7488	69.092	69.1083	66.8362	70.7456	65.0374	67.008	65.7589	67.2323	-0.0981931	0.0473234	0.708195
CENPU	79682	ENSG00000151725	4	116.458	121.353	119.312	103.214	97.1521	106.769	106.275	113.774	109.182	102.458	94.6317	98.9185	-0.0988186	0.0242723	0.591983
RRP36	88745	ENSG00000124541	6	89.4753	100.825	91.0924	91.4224	96.0666	99.4566	87.8454	92.3734	83.4871	96.3726	88.6981	86.8777	-0.0992586	0.0492691	0.710113
ZNF468	90333	ENSG00000204604	19	76.7973	73.8764	77.8124	66.6449	68.2778	77.9599	71.1978	73.1361	73.2934	68.0694	62.1498	67.9236	-0.0997173	0.047871	0.708195
PSMD1	5707	ENSG00000173692	2	138.841	142.539	148.985	134.017	141.06	143.385	132.935	138.19	125.862	137.2	130.417	134.119	-0.0998083	0.0179708	0.554342
FAF2	23197	ENSG00000113194	5	158.419	148.686	150.714	154.379	149.907	155.535	148.047	145.931	137.32	155.668	138.491	139.362	-0.0999507	0.0135825	0.511834
RAD21	5885	ENSG00000164754	8	325.196	324.375	343.412	278.215	291.348	319.207	290.934	309.847	312.634	280.556	274.781	299.751	-0.100118	0.0418107	0.688916
MCFD2	90411	ENSG00000180398	2	64.7364	63.1187	63.5641	55.6846	56.3916	55.5286	57.5602	60.2163	56.5286	58.0925	50.5273	54.673	-0.100679	0.0469848	0.707529
ARPC2	10109	ENSG00000163466	2	104.734	105.271	107.416	98.6947	103.774	105.834	97.6742	99.2602	94.6917	102.882	95.9163	98.0543	-0.101282	0.0140307	0.521514
BAZ1B	9031	ENSG00000009954	7	209.748	205.493	208.883	192.351	184.697	213.812	193.506	194.878	185.592	199.043	180.761	188.561	-0.101472	0.0128739	0.511834
CCT6A	908	ENSG00000146731	7	333.443	360.326	350.398	301.071	319.354	314.918	304.756	334.776	325.524	312.822	288.789	294.451	-0.101542	0.0218055	0.589103
DHX15	1665	ENSG00000109606	4	340.231	324.705	362.64	314.005	311.592	329.543	314.032	321.002	311.539	320.676	287.565	309.084	-0.101603	0.00911074	0.44523
ARF3	377	ENSG00000134287	12	140.58	149.07	140.062	139.367	137.37	139.976	133.611	140.012	124.514	144.134	133.536	120.753	-0.101689	0.0418824	0.688916
AMD1	262	ENSG00000123505	6	111.129	114.876	121.18	108.356	105.239	106.934	106.766	112.408	105.054	107.694	93.3471	102.606	-0.101809	0.0232157	0.589103
BAG4	9530	ENSG00000156735	8	109.278	104.118	109.629	92.3574	95.4153	105.944	100.992	100.398	97.219	93.4008	90.2274	96.326	-0.103342	0.0257446	0.606197
USP37	57695	ENSG00000135913	2	94.8045	89.2444	96.5566	78.7999	78.1559	88.9557	87.9682	84.7468	86.7726	79.1784	71.3255	83.9395	-0.103558	0.0496923	0.710113
CREG1	8804	ENSG00000143162	1	77.4705	75.3034	78.9883	68.5149	71.5886	81.0387	69.7234	72.7377	70.8503	76.1358	65.1472	70.6313	-0.103939	0.0443854	0.694898
THUMPD1	55623	ENSG00000066654	16	77.6949	73.5471	79.0574	71.3718	71.9685	76.4755	75.6208	74.3313	69.3339	71.6073	64.1073	67.6932	-0.104006	0.0226249	0.589103
ITPRID2	6744	ENSG00000138434	2	53.5169	55.325	56.44	49.1396	53.3522	52.8896	50.4957	53.2157	49.7047	48.7524	49.1816	49.2	-0.104694	0.0449382	0.696913
RAB2A	5862	ENSG00000104388	8	104.622	92.812	101.122	91.1108	91.019	97.5324	93.2513	89.3569	92.3328	91.8441	84.9055	90.7377	-0.105067	0.0257581	0.606197
DNAJC1	64215	ENSG00000136770	10	323.682	339.689	332.968	296.24	319.788	360.386	300.333	311.952	295.785	309.85	304.082	327.577	-0.10513	0.0411183	0.686782
UBE2D3	7323	ENSG00000109332	4	256.421	223.605	251.767	226.79	218.402	237.453	239.64	220.945	241.279	211.708	196.42	217.713	-0.106126	0.035424	0.648368
TMEM97	27346	ENSG00000109084	17	57.7242	55.8738	59.2758	50.7498	53.0266	52.3948	56.9459	53.5573	52.2321	52.2195	46.0007	47.5292	-0.107263	0.0291764	0.622572
CUL1	8454	ENSG00000055130	7	115.729	117.566	115.37	106.902	107.736	117.27	108.179	112.009	102.695	106.208	98.9136	108.885	-0.107748	0.0162413	0.544312
MLH1	4292	ENSG00000076242	3	52.1705	53.7882	51.6675	50.0746	49.553	51.3502	47.3014	50.7684	47.8513	51.5827	44.8384	46.8955	-0.107803	0.0350087	0.648368
RBM22	55696	ENSG00000086589	5	74.5534	76.7304	80.0258	71.8393	79.6213	79.1145	71.0135	71.0302	72.7879	75.5697	68.4504	73.7424	-0.108147	0.0252055	0.601783
CDYL	9425	ENSG00000153046	6	46.9535	50.4401	47.5175	46.0748	43.5827	45.4675	43.0627	45.3614	41.3644	46.9127	43.0644	42.0562	-0.109629	0.0490571	0.710113
RNF169	254225	ENSG00000166439	11	339.726	313.453	354.479	310.525	311.538	357.252	314.216	300.399	312.129	323.294	281.57	326.252	-0.109782	0.029845	0.622572
SMC3	9126	ENSG00000108055	10	119.936	120.694	124.915	107.162	108.604	119.524	111.496	114.798	108.761	113.284	94.4482	112.111	-0.110115	0.027322	0.614099
CNOT8	9337	ENSG00000155508	5	81.1168	73.2726	80.9249	70.8004	73.3797	79.4444	74.3921	72.0547	68.3229	70.5459	66.6153	76.1044	-0.111579	0.0417598	0.688916
ARMT1	79624	ENSG00000146476	6	160.551	154.174	158.461	122.174	136.23	143.44	139.263	154.696	147.429	125.1	121.425	128.127	-0.113117	0.0289282	0.622572
SMS	6611	ENSG00000102172	X	119.936	126.512	114.471	108.512	112.023	113.311	107.319	116.05	100.42	107.482	111.087	105.083	-0.113262	0.0409544	0.686486
TIMM17A	10440	ENSG00000134375	1	118.702	117.675	125.053	108.201	101.548	109.518	116.288	116.562	103.369	104.014	94.5093	99.7826	-0.113531	0.0101779	0.468884
CHMP7	91782	ENSG00000147457	8	49.7023	51.6476	47.4483	50.3862	50.0957	56.3533	46.8099	45.3614	45.5767	50.0968	50.5885	46.7803	-0.113868	0.0355523	0.649198
TAF7	6879	ENSG00000178913	5	156.119	163.011	163.994	147.99	154.955	161.418	144.238	156.745	139.257	151.069	139.715	151.69	-0.114264	0.0136362	0.511834
DCP2	167227	ENSG00000172795	5	271.062	225.361	271.825	245.023	245.485	274.674	238.903	247.183	232.18	233.219	230.493	246.403	-0.114291	0.0426509	0.69148
DENR	8562	ENSG00000139726	12	52.0023	47.8605	52.4975	50.4382	48.4675	50.1407	47.1785	48.1503	47.3458	48.2571	43.7373	46.377	-0.114574	0.024569	0.595728
ZHX1	11244	ENSG00000165156	8	149.78	123.548	137.849	130.641	121.901	139.921	131.215	127.945	128.811	127.365	109.435	124.844	-0.11472	0.0438704	0.694098
NUP50	10762	ENSG00000093000	22	112.307	106.04	115.785	107.162	106.108	113.696	100.561	107.228	95.0287	106.703	95.6716	110.441	-0.114758	0.0262647	0.613002
TCP1	6950	ENSG00000120438	6	160.999	170.311	171.187	146.328	168.144	163.122	148.846	161.013	149.114	157.791	150.358	146.044	-0.114786	0.0217992	0.589103
LSM5	23658	ENSG00000106355	7	47.1779	48.08	50.9758	38.439	41.0861	41.7839	42.0183	47.5811	42.7124	40.6859	38.6601	36.9864	-0.114985	0.0477659	0.708195
PRPF4B	8899	ENSG00000112739	6	109.165	95.5014	101.467	101.5	93.4614	106.054	93.2513	98.9187	90.3952	95.9481	88.2087	98.688	-0.115239	0.0332378	0.635758
ZMYND11	10771	ENSG00000015171	10	57.8925	52.91	49.8	53.9185	50.0957	55.1987	52.6458	50.1992	48.0198	50.0968	46.1842	50.9283	-0.115639	0.0444821	0.695194
TRA2B	6434	ENSG00000136527	3	163.468	151.924	175.476	147.834	146.488	152.731	145.836	155.606	155.517	140.243	136.167	139.822	-0.115672	0.013293	0.511834
YWHAQ	10971	ENSG00000134308	2	336.36	297.811	308.76	288.448	283.478	297.49	305.739	284.292	268.321	283.387	263.158	281.488	-0.116794	0.0127286	0.511834
KPNA4	3840	ENSG00000186432	3	103.051	83.0423	100.222	91.1627	89.3908	99.4566	90.6712	86.3404	89.3842	92.5517	80.0118	88.2028	-0.117085	0.0475401	0.708195
AGGF1	55109	ENSG00000164252	5	69.2802	69.266	67.5066	62.0218	68.2778	66.5793	60.9389	64.9972	59.8984	66.0881	59.2136	63.718	-0.117178	0.0251168	0.601783
NEMF	9147	ENSG00000165525	14	61.0339	61.8015	63.4258	53.8665	54.9805	63.0057	55.533	61.5823	54.254	54.7668	49.7933	56.6894	-0.117228	0.0426829	0.69148
IDI1	3422	ENSG00000067064	10	122.685	108.235	120.972	103.785	95.6867	107.978	106.029	109.391	108.508	100.335	92.0625	96.3836	-0.118217	0.0148263	0.531702
ITCH	83737	ENSG00000078747	20	107.202	99.069	107.416	96.3052	95.4153	106.329	95.9542	101.878	95.7869	92.6932	88.3311	93.7334	-0.118441	0.0118289	0.500759
BTF3L4	91408	ENSG00000134717	1	55.7047	49.5619	53.8808	49.9707	46.8392	49.8108	48.0385	47.3535	53.4958	50.1675	42.2692	43.6693	-0.118648	0.0446934	0.69618
MTDH	92140	ENSG00000147649	8	261.358	240.839	247.478	230.062	229.149	249.274	232.944	219.294	222.239	228.337	215.812	235.918	-0.118898	0.00809306	0.423424
FOXM1	2305	ENSG00000111206	12	43.9803	44.0733	47.3791	44.6204	44.8311	45.5774	39.4383	40.0683	42.9651	42.3841	42.8198	43.6693	-0.11891	0.0330243	0.635758
SNRPD1	6632	ENSG00000167088	18	44.0364	45.5553	46.065	39.5298	39.5121	43.7631	40.114	46.6136	40.3535	38.7047	36.0909	38.0234	-0.119477	0.0428085	0.691702
ARPC3	10094	ENSG00000111229	12	116.514	127.774	123.186	105.084	118.645	122.438	108.609	125.84	103.959	110.737	105.337	107.733	-0.119842	0.0434679	0.691702
TIA1	7072	ENSG00000116001	2	62.0998	56.4776	61.3508	54.0224	59.4853	59.707	53.7516	58.1105	55.0122	54.9791	52.1789	53.7513	-0.120124	0.0254231	0.602336
TXNDC15	79770	ENSG00000113621	5	39.156	43.1403	42.6066	40.9323	45.3738	40.1895	40.114	37.5072	36.5624	42.1011	39.4554	37.8506	-0.12019	0.0477901	0.708195
INTS6	26512	ENSG00000102786	13	149.5	147.917	157.7	132.095	144.425	154.82	129.679	149.346	139.089	128.638	134.638	140.168	-0.120477	0.0380458	0.670394
TEX261	113419	ENSG00000144043	2	38.034	42.8659	40.9466	40.5687	39.1865	41.399	38.9468	34.946	37.0679	40.8982	38.0484	35.9494	-0.120773	0.0358392	0.651904
CPNE3	8895	ENSG00000085719	8	236.899	211.091	236.896	208.817	204.888	225.138	211.873	203.301	210.192	203.5	191.282	207.458	-0.121043	0.00751824	0.416219
SUB1	10923	ENSG00000113387	5	158.251	151.211	154.864	128.407	135.144	132.609	128.942	144.223	139.763	130.337	123.199	130.201	-0.121149	0.0178817	0.553885
BMPR1A	657	ENSG00000107779	10	68.8876	65.1495	65.2241	62.2815	60.5708	65.3698	62.8432	60.5009	61.499	62.5502	54.5034	58.0721	-0.121353	0.0101746	0.468884
NRAS	4893	ENSG00000213281	1	128.463	105.491	119.727	111.058	109.038	114.466	113.646	104.098	108.845	107.835	97.8737	106.408	-0.121557	0.0252375	0.601783
JAK1	3716	ENSG00000162434	1	40.1657	39.1336	36.5891	40.5687	42.8229	44.4229	36.4282	38.247	35.72	40.6859	38.599	36.4679	-0.121823	0.0351519	0.648368
ZNF778	197320	ENSG00000170100	16	111.185	96.5991	103.058	103.785	95.7409	99.1268	100.316	91.8043	87.7836	105.288	90.7167	89.9887	-0.121835	0.0303832	0.626188
GRPEL2	134266	ENSG00000164284	5	82.1826	67.1803	81.3399	66.1254	65.2927	70.5928	68.5563	69.3797	72.8722	61.5596	62.0275	66.1953	-0.122217	0.0498347	0.710113
ARFIP1	27236	ENSG00000164144	4	64.7925	55.9287	67.8525	58.126	55.469	59.542	56.1473	59.3626	57.2025	54.13	53.4635	54.5578	-0.122228	0.0330324	0.635758
YKT6	10652	ENSG00000106636	7	68.9437	69.9795	74.6308	73.1899	69.092	69.2183	66.4062	68.0137	65.4586	70.1214	63.2509	61.1831	-0.12227	0.0122568	0.508188
RC3H1	149041	ENSG00000135870	1	84.8192	68.8818	84.2449	83.2152	78.4273	86.8665	76.0508	73.0223	74.6413	76.5603	70.9585	79.3882	-0.122871	0.0419698	0.688916
ZFR	51663	ENSG00000056097	5	139.851	134.91	143.521	125.602	131.78	136.402	122.308	129.311	132.686	128.072	117.082	123.23	-0.122922	0.00513639	0.35494
NOL10	79954	ENSG00000115761	2	58.6778	51.7574	55.1258	57.6585	50.4214	55.8584	57.0688	50.5407	50.0417	52.5026	44.4714	51.1011	-0.123142	0.047028	0.707529
GPD2	2820	ENSG00000115159	2	77.4705	71.4614	83.7608	71.3718	65.9983	76.2556	68.4334	75.0712	79.0221	62.2672	64.9637	64.0637	-0.12335	0.0494363	0.710113
TMX1	81542	ENSG00000139921	14	53.1803	54.5566	54.4341	43.2179	48.5218	48.7662	49.1443	52.362	45.7452	43.7285	43.8597	44.7063	-0.124136	0.0299844	0.622572
USP16	10600	ENSG00000156256	21	58.79	60.4842	65.5008	52.7757	56.7716	58.6074	50.4957	57.9397	57.708	53.7762	51.3837	54.9611	-0.12423	0.038207	0.670394
GYG1	2992	ENSG00000163754	3	39.2121	38.4201	40.67	39.6337	33.7047	36.6709	36.8582	33.7507	34.8775	37.148	33.1547	35.5461	-0.124447	0.0407618	0.686411
MAN1A1	4121	ENSG00000111885	6	75.451	63.942	67.0225	68.7227	65.6726	66.9092	67.942	60.3302	56.6971	66.1589	61.0487	65.3311	-0.124647	0.0412552	0.687592
SDE2	163859	ENSG00000143751	1	37.9779	34.5781	36.3816	33.764	35.333	36.0111	32.1895	32.5555	31.7605	34.3177	34.4393	32.7232	-0.124868	0.0359625	0.653303
HMGN1	3150	ENSG00000205581	21	194.658	200.937	201.759	168.768	193.978	198.693	169.916	193.455	169.501	179.16	175.255	183.837	-0.124925	0.0289575	0.622572
HNRNPAB	3182	ENSG00000197451	5	246.492	246.163	234.475	236.867	227.683	240.367	222.624	236.881	206.064	224.233	209.511	225.029	-0.125878	0.00540609	0.35948
FAM111A	63901	ENSG00000166801	11	160.607	164.219	154.103	150.068	161.251	160.703	147.494	156.403	138.583	143.922	143.507	149.098	-0.126186	0.00956593	0.455577
FRMD6	122786	ENSG00000139926	14	85.5485	77.9928	80.7866	78.0727	80.164	84.9972	73.7164	72.6239	72.7037	79.3199	77.5649	74.8946	-0.126665	0.00848324	0.43329
HNRNPU	3192	ENSG00000153187	1	506.391	435.684	480.016	494.045	433.494	509.653	448.81	449.574	426.281	464.103	376.814	478.519	-0.126703	0.0432626	0.691702
FBXO28	23219	ENSG00000143756	1	95.2533	81.286	90.2624	83.9424	87.1655	84.2275	82.9924	78.7138	80.5385	85.9712	72.9159	81.8079	-0.127046	0.0209559	0.587307
HNRNPH2	3188	ENSG00000126945	X	34.0511	32.9864	32.6466	32.777	31.588	32.1626	31.0837	31.1896	28.2222	31.4874	29.7292	29.4969	-0.127099	0.02843	0.622572
ARPC5	10092	ENSG00000162704	1	128.295	115.48	127.682	115.265	113.38	122.878	115.059	114.513	119.881	110.029	100.321	108.77	-0.127427	0.00610512	0.377473
CCDC93	54520	ENSG00000125633	2	55.1437	46.4883	51.5291	51.3732	50.8556	51.6251	46.5028	51.3376	44.2288	50.7336	45.9395	44.8791	-0.127561	0.0365091	0.656809
HSP90B1	7184	ENSG00000166598	12	327.609	318.338	331.308	288.137	288.688	331.412	278.218	315.197	265.962	299.661	272.945	307.644	-0.127637	0.0272952	0.614099
ELOA	6924	ENSG00000011007	1	83.8095	81.0115	77.0516	82.6957	82.4436	81.8084	77.4637	75.868	69.4181	85.3344	73.0383	71.0922	-0.12787	0.0147368	0.531315
KRR1	11103	ENSG00000111615	12	106.192	88.8053	101.952	88.5655	84.7774	95.3332	93.927	86.7388	85.5932	86.1834	76.158	93.0421	-0.128069	0.0433193	0.691702
ZNF121	7675	ENSG00000197961	19	169.47	155.382	150.783	151.782	133.842	147.948	160.333	145.418	140.437	140.455	116.225	138.382	-0.128073	0.0296219	0.622572
LEMD3	23592	ENSG00000174106	12	59.4071	57.9046	68.6133	55.0093	55.6318	64.2702	56.1473	57.0291	58.8875	56.1112	49.2427	55.5948	-0.12812	0.0320671	0.633671
UFM1	51569	ENSG00000120686	13	71.9168	65.9179	67.7141	62.1257	60.1366	67.8988	63.7033	63.6882	58.045	62.5502	56.0327	60.895	-0.128552	0.0134112	0.511834
ABCE1	6059	ENSG00000164163	4	202.568	178.324	202.797	181.702	173.897	179.836	188.038	175.754	171.271	173.287	156.109	168.398	-0.129015	0.005298	0.355647
ANP32A	8125	ENSG00000140350	15	59.5754	55.8189	60.4516	50.8018	54.1121	59.8169	53.7516	59.1919	51.3896	53.0686	45.4501	51.274	-0.129343	0.0297561	0.622572
DNAJC3	5611	ENSG00000102580	13	130.314	116.962	131.347	122.433	119.459	132.389	122.001	119.693	111.372	119.228	107.845	114.301	-0.129547	0.00509691	0.353947
DHX29	54505	ENSG00000067248	5	112.756	100.716	120.834	97.0844	98.7803	111.057	101.237	101.252	102.442	100.406	87.4746	98.1119	-0.130042	0.0174061	0.551182
VTI1A	143187	ENSG00000151532	10	37.8657	32.3278	35.9666	39.0623	35.4958	36.6709	34.9539	30.9619	29.9913	38.1387	31.6866	34.97	-0.13005	0.049988	0.710113
ECT2	1894	ENSG00000114346	3	184.953	178.654	198.716	151.73	162.879	176.042	160.579	171.429	169.923	150.503	147.728	168.109	-0.130209	0.0226702	0.589103
DEK	7913	ENSG00000124795	6	257.992	257.031	261.726	202.324	210.207	237.508	216.481	238.19	242.037	198.264	196.543	219.729	-0.130706	0.0221379	0.589103
KIF23	9493	ENSG00000137807	15	89.4192	96.3796	91.0924	79.7869	81.9008	83.4578	78.078	88.1617	79.8645	75.9235	75.791	82.2112	-0.130881	0.0207146	0.586485
OLA1	29789	ENSG00000138430	2	68.551	65.4788	69.5124	65.1385	59.5396	66.9092	60.6932	61.5823	64.1107	63.2578	53.28	61.4712	-0.131028	0.0134449	0.511834
UTP25	27042	ENSG00000117597	1	45.5511	39.902	46.3416	40.2051	39.6207	42.0588	43.247	37.0518	37.8261	40.3322	34.1946	40.7887	-0.131888	0.0433047	0.691702
KPNA2	3838	ENSG00000182481	17	204.868	206.645	203.212	192.818	200.492	191.601	173.111	204.952	173.798	187.509	183.88	181.13	-0.131999	0.0157489	0.539482
VEZT	55591	ENSG00000028203	12	93.4582	93.5804	96.6949	84.4619	89.7164	93.6289	85.6339	89.7553	84.5823	85.6174	80.6235	81.4623	-0.13206	0.00244216	0.280427
SMC2	10592	ENSG00000136824	9	148.041	143.966	157.838	119.992	127.926	148.663	126.055	143.142	138.583	119.794	117.571	132.506	-0.132153	0.0361301	0.654661
SHCBP1	79801	ENSG00000171241	16	47.4023	43.1403	46.5491	45.867	39.0237	47.2818	43.0627	41.4912	45.324	41.252	35.6627	41.5953	-0.132154	0.0406632	0.68568
COPS3	8533	ENSG00000141030	17	38.4828	41.9328	42.1225	35.8417	36.2014	35.8462	37.2268	34.6614	35.046	36.6527	34.684	33.4721	-0.133056	0.0231249	0.589103
BNIP2	663	ENSG00000140299	15	70.7949	56.8618	66.8841	65.2943	63.4474	66.0295	64.7476	55.4355	60.8251	62.8333	53.647	61.0679	-0.133652	0.0392482	0.677871
CDC42SE2	56990	ENSG00000158985	5	103.331	83.5363	102.297	89.033	82.2265	91.4297	93.8041	87.991	83.4028	85.8297	72.5489	83.9972	-0.133817	0.0343581	0.644935
KPNB1	3837	ENSG00000108424	17	348.533	362.027	369.488	333.952	333.031	344.497	324.414	323.506	311.623	351.527	304.082	308.854	-0.13399	0.000594387	0.164296
KLHL42	57542	ENSG00000087448	12	54.19	44.6771	49.385	50.4901	47.7077	48.8212	47.2399	49.5163	41.8699	44.4361	42.2081	46.0314	-0.134387	0.0400629	0.683328
MFAP3	4238	ENSG00000037749	5	89.9241	81.9995	90.1933	78.9557	79.6213	86.6466	83.791	74.9005	75.0625	81.6549	68.8175	81.9808	-0.134517	0.01711	0.549123
PSMD14	10213	ENSG00000115233	2	75.451	82.9874	85.6974	68.1513	75.9849	77.9049	67.6962	75.7542	71.9455	75.8528	66.4318	70.3433	-0.134689	0.0214818	0.589103
CCNE2	9134	ENSG00000175305	8	56.434	55.9836	56.5091	50.1784	46.8935	46.677	46.8099	52.4189	56.9498	44.0116	41.2905	46.3194	-0.134754	0.0352362	0.648368
WDR43	23160	ENSG00000163811	2	78.4241	69.4306	78.4349	68.9824	63.1217	70.7027	69.0477	64.485	66.1325	72.5979	57.1338	64.8126	-0.135227	0.0240361	0.591214
TMF1	7110	ENSG00000144747	3	44.373	38.2555	44.3358	39.0104	37.9924	41.0142	35.8139	39.4423	36.4782	37.9264	35.4792	39.4061	-0.135719	0.0336246	0.637105
TCEA1	6917	ENSG00000187735	8	114.663	98.5201	103.75	90.7472	94.2755	101.711	100.132	97.6666	88.7103	91.5611	84.2938	91.6594	-0.135752	0.0131801	0.511834
ZNF75A	7627	ENSG00000162086	16	34.3316	33.8097	34.6525	35.1665	33.6504	35.3514	32.8038	28.6853	29.8228	34.247	31.0749	33.5297	-0.136149	0.0200327	0.583028
CDC5L	988	ENSG00000096401	6	159.485	181.288	187.718	150.899	155.769	169.939	142.826	165.908	153.579	150.078	146.26	161.945	-0.136163	0.0308632	0.63069
TTC1	7265	ENSG00000113312	5	62.2681	68.6622	67.8525	58.0221	63.5016	70.3179	55.4716	64.3711	60.3196	63.3993	56.9503	58.0145	-0.136363	0.0251938	0.601783
GCLC	2729	ENSG00000001084	6	105.351	99.1788	97.9399	98.5908	99.4859	101.711	94.6027	92.7719	88.7945	101.538	86.3124	89.6431	-0.136481	0.0028	0.293577
GCH1	2643	ENSG00000131979	14	31.3584	28.2662	32.6466	27.8942	26.7033	28.1491	28.3808	25.7257	27.3797	25.756	27.2823	25.8098	-0.136647	0.0384165	0.670394
FAM204A	63877	ENSG00000165669	10	50.0388	44.732	55.195	51.7368	47.3277	46.5121	46.3185	45.0769	43.976	46.3466	43.615	45.6857	-0.136972	0.0268675	0.614099
ANXA5	308	ENSG00000164111	4	153.482	166.085	152.651	136.251	151.861	154.985	135.454	156.403	124.936	141.587	140.877	139.534	-0.137611	0.0291225	0.622572
TRAM1	23471	ENSG00000067167	8	159.485	135.403	162.334	137.705	132.865	141.57	139.938	132.84	137.994	132.106	120.079	133.831	-0.137729	0.0101469	0.468884
TNPO1	3842	ENSG00000083312	5	188.824	189.411	207.846	169.495	181.821	191.051	171.329	179.909	182.475	175.056	160.941	165.056	-0.137779	0.00207616	0.261318
CEP295	85459	ENSG00000166004	11	49.8706	49.2326	53.3966	44.7762	49.553	51.1303	44.4756	47.5242	46.9246	46.0636	42.3304	45.8009	-0.137954	0.0129846	0.511834
COPS2	9318	ENSG00000166200	15	133.624	108.729	134.46	118.797	107.356	122.933	121.694	108.025	117.691	116.892	92.4907	109.519	-0.138344	0.0399591	0.683328
TMPO	7112	ENSG00000120802	12	311.004	330.084	327.711	280.033	295.798	323.275	284.484	300.74	292.078	265.768	278.879	287.71	-0.138811	0.0051646	0.355148
TMEM70	54968	ENSG00000175606	8	30.2926	27.5527	28.22	26.0242	25.4549	27.5994	27.7665	24.815	26.7057	24.5531	23.4897	24.1967	-0.139247	0.0269059	0.614099
NOL9	79707	ENSG00000162408	1	53.4047	52.0867	53.12	57.8143	49.9872	55.4736	51.4786	45.2476	47.6828	54.5545	45.756	50.5827	-0.139808	0.0143215	0.523031
RIOK1	83732	ENSG00000124784	6	29.1145	30.2421	29.6033	28.9331	25.5092	32.8223	26.4765	27.7746	27.2955	27.5957	24.1626	28.0567	-0.14012	0.0419037	0.688916
TXNDC9	10190	ENSG00000115514	2	28.5536	29.7481	27.1825	23.7387	26.9204	28.9188	25.3707	25.4411	25.2736	24.6946	25.6307	24.6	-0.140355	0.040388	0.683957
PSMD11	5717	ENSG00000108671	17	103.5	101.264	102.367	103.681	92.7015	99.2367	91.9612	95.333	91.8273	101.043	83.2538	89.0093	-0.140744	0.00419801	0.327588
TBK1	29110	ENSG00000183735	12	55.7047	54.1724	58.7916	47.5293	53.6779	56.9031	48.53	53.728	47.0931	48.5401	47.1017	53.2904	-0.140963	0.028895	0.622572
RRM2B	50484	ENSG00000048392	8	38.2023	32.0534	36.105	30.0759	32.9449	33.5371	30.9609	32.3279	31.592	28.9401	28.7504	32.7232	-0.141174	0.0432795	0.691702
LDHA	3939	ENSG00000134333	11	355.04	330.632	357.107	310.888	296.341	362.2	309.978	320.661	297.639	320.605	278.023	312.829	-0.141213	0.00715496	0.406145
ELOVL2	54898	ENSG00000197977	6	100.302	84.4145	88.0491	74.8521	74.1395	76.2556	87.5997	78.3723	78.0954	73.8715	60.6206	76.7381	-0.141402	0.0335386	0.637105
COIL	8161	ENSG00000121058	17	37.5291	40.5607	38.8025	34.5951	37.8296	39.0349	34.3396	37.1656	35.72	34.8838	32.543	34.2787	-0.141626	0.01535	0.534937
COA7	65260	ENSG00000162377	1	24.8511	21.8446	22.4792	24.2581	22.7412	25.7301	21.8692	20.9448	19.4607	23.2794	20.5535	23.6206	-0.141849	0.0419791	0.688916
GCLM	2730	ENSG00000023909	1	65.1851	64.9849	69.5816	60.4115	66.4868	74.3313	63.089	62.7206	63.5209	56.3235	55.421	65.2735	-0.142417	0.0278491	0.619224
CAPN7	23473	ENSG00000131375	3	92.8972	91.6045	100.361	81.2413	81.3038	94.1787	80.1052	84.3484	88.7945	75.7113	75.3628	89.5854	-0.142523	0.0296406	0.622572
PLRG1	5356	ENSG00000171566	4	61.9876	63.3932	69.9274	55.7885	59.5396	59.8169	53.6901	58.395	57.371	54.9083	53.7694	59.6276	-0.142537	0.0190184	0.574094
BROX	148362	ENSG00000162819	1	107.146	100.222	104.718	85.9163	86.0257	95.993	92.8827	91.6335	89.7212	87.2448	79.0942	88.4332	-0.142668	0.00394192	0.327588
EGLN1	54583	ENSG00000135766	1	25.6926	24.2047	24.0008	22.9076	23.2297	25.95	25.985	20.7172	21.8195	22.3596	21.4711	21.2009	-0.14281	0.0440768	0.694898
KMT5B	51111	ENSG00000110066	11	202.512	170.97	199.753	185.182	174.114	209.469	175.506	174.047	170.597	177.532	155.68	189.887	-0.142947	0.0217435	0.589103
ARID4B	51742	ENSG00000054267	1	78.8729	74.3155	80.0258	69.8135	72.7284	84.9972	68.1877	71.2579	70.5975	69.5553	66.6153	74.3761	-0.14298	0.0129806	0.511834
RFC3	5983	ENSG00000133119	13	56.0413	50.8792	61.2816	56.0482	48.8474	50.6904	48.2228	52.7604	53.4115	51.0874	42.8198	47.8173	-0.143312	0.0295185	0.622572
SMPDL3A	10924	ENSG00000172594	6	31.695	28.6504	27.7358	28.7773	31.5337	31.2829	30.1009	27.7177	25.1051	30.0015	24.5908	26.8468	-0.143493	0.0395705	0.681518
TMCO1	54499	ENSG00000143183	1	91.9997	100.77	97.1791	80.9296	91.4532	89.8903	85.6953	88.4463	82.1391	83.5654	81.9081	81.9232	-0.143782	0.00586605	0.369198
TMED2	10959	ENSG00000086598	12	189.777	171.793	178.796	163.677	157.017	169.72	164.511	163.233	156.107	159.772	141.611	155.723	-0.144183	0.00107337	0.204845
CCT2	10576	ENSG00000166226	12	258.385	320.259	306.546	236.504	262.962	265.108	231.715	281.446	245.996	252.111	254.778	235.515	-0.144347	0.0453771	0.699487
ALYREF	10189	ENSG00000183684	17	62.3242	79.8589	74.5616	63.5282	70.1232	66.4694	61.7989	68.4121	62.7627	66.8665	65.086	55.5372	-0.144475	0.0459775	0.70221
TM2D2	83877	ENSG00000169490	8	54.19	55.764	57.7541	44.7243	53.6779	53.2195	45.5813	54.1264	45.9137	49.6015	47.7746	47.7597	-0.144773	0.0343046	0.64479
HSPD1	3329	ENSG00000144381	2	344.326	352.312	357.522	315.927	314.903	339.659	294.436	343.37	308.169	309.921	292.581	296.813	-0.145797	0.00174771	0.241544
TRMT6	51605	ENSG00000089195	20	36.7438	33.0413	33.8225	30.7512	29.5255	32.2176	30.9609	30.6773	30.3283	29.5062	27.0376	30.1883	-0.145942	0.0171831	0.549123
LIG4	3981	ENSG00000174405	13	35.9023	34.9623	36.3125	31.0629	32.2393	38.3202	29.6094	34.7183	32.5187	29.5062	29.668	33.9906	-0.145944	0.0460768	0.70221
SRSF3	6428	ENSG00000112081	6	267.36	245.34	289.324	232.868	220.845	242.457	235.647	238.532	261.919	221.119	197.277	212.528	-0.146115	0.00458767	0.33509
SOCS6	9306	ENSG00000170677	18	68.2144	59.6061	65.4316	61.6063	60.2994	68.3386	59.096	60.1594	53.58	59.6491	55.421	61.2983	-0.146361	0.0101404	0.468884
STT3A	3703	ENSG00000134910	11	110.063	123.493	118.067	105.967	111.535	113.586	102.404	112.294	99.6622	107.057	104.419	96.2107	-0.146582	0.00529278	0.355647
TRPS1	7227	ENSG00000104447	8	1513.39	1159.57	1447.1	1326.35	1230.58	1507.9	1275.79	1158.79	1244.89	1366.2	1091.23	1325.06	-0.14724	0.043562	0.691702
SRSF1	6426	ENSG00000136450	17	211.711	213.177	229.149	192.507	196.692	196.769	186.871	204.155	189.636	185.528	183.452	178.652	-0.147262	0.000922849	0.192886
MTMR1	8776	ENSG00000063601	X	33.9389	29.1993	32.0933	31.9459	29.6341	31.7777	30.838	28.3438	27.0427	31.7704	26.7318	27.2501	-0.147383	0.0230778	0.589103
ZNF281	23528	ENSG00000162702	1	67.2046	64.8202	71.3108	63.5801	69.689	76.3655	64.5633	67.16	60.8251	61.7719	57.562	63.8908	-0.147959	0.0114763	0.495267
WTAP	9589	ENSG00000146457	6	46.673	41.5486	49.3158	38.2831	40.5434	45.3575	38.824	42.8572	39.9323	40.8982	34.317	41.0192	-0.148271	0.0298163	0.622572
XRCC2	7516	ENSG00000196584	7	30.6853	33.8646	29.465	28.6734	27.843	28.479	27.8894	31.4741	25.8633	25.2607	25.6307	26.5588	-0.149004	0.0326267	0.635758
MAT2B	27430	ENSG00000038274	5	46.4486	41.3839	46.8258	38.5429	37.9924	42.6635	41.0355	37.1087	41.1117	36.7942	36.458	38.1962	-0.149104	0.0142409	0.523031
STC1	6781	ENSG00000159167	8	60.3047	50.1108	51.2525	53.451	47.8162	44.9727	48.1	47.6381	47.5986	48.8231	43.4926	44.8215	-0.14923	0.0311121	0.63069
TAF13	6884	ENSG00000197780	1	47.1218	38.969	43.7825	42.9062	39.1865	43.0484	42.4484	38.0763	41.6172	38.2094	33.6441	38.4843	-0.149748	0.0231439	0.589103
CCT5	22948	ENSG00000150753	5	436.325	485.301	468.327	402.311	426.438	414.21	397.393	435.402	380.873	398.581	396.327	380.234	-0.151525	0.00335712	0.302827
SUV39H2	79723	ENSG00000152455	10	22.3829	22.8874	23.3783	19.9987	22.5784	23.8608	20.0877	21.7416	21.3141	19.3877	19.0242	21.0281	-0.152126	0.0331438	0.635758
DCUN1D3	123879	ENSG00000188215	16	21.7658	19.7589	22.3408	19.4792	18.4535	22.5413	18.7977	18.6682	18.8709	19.4585	17.7396	19.1845	-0.152798	0.0349845	0.648368
SNRPE	6635	ENSG00000182004	1	70.851	74.8094	82.9308	59.944	62.8503	61.3563	62.7204	68.0706	72.5352	55.2621	55.6657	59.4548	-0.153084	0.0134329	0.511834
CANX	821	ENSG00000127022	5	706.715	772.573	719.194	670.552	714.692	694.382	549.924	702.505	609.178	689.468	664.196	668.29	-0.153347	0.0228356	0.589103
AKT1S1	84335	ENSG00000204673	19	22.7194	27.0038	25.73	30.907	25.8349	28.0942	25.6165	21.8555	24.4311	25.1192	25.3248	23.1597	-0.15371	0.0441476	0.694898
GTF2A2	2958	ENSG00000140307	15	38.7633	32.2729	35.9666	34.2315	29.7969	35.1315	33.111	32.1571	34.3721	31.9827	27.894	28.0567	-0.153745	0.0231684	0.589103
WDR73	84942	ENSG00000177082	15	29.8438	32.9864	30.1566	30.2837	33.2163	30.7331	30.8995	28.1161	22.4935	28.9401	29.7903	29.3241	-0.153913	0.0430571	0.691702
HMGN3	9324	ENSG00000118418	6	33.5462	33.0962	32.0241	27.3228	29.3627	29.0288	27.7051	29.9374	25.8633	25.6852	29.5456	27.711	-0.154071	0.0352358	0.648368
ZMPSTE24	10269	ENSG00000084073	1	139.738	111.857	127.474	116.512	114.086	115.236	117.332	121.457	101.263	112.647	98.2408	106.523	-0.15412	0.0152836	0.534937
XPO1	7514	ENSG00000082898	2	366.54	321.466	391.967	304.395	288.363	354.943	325.151	312.465	336.391	300.085	256.98	306.376	-0.154192	0.014816	0.531702
FBXL3	26224	ENSG00000005812	13	46.8974	39.2983	44.8891	38.5948	39.1322	41.8389	39.0697	36.5396	40.185	40.8982	32.1148	38.6571	-0.154268	0.0235352	0.589103
ANAPC4	29945	ENSG00000053900	4	41.5682	38.969	45.4425	35.3223	35.0073	42.2237	37.9025	36.8242	35.6358	34.3177	31.1973	39.6365	-0.154649	0.0346537	0.647038
AASDHPPT	60496	ENSG00000149313	11	48.8047	39.8471	42.745	39.7376	42.6058	41.564	42.2641	37.3364	38.3316	41.1105	36.5191	36.1798	-0.15484	0.0181641	0.558518
EDRF1	26098	ENSG00000107938	10	45.2145	40.3411	41.6383	38.2312	37.504	42.3337	38.0868	37.0518	39.511	35.8036	34.9899	36.9288	-0.154962	0.00854758	0.435001
SDR42E1	93517	ENSG00000184860	16	20.139	17.3988	18.3291	21.2453	19.539	22.6513	17.5077	16.3916	14.5744	20.8029	18.1678	20.6824	-0.155271	0.0425699	0.69148
TXNL1	9352	ENSG00000091164	18	56.6022	48.4642	53.12	48.6201	47.2192	55.7485	50.6186	44.5646	45.9137	49.2477	41.2905	49.0847	-0.155282	0.0176246	0.553037
PCMT1	5110	ENSG00000120265	6	70.5705	72.0103	70.0658	61.7621	63.8273	64.93	63.3347	65.2818	62.3415	60.4275	58.2349	55.6524	-0.155539	0.00082261	0.192886
DHFR	1719	ENSG00000228716	5	85.9412	91.0556	78.5733	76.2546	79.0786	78.1798	70.3377	89.6415	67.7332	73.6593	72.3042	68.9606	-0.156109	0.0328538	0.635758
MESD	23184	ENSG00000117899	15	35.0048	37.5968	35.9666	35.0626	34.6274	34.2518	30.408	35.2305	33.6139	32.195	28.8727	32.3199	-0.156131	0.013319	0.511834
DDX46	9879	ENSG00000145833	5	153.819	132.494	148.431	134.017	125.104	143.66	133.98	126.124	127.295	130.054	104.786	136.078	-0.156352	0.0150713	0.5348
FANCM	57697	ENSG00000187790	14	32.3682	29.309	34.3066	26.0762	25.5092	32.4925	27.7051	27.6039	29.0646	25.5437	23.8567	28.6904	-0.157266	0.041082	0.686782
CDV3	55573	ENSG00000091527	3	161.392	146.929	154.656	135.575	132.105	142.89	141.044	140.068	125.189	133.945	115.552	133.6	-0.15756	0.00230263	0.27573
CACYBP	27101	ENSG00000116161	1	170.424	176.129	169.804	137.497	153.381	159.274	139.447	163.859	141.448	138.403	139.287	149.155	-0.157906	0.0115847	0.495267
VBP1	7411	ENSG00000155959	X	71.2437	74.3704	80.9249	54.6976	62.4704	70.8127	63.3961	68.6967	69.5024	58.0217	53.9529	60.4918	-0.158027	0.0168344	0.548285
DOCK1	1793	ENSG00000150760	10	131.156	120.694	129.342	133.861	124.29	133.599	112.295	103.358	99.2409	142.79	116.898	128.473	-0.158051	0.0110533	0.488478
POMP	51371	ENSG00000132963	13	73.5436	74.9741	78.5733	67.5799	64.6414	70.2629	62.5975	68.4121	69.5866	63.3993	59.2748	64.8126	-0.158113	0.00253359	0.285728
ATP6V1C1	528	ENSG00000155097	8	113.261	105.381	116.407	97.4999	96.8264	105.559	99.0257	98.2926	96.3766	96.5849	87.964	95.1161	-0.15815	0.000513161	0.147633
TGFBR1	7046	ENSG00000106799	9	158.812	118.883	146.702	144.406	127.058	155.7	129.618	115.766	125.778	142.365	117.877	139.419	-0.158341	0.036415	0.656764
SEC61G	23480	ENSG00000132432	7	38.9316	40.4509	40.4625	32.777	34.356	34.8016	34.0324	37.9625	33.2769	34.4592	30.035	30.4187	-0.158521	0.00799707	0.423424
NR3C1	2908	ENSG00000113580	5	59.7437	47.9703	55.8175	51.9965	43.2028	50.0857	50.0657	46.6705	49.789	47.408	40.3729	45.052	-0.158569	0.0216846	0.589103
KATNBL1	79768	ENSG00000134152	15	47.4584	41.4388	49.2466	38.9584	37.8296	43.3783	41.6498	40.4667	40.522	36.1574	34.8675	39.2908	-0.158644	0.0117928	0.500733
SRPRB	58477	ENSG00000144867	3	59.0144	64.5458	59.4833	56.7235	58.9968	58.8823	53.2601	59.4764	50.6314	57.5264	52.1789	50.1794	-0.159117	0.00560867	0.365436
ADAM17	6868	ENSG00000151694	2	50.5437	46.8176	47.0333	43.114	42.3344	48.7662	44.8441	40.7513	40.2692	44.0116	37.8037	43.7845	-0.160193	0.00842573	0.431918
ARL6IP1	23204	ENSG00000170540	16	233.477	225.142	246.095	194.636	204.888	226.293	203.273	220.945	212.635	182.981	182.473	198.01	-0.160277	0.00189701	0.252285
HAUS2	55142	ENSG00000137814	15	50.712	57.9595	58.5841	43.114	53.3522	53.2195	49.0828	54.8094	45.324	47.3372	44.4102	44.7063	-0.160561	0.0235731	0.589103
THOC1	9984	ENSG00000079134	18	39.5486	39.6276	38.6641	35.7898	34.6817	40.9592	35.691	36.3119	33.5296	35.0253	30.7079	35.5461	-0.160622	0.00783887	0.420169
SET	6418	ENSG00000119335	9	492.31	493.204	489.077	428.127	446.737	458.303	419.446	457.599	414.15	423.063	400.915	416.414	-0.161026	0.000135652	0.0682959
SMIM15	643155	ENSG00000188725	5	57.8364	45.0064	52.4283	45.9709	39.675	47.8316	47.7314	42.288	46.8404	45.0022	37.192	41.4801	-0.161301	0.0293252	0.622572
TFAM	7019	ENSG00000108064	10	67.0363	56.5324	67.9908	53.7107	57.0429	60.5866	56.8231	55.094	58.8875	55.899	48.5087	52.2534	-0.161401	0.00714631	0.406145
HNRNPM	4670	ENSG00000099783	19	88.0729	83.207	88.0491	89.916	81.1953	95.7181	77.5865	73.7622	77.1687	92.4809	72.1819	82.2112	-0.162148	0.00433827	0.328728
USP1	7398	ENSG00000162607	1	66.3071	55.9836	63.0108	57.7104	54.7091	63.3356	57.1917	54.4679	56.8656	56.182	44.8384	56.2862	-0.162627	0.0138396	0.516128
PIK3R3	8503	ENSG00000117461	1	94.8606	89.903	97.1791	102.539	101.82	104.625	85.6339	85.6574	81.8022	100.901	88.5146	90.5072	-0.162849	0.000125424	0.0667816
SSBP2	23635	ENSG00000145687	5	41.2877	33.8097	38.6641	34.9068	33.7047	38.98	31.0223	31.7018	33.4454	35.7329	33.5217	34.1058	-0.162877	0.0197883	0.583028
ZNF92	168374	ENSG00000146757	7	31.3584	26.8392	31.4708	27.6865	24.8036	27.4344	26.2922	28.0592	27.9694	21.2275	21.7769	27.4229	-0.1629	0.0460542	0.70221
TIPARP	25976	ENSG00000163659	3	38.2023	29.0346	39.6325	36.3092	32.5107	36.9457	33.2952	29.539	32.5187	34.8838	27.7717	33.645	-0.163767	0.0464218	0.705585
HMGB3	3149	ENSG00000029993	X	49.9267	46.7079	52.0825	43.7373	46.1337	50.4156	39.4383	46.6136	45.2397	42.3134	42.2081	44.015	-0.164389	0.0104857	0.476831
ABCA1	19	ENSG00000165029	9	62.0437	52.4709	58.0308	47.6332	47.8705	61.1364	54.6116	45.9875	49.789	44.6484	46.0007	54.5002	-0.164885	0.0449909	0.696963
TTK	7272	ENSG00000112742	6	28.9462	32.2729	33.5458	26.284	26.5404	28.0942	26.5993	30.3358	30.3283	21.7228	24.0402	25.1185	-0.164934	0.0237353	0.589103
RN7SKP80	106479130	ENSG00000202058	22	873.773	1038.71	1066.55	752.729	954.587	969.661	815.856	893.626	941.862	790.086	829.113	810.993	-0.165144	0.02612	0.611651
NPM1	4869	ENSG00000181163	5	886.955	979.822	960.517	790.752	842.889	883.289	755.225	910.587	713.473	816.549	793.756	810.359	-0.165286	0.0128133	0.511834
C4orf3	401152	ENSG00000164096	4	32.4243	28.7602	29.465	25.0892	27.3546	27.6543	26.7222	26.7502	24.6839	24.5531	23.7344	26.7316	-0.165649	0.0163966	0.545149
ALG1	56052	ENSG00000033011	16	25.5804	30.0226	27.5283	24.4659	24.7494	24.5205	23.0364	24.872	23.4202	23.421	24.2237	21.8346	-0.166523	0.0187131	0.570412
CBFB	865	ENSG00000067955	16	38.3145	30.9007	36.8658	33.9717	30.0683	32.6024	35.8753	28.9129	35.5515	28.7278	25.2637	28.748	-0.167073	0.0356963	0.650143
CCNB1	891	ENSG00000134057	5	136.373	166.688	162.126	125.031	139.541	145.034	116.41	142.516	144.228	125.1	132.374	123.461	-0.167117	0.0264279	0.613525
H2AZ1	3015	ENSG00000164032	4	353.918	403.631	414.101	291.409	320.928	317.338	304.08	368.925	309.938	271.004	320.475	300.615	-0.167342	0.0296602	0.622572
RBM4B	83759	ENSG00000173914	11	23.8414	25.961	26.0758	24.6217	22.7412	22.7612	21.2549	22.3677	21.1456	21.7935	22.511	21.8346	-0.167646	0.0156067	0.537917
KIF4A	24137	ENSG00000090889	X	82.4631	83.8656	86.6658	73.7093	75.4421	80.5439	69.662	79.5675	74.7256	68.2816	67.8387	72.8206	-0.167854	0.00182858	0.247861
BCAS2	10286	ENSG00000116752	1	35.1731	33.0962	35.6208	32.0498	34.1932	33.757	31.1452	34.5476	29.9913	27.6665	28.5057	30.9948	-0.168027	0.0111076	0.489324
MRPL1	65008	ENSG00000169288	4	23.7853	26.3452	27.9433	22.0764	22.2527	22.9811	20.4563	24.189	23.0832	21.8643	19.2077	21.4314	-0.168904	0.0202656	0.583028
COX11	1353	ENSG00000166260	17	28.1609	24.2596	24.6925	23.3231	23.1754	21.9915	24.8179	22.0831	24.2626	19.8831	19.5748	20.452	-0.169656	0.0184865	0.565301
NOP58	51602	ENSG00000055044	2	71.5802	68.1134	71.8641	64.5152	61.1678	64.71	60.7546	59.8748	61.3306	60.7105	54.5034	62.9691	-0.16998	0.00138274	0.227681
NBN	4683	ENSG00000104320	8	126.444	135.952	137.088	114.174	122.444	132.004	117.209	124.758	108.592	113.072	108.701	115.222	-0.170543	0.000969866	0.192886
ASNSD1	54529	ENSG00000138381	2	54.2462	54.6663	56.3016	45.0359	47.8162	51.735	47.3014	47.3535	50.6314	45.922	41.4128	45.052	-0.170736	0.00158053	0.23209
SLC40A1	30061	ENSG00000138449	2	98.1704	85.6219	97.7324	90.3835	88.1967	102.7	81.5181	75.7542	84.6665	91.7026	82.948	88.318	-0.170982	0.00332772	0.302827
NCL	4691	ENSG00000115053	2	263.77	248.523	241.115	257.437	208.307	250.263	222.316	245.874	196.965	245.177	175.561	232.461	-0.17126	0.0326184	0.635758
SC5D	6309	ENSG00000109929	11	26.7023	19.704	26.0758	23.8945	21.3843	23.0361	23.9578	20.3187	20.8086	22.8549	17.7396	20.6248	-0.171273	0.0499291	0.710113
SBDSP1	155370	ENSG00000225648	7	40.895	48.2447	44.1975	38.8545	41.5203	43.0484	35.9368	42.4019	40.9432	40.8982	36.6415	33.5297	-0.171588	0.0134463	0.511834
ALG6	29929	ENSG00000088035	1	19.1292	15.368	17.2225	15.1678	16.0111	16.6036	15.7262	14.9118	15.5011	15.0007	14.6199	13.481	-0.171591	0.0320949	0.633671
PSIP1	11168	ENSG00000164985	9	74.2168	67.345	72.9016	56.1521	55.6861	68.7785	57.4988	68.2414	57.2025	54.6961	51.0779	63.0267	-0.174003	0.0248151	0.599004
DPH2	1802	ENSG00000132768	1	14.9219	15.862	15.0783	16.2586	14.5999	13.9646	12.9618	15.3671	13.058	13.8686	14.0082	11.8679	-0.174313	0.0455211	0.699487
GPATCH11	253635	ENSG00000152133	2	18.2316	17.5635	18.3983	15.3756	17.1509	18.4729	14.3747	18.6113	15.4169	13.7978	15.9657	15.4974	-0.175257	0.0474517	0.708195
FAM76B	143684	ENSG00000077458	11	13.5756	12.6786	12.865	12.7784	12.3204	12.8101	11.2417	12.9198	11.1204	10.826	10.7049	11.8679	-0.175599	0.0404154	0.683957
UBE2V2	7336	ENSG00000169139	8	38.034	32.1082	34.7216	32.3615	29.6341	31.9977	28.5037	31.588	32.3502	30.4968	24.4073	30.4763	-0.175642	0.0175476	0.553037
BRCC3	79184	ENSG00000185515	X	50.8242	39.1336	44.8891	47.4773	38.2638	46.0172	43.4927	38.3609	38.6686	43.021	34.0723	40.8464	-0.175759	0.028749	0.622572
C11orf58	10944	ENSG00000110696	11	90.9899	88.0369	92.9599	79.631	84.8317	86.6466	77.1565	84.2915	72.6194	77.2679	73.4665	81.4623	-0.176092	0.00137278	0.227681
RCAN1	1827	ENSG00000159200	21	27.4877	24.1498	25.1766	28.6734	25.7263	25.2902	24.265	20.7741	20.8928	27.5957	23.3062	23.3325	-0.176371	0.0178606	0.553885
TRA2A	29896	ENSG00000164548	7	38.034	36.8833	37.2808	34.4912	32.3479	38.76	30.8995	36.3119	35.2988	31.1336	28.9339	32.0318	-0.176598	0.00816992	0.423424
BLOC1S2	282991	ENSG00000196072	10	27.8804	28.7602	28.9808	23.6348	27.3546	27.2145	23.9578	27.2055	26.9585	21.7935	23.0615	23.3325	-0.17679	0.0127928	0.511834
AURKA	6790	ENSG00000087586	20	69.7851	87.2136	87.1499	67.9435	74.5195	79.0045	63.6418	80.3643	73.2934	63.6116	68.0834	65.792	-0.177377	0.0219255	0.589103
HSPA14	51182	ENSG00000187522	10	25.2999	27.1136	30.2258	21.6609	23.2839	26.2799	22.8521	27.2055	22.4092	21.5812	21.2264	21.3162	-0.178895	0.0190005	0.574094
LMNB1	4001	ENSG00000113368	5	135.531	150.826	146.772	128.251	129.554	147.508	117.885	133.865	129.064	116.822	119.345	129.164	-0.179031	0.00252298	0.285728
GBE1	2632	ENSG00000114480	3	16.8853	14.9838	15.2858	14.7003	15.7397	17.4833	14.4361	15.3102	11.9628	14.8592	15.4763	12.5016	-0.179104	0.0429193	0.691702
DLGAP5	9787	ENSG00000126787	14	63.5583	69.8148	74.2158	50.8537	58.9968	65.6997	50.9258	63.7451	59.4772	48.6816	56.4609	60.0885	-0.179419	0.0417445	0.688916
HNRNPH1	3187	ENSG00000169045	5	240.938	249.84	248.446	214.999	232.459	257.466	199.464	236.654	208.002	214.751	206.085	219.614	-0.180465	0.00166406	0.234583
PPP1R9A	55607	ENSG00000158528	7	13.4634	10.2088	11.5508	14.4406	13.7316	16.9885	11.0575	10.3586	10.3622	13.0903	13.2129	13.3658	-0.180731	0.0480655	0.708764
DNAJC2	27000	ENSG00000105821	7	49.3657	49.3424	49.1775	42.4387	45.808	49.4809	41.2198	44.2801	40.522	45.7805	38.6601	43.4965	-0.181334	0.00233275	0.27573
HTR7P1	93164	ENSG00000183935	12	9.70484	9.27571	9.54499	10.337	10.4208	11.3806	9.09169	8.48037	8.08755	10.2599	8.19693	9.85152	-0.181563	0.0498069	0.710113
SSB	6741	ENSG00000138385	2	73.9924	76.6756	76.0833	64.2035	66.6496	77.9049	65.3004	71.6563	55.2649	66.9372	58.9078	68.5573	-0.181698	0.00991244	0.468884
GTSE1	51512	ENSG00000075218	22	29.0023	34.2488	31.955	29.2967	30.014	29.8535	28.0737	27.4332	25.4421	27.1004	30.0962	25.5794	-0.181856	0.0108987	0.487741
FAM111B	374393	ENSG00000189057	11	152.473	150.881	162.403	134.121	144.425	146.573	121.141	149.403	136.73	129.275	118.978	135.674	-0.182635	0.00294687	0.293953
PNN	5411	ENSG00000100941	14	62.6608	63.7225	60.1058	62.6451	58.237	64.3252	53.0758	64.7126	50.7157	54.3423	51.3837	55.9405	-0.182866	0.0056214	0.365436
CTNNAL1	8727	ENSG00000119326	9	21.9902	24.3693	21.9258	22.8556	22.5784	22.4313	18.0605	23.6198	17.4388	20.0953	19.8806	21.6042	-0.183252	0.0296351	0.622572
CCAR1	55749	ENSG00000060339	10	110.904	110.266	110.736	104.772	101.223	116.665	99.1486	106.431	97.1348	98.2123	82.8868	98.2271	-0.183525	0.000662341	0.172603
TEX9	374618	ENSG00000151575	15	70.1778	57.5204	63.8408	72.6704	68.2236	70.7577	63.089	57.4275	54.7594	62.9748	56.3386	63.3147	-0.18453	0.00313578	0.300311
NOL11	25926	ENSG00000130935	17	102.939	100.441	120.142	83.4749	84.9945	95.2233	93.1284	89.7553	89.1315	81.3719	77.7485	87.3386	-0.185392	0.00230945	0.27573
SLC25A46	91137	ENSG00000164209	5	49.7023	35.8954	42.33	39.7376	40.7605	38.6501	39.254	36.5965	36.394	34.3177	34.4393	38.1386	-0.185507	0.0193266	0.581816
LBR	3930	ENSG00000143815	1	40.1096	38.8592	43.99	30.2317	34.8988	36.396	34.8924	34.2061	34.9618	31.4166	30.2185	32.608	-0.18621	0.00445079	0.328728
AP1S2	8905	ENSG00000182287	X	17.3902	14.7094	16.3233	15.2198	14.9256	14.8443	14.129	14.6841	13.4792	13.4441	12.4789	14.4604	-0.186446	0.0214303	0.589103
RBIS	401466	ENSG00000176731	8	51.1047	53.6235	57.2008	40.7245	45.9166	51.2952	42.1412	48.1503	50.5472	42.6672	37.6814	44.1302	-0.187454	0.00926269	0.448715
TAF1B	9014	ENSG00000115750	2	24.0658	22.1739	22.6867	18.2845	17.3137	20.1772	18.7977	18.2129	17.2703	18.5386	15.9045	21.0281	-0.188095	0.0345812	0.647038
GTF3C6	112495	ENSG00000155115	6	21.8219	20.1431	18.9517	23.0114	20.7873	19.0776	17.8762	19.9203	17.4388	19.3877	16.6385	18.5508	-0.18829	0.0202576	0.583028
ENY2	56943	ENSG00000120533	8	42.8023	52.91	52.4283	43.114	47.7619	46.567	40.114	44.6215	41.5329	43.4455	42.5139	40.3278	-0.188465	0.00595393	0.371383
MTRNR2L8	100463486	ENSG00000255823	11	405.808	470.317	483.682	417.011	534.825	564.852	439.473	434.719	394.858	365.678	442.634	460.89	-0.188601	0.0300323	0.622572
STAG1	10274	ENSG00000118007	3	71.9729	69.4855	76.7058	63.1126	60.1909	67.459	60.0174	65.3956	62.0045	59.8614	50.2215	63.7756	-0.188959	0.0025798	0.286475
NUDT15	55270	ENSG00000136159	13	22.0463	20.1431	20.8192	21.4012	20.1903	20.1772	20.2106	18.5544	16.5963	19.5293	18.1678	17.341	-0.189095	0.00868142	0.436534
ZNF512	84450	ENSG00000243943	2	16.717	14.2154	15.2858	15.1678	16.0111	15.2291	14.6819	14.8549	13.4792	15.1423	11.8672	12.2136	-0.189204	0.0253571	0.601783
ODF2L	57489	ENSG00000122417	1	13.3512	11.7456	12.7958	13.3498	12.3747	15.7239	12.5318	11.44	11.0361	12.5242	10.8273	11.8103	-0.189473	0.0310823	0.63069
TRMT13	54482	ENSG00000122435	1	31.5267	28.376	34.5833	26.8553	27.5174	28.7539	27.5208	28.5145	25.7791	24.1993	23.1227	27.3077	-0.190581	0.00700306	0.406145
UFD1	7353	ENSG00000070010	22	62.7169	71.4065	72.2791	61.6582	61.4935	63.4455	52.2158	64.4281	56.4443	57.8802	61.1099	54.5578	-0.190609	0.00620495	0.378663
ASF1A	25842	ENSG00000111875	6	20.4194	20.8566	21.6491	18.4403	17.0423	21.4417	17.9991	19.3512	16.0066	15.8498	17.7396	18.378	-0.190795	0.0197314	0.583028
TMEM126B	55863	ENSG00000171204	11	14.0243	14.1057	15.77	12.7784	10.2037	13.1399	11.8561	12.2368	14.4902	10.0477	10.1544	11.9255	-0.190926	0.0459282	0.70221
SLC25A13	10165	ENSG00000004864	7	48.973	45.9944	48.0016	44.6204	42.9315	43.4332	43.9227	42.0604	39.4268	43.6578	35.1734	38.081	-0.191431	0.000723572	0.182146
DEPDC1	55635	ENSG00000024526	1	47.6267	40.89	44.405	39.5298	39.7835	40.7393	35.5682	39.0439	42.2069	33.6809	34.317	38.6571	-0.191591	0.00652809	0.388297
TAF9B	51616	ENSG00000187325	X	52.7876	45.6101	53.4658	42.2829	44.9396	45.5774	44.3527	41.3205	42.6281	37.8556	40.3729	44.1302	-0.191707	0.00475362	0.339867
STARD13	90627	ENSG00000133121	13	18.2316	16.356	17.6375	17.6611	17.0966	16.8235	17.0776	14.798	14.7429	15.7083	12.4177	16.9953	-0.191783	0.0241643	0.591214
RBM27	54439	ENSG00000275740	5	0	0	0	0.0519446	0.0542749	0	0	0	0	0	0	0.0576112	-0.191912	0.0318256	0.633195
MITD1	129531	ENSG00000158411	2	12.678	11.9102	14.1792	11.0122	12.2119	11.7105	11.9789	11.1554	10.8676	10.826	9.60386	10.5428	-0.191982	0.0266089	0.613525
DAXX	1616	ENSG00000204209	6	24.2341	26.2903	26.0758	25.7645	27.3003	24.3006	21.2549	23.2783	21.4825	22.0766	26.0589	21.6618	-0.192535	0.013248	0.511834
ATP1B1	481	ENSG00000143153	1	143.665	117.072	111.151	136.718	136.121	131.399	114.629	113.603	95.0287	134.794	111.882	117.239	-0.192858	0.00859981	0.436085
CENPL	91687	ENSG00000120334	1	42.8584	47.8605	54.78	38.1273	42.2802	43.0484	39.6226	41.8896	44.3973	38.634	36.458	36.0646	-0.192972	0.00445393	0.328728
EPC2	26122	ENSG00000135999	2	22.1024	19.1552	22.2717	22.8037	19.3761	21.3318	20.8863	16.2208	17.7757	21.935	17.2503	18.3204	-0.192993	0.0206654	0.586485
C5orf51	285636	ENSG00000205765	5	62.4925	45.1162	55.0566	53.7626	46.8935	55.1437	50.1272	45.646	46.3349	47.691	42.2081	49.0847	-0.193125	0.0136881	0.511834
NIFK	84365	ENSG00000155438	2	31.9755	37.3773	37.35	27.7903	35.6586	34.4717	29.4251	34.263	29.9071	26.3928	28.4445	31.6862	-0.19313	0.0234508	0.589103
IFRD1	3475	ENSG00000006652	7	32.7048	34.139	37.9033	30.024	33.7047	31.9427	28.3194	31.4172	30.6653	28.9401	28.9339	28.2871	-0.193653	0.00330175	0.302827
RPF2	84154	ENSG00000197498	6	20.5877	20.4724	21.3033	18.0767	20.4074	19.5724	18.3062	18.3836	17.6073	16.6989	16.0268	18.9541	-0.194297	0.00885639	0.436534
CDKN1B	1027	ENSG00000111276	12	61.9876	59.4414	60.3133	51.7368	53.5693	57.6178	50.6186	53.3296	53.917	43.8701	52.2401	49.3728	-0.194331	0.00234714	0.27573
HNRNPA2B1	3181	ENSG00000122566	7	340.455	272.892	319.55	309.901	254.549	340.813	283.808	280.877	255.347	284.872	220.094	296.352	-0.194446	0.0179167	0.553885
HNRNPDL	9987	ENSG00000152795	4	177.212	143.088	152.097	157.288	140.518	144.814	146.45	135.458	121.566	142.295	122.281	139.246	-0.194753	0.00427135	0.327588
PRPSAP2	5636	ENSG00000141127	17	14.5853	15.9169	15.9775	16.6742	14.8713	13.3049	13.0232	14.3996	12.4683	13.7978	13.2129	13.481	-0.195377	0.0235644	0.589103
ODC1	4953	ENSG00000115758	2	69.8412	82.3837	84.3833	68.7227	76.9618	78.6197	63.0275	70.0627	66.301	72.9517	69.735	63.8332	-0.195507	0.0028095	0.293577
HMGN2	3151	ENSG00000198830	1	189.609	213.89	209.644	174.014	200.383	191.381	157.139	198.293	175.483	163.664	180.455	161.83	-0.196225	0.0059114	0.370369
PNRC1	10957	ENSG00000146278	6	20.139	19.5394	16.3233	21.4531	20.4616	23.1461	19.3506	17.6437	16.6806	17.548	17.9843	17.2834	-0.19757	0.0163861	0.545149
SACS	26278	ENSG00000151835	13	77.0778	56.3129	73.3858	73.8652	58.5626	72.9569	62.0446	55.4924	65.3743	65.0268	47.3464	67.6356	-0.198044	0.0424123	0.69148
SKA3	221150	ENSG00000165480	13	33.9389	35.7307	38.18	30.2317	32.185	34.5267	28.9951	33.5231	31.6762	25.4729	29.4845	30.3035	-0.199292	0.00660854	0.388595
SEC11C	90701	ENSG00000166562	18	32.873	38.8592	37.4883	24.9334	31.9679	30.4582	30.6537	31.8725	25.0208	26.1805	29.3621	28.2295	-0.19971	0.0283826	0.622572
PHTF2	57157	ENSG00000006576	7	81.9583	67.6194	75.8066	62.2815	62.0905	72.9569	63.6418	61.5823	66.4695	63.3993	55.1151	60.7222	-0.200247	0.00171916	0.239951
ACAT2	39	ENSG00000120437	6	49.9828	51.2085	50.5608	41.5556	44.5597	42.7185	39.9297	43.3694	38.5001	43.2332	42.6974	37.6777	-0.201577	0.00299394	0.295144
CLK4	57396	ENSG00000113240	5	42.2974	39.1885	39.9091	35.9976	41.0318	40.6843	32.0666	38.0763	35.4673	31.8412	34.3781	37.5049	-0.202652	0.00573413	0.365999
BNIP3	664	ENSG00000176171	10	39.156	49.9461	44.9583	32.1537	35.8757	38.815	37.1039	39.0439	36.1412	31.6289	34.3781	31.859	-0.202856	0.00740605	0.41266
COX20	116228	ENSG00000203667	1	31.9755	28.1016	30.6408	26.9073	29.0913	30.7331	27.0294	26.6932	26.0318	27.5957	22.7556	25.5794	-0.202892	0.00192651	0.253813
DNAJA1	3301	ENSG00000086061	9	167.731	202.254	186.335	156.665	187.954	177.966	142.273	187.194	148.019	157.366	161.859	148.118	-0.203209	0.0107685	0.483453
MACO1	55219	ENSG00000204178	1	37.3608	36.1698	37.8341	36.8806	39.1865	39.9696	33.3567	33.6938	29.9071	36.582	30.8914	34.3363	-0.206365	0.000389777	0.130826
CLSPN	63967	ENSG00000092853	1	42.2413	40.396	42.8833	40.0493	31.8594	39.3098	35.691	34.6045	37.3207	38.2802	25.9365	35.4309	-0.206452	0.0130506	0.511834
ING3	54556	ENSG00000071243	7	17.0536	15.2034	18.3291	14.9081	12.9174	15.9438	13.5147	15.3102	14.3217	12.7365	12.0507	14.1724	-0.208126	0.0162942	0.544312
SLC38A2	54407	ENSG00000134294	12	411.586	320.588	395.149	370.313	354.307	399.531	346.529	300.228	328.894	369.428	277.961	345.783	-0.208514	0.00427582	0.327588
MFSD1	64747	ENSG00000118855	3	49.8145	50.1108	50.0075	41.5037	49.9329	50.0307	41.2198	43.9955	37.6576	42.3134	41.7187	46.8379	-0.20978	0.00321889	0.300792
MIS12	79003	ENSG00000167842	17	21.1487	21.0213	18.8133	16.6223	16.8252	20.0673	15.9719	17.0746	15.4169	17.6188	15.9045	17.629	-0.210035	0.0119268	0.502037
BCLAF1	9774	ENSG00000029363	6	129.08	105.985	124.707	115.68	101.983	120.733	107.073	94.4793	98.3142	109.038	87.5358	112.515	-0.210442	0.00401174	0.327588
VMP1	81671	ENSG00000062716	17	289.182	249.127	245.472	231.569	234.739	248.614	233.251	271.884	187.867	196.637	223.397	194.092	-0.210775	0.0116954	0.498098
KIF18A	81930	ENSG00000121621	11	26.7023	27.9369	27.4591	23.0114	23.0668	25.4002	22.2378	22.4815	26.116	22.2888	18.7795	22.2379	-0.211244	0.0028517	0.293577
HSP90AB3P	3327	ENSG00000183199	4	12.8463	15.7522	16.0466	13.4017	16.5539	17.7582	13.4532	14.115	13.9847	14.2932	12.4789	12.156	-0.21312	0.0226578	0.589103
DNAJB6	10049	ENSG00000105993	7	50.2632	53.404	53.4658	53.8665	54.492	56.5732	47.1785	52.5328	40.7747	46.0636	46.123	46.7227	-0.215051	0.00063798	0.169691
AGA	175	ENSG00000038002	4	10.9951	10.6479	11.9658	10.8564	11.0721	10.8308	9.89029	9.39101	10.2779	9.62311	9.66503	8.92974	-0.215254	0.0153699	0.534937
TRIM16L	147166	ENSG00000108448	17	10.4902	11.1418	9.89082	10.0253	10.8007	11.2157	8.78454	8.76495	8.08755	11.0383	9.78737	8.87213	-0.216247	0.0215602	0.589103
HSPA13	6782	ENSG00000155304	21	39.156	37.8713	38.6641	30.6992	30.3397	32.3825	31.3295	31.588	32.4344	26.8174	26.6706	31.8014	-0.217876	0.00132523	0.227681
DNAJB9	4189	ENSG00000128590	7	20.5877	16.4109	15.6317	18.1287	17.8022	18.7478	15.849	16.7331	17.9442	14.3639	13.0906	15.6126	-0.218049	0.0204478	0.585275
MAL2	114569	ENSG00000147676	8	148.658	112.845	129.826	130.121	117.125	128.76	122.984	103.7	116.427	110.383	95.9163	116.202	-0.219927	0.00296101	0.293953
HSPH1	10808	ENSG00000120694	13	196.846	201.596	219.258	190.325	203.151	210.239	162.729	193.683	175.82	185.386	164.367	175.138	-0.221252	4.3983e-05	0.0364723
SGO2	151246	ENSG00000163535	2	33.3218	27.388	38.0416	29.6604	26.9204	34.7466	26.2308	29.1406	35.1303	23.2087	21.3487	29.7274	-0.221955	0.0419509	0.688916
BCAP29	55973	ENSG00000075790	7	25.8048	24.2047	27.2516	23.5828	22.6869	26.9946	22.4835	23.5629	21.3141	20.0953	18.2902	24.1391	-0.222108	0.00498641	0.349719
TFRC	7037	ENSG00000072274	3	564.9	517.519	574.498	524.484	486.846	557.265	477.99	458.168	440.097	510.025	423.549	474.14	-0.22595	5.34944e-06	0.008379
DBF4	10926	ENSG00000006634	7	61.9876	65.0946	68.3366	48.5682	52.0496	62.5109	49.6972	56.9152	53.1588	47.691	45.4501	54.5578	-0.227535	0.00244679	0.280427
SPIN3	169981	ENSG00000204271	X	39.9974	35.4014	37.1425	32.5692	32.185	35.5713	31.8209	31.7018	29.1489	32.5488	28.3222	29.6122	-0.227814	0.000250719	0.095524
NRCAM	4897	ENSG00000091129	7	18.3438	13.5019	15.4933	21.2453	17.6394	20.3422	13.6375	12.1799	13.1423	18.4679	15.2928	19.4726	-0.22933	0.0159351	0.541296
LANCL2	55915	ENSG00000132434	7	13.5756	9.3306	11.4817	12.155	10.0409	11.5456	10.6889	8.30963	9.26698	10.543	10.0932	9.79391	-0.22962	0.0330349	0.635758
COMMD9	29099	ENSG00000110442	11	21.9341	24.4791	22.2025	19.687	21.9813	21.3867	21.7463	17.1315	19.2079	19.8831	19.3301	16.1887	-0.23032	0.00436206	0.328728
SNRK	54861	ENSG00000163788	3	9.36826	7.95845	7.46999	6.59696	7.05574	7.69703	7.31021	5.80535	7.75056	6.43899	6.36179	6.1644	-0.231832	0.0398307	0.682253
HECTD2	143279	ENSG00000165338	10	9.53655	8.28777	9.06083	9.29808	8.62971	8.19184	8.23167	7.91122	7.75056	8.13719	6.66765	6.97096	-0.232753	0.0205898	0.586373
TRGC1	6966	ENSG00000211689	7	8.02192	9.11105	8.29999	10.9603	11.6691	9.95116	5.4673	7.11441	7.0766	11.109	10.0932	9.56346	-0.233156	0.0314663	0.632609
PPP3CA	5530	ENSG00000138814	4	111.466	70.0344	87.2191	94.7988	79.4042	91.9245	92.7598	64.0866	75.231	87.2448	62.4557	78.4089	-0.233892	0.0349728	0.648368
PRKAR1B	5575	ENSG00000188191	7	12.678	13.1726	12.7267	14.025	10.855	9.95116	11.2417	10.9846	10.3622	9.55235	12.0507	8.69929	-0.235323	0.0331876	0.635758
AGR2	10551	ENSG00000106541	7	13.9122	16.9597	17.0842	13.09	14.5457	16.8785	11.6103	14.3426	12.3841	12.3119	14.0082	14.1724	-0.235623	0.0171933	0.549123
ZSCAN22	342945	ENSG00000182318	19	8.86338	8.45242	10.0983	8.83058	8.14124	9.29142	7.74022	7.05749	7.91906	7.99567	7.34053	7.83512	-0.238702	0.0157775	0.539482
SAT1	6303	ENSG00000130066	X	17.3902	16.9048	14.8017	16.4664	15.1427	15.1741	14.4976	14.798	11.9628	14.6469	12.7848	13.2506	-0.239452	0.00420925	0.327588
NEIL3	55247	ENSG00000109674	4	10.4341	14.2703	15.2166	12.8303	12.9174	11.7655	9.21455	11.2123	14.2375	10.543	11.6837	9.2754	-0.243808	0.0433441	0.691702
ATP2B1	490	ENSG00000070961	12	79.8826	63.7774	79.2649	77.0857	70.6659	80.5439	66.4676	58.6796	59.9826	73.1639	60.8041	65.6192	-0.244774	0.000243707	0.095524
NDUFAF4	29078	ENSG00000123545	6	11.2195	10.7576	10.8592	8.72669	9.22673	9.56631	9.82885	8.93569	8.84575	8.13719	7.8299	7.77751	-0.244887	0.00767872	0.419562
ST7	7982	ENSG00000004866	7	9.19997	12.514	9.68333	10.8564	9.22673	10.1711	9.82885	9.44793	9.77245	8.20795	7.4017	8.18079	-0.24507	0.0198497	0.583028
ERCC6L	54821	ENSG00000186871	X	36.856	35.6209	41.7766	31.5303	34.953	35.3514	28.4423	33.6369	31.7605	28.0202	29.1786	32.2047	-0.245636	0.000972501	0.192886
TWSG1	57045	ENSG00000128791	18	24.4023	21.4604	24.2083	21.6609	22.4698	21.6067	17.9991	20.831	20.0504	20.2368	17.3114	19.1845	-0.245972	0.000818967	0.192886
FBXO32	114907	ENSG00000156804	8	15.4829	11.6358	14.2483	16.0509	13.3516	17.0434	13.7604	10.1309	8.42453	15.1423	11.6837	15.6126	-0.250099	0.0353819	0.648368
B3GLCT	145173	ENSG00000187676	13	20.5877	21.5153	25.8683	20.3623	20.8958	22.1015	19.0434	17.9283	17.7757	17.3358	18.5348	20.0487	-0.253374	0.00134856	0.227681
LYPD6B	130576	ENSG00000150556	2	13.0707	11.4711	12.3117	14.1809	11.0178	13.5248	11.7332	10.0171	10.1937	13.5148	10.1544	8.58407	-0.254737	0.0158052	0.539482
CDKN2C	1031	ENSG00000123080	1	8.5268	11.526	8.99166	9.60974	9.55238	9.8412	8.10881	9.61868	6.90811	8.20795	8.80864	7.31662	-0.25496	0.0219271	0.589103
EXOG	9941	ENSG00000157036	3	6.95607	6.09233	6.08666	7.22029	5.97024	7.09226	5.34444	4.95163	6.14991	7.00506	4.52666	5.6459	-0.255178	0.0365748	0.656809
MOGAT2	80168	ENSG00000166391	11	7.51705	9.7148	7.95416	11.0122	11.1806	10.6109	6.0816	7.56973	6.23415	9.69387	10.2156	9.33302	-0.257508	0.0148607	0.531702
RAB8B	51762	ENSG00000166128	15	23.4487	19.4296	22.825	16.5184	16.9881	19.6274	18.4291	14.5134	19.3764	15.7083	14.9257	16.9953	-0.258806	0.00486091	0.344343
FERMT2	10979	ENSG00000073712	14	8.4146	7.68402	8.23083	6.28529	6.62154	6.70741	8.23167	7.00058	6.57113	6.22672	4.46549	4.78173	-0.260603	0.0205714	0.586373
DTWD2	285605	ENSG00000169570	5	11.1634	8.45242	8.99166	9.5578	8.68399	10.9408	8.9074	6.48834	7.83481	8.98629	8.19693	8.35363	-0.262032	0.0172173	0.549123
CXADR	1525	ENSG00000154639	21	13.239	8.78174	8.64583	12.7264	11.0721	13.0849	9.95172	7.51281	8.59302	11.8166	9.97089	9.21779	-0.263011	0.0276425	0.616577
QRICH2	84074	ENSG00000129646	17	11.2756	13.941	12.5192	12.4667	12.6461	11.2157	9.82885	10.8139	9.68821	10.1184	11.3778	10.3124	-0.263676	0.00573781	0.365999
PILRB	29990	ENSG00000121716	7	4.99266	6.25699	5.395	5.19446	5.64459	7.14724	5.83588	5.35003	4.71774	4.7408	3.73144	4.78173	-0.263695	0.0495692	0.710113
COMMD3	23412	ENSG00000148444	10	12.5658	13.941	13.5567	10.7006	14.0029	12.2053	10.3203	13.0905	10.0252	9.55235	10.8273	10.6005	-0.263746	0.00997962	0.468884
HCFC2	29915	ENSG00000111727	12	26.0292	28.5955	26.975	22.5439	29.1456	27.2145	19.3506	26.2379	19.9661	22.0058	25.0801	21.777	-0.265377	0.00572136	0.365999
SLC12A2	6558	ENSG00000064651	5	102.266	84.7987	96.7641	96.7208	96.2294	107.264	80.9038	78.543	74.3886	91.278	78.1155	86.3016	-0.268706	2.24867e-06	0.0045285
ZNF268	10795	ENSG00000090612	12	9.98533	8.34265	9.40666	8.88252	7.16429	9.78622	7.31021	8.48037	6.82387	7.85416	6.30062	7.89274	-0.270261	0.0143004	0.523031
IKZF5	64376	ENSG00000095574	10	12.2292	7.90357	10.79	10.337	7.92414	10.1161	8.41596	7.8543	9.18273	8.98629	6.36179	8.87213	-0.271362	0.0293892	0.622572
ARL4A	10124	ENSG00000122644	7	19.8024	16.85	18.3983	17.2456	16.9881	20.1772	15.5419	13.5458	14.4059	16.4867	15.5375	15.8431	-0.274145	0.000633711	0.169691
RAB30	27314	ENSG00000137502	11	7.96582	7.35471	9.54499	8.20724	7.05574	8.19184	6.94163	6.03302	6.90811	6.65127	5.9336	7.66229	-0.277364	0.0131213	0.511834
RYBP	23429	ENSG00000163602	3	4.03901	5.15927	6.08666	6.33724	5.75314	6.15762	4.36155	4.21173	4.54924	5.37762	5.13837	4.20562	-0.2814	0.0294536	0.622572
ATP1A3	478	ENSG00000105409	19	4.88047	3.45781	5.32583	6.49307	4.28772	4.3983	3.68582	3.64258	3.45406	4.7408	4.03729	4.0904	-0.300121	0.0487902	0.710113
GDAP1	54332	ENSG00000104381	8	12.9024	12.02	13.3492	15.4795	11.8862	12.2603	10.1974	10.4155	12.0471	11.9581	9.54269	10.0244	-0.300365	0.00228284	0.27573
DPY19L1	23333	ENSG00000173852	7	8.13412	5.21416	7.33166	8.05141	7.11001	7.36716	5.28301	6.31759	4.71774	6.79279	6.85116	5.30023	-0.303248	0.0201596	0.583028
BORCS7	119032	ENSG00000166275	10	6.61949	4.72018	6.08666	4.83084	4.61337	4.61822	4.853	4.38247	5.56019	4.38701	2.93621	3.85995	-0.303795	0.0264378	0.613525
ZNF286B	729288	ENSG00000249459	17	4.09511	3.67735	4.21916	3.8439	4.45054	5.00307	3.62439	3.41492	4.12802	3.53791	2.63036	3.45667	-0.304766	0.0368026	0.65922
SERPINI1	5274	ENSG00000163536	3	4.59998	5.70813	5.11833	5.66196	6.56726	5.99269	3.25581	5.29312	3.70679	5.16535	5.5054	4.49367	-0.304923	0.027191	0.614099
ARHGAP24	83478	ENSG00000138639	4	7.85363	6.14722	6.77833	7.99946	7.21856	9.78622	5.95874	5.46386	4.71774	6.79279	6.85116	7.48946	-0.305945	0.00877621	0.436534
ZMAT4	79698	ENSG00000165061	8	4.99266	3.84201	6.4325	4.36334	4.66764	4.06843	3.99297	3.75641	3.95953	4.10397	3.36441	3.85995	-0.306438	0.0341871	0.643439
BMI1	648	ENSG00000168283	10	55.873	34.3586	48.97	42.3868	38.2638	41.1791	43.247	30.1082	39.5953	34.247	30.7691	34.5667	-0.311038	0.00402849	0.327588
NTRK2	4915	ENSG00000148053	9	9.87314	7.40959	10.0292	10.7006	7.43566	10.0061	8.60025	5.69152	6.82387	8.91553	7.15702	7.89274	-0.314591	0.0132636	0.511834
DSCAM-AS1	100506492	ENSG00000235123	21	8.30241	9.00128	9.47583	13.1939	10.4208	10.391	8.35453	7.68356	5.98141	10.2599	9.60386	6.97096	-0.325601	0.00563443	0.365436
CNNM2	54805	ENSG00000148842	10	7.85363	6.03744	6.50166	8.41502	6.89291	9.12648	5.95874	5.91918	5.81292	6.36824	5.44423	6.56768	-0.325705	0.00565121	0.365436
SLITRK6	84189	ENSG00000184564	13	15.539	13.941	18.4675	16.2067	16.7709	21.7716	12.1632	12.2937	11.4574	14.8592	13.5188	18.0899	-0.330214	0.00149153	0.23209
GNG12	55970	ENSG00000172380	1	4.82437	3.12849	4.70333	7.53196	5.75314	5.60784	4.66871	2.56119	2.69585	5.51914	4.649	5.24262	-0.33085	0.0402813	0.683328
MED31	51003	ENSG00000108590	17	4.2073	5.4337	5.87916	3.89584	5.48177	4.34332	3.50153	4.4963	4.21226	3.0426	3.97612	4.03278	-0.334703	0.025676	0.606197
ELL2	22936	ENSG00000118985	5	7.06827	6.09233	7.60833	7.73974	8.41261	8.46673	6.69591	5.00854	5.13896	6.36824	6.54531	6.33723	-0.33841	0.00260117	0.286475
CDC26	246184	ENSG00000176386	9	4.48779	6.25699	5.53333	5.09057	6.40444	6.10265	3.80868	5.29312	3.70679	3.75018	5.81125	4.37845	-0.342756	0.0226272	0.589103
GALNT14	79623	ENSG00000158089	2	4.3195	4.11644	3.9425	2.64917	3.14794	2.96886	2.6415	3.47183	2.94859	3.32563	2.3245	2.074	-0.342959	0.0323428	0.634986
UBE2E3	10477	ENSG00000170035	2	12.6219	10.3734	10.375	12.8823	10.3122	10.5009	11.0575	7.34207	8.76151	9.69387	8.07458	8.46885	-0.34854	0.00205553	0.261053
CHRNA5	1138	ENSG00000169684	15	7.79753	5.70813	8.23083	7.16835	6.83864	7.64205	5.71302	7.34207	3.5383	6.29748	4.95486	6.1644	-0.351515	0.0144958	0.524831
BRMS1L	84312	ENSG00000100916	14	8.30241	5.0495	7.26249	6.59696	5.91596	7.58707	5.89731	5.00854	5.56019	5.73141	4.09846	5.70351	-0.362546	0.00811406	0.423424
LYPD6	130574	ENSG00000187123	2	3.36584	3.12849	4.01166	3.42834	4.12489	3.02383	2.51864	2.90268	3.95953	2.40578	2.26333	2.65012	-0.365761	0.0300315	0.622572
CASP14	23581	ENSG00000105141	19	22.2146	21.5702	17.015	14.3886	14.4914	21.1119	18.4905	12.9767	12.3841	13.7271	14.0082	14.6333	-0.366833	0.00259545	0.286475
SUSD4	55061	ENSG00000143502	1	4.88047	4.55553	3.1125	5.09057	3.52787	4.61822	3.37867	4.32556	2.86434	3.0426	2.93621	3.51428	-0.373794	0.0223246	0.589103
ARHGAP42	143872	ENSG00000165895	11	3.36584	2.63452	3.1125	4.62307	3.90779	4.23337	3.07152	2.16278	2.94859	3.0426	2.14099	3.62951	-0.375259	0.0252642	0.601783
BRDT	676	ENSG00000137948	1	5.44144	4.77507	5.32583	3.22056	2.82229	3.90349	3.50153	4.15481	2.6116	3.53791	2.93621	2.65012	-0.378025	0.015099	0.5348
HSPA8P8	100287551	ENSG00000229091	7	2.91706	4.55553	3.87333	2.64917	5.04757	3.79354	2.33435	3.98407	2.44311	3.0426	3.05855	2.70773	-0.384248	0.0450608	0.697281
SOAT1	6646	ENSG00000057252	1	12.2853	11.1418	12.7958	12.3628	12.7546	13.5798	9.09169	10.5293	10.2779	9.69387	8.56395	9.62107	-0.389242	2.03074e-05	0.0204481
SCAMP5	192683	ENSG00000198794	15	5.77803	5.10439	4.21916	6.70085	5.15612	4.6732	4.36155	4.32556	3.36981	4.52852	4.52666	3.22623	-0.394555	0.00814795	0.423424
SCARNA22	677770	ENSG00000249784	4	4.65608	4.93973	5.1875	3.79195	3.03939	4.78315	4.48442	4.0979	1.76915	2.05199	3.42558	3.85995	-0.406106	0.0370439	0.661376
LRRK2	120892	ENSG00000188906	12	10.7146	11.0869	10.7208	10.9084	14.9799	13.3598	7.80165	9.73251	8.08755	8.77401	9.78737	9.44824	-0.42692	5.93918e-05	0.044218
SNORA49	677829	ENSG00000208892	12	5.83413	5.98256	8.43833	4.88279	4.55909	6.81737	5.34444	5.74844	4.465	2.75957	3.24207	5.47307	-0.435772	0.00945948	0.453572
NES	10763	ENSG00000132688	1	2.52438	2.46986	4.49583	2.70112	2.49665	3.24375	1.78148	1.99203	1.51642	2.54729	2.81387	2.53489	-0.446003	0.0258128	0.606472
KRT19P1	441160	ENSG00000218014	6	3.42194	3.73224	3.32	2.33751	4.23344	4.72818	2.6415	3.58566	1.76915	2.61805	3.24207	2.074	-0.45056	0.0236647	0.589103
SDR16C5	195814	ENSG00000170786	8	2.91706	2.41498	2.97416	1.97389	2.93085	3.46366	2.51864	1.76437	2.27462	1.20289	2.20216	2.24684	-0.45622	0.0228601	0.589103
BTC	685	ENSG00000174808	4	1.85121	2.14055	2.2825	1.71417	2.33382	2.03422	1.72005	1.8782	0.589717	1.55668	1.34576	1.78595	-0.460483	0.0365497	0.656809
COLEC12	81035	ENSG00000158270	18	2.69267	2.52475	1.8675	2.64917	2.65947	2.36409	1.53576	1.70746	1.34792	1.98123	1.71279	2.53489	-0.462061	0.0167774	0.548285
TNFSF9	8744	ENSG00000125657	19	1.73902	1.97589	2.00583	2.07778	2.171	2.19915	1.47433	1.36597	1.17943	1.55668	1.52928	1.72834	-0.466805	0.0194083	0.582126
PMP22	5376	ENSG00000109099	17	5.89022	3.95178	5.1875	5.09057	6.13307	5.49788	3.37867	3.69949	2.19038	4.7408	3.91495	5.01218	-0.481784	0.00157214	0.23209
ADAMTS1	9510	ENSG00000154734	21	4.09511	3.07361	3.45833	4.10362	3.14794	4.28834	3.13295	1.82129	1.76915	2.75957	3.42558	2.93817	-0.495083	0.00443854	0.328728
ENPP1	5167	ENSG00000197594	6	1.17805	1.5368	2.35167	2.18167	2.33382	2.41907	1.35147	1.19522	0.758208	1.83971	1.8963	1.38267	-0.509332	0.0203793	0.585106
PALMD	54873	ENSG00000099260	1	1.79512	2.41498	2.075	3.01279	2.44237	2.25413	1.35147	1.4798	2.02189	1.83971	1.71279	1.61311	-0.511335	0.0094298	0.453572
ZNF793-AS1	101927720	ENSG00000266916	19	2.41219	2.19543	1.79833	2.02584	1.7368	1.8143	1.96577	1.42288	1.68491	1.55668	0.734053	1.26745	-0.512467	0.016933	0.548745
TMEM45A	55076	ENSG00000181458	3	2.63658	3.18338	3.32	2.28556	2.33382	3.51864	1.96577	1.70746	1.93764	1.91047	2.50801	2.074	-0.517732	0.00534559	0.357141
RPS4XP6	391777	ENSG00000244073	5	1.34634	1.64658	1.4525	1.09084	1.84535	1.8143	1.59719	0.967559	0.926698	0.707582	0.917566	1.26745	-0.529108	0.0374546	0.664984
STARD4	134429	ENSG00000164211	5	3.81462	2.36009	2.905	3.01279	3.20222	3.68358	2.45721	2.27661	1.76915	2.75957	1.95748	2.01639	-0.531916	0.00268347	0.290992
SLC16A7	9194	ENSG00000118596	12	1.57073	1.09772	1.4525	1.97389	2.171	1.42945	0.430012	1.25213	1.17943	1.6982	1.34576	0.921779	-0.535635	0.0392755	0.677871
FLJ20021	90024	ENSG00000254531	4	1.12195	1.97589	1.66	1.4025	1.3026	1.37447	1.59719	1.02447	0.505472	1.20289	0.978737	0.748946	-0.542952	0.0383325	0.670394
SNORA22	677807	ENSG00000206634	7	1.73902	1.59169	1.31417	1.87	1.35687	1.48443	1.35147	1.30905	0.758208	0.849098	0.672882	1.44028	-0.551698	0.0274431	0.614099
CBLN2	147381	ENSG00000141668	18	22.6633	24.04	25.4533	21.5051	28.82	29.5236	13.8218	16.79	15.6696	18.3971	20.8593	18.666	-0.559389	4.42794e-09	3.12103e-05
SNAP25	6616	ENSG00000132639	20	1.23414	1.59169	1.4525	2.12973	1.41115	1.70434	0.982885	0.910644	1.01094	1.91047	0.734053	1.037	-0.566767	0.0230424	0.589103
MDH1B	130752	ENSG00000138400	2	1.34634	1.1526	0.899166	1.03889	0.597024	1.20953	0.675734	0.796813	0.673962	0.77834	0.672882	0.633723	-0.574627	0.0496379	0.710113
RNU5E-1	26829	ENSG00000199347	1	4.03901	5.59836	5.395	2.85695	4.45054	5.77277	2.45721	4.38247	3.20132	2.75957	2.56919	3.51428	-0.576187	0.00202493	0.259504
RCBTB2	1102	ENSG00000136161	13	2.58048	2.68941	3.1125	3.16862	2.33382	2.19915	1.59719	1.93512	1.68491	2.05199	1.59045	1.90117	-0.589496	0.00162662	0.232535
GUCY1A2	2977	ENSG00000152402	11	3.02926	1.75635	2.905	3.74001	3.2565	2.584	2.21149	1.08139	1.51642	2.26426	1.83513	2.70773	-0.591044	0.00466576	0.339037
MBNL1-AS1	401093	ENSG00000229619	3	1.34634	0.823288	1.17583	1.35056	1.7368	1.20953	0.430012	1.1383	0.589717	0.849098	0.917566	1.09461	-0.601531	0.0323025	0.634986
FLRT3	23767	ENSG00000125848	20	1.40243	1.64658	1.66	0.935002	1.62825	2.19915	0.798594	1.02447	1.17943	1.20289	1.28459	0.806557	-0.607611	0.0177146	0.553037
CDIP1	29965	ENSG00000089486	16	1.23414	1.86612	1.10667	1.35056	1.3026	1.26451	0.675734	0.739898	1.51642	1.06137	0.734053	0.806557	-0.609154	0.0234311	0.589103
PRICKLE1	144165	ENSG00000139174	12	1.57073	0.987946	1.4525	1.81806	1.84535	0.934639	0.860025	0.910644	0.758208	1.27365	0.611711	1.20983	-0.630647	0.0212986	0.589103
KIF6	221458	ENSG00000164627	6	2.01951	1.20749	1.52167	1.03889	0.976948	1.15455	0.675734	0.796813	0.926698	0.77834	0.611711	1.26745	-0.636547	0.023656	0.589103
MMP16	4325	ENSG00000156103	8	13.9682	9.3306	12.3808	18.0767	15.1427	15.0642	7.80165	6.88675	6.90811	14.7885	8.74747	9.67868	-0.647621	4.27275e-07	0.00100388
VPS35P1	100422055	ENSG00000260809	16	1.00975	0.768402	1.17583	0.727224	0.976948	1.59438	0.860025	0.455322	0.842453	0.566065	0.55054	0.748946	-0.652084	0.035612	0.649447
LOC643015	643015	ENSG00000183171	X	1.45853	1.1526	2.00583	1.09084	1.24832	2.14417	1.16718	0.512237	1.09519	1.41516	0.611711	0.921779	-0.694473	0.0141581	0.523031
RARB	5915	ENSG00000077092	3	0.953655	0.713516	0.691666	0.883058	0.597024	0.989618	0.307152	0.341492	0.842453	0.566065	0.428198	0.576112	-0.710355	0.0388682	NA
GPLD1	2822	ENSG00000112293	6	1.12195	0.768402	1.0375	1.29861	0.597024	1.20953	0.675734	0.796813	0.421226	0.77834	0.55054	0.46089	-0.716269	0.0232131	0.589103
BMPR1AP1	100421515	ENSG00000219642	6	0.953655	0.603745	0.968333	0.986947	1.19405	0.769703	0.491443	0.455322	0.16849	0.77834	0.734053	0.691335	-0.732623	0.0243902	0.59368
TG	7038	ENSG00000042832	8	0.673168	0.878174	0.691666	0.57139	0.597024	0.714724	0.368582	0.512237	0.0842453	0.424549	0.367026	0.633723	-0.756201	0.0439299	NA
CRPPA	729920	ENSG00000214960	7	0.953655	0.768402	1.4525	1.97389	1.03122	1.48443	0.798594	0.626068	0.842453	0.495307	0.856395	0.864168	-0.769356	0.00884088	0.436534
RNU5B-1	26832	ENSG00000200156	15	1.34634	1.31726	1.66	0.935002	1.13977	1.64936	1.22861	0.682983	1.01094	0.919856	0.244684	0.748946	-0.772947	0.00707149	0.406145
CCR1	1230	ENSG00000163823	3	0.560974	0.713516	0.484166	0.519446	0.868399	0.989618	0.184291	0.284576	0.252736	0.495307	0.367026	0.864168	-0.798518	0.0396651	NA
SNORA14B	677802	ENSG00000207181	1	0.673168	0.713516	1.0375	0.57139	0.651299	0.824682	0.245721	0.626068	0.673962	0.212275	0.428198	0.403278	-0.803949	0.0278485	NA
PARM1	25849	ENSG00000169116	4	2.58048	2.19543	2.00583	2.38945	2.65947	2.08919	1.59719	1.25213	1.34792	1.41516	1.03991	1.32506	-0.826046	5.95972e-05	0.044218
KMT5AP2	100421788	ENSG00000232531	2	0.617071	0.768402	0.484166	0.779168	0.488474	0.43983	0.430012	0.341492	0.16849	0.353791	0.367026	0.345667	-0.832572	0.037487	NA
RNY3	6085	ENSG00000202354	7	0.448779	0.439087	1.0375	0.779168	0.922674	0.769703	0.368582	0.284576	0.673962	0.283033	0.305855	0.576112	-0.836114	0.0289421	NA
ARHGEF38-IT1	100874374	ENSG00000249885	4	1.45853	0.713516	1.10667	1.09084	0.597024	1.0446	0.737164	0.512237	0.252736	0.353791	0.489369	0.864168	-0.876838	0.0109487	0.488431
RPS27AP5	100271374	ENSG00000231767	1	0.729266	0.823288	1.31417	0.57139	1.3026	1.0446	0.614303	0.569152	0.842453	0.424549	0.611711	0.172834	-0.885505	0.0119304	0.502037
RFTN1	23180	ENSG00000131378	3	0.280487	0.548859	0.553333	0.727224	0.542749	0.384852	0.184291	0.512237	0.252736	0.212275	0.244684	0.230445	-0.891508	0.0491218	NA
SNORA38B	100124536	ENSG00000200394	17	0.84146	0.878174	0.484166	0.467501	0.759849	1.0446	0.307152	0.569152	0.589717	0.495307	0.0611711	0.46089	-0.897518	0.0230835	NA
PCDH19	57526	ENSG00000165194	X	1.23414	1.04283	1.31417	1.55834	1.19405	0.769703	0.982885	0.626068	0.16849	0.990614	0.489369	0.518501	-0.914548	0.00434979	0.328728
FBN2	2201	ENSG00000138829	5	1.57073	1.37215	1.38333	0.883058	1.7368	1.37447	0.491443	0.626068	0.336981	0.919856	1.03991	1.037	-0.920715	0.00154301	0.23209
CYP4Z1	199974	ENSG00000186160	1	1.06585	0.493973	0.484166	0.57139	0.651299	0.494809	0.184291	0.284576	0.421226	0.636824	0.183513	0.345667	-0.924923	0.0281565	NA
FOXP3	50943	ENSG00000049768	X	0.504876	0.439087	0.622499	0.415556	0.325649	0.659745	0.245721	0.113831	0.505472	0.283033	0.0611711	0.345667	-0.989977	0.035487	NA
NRK	203447	ENSG00000123572	X	0.504876	0.493973	0.899166	0.623335	0.868399	0.824682	0.307152	0.227661	0.336981	0.424549	0.305855	0.403278	-1.08609	0.00501839	NA
HRCT1	646962	ENSG00000196196	9	0.280487	0.439087	0.484166	0.519446	0.759849	0.274894	0.245721	0.170746	0	0.566065	0.244684	0.0576112	-1.14321	0.0322483	NA
FBXL7	23194	ENSG00000183580	5	0.504876	0.439087	0.622499	0.467501	1.19405	0.989618	0.245721	0.284576	0.336981	0.353791	0.305855	0.345667	-1.1723	0.00406304	NA
HSPA8P7	100420080	ENSG00000224773	X	0.729266	0.823288	1.0375	1.14278	1.68252	1.53941	0.245721	0.398407	0.758208	0.707582	0.734053	0.288056	-1.18655	0.000295461	0.104128
H1-6	3010	ENSG00000187475	6	0.392682	0.439087	0.345833	0.259723	0.651299	0.659745	0.122861	0.113831	0	0.212275	0.367026	0.288056	-1.34601	0.00961172	NA
FLACC1	130540	ENSG00000155749	2	0.168292	0.219544	0.2075	0.311667	0.488474	0.274894	0.0614303	0.0569152	0.16849	0.0707582	0.122342	0.115222	-1.52652	0.022044	NA
RASSF6	166824	ENSG00000169435	4	0.504876	0.274429	0.691666	0.363612	0.759849	0.769703	0	0.113831	0.16849	0.636824	0.244684	0.115222	-1.53467	0.00377914	NA
RGS22	26166	ENSG00000132554	8	0.224389	0.329315	0.553333	0.155834	0.271375	0.549788	0.122861	0.0569152	0.252736	0.0707582	0.0611711	0.172834	-1.5404	0.0142983	NA
SOAT2	8435	ENSG00000167780	12	0.280487	0.384201	0.553333	0.519446	0.2171	0.659745	0.0614303	0.227661	0.0842453	0.283033	0	0.230445	-1.55613	0.0068653	NA
SGPP1	81537	ENSG00000126821	14	0.280487	0.164658	0.2075	0.57139	0.271375	0.43983	0.184291	0.113831	0.16849	0.0707582	0.0611711	0.0576112	-1.58044	0.0138524	NA
SLC25A52	147407	ENSG00000141437	18	0.112195	0.109772	0.484166	0.103889	0.2171	0.384852	0.0614303	0.113831	0.0842453	0.0707582	0.122342	0	-1.63451	0.0389209	NA
RNU6-322P	107105253	ENSG00000251819	15	0.0560974	0.109772	0.276666	0.467501	0.162825	0.384852	0.0614303	0	0.0842453	0.212275	0.0611711	0.0576112	-1.68843	0.031308	NA
IL17D	53342	ENSG00000172458	13	0.168292	0.0548859	0.276666	0.363612	0.162825	0.219915	0.0614303	0.113831	0	0.0707582	0.122342	0	-1.69611	0.0412368	NA
LRRC9	341883	ENSG00000131951	14	0.168292	0.109772	0.138333	0.155834	0.162825	0.219915	0.122861	0	0.0842453	0	0	0.0576112	-1.92198	0.0454055	NA
HSPA1A	3303	ENSG00000204389	6	0.112195	0.274429	0.276666	0.155834	0.2171	0.384852	0.0614303	0.0569152	0	0	0.122342	0.115222	-1.92213	0.016725	NA
EMCN	51705	ENSG00000164035	4	0.0560974	0.329315	0.276666	0.259723	0.10855	0.109958	0.122861	0.113831	0	0.0707582	0	0	-1.93516	0.0360138	NA
RPL17P38	100271417	ENSG00000240441	12	0.280487	0.0548859	0.138333	0.103889	0.162825	0.219915	0.0614303	0.113831	0	0.0707582	0	0	-1.97189	0.0466531	NA
IMMTP1	54045	ENSG00000229880	21	0.336584	0.109772	0.138333	0.311667	0.0542749	0.109958	0.122861	0	0	0.0707582	0.0611711	0	-2.07033	0.0366411	NA
MIR548T	100422849	ENSG00000221296	4	0.112195	0.0548859	0.138333	0.155834	0.10855	0.164936	0	0	0.0842453	0	0.0611711	0	-2.39136	0.0316361	NA
MALRD1	340895	ENSG00000204740	10	0.336584	0	0.0691666	0.103889	0.0542749	0.164936	0.0614303	0	0	0	0	0.0576112	-2.39957	0.0491559	NA
RPL13P2	128500	ENSG00000213820	20	0.112195	0.109772	0.0691666	0.207778	0.10855	0.109958	0	0.113831	0	0	0	0	-2.41132	0.0360581	NA
FDPSP5	2229	ENSG00000215035	X	0.224389	0.164658	0.345833	0.0519446	0	0.109958	0	0.0569152	0	0.0707582	0	0	-2.42527	0.0269613	NA
RNU6-353P	106479723	ENSG00000201136	15	0.168292	0.274429	0	0.207778	0.0542749	0.0549788	0.0614303	0	0	0.0707582	0	0	-2.47371	0.0375325	NA
ATP5MF-PTCD1	100526740	ENSG00000248919	7	0.0560974	0.109772	0.0691666	0.0519446	0.162825	0.109958	0	0.0569152	0	0	0	0	-2.51258	0.0400638	NA
LINC01686	284648	ENSG00000261504	1	0.112195	0.0548859	0.2075	0.103889	0.10855	0.0549788	0	0	0	0	0	0.0576112	-2.67877	0.0245134	NA

## Sheet: UP-genes
				vehicle	vehicle	vehicle	vehicle	vehicle	vehicle	Dox	Dox	Dox	Dox	Dox	Dox
SYMBOL	ENTREZ	ENSEMBL_ID	Chromosome	circDOCK-sh1 (1)	circDOCK-sh2 (1)	circDOCK-sh3 (1)	circDOCK-sh1 (2)	circDOCK-sh2 (2)	circDOCK-sh3 (2)	circDOCK-sh1 (1)	circDOCK-sh2 (1)	circDOCK-sh3 (1)	circDOCK-sh1 (2)	circDOCK-sh2 (2)	circDOCK-sh3 (2)	log2FoldChange	pvalue	padj
MIR30A	407029	ENSG00000207827	6	1.34634	0.878174	0.899166	1.97389	1.7368	1.97924	22.2378	21.2863	19.2922	19.1755	14.3752	16.4192	3.65406	3.57603e-82	5.04113e-78
MIR3934	100500873	ENSG00000266509	6	0	0	0	0	0	0	0	0.113831	0.16849	0.141516	0.305855	0	3.49782	0.0125583	NA
ABI3	51225	ENSG00000108798	17	0.0560974	0	0	0	0	0	0	0.341492	0.0842453	0.212275	0	0.0576112	2.92505	0.0341722	NA
PTGER1	5731	ENSG00000160951	19	0	0	0	0	0	0	0.0614303	0.0569152	0.16849	0.0707582	0	0.115222	2.85796	0.0463506	NA
RPS23P1	93948	ENSG00000243504	8	0	0.0548859	0	0	0.0542749	0	0.245721	0.0569152	0	0.141516	0.0611711	0.230445	2.593	0.0304981	NA
RPL36AP54	100271612	ENSG00000226107	X	0	0	0	0	0.10855	0	0.122861	0.0569152	0.336981	0.0707582	0.0611711	0.0576112	2.43038	0.0459904	NA
LINC02585	102724368	ENSG00000228350	3	0.0560974	0	0.0691666	0	0.0542749	0	0	0.113831	0.252736	0.212275	0.244684	0.0576112	2.3179	0.0391556	NA
FAM167B	84734	ENSG00000183615	1	0.0560974	0.0548859	0	0	0.0542749	0.0549788	0.122861	0.170746	0.336981	0.212275	0.183513	0.115222	2.29208	0.0151686	NA
RNF212B	100507650	ENSG00000215277	14	0	0.0548859	0.0691666	0	0.0542749	0	0.245721	0.398407	0.16849	0.0707582	0.0611711	0	2.1554	0.0356623	NA
TUBB4BP2	100418974	ENSG00000224802	9	0.0560974	0.0548859	0	0	0.10855	0.109958	0.368582	0.227661	0.16849	0.353791	0.183513	0.172834	2.1231	0.00813588	NA
MOV10L1	54456	ENSG00000073146	22	0.168292	0.164658	0.0691666	0.103889	0.0542749	0	1.04432	0.682983	0.252736	0.0707582	0	0.230445	1.84411	0.0101539	NA
APOL1	8542	ENSG00000100342	22	0.112195	0.0548859	0	0.103889	0.0542749	0.0549788	0.307152	0	0.589717	0.283033	0.0611711	0.230445	1.8263	0.0317341	NA
CLEC2L	154790	ENSG00000236279	7	0.112195	0.109772	0.0691666	0.0519446	0.10855	0	0.737164	0.170746	0.16849	0.212275	0.0611711	0.230445	1.7641	0.0221137	NA
POM121L9P	29774	ENSG00000128262	22	0.168292	0.164658	0.0691666	0.0519446	0	0	0.122861	0.227661	0.252736	0.212275	0.367026	0.115222	1.6228	0.0393665	NA
DHDH	27294	ENSG00000104808	19	0.168292	0.0548859	0.0691666	0.0519446	0.10855	0.164936	0.307152	0.284576	0.252736	0.353791	0.244684	0.345667	1.51902	0.0156576	NA
HTR6	3362	ENSG00000158748	1	0.224389	0	0.0691666	0.0519446	0	0.164936	0.307152	0.113831	0.252736	0.283033	0.244684	0.230445	1.47288	0.0467643	NA
PDE6G	5148	ENSG00000185527	17	0	0.109772	0.0691666	0.207778	0.162825	0.109958	0.368582	0.512237	0.252736	0.424549	0.0611711	0.230445	1.45604	0.0277652	NA
LINC02714	729305	ENSG00000251226	11	0.0560974	0	0.2075	0.155834	0.10855	0.0549788	0.245721	0.170746	0.16849	0.353791	0.367026	0.230445	1.4222	0.0370559	NA
CAPN12	147968	ENSG00000182472	19	0.0560974	0.164658	0.0691666	0.207778	0.0542749	0.384852	0.552873	0.455322	0.336981	0.424549	0.244684	0.46089	1.40001	0.0113822	NA
LOC390332	390332	ENSG00000278399	12	0.168292	0.219544	0	0.103889	0	0.109958	0.122861	0.341492	0.336981	0.283033	0.122342	0.403278	1.39362	0.0454193	NA
TMPRSS9	360200	ENSG00000178297	19	0	0.274429	0	0.415556	0.271375	0.164936	0.430012	0.284576	0.336981	0.283033	0.856395	0.518501	1.29394	0.0192019	NA
LOC101928516	101928516	ENSG00000223786	6	0.112195	0.0548859	0.0691666	0.363612	0.162825	0.0549788	0.184291	0.113831	0.421226	0.495307	0.305855	0.518501	1.27968	0.0353479	NA
SLC6A20	54716	ENSG00000163817	3	0.280487	0	0.0691666	0.103889	0.10855	0.219915	0.245721	0.398407	0.252736	0.283033	0.305855	0.345667	1.22079	0.0449551	NA
ALDH8A1	64577	ENSG00000118514	6	0.0560974	0.109772	0.138333	0.155834	0.0542749	0.329873	0.245721	0.341492	0.252736	0.495307	0.244684	0.345667	1.19895	0.0409154	NA
MIR5692C2	100847017	ENSG00000266668	7	0.280487	0.219544	0.345833	0.311667	0.271375	0.0549788	0.368582	0.455322	1.09519	0.353791	0.244684	0.864168	1.16396	0.0181476	NA
LINC01138	388685	ENSG00000274020	1	0.0560974	0.164658	0.138333	0.155834	0.325649	0.219915	0.368582	0.227661	0.252736	0.495307	0.489369	0.518501	1.14857	0.0259132	NA
LMCD1-AS1	100288428	ENSG00000227110	3	0.280487	0.109772	0.138333	0.155834	0.162825	0.274894	0.491443	0.284576	0.505472	0.424549	0.367026	0.345667	1.07157	0.0330066	NA
RNF225	646862	ENSG00000269855	19	0.112195	0.384201	0.138333	0.259723	0.597024	0.329873	0.675734	0.682983	0.421226	0.566065	0.795224	0.633723	1.058	0.0113547	NA
PTPRE	5791	ENSG00000132334	10	0.168292	0.219544	0.138333	0.207778	0.162825	0.164936	0.430012	0.284576	0.16849	0.283033	0.428198	0.576112	1.03045	0.0491617	NA
LINC01237	101927289	ENSG00000233806	2	0.953655	0.219544	0.345833	0.727224	0.597024	0.494809	0.982885	0.796813	1.34792	1.27365	1.03991	1.20983	0.957509	0.00326674	0.302827
TAS2R6P	448990	ENSG00000270923	7	0.168292	0.219544	0.276666	0.259723	0.271375	0.329873	0.430012	0.284576	0.589717	0.495307	0.489369	0.691335	0.9497	0.0313357	NA
SLC43A1	8501	ENSG00000149150	11	0.336584	0.329315	0.0691666	0.467501	0.379924	0.43983	0.860025	0.796813	0.505472	0.566065	0.795224	0.403278	0.935515	0.0201497	NA
LOC442155	442155	ENSG00000220685	6	0.392682	0.109772	0.484166	0.0519446	0.434199	0.329873	0.552873	0.398407	0.421226	0.919856	0.367026	0.748946	0.914159	0.0479261	NA
SMIM10L2B	644596	ENSG00000196972	X	0.280487	0.219544	0.553333	0.467501	0.434199	0.384852	0.614303	0.796813	0.926698	0.707582	0.611711	0.691335	0.883663	0.0155001	NA
LENG1	79165	ENSG00000105617	19	0.84146	1.04283	2.49	1.55834	0.922674	0.934639	2.45721	2.04895	3.28557	2.61805	2.14099	1.20983	0.806263	0.00290736	0.293953
EGOT	100126791	ENSG00000235947	3	0.953655	0.548859	0.415	0.519446	0.597024	0.274894	0.614303	0.796813	0.758208	1.76895	0.611711	1.44028	0.802699	0.0290003	0.622572
EML2-AS1	100287177	ENSG00000267757	19	0.392682	0.493973	0.484166	0.311667	0.379924	0.384852	0.675734	0.626068	0.758208	0.990614	0.611711	0.633723	0.794597	0.0257896	NA
KLHL3	26249	ENSG00000146021	5	0.897558	0.439087	0.553333	0.675279	0.651299	0.714724	1.22861	0.626068	1.01094	1.27365	0.917566	1.84356	0.787291	0.0105783	0.479494
DMGDH	29958	ENSG00000132837	5	0.560974	0.274429	0.484166	0.519446	0.597024	0.769703	0.737164	0.626068	1.17943	1.06137	1.16225	0.748946	0.758739	0.0199346	NA
APOL6	80830	ENSG00000221963	22	0.953655	0.65863	1.0375	1.09084	1.03122	0.989618	1.35147	1.42288	1.68491	2.54729	1.52928	1.38267	0.757783	0.00200153	0.258859
CCL22	6367	ENSG00000102962	16	0.224389	0.164658	0.345833	0.623335	0.597024	0.659745	0.552873	0.569152	0.673962	0.707582	0.978737	0.806557	0.745863	0.0374073	NA
DLG4	1742	ENSG00000132535	17	0.504876	0.329315	0.622499	0.415556	0.651299	0.934639	0.982885	0.739898	1.01094	1.34441	0.856395	0.864168	0.733686	0.020851	0.587307
YTHDF3-DT	101410533	ENSG00000270673	8	0.617071	0.439087	0.415	0.363612	0.434199	0.604767	0.921455	0.569152	1.09519	0.283033	1.03991	0.864168	0.715861	0.0488412	NA
APOE	348	ENSG00000130203	19	0.560974	0.548859	0.691666	0.467501	1.19405	0.43983	1.35147	1.08139	1.01094	1.06137	1.22342	0.691335	0.70267	0.0272772	0.614099
ANO1	55107	ENSG00000131620	11	3.02926	2.25032	3.45833	2.18167	1.79107	3.29873	5.40587	4.04098	4.88623	3.0426	3.36441	5.35784	0.702415	0.000172406	0.0759503
COL15A1	1306	ENSG00000204291	9	0.448779	0.603745	0.484166	0.415556	0.597024	0.274894	0.798594	0.739898	0.842453	0.919856	0.367026	0.979391	0.698008	0.0478754	NA
SPAG4	6676	ENSG00000061656	20	0.280487	1.20749	0.829999	0.57139	0.325649	0.714724	0.921455	1.19522	0.842453	1.34441	0.856395	1.09461	0.676698	0.0419018	0.688916
LOC285638	285638	ENSG00000249476	5	0.392682	0.713516	0.622499	0.57139	0.434199	0.934639	1.04432	1.36597	1.09519	0.849098	0.489369	1.09461	0.671766	0.0370637	0.661376
KRT86	3892	ENSG00000170442	12	0.729266	0.823288	0.484166	0.779168	0.651299	0.769703	0.737164	0.910644	1.17943	1.55668	1.52928	1.037	0.670314	0.018775	0.570412
CACNA1F	778	ENSG00000102001	X	0.84146	0.603745	0.345833	0.311667	0.814124	1.09958	1.16718	1.30905	0.926698	1.27365	0.795224	0.979391	0.663369	0.0372567	0.663147
PCDHA13	56136	ENSG00000239389	5	1.12195	1.09772	0.899166	1.35056	1.3026	1.64936	2.0272	1.53671	2.02189	2.1935	2.3245	1.49789	0.621925	0.00472837	0.339867
FNDC11	79025	ENSG00000125531	20	1.23414	1.97589	1.17583	1.55834	1.7368	1.48443	2.6415	2.56119	2.02189	1.6982	2.93621	2.18923	0.605759	0.00419651	0.327588
PLPPR3	79948	ENSG00000129951	19	3.75852	5.10439	2.905	3.3764	4.07062	5.4429	6.20446	4.43939	7.24509	4.95307	8.2581	6.79812	0.604203	0.000756517	0.183873
EID2B	126272	ENSG00000176401	19	0.729266	1.26238	1.0375	1.35056	2.06245	1.37447	1.59719	3.13034	1.51642	1.76895	2.20216	1.44028	0.585434	0.028771	0.622572
GET4	51608	ENSG00000239857	7	0.897558	0.768402	0.553333	1.4025	1.13977	1.09958	1.4129	1.1383	1.51642	1.76895	1.34576	1.72834	0.58229	0.0174383	0.551182
ZG16	653808	ENSG00000174992	16	0.785363	0.65863	0.760833	1.14278	0.651299	1.09958	1.29004	1.02447	1.01094	1.62744	1.28459	1.44028	0.577301	0.0264389	0.613525
PCDHB16	57717	ENSG00000272674	5	0.897558	0.548859	0.345833	1.55834	1.35687	1.26451	1.22861	1.19522	0.842453	2.12275	1.8963	1.5555	0.569791	0.0241988	0.591214
DNAH1	25981	ENSG00000114841	3	2.1878	2.14055	1.72917	2.70112	1.57397	2.80392	3.87011	3.358	3.62255	2.90109	2.26333	3.62951	0.556655	0.00315287	0.300311
PLIN4	729359	ENSG00000167676	19	1.45853	1.59169	1.8675	0.727224	1.24832	1.59438	2.70294	1.8782	2.44311	1.62744	1.8963	1.90117	0.550204	0.0107602	0.483453
DNAH6	1768	ENSG00000115423	2	1.57073	1.64658	1.8675	2.33751	2.00817	1.75932	2.21149	2.27661	2.69585	2.61805	3.11972	3.5719	0.546418	0.00285309	0.293577
PSMB9	5698	ENSG00000240065	6	0.785363	0.93306	1.8675	0.623335	1.3026	1.0446	2.08863	2.10586	1.8534	1.13213	1.34576	1.15222	0.54455	0.0360844	0.654661
PARP10	84875	ENSG00000178685	8	4.59998	5.76302	3.9425	4.67501	5.64459	4.89311	8.47739	6.37451	7.83481	7.7834	7.76873	5.47307	0.541069	7.60248e-05	0.0510344
FAM238C	387644	ENSG00000283709	10	0.953655	0.713516	1.245	1.50639	1.0855	1.59438	1.78148	1.25213	1.8534	1.55668	1.46811	2.36206	0.532502	0.026532	0.613525
ADRA2B	151	ENSG00000274286	2	1.23414	1.37215	1.0375	1.4025	1.3026	1.0446	2.21149	1.4798	1.60066	1.76895	2.26333	1.44028	0.522807	0.0209466	0.587307
PLAC9P1	389033	ENSG00000214100	2	0.785363	1.59169	0.553333	1.55834	1.68252	1.26451	1.84291	1.8782	1.01094	1.76895	1.8963	2.24684	0.515781	0.0385647	0.671999
CLCNKA	1187	ENSG00000186510	1	1.40243	1.20749	1.17583	1.24667	1.19405	1.0446	1.84291	1.4798	1.8534	2.1935	1.28459	1.90117	0.513165	0.0213959	0.589103
HLA-E	3133	ENSG00000204592	6	15.0341	22.8874	18.3983	12.1031	20.2988	18.7478	22.5449	18.8959	34.8775	30.6383	20.6758	27.1925	0.511191	0.00116771	0.216595
GIPR	2696	ENSG00000010310	19	1.96341	1.92101	1.52167	1.66223	1.84535	2.36409	3.07152	2.95959	2.27462	2.1935	2.87504	2.59251	0.493613	0.00766328	0.419562
PLAAT4	5920	ENSG00000133321	11	0.84146	1.26238	1.245	1.4025	0.976948	1.37447	1.35147	1.53671	1.34792	1.83971	2.07982	1.90117	0.4925	0.0292985	0.622572
SCNN1A	6337	ENSG00000111319	12	2.91706	2.79918	3.18166	3.58418	2.76802	2.96886	5.4673	3.75641	3.5383	4.81156	4.46549	3.80234	0.492488	0.00125639	0.225737
FOXD2	2306	ENSG00000186564	1	1.29024	1.64658	1.4525	1.19473	1.13977	1.37447	1.84291	1.93512	1.17943	1.62744	2.14099	2.53489	0.48385	0.0309885	0.63069
RORC	6097	ENSG00000143365	1	3.08535	3.73224	2.83583	3.79195	3.09367	3.40869	5.52873	3.47183	4.29651	4.45777	4.77135	5.58829	0.478944	0.00159774	0.232199
ADSS1	122622	ENSG00000185100	14	1.23414	1.5368	1.72917	0.986947	1.62825	1.92426	1.96577	1.99203	2.78009	1.6982	2.38567	1.90117	0.47832	0.0270281	0.614099
ODF3B	440836	ENSG00000177989	22	1.17805	1.92101	1.0375	1.35056	1.68252	1.26451	1.84291	1.53671	1.43217	1.76895	2.99738	2.24684	0.465277	0.0458852	0.70221
FER1L4	80307	ENSG00000088340	20	1.57073	2.74429	3.1125	2.38945	2.11672	2.25413	3.68582	2.67502	3.70679	3.67943	3.1809	2.70773	0.453203	0.0113177	0.495267
COL23A1	91522	ENSG00000050767	5	1.45853	1.48192	1.31417	1.81806	1.19405	1.48443	1.84291	1.99203	3.11707	2.33502	1.71279	1.38267	0.452405	0.0409474	0.686486
ALS2CL	259173	ENSG00000178038	3	1.34634	2.03078	2.075	2.70112	1.62825	1.48443	3.07152	2.04895	2.44311	3.0426	2.20216	2.76534	0.449432	0.0272838	0.614099
PLEKHG6	55200	ENSG00000008323	12	2.1317	3.18338	2.97416	3.22056	2.71375	3.35371	4.17726	4.21173	3.79104	4.17473	4.52666	3.28384	0.447561	0.00379345	0.326075
ADGRB1	575	ENSG00000181790	8	1.00975	1.59169	1.10667	1.4025	1.24832	1.37447	1.47433	1.42288	2.10613	1.6982	1.8963	2.13162	0.446923	0.0435718	0.691702
FAM86JP	100125556	ENSG00000171084	3	1.62682	1.26238	1.72917	1.45445	1.7368	1.64936	2.58007	2.33352	1.8534	2.12275	2.01865	1.95878	0.438173	0.0261719	0.611848
PTP4A3	11156	ENSG00000184489	8	4.88047	3.07361	3.04333	4.15557	3.69069	4.06843	5.22158	3.64258	5.3917	6.29748	5.9336	5.1274	0.43663	0.00409914	0.327588
ACADS	35	ENSG00000122971	12	6.67559	7.95845	8.16166	6.28529	8.14124	7.42214	10.566	9.56176	9.68821	9.9769	12.6012	8.29602	0.432845	0.00028671	0.103635
LMNTD2-AS1	692247	ENSG00000254815	11	1.79512	3.12849	2.97416	2.38945	2.65947	1.59438	2.88723	2.56119	2.44311	4.31625	5.01603	2.76534	0.430672	0.04958	0.710113
ALPK1	80216	ENSG00000073331	4	1.73902	1.5368	2.00583	1.97389	1.46542	1.59438	3.4401	2.27661	2.27462	1.98123	1.8963	2.18923	0.430654	0.0295119	0.622572
IL17REL	400935	ENSG00000188263	22	3.42194	3.8969	3.735	4.93473	5.37322	4.61822	6.2659	5.40695	5.22321	6.36824	6.11711	5.6459	0.421133	0.000915736	0.192886
DCST2	127579	ENSG00000163354	1	1.96341	2.63452	2.14417	1.97389	3.03939	2.25413	3.62439	3.01651	3.03283	2.90109	3.1809	3.16862	0.420237	0.014183	0.523031
SVOPL	136306	ENSG00000157703	7	2.0756	1.70146	1.31417	2.23362	2.44237	1.75932	2.45721	3.52874	2.78009	2.54729	2.3245	2.074	0.419864	0.0364326	0.656764
AZIN2	113451	ENSG00000142920	1	1.68292	1.81123	1.93667	1.87	2.06245	2.30911	2.94866	3.13034	2.02189	2.40578	2.50801	2.59251	0.418922	0.0215187	0.589103
RGS11	8786	ENSG00000076344	16	2.01951	2.74429	2.21333	1.55834	2.06245	1.48443	2.8258	2.78885	2.86434	2.83033	2.7527	2.18923	0.418405	0.0215061	0.589103
DENND6B	414918	ENSG00000205593	22	7.01217	5.21416	6.77833	7.06446	7.48994	7.91695	9.33741	7.79739	9.01424	10.2599	10.8273	8.69929	0.417959	0.000127907	0.0667816
ATP6V0E2-AS1	401431	ENSG00000204934	7	1.73902	1.70146	1.0375	1.76612	1.62825	1.59438	2.08863	2.04895	1.8534	1.76895	2.7527	2.24684	0.415674	0.042679	0.69148
PRRT4	401399	ENSG00000224940	7	4.93657	5.15927	4.08083	5.2464	5.53604	5.11303	7.00306	6.94366	6.65538	6.86354	6.91233	6.10679	0.409492	0.000470177	0.147291
NUAK2	81788	ENSG00000163545	1	3.30974	3.34804	2.83583	2.85695	2.22527	2.8589	4.73014	3.52874	4.12802	3.0426	4.22081	3.68712	0.408908	0.00885012	0.436534
MGP	4256	ENSG00000111341	12	157.129	195.778	189.101	86.6435	104.099	119.909	191.54	256.346	235.129	115.69	157.516	165.69	0.408263	0.000238504	0.095524
NGEF	25791	ENSG00000066248	2	2.97316	2.41498	2.62833	2.70112	2.55092	2.96886	3.99297	3.01651	3.45406	4.52852	3.91495	2.88056	0.403464	0.011497	0.495267
SNORD12B	100113393	ENSG00000222365	20	1.34634	2.41498	2.21333	2.85695	1.89962	2.19915	3.31724	2.73193	2.44311	3.46715	2.14099	3.11101	0.399895	0.0373954	0.66477
ARHGEF28	64283	ENSG00000214944	5	5.10486	3.62247	3.80416	3.68806	3.52787	4.50826	5.09872	4.95163	6.14991	5.23611	4.52666	6.39485	0.399421	0.00520803	0.355273
BDNF-AS	497258	ENSG00000245573	11	2.58048	1.42703	1.4525	2.44139	1.9539	1.86928	2.33435	1.8782	2.35887	3.96246	2.44684	2.88056	0.397559	0.0486903	0.710113
PAPLN	89932	ENSG00000100767	14	3.70243	5.32393	4.42666	4.83084	3.96207	4.17839	6.45019	5.12237	7.41358	5.23611	5.44423	5.6459	0.393676	0.00385417	0.327588
NLRC5	84166	ENSG00000140853	16	3.30974	2.90895	3.38916	3.32445	2.71375	2.91388	3.87011	3.75641	3.62255	4.31625	3.73144	5.18501	0.391629	0.00915917	0.44523
SLC25A36	55186	ENSG00000114120	3	97.4972	68.9367	86.4583	80.618	75.7678	89.6704	127.837	102.447	125.104	102.104	89.0651	112.457	0.383735	2.7484e-05	0.0258294
MAP3K8	1326	ENSG00000107968	10	2.63658	1.64658	1.79833	2.96084	1.9539	2.69396	2.8258	2.44736	2.69585	4.17473	2.7527	3.22623	0.379896	0.0350746	0.648368
PLA2G4F	255189	ENSG00000168907	15	5.55364	5.92767	5.94833	6.02557	4.83047	5.05805	7.55593	6.37451	7.32934	8.13719	7.27936	7.14379	0.378279	0.000894683	0.192886
ACSF2	80221	ENSG00000167107	17	11.7243	14.7643	14.3175	12.4667	12.2119	13.5798	18.552	17.1315	16.2593	16.982	18.7184	15.6126	0.375574	1.28392e-05	0.016454
DCP1B	196513	ENSG00000151065	12	4.99266	5.26904	4.91083	5.55807	5.80742	5.77277	7.18735	7.11441	6.82387	8.06643	6.78999	6.45246	0.375342	0.000750921	0.183873
ERP27	121506	ENSG00000139055	12	2.69267	1.64658	1.59083	2.54528	3.03939	2.47404	3.37867	2.78885	2.27462	3.32563	3.54792	2.88056	0.369898	0.0404899	0.684395
SCAMP1-AS1	728769	ENSG00000245556	5	2.41219	4.06155	3.32	3.42834	3.63642	2.96886	4.48442	3.98407	4.71774	4.10397	5.19954	3.39906	0.366399	0.0227214	0.589103
EML2	24139	ENSG00000125746	19	30.1243	37.3773	35.4825	32.5692	32.9449	33.647	43.4927	46.7274	43.639	45.0022	43.3091	40.3278	0.363771	1.16229e-08	5.46161e-05
C1R	715	ENSG00000159403	12	1.96341	2.68941	2.55917	2.44139	2.11672	3.13379	2.8258	3.75641	3.5383	3.18412	3.1809	2.88056	0.363264	0.0307672	0.63069
PSMB8	5696	ENSG00000204264	6	2.52438	2.36009	2.35167	2.33751	2.49665	2.52902	2.6415	3.64258	3.45406	2.61805	3.36441	3.16862	0.359323	0.0300753	0.622572
BTN3A3	10384	ENSG00000111801	6	2.86097	2.85406	2.49	3.16862	3.03939	3.51864	3.07152	4.38247	3.28557	4.24549	3.91495	4.26323	0.359161	0.0167162	0.548285
POU2F3	25833	ENSG00000137709	11	3.64633	2.96384	2.76666	2.85695	3.09367	2.74894	4.23869	4.0979	4.21226	3.25488	3.73144	3.91756	0.358855	0.0154299	0.534937
MST1	4485	ENSG00000173531	3	3.02926	3.8969	2.35167	2.80501	3.41932	3.24375	4.23869	4.38247	3.5383	3.96246	4.83252	3.28384	0.354908	0.0266593	0.613525
TRIM47	91107	ENSG00000132481	17	8.13412	9.44037	10.2367	9.5578	9.28101	9.45635	12.5932	11.6676	11.2046	10.1892	13.3965	12.9049	0.353192	0.000438439	0.14047
MYO15B	80022	ENSG00000266714	17	15.7073	15.5876	15.4933	16.6223	17.0966	18.198	22.2992	20.3757	22.9147	21.5105	21.4099	19.0693	0.352842	3.56269e-06	0.00627791
CCDC9B	388115	ENSG00000188549	15	10.3219	6.31187	8.71499	11.6875	7.70704	10.5559	14.129	7.79739	12.0471	12.878	12.2342	12.156	0.351838	0.0162645	0.544312
SPTBN5	51332	ENSG00000137877	15	1.85121	2.03078	1.8675	2.44139	2.49665	2.25413	2.8258	2.44736	2.44311	3.32563	3.42558	2.24684	0.351757	0.0448888	0.696913
CBLC	23624	ENSG00000142273	19	31.6389	35.0172	33.5458	36.8287	32.9449	31.3379	43.1241	38.247	43.3863	46.4174	50.4661	37.8506	0.350343	1.8268e-05	0.0198096
UBC	7316	ENSG00000150991	12	256.814	298.744	292.367	242.893	295.255	298.755	360.35	378.657	350.46	351.031	373.572	349.124	0.348543	3.17436e-08	0.000111872
HSD11B2	3291	ENSG00000176387	16	6.00242	7.68402	6.70916	6.38918	7.05574	6.26758	8.96883	8.48037	9.09849	8.56174	8.13575	8.29602	0.344582	0.000952004	0.192886
SARDH	1757	ENSG00000123453	9	7.46095	8.23288	7.88499	9.76558	7.16429	7.64205	12.5932	10.1878	9.8567	10.543	10.1544	8.52646	0.343315	0.0021363	0.266508
SLC2A4	6517	ENSG00000181856	17	3.19755	2.52475	2.35167	2.64917	2.3881	2.41907	4.42298	3.52874	3.11707	2.54729	2.7527	3.51428	0.341779	0.0409364	0.686486
GSTM2	2946	ENSG00000213366	1	3.25365	3.40292	2.55917	3.22056	4.07062	3.90349	4.48442	4.4963	4.80198	3.8917	3.91495	4.6089	0.340739	0.0204682	0.585275
LTBP2	4053	ENSG00000119681	14	5.10486	4.88484	4.7725	6.70085	5.42749	4.89311	7.24878	5.35003	6.3184	8.6325	6.23945	7.08618	0.340524	0.00706964	0.406145
ZNF703	80139	ENSG00000183779	8	17.1097	18.9356	19.505	24.0503	18.9419	23.7508	27.1522	19.6358	28.3907	26.8881	24.7131	29.2665	0.340147	0.000508564	0.147633
SLC25A29	123096	ENSG00000197119	14	29.0584	40.3411	32.5083	38.4909	38.3724	38.87	46.0113	42.288	41.5329	50.5921	55.2375	42.5747	0.340104	6.59317e-05	0.046472
POLR3GL	84265	ENSG00000121851	1	4.09511	4.55553	4.42666	4.62307	4.45054	4.83813	5.34444	6.26068	6.14991	6.0852	4.83252	5.87634	0.338801	0.00600428	0.372873
FAHD2B	151313	ENSG00000144199	2	5.89022	5.92767	5.395	6.6489	4.72192	4.12341	6.8802	6.65908	7.32934	7.07582	6.91233	6.97096	0.337638	0.00776791	0.420169
SELENOH	280636	ENSG00000211450	11	13.6317	17.8928	14.0408	12.7784	14.9256	12.8101	17.8762	20.0911	19.1237	17.6188	20.1253	14.9213	0.336803	0.000915732	0.192886
FAM86DP	692099	ENSG00000244026	3	3.02926	3.23827	3.45833	4.05168	3.41932	3.46366	5.71302	4.55322	5.3917	4.17473	3.67027	3.22623	0.335533	0.0300279	0.622572
TMEM8B	51754	ENSG00000137103	9	14.6975	8.89151	11.3433	15.6873	10.9093	14.0196	16.4019	12.2937	16.3436	18.7509	13.7635	18.6084	0.331376	0.0106995	0.483434
ATG16L2	89849	ENSG00000168010	11	12.1731	14.929	13.0033	13.142	13.1345	13.4148	17.7534	16.0501	18.3655	19.2462	15.2316	15.1517	0.330069	9.99954e-05	0.0607576
PPM1J	333926	ENSG00000155367	1	12.3975	16.4658	12.7958	12.9342	15.4141	14.5694	16.2176	20.3757	18.7867	14.93	20.2476	16.6496	0.329811	0.0028396	0.293577
MACROD1	28992	ENSG00000133315	11	12.117	17.5635	13.8333	11.3239	14.8171	14.0196	18.2448	18.6682	19.6291	14.7177	17.9231	16.9377	0.328938	0.00185364	0.248865
CHRD	8646	ENSG00000090539	3	4.82437	5.8179	6.29416	5.03862	5.97024	4.89311	7.67879	7.56973	6.57113	7.85416	6.30062	5.6459	0.328039	0.00658798	0.388595
KCNAB2	8514	ENSG00000069424	1	3.08535	4.00667	4.42666	3.99973	3.36504	4.45328	5.77445	5.06546	5.89717	4.59928	3.97612	4.43606	0.327217	0.0199981	0.583028
CRELD1	78987	ENSG00000163703	3	8.63899	11.526	9.75249	7.89557	10.1494	8.63167	10.5046	14.6272	10.0252	10.1184	13.7023	12.0983	0.324448	0.0120806	0.504243
AHNAK2	113146	ENSG00000185567	14	125.153	85.128	116.2	145.029	105.022	120.733	158.429	112.351	156.78	177.674	129.01	147.485	0.324268	0.00394816	0.327588
SSPOP	23145	ENSG00000197558	7	7.74144	7.19005	7.33166	10.0253	8.57544	10.1161	13.0847	9.44793	10.9519	11.5336	9.84854	9.56346	0.323969	0.00477362	0.339867
RIN2	54453	ENSG00000132669	20	4.37559	2.90895	4.15	3.89584	3.58214	4.45328	5.03729	4.8378	6.06566	3.32563	5.32188	4.89695	0.322113	0.0396675	0.681942
EMID1	129080	ENSG00000186998	22	2.69267	2.68941	3.04333	2.44139	2.6052	2.8589	3.87011	3.30108	3.62255	3.32563	3.11972	3.34145	0.321083	0.0344099	0.645048
FIBCD1	84929	ENSG00000130720	9	10.6024	15.0936	12.3808	13.2978	13.7858	13.2499	16.4633	14.3996	16.7648	16.4159	19.0854	15.7855	0.319688	0.0010753	0.204845
ZC3H6	376940	ENSG00000188177	2	22.5511	15.368	20.9575	18.7	16.3367	22.6513	24.695	24.872	26.116	22.0766	22.6945	26.0979	0.319641	0.00151416	0.23209
RRAS	6237	ENSG00000126458	19	5.32925	6.75096	7.74666	6.54502	6.35016	6.2126	8.47739	7.96813	8.50877	8.27871	8.07458	7.66229	0.319413	0.00315082	0.300311
MROH6	642475	ENSG00000204839	8	9.81704	10.3734	8.43833	10.0772	11.0721	10.8308	14.3133	10.0171	11.7943	13.3733	15.4151	11.5799	0.318832	0.00321406	0.300792
CRABP2	1382	ENSG00000143320	1	26.9267	29.5835	34.2375	26.6476	27.4631	34.2518	37.5339	36.8811	35.9727	36.4405	40.3117	37.3897	0.317761	3.85861e-05	0.0339967
ACOX3	8310	ENSG00000087008	4	35.0048	31.9985	34.3758	36.9845	33.5419	37.8254	45.7656	43.3694	41.7857	49.2477	43.0644	40.7887	0.317629	1.0382e-07	0.00029271
LTBP4	8425	ENSG00000090006	19	5.27315	5.21416	5.25666	5.50612	4.55909	5.33294	6.57305	6.77291	5.72868	7.42961	6.30062	6.27962	0.316075	0.00586651	0.369198
KCNN4	3783	ENSG00000104783	19	2.97316	3.51269	3.87333	3.01279	2.93085	3.35371	3.87011	3.81332	5.30745	3.67943	4.40432	3.68712	0.316015	0.0338255	0.639193
EXD3	54932	ENSG00000187609	9	14.0804	15.7522	15.355	13.9731	13.1888	14.8993	19.4734	16.9038	20.0504	19.3877	19.1466	14.9213	0.315764	0.000226702	0.095524
EPHA2	1969	ENSG00000142627	1	7.23656	5.92767	8.78416	8.1553	6.45871	7.69703	9.70599	7.4559	9.35122	9.9769	9.78737	9.21779	0.314038	0.0057809	0.367087
ST6GALNAC2	10610	ENSG00000070731	17	16.4365	20.7469	15.8392	15.1678	17.5308	17.7582	22.5449	21.0017	23.5887	20.2368	21.7157	20.9129	0.31307	0.000258592	0.0959309
TLE2	7089	ENSG00000065717	19	9.87314	12.2395	12.45	11.9992	11.6691	11.3806	16.4019	13.2043	14.9114	15.0007	15.1704	12.5016	0.309138	0.000897126	0.192886
SIPA1	6494	ENSG00000213445	11	5.89022	6.31187	4.21916	5.7139	6.29589	5.22299	7.55593	6.82983	5.56019	7.50037	8.68629	6.04918	0.30909	0.0222911	0.589103
LDHD	197257	ENSG00000166816	16	3.92681	3.62247	3.38916	3.68806	4.45054	3.51864	5.83588	4.78088	3.11707	4.52852	5.68891	4.14801	0.30843	0.0479141	0.708195
TMPRSS2	7113	ENSG00000184012	21	6.89998	6.53142	4.7725	5.19446	6.56726	5.66282	7.00306	7.28515	6.65538	7.99567	8.01341	7.66229	0.307549	0.0110537	0.488478
DIO1	1733	ENSG00000211452	1	5.83413	5.48859	6.0175	7.94752	6.35016	6.43252	7.00306	7.68356	6.23415	8.77401	8.74747	8.98735	0.307254	0.00509002	0.353947
C17orf113	110806298	ENSG00000267221	17	6.00242	6.5863	6.22499	7.53196	6.62154	6.54248	10.6274	5.91918	9.35122	8.06643	7.46287	7.95035	0.299859	0.0227738	0.589103
GREB1	9687	ENSG00000196208	2	104.622	79.4747	102.505	123.264	76.3648	88.186	129.557	95.1623	133.107	145.833	90.6556	121.329	0.299482	0.0177069	0.553037
TMEM175	84286	ENSG00000127419	4	12.7341	16.7402	13.2108	16.6223	17.0423	15.8339	18.6748	17.8714	18.534	21.0152	20.1865	18.3204	0.297527	0.000410743	0.134657
TMEM187	8269	ENSG00000177854	X	3.75852	4.44576	4.42666	4.15557	4.99329	3.6286	5.28301	6.716	4.29651	4.81156	5.5054	4.72412	0.296478	0.0392864	0.677871
AQP3	360	ENSG00000165272	9	9.87314	14.3801	13.1417	12.9342	16.4453	15.0642	13.3304	16.107	18.534	16.7697	19.7583	16.7649	0.296355	0.00933838	0.450833
SUSD3	203328	ENSG00000157303	9	20.139	22.0092	22.1333	23.7906	23.7181	20.0673	28.0737	24.4166	27.464	29.5769	30.9526	23.1597	0.295309	0.000673419	0.172603
HELZ2	85441	ENSG00000130589	20	33.7145	30.6263	34.1683	44.1529	36.9069	36.7258	53.5058	33.9215	44.8185	50.1675	43.9208	41.1344	0.293912	0.00322193	0.300792
FAHD2CP	729234	ENSG00000231584	2	3.59023	3.62247	4.15	3.74001	4.01634	3.40869	4.0544	4.78088	4.88623	4.31625	5.44423	4.32084	0.292713	0.035446	0.648368
MYH14	79784	ENSG00000105357	19	71.1876	63.4481	67.1608	84.6177	62.4162	71.1975	99.7014	69.0382	86.0144	100.618	81.7857	82.384	0.290657	0.00140514	0.227681
PADI2	11240	ENSG00000117115	1	3.75852	3.18338	2.49	3.79195	3.31077	4.12341	4.23869	4.26864	3.36981	5.16535	4.77135	3.74473	0.290465	0.049711	0.710113
DNHD1	144132	ENSG00000179532	11	13.7439	9.38548	13.0033	13.142	9.00963	14.9542	17.1391	11.7815	17.0175	16.6989	12.1119	15.7855	0.290287	0.0318479	0.633195
KCNK5	8645	ENSG00000164626	6	35.9584	26.3452	34.2375	35.634	24.8036	26.2799	42.2026	28.7991	44.9027	45.0022	30.035	35.7766	0.28994	0.0222422	0.589103
SMIM1	388588	ENSG00000235169	1	5.72193	8.06822	6.4325	6.23335	7.32711	5.82775	7.86308	7.51281	8.76151	8.70326	8.86981	7.31662	0.288441	0.0154541	0.534937
ZSWIM4	65249	ENSG00000132003	19	5.10486	3.84201	5.395	4.83084	4.45054	5.22299	7.06449	4.95163	5.22321	7.07582	5.5054	5.70351	0.288434	0.0282585	0.622572
CCDC120	90060	ENSG00000147144	X	6.61949	5.59836	6.63999	8.31113	6.45871	7.03728	9.39884	7.22824	6.82387	11.6751	7.58521	7.54707	0.287748	0.0240591	0.591214
EEF2K	29904	ENSG00000103319	16	10.4902	13.1177	11.8275	15.2198	12.3204	11.9304	15.3576	15.4809	13.4792	13.6563	19.1466	14.6909	0.284333	0.00998775	0.468884
MEGF6	1953	ENSG00000162591	1	26.9267	33.2608	27.7358	31.3226	35.8757	34.1418	43.5541	34.8321	36.2255	40.1906	44.7772	32.7808	0.283903	0.00227086	0.27573
DOC2A	8448	ENSG00000149927	16	11.7243	14.4899	13.4183	13.8692	13.8401	14.0746	15.849	15.9932	16.4278	15.496	19.1466	16.9953	0.283821	0.00112328	0.211132
DOCK6	57572	ENSG00000130158	19	24.1219	20.692	24.485	24.5698	20.0274	22.8712	32.5581	23.506	31.8447	28.7278	23.3673	28.4599	0.283251	0.00228074	0.27573
WDR25	79446	ENSG00000176473	14	6.73168	6.25699	6.57083	5.03862	5.15612	6.59746	8.04738	5.80535	6.48689	9.05705	7.4017	7.77751	0.28209	0.0253069	0.601783
IGFBP4	3487	ENSG00000141753	17	42.1291	33.2608	47.0333	50.7498	33.7047	43.8731	55.103	34.946	58.045	65.3805	39.7612	55.3644	0.281932	0.0384251	0.670394
D2HGDH	728294	ENSG00000180902	2	18.0633	24.3144	19.09	20.622	22.6326	21.0569	26.4151	26.6363	25.9475	26.322	27.16	21.8923	0.279273	0.00149881	0.23209
PREX1	57580	ENSG00000124126	20	74.7778	67.4547	72.0024	82.0205	65.2927	71.4175	93.1898	79.3398	87.5308	94.3206	85.2725	91.2562	0.27924	1.5642e-05	0.0183754
RPL15P3	653232	ENSG00000212802	6	10.6585	14.9838	13.0033	9.86947	12.5375	11.0507	13.0847	14.115	17.6073	16.6282	15.3539	11.5799	0.278159	0.0195589	0.583028
HSD17B8	7923	ENSG00000204228	6	11.6121	16.0267	13.3492	11.7395	12.9174	12.975	13.7604	18.5544	14.8272	15.5668	17.8008	15.3822	0.277887	0.00880213	0.436534
SCNN1D	6339	ENSG00000162572	1	5.60974	10.1539	7.12416	6.85668	7.97841	7.53209	10.8117	9.61868	8.84575	8.49098	10.6438	7.02857	0.2775	0.0495264	0.710113
DDR1	780	ENSG00000204580	6	81.9583	72.6689	67.4374	61.6582	86.0257	73.9465	103.817	96.6421	93.3438	92.8347	94.02	64.6974	0.277459	0.00717662	0.406145
MFSD3	113655	ENSG00000167700	8	42.2974	64.1067	49.0391	55.0612	59.9195	56.3533	68.9248	60.6147	64.1949	64.5315	79.2777	61.7592	0.277118	0.00448305	0.329154
PLEKHG4	25894	ENSG00000196155	16	11.2195	11.9102	13.28	11.22	11.2892	11.4356	16.4019	12.8628	16.0908	15.5668	13.7023	11.7527	0.277107	0.00267997	0.290992
HES6	55502	ENSG00000144485	2	6.00242	7.51936	8.57666	5.81779	6.62154	6.65243	9.33741	8.5942	8.25604	7.00506	8.99215	7.77751	0.275632	0.0161759	0.544312
TESMIN	9633	ENSG00000132749	11	26.7023	26.1257	25.7992	28.8292	29.6341	27.4894	33.4795	31.5311	32.6872	33.1856	34.8064	35.3157	0.274961	1.17643e-05	0.016454
EGLN2	112398	ENSG00000269858	19	15.6512	17.6732	17.0842	15.6873	15.4141	16.3837	23.8964	17.3022	20.8928	21.1567	16.2103	20.2792	0.27354	0.00196422	0.256386
SRARP	149563	ENSG00000183888	1	4.48779	3.95178	4.91083	6.38918	6.29589	6.15762	6.8802	5.40695	6.14991	7.64188	6.72882	6.33723	0.272837	0.0236499	0.589103
PRSS22	64063	ENSG00000005001	16	4.43169	4.88484	3.80416	5.09057	5.26467	5.66282	6.0816	5.46386	5.22321	6.36824	6.60648	5.81873	0.272625	0.0235484	0.589103
[truncated: 336 more rows]
