# Supplementary material for: A DOCK1 Gene-Derived Circular RNA Is Highly Expressed in Luminal Mammary Tumours and Is Involved in the Epithelial Differentiation, Growth, and Motility of Breast Cancer Cells
Source: Cancers (Basel). 2021 Oct 23;13(21):5325. doi: 10.3390/cancers13215325 (PMC8582367; doi:10.3390/cancers13215325)
Supplement: Supplementary file 1 [file cancers-13-05325-s001.zip › Suppl.TableS5.xlsx]

## Sheet: binding_miRNAs
circDOCK1-1 binding miRNAs	AGR2 binding miRNAs	ENPP1 binding miRNAs	PPP1R9A binding miRNAs
hsa-miR-1304-3p	hsa-miR-3190-5p	hsa-miR-96-5p	hsa-miR-1267
hsa-miR-455-3p	hsa-miR-4529-5p	hsa-miR-1271-5p	hsa-miR-6809-3p
hsa-miR-4277	hsa-miR-4768-3p	hsa-miR-3692-3p	hsa-miR-942-5p
hsa-miR-4426	hsa-miR-193a-3p	hsa-miR-4659b-5p	hsa-miR-4297
hsa-miR-5588-5p	hsa-miR-141-5p	hsa-miR-4659a-5p	hsa-miR-6072
hsa-miR-4799-3p	hsa-miR-193b-3p	hsa-miR-4799-5p	hsa-miR-5699-3p
hsa-miR-4720-5p	hsa-miR-198	hsa-miR-7152-3p	hsa-miR-3692-3p
hsa-miR-6792-3p	hsa-miR-4778-3p	hsa-miR-377-3p	hsa-miR-892b
hsa-miR-4691-5p	hsa-miR-4296	hsa-miR-4252	hsa-miR-6891-3p
hsa-miR-587	hsa-miR-100-3p	hsa-miR-4316	hsa-miR-6780a-3p
hsa-miR-212-3p	hsa-miR-3187-3p	hsa-miR-3646	hsa-miR-4421
hsa-miR-132-3p	hsa-miR-943	hsa-miR-6513-5p	hsa-miR-4478
hsa-miR-7113-3p	hsa-miR-654-3p	hsa-miR-450b-3p	hsa-miR-450a-2-3p
hsa-miR-4685-3p	hsa-miR-6730-5p	hsa-miR-3942-3p	hsa-miR-2110
hsa-miR-4287	hsa-miR-9-3p	hsa-miR-4797-5p	hsa-miR-4762-5p
hsa-miR-889-3p	hsa-miR-3160-5p	hsa-miR-769-3p	hsa-miR-22-5p
hsa-miR-3617-3p	hsa-miR-4435	hsa-miR-4688	hsa-miR-4666b
hsa-miR-450b-3p	hsa-miR-3194-3p	hsa-miR-6809-3p	hsa-miR-4753-3p
hsa-miR-3140-3p	hsa-miR-545-3p	hsa-miR-4700-3p	hsa-miR-4529-5p
hsa-miR-492	hsa-miR-4318	hsa-miR-3622b-3p	hsa-miR-371a-5p
hsa-miR-7158-3p	hsa-miR-223-3p	hsa-miR-3622a-3p	hsa-miR-4659b-3p
hsa-miR-549a-5p	hsa-miR-516b-5p	hsa-miR-6743-5p	hsa-miR-4273
hsa-miR-5706	hsa-miR-6852-5p	hsa-miR-6728-5p	hsa-miR-26b-3p
hsa-miR-4782-5p	hsa-miR-6810-5p	hsa-miR-7151-5p	hsa-miR-3182
hsa-miR-4263	hsa-miR-6741-3p	hsa-miR-4531	hsa-miR-4659a-3p
hsa-miR-4662b	hsa-miR-103a-2-5p	hsa-miR-4436b-5p	hsa-miR-3150b-3p
hsa-miR-6736-3p	hsa-miR-4265	hsa-miR-4753-3p	hsa-miR-4784
hsa-miR-4778-3p	hsa-miR-1245b-3p	hsa-miR-4659b-3p	hsa-miR-7156-5p
hsa-miR-3974	hsa-miR-4322	hsa-miR-22-5p	hsa-miR-6740-5p
hsa-miR-4647	hsa-miR-3167	hsa-miR-4659a-3p	hsa-miR-5581-5p
hsa-miR-7162-5p	hsa-miR-4782-5p	hsa-miR-1305	hsa-miR-6071
hsa-miR-516b-3p	hsa-miR-876-5p	hsa-miR-20b-3p	hsa-miR-130b-5p
hsa-miR-516a-3p	hsa-miR-5706	hsa-miR-4307	hsa-miR-890
hsa-miR-545-5p	hsa-miR-6740-5p	hsa-miR-759	hsa-miR-6839-3p
hsa-miR-769-3p	hsa-miR-4689	hsa-miR-6768-5p	hsa-miR-4768-5p
hsa-miR-4295	hsa-miR-6858-5p	hsa-miR-3662	hsa-miR-6888-3p
hsa-miR-3922-5p	hsa-miR-6870-3p	hsa-miR-627-3p	hsa-miR-6833-3p
hsa-miR-629-3p	hsa-miR-548au-3p	hsa-miR-181a-2-3p	hsa-miR-4691-3p
hsa-miR-4733-3p	hsa-miR-378j	hsa-miR-6872-3p	hsa-miR-194-5p
hsa-miR-3660	hsa-miR-6839-5p	hsa-miR-892c-5p	hsa-miR-550a-5p
hsa-miR-4526	hsa-miR-4999-5p	hsa-miR-659-3p	hsa-miR-4768-3p
hsa-miR-1184	hsa-miR-5004-3p	hsa-miR-6729-3p	hsa-miR-1271-3p
hsa-miR-545-3p	hsa-miR-6793-3p	hsa-miR-1179	hsa-miR-550a-3-5p
hsa-miR-4639-3p		hsa-miR-4708-3p	hsa-miR-7152-5p
hsa-miR-676-5p		hsa-miR-3178	hsa-miR-6885-3p
hsa-miR-6832-3p		hsa-miR-4738-3p	hsa-miR-4778-3p
hsa-miR-6505-3p		hsa-miR-585-5p	hsa-miR-6749-3p
hsa-miR-4709-3p		hsa-let-7f-1-3p	hsa-miR-6761-5p
hsa-miR-544b		hsa-miR-5706	hsa-miR-3194-3p
hsa-miR-454-3p		hsa-miR-676-5p	hsa-miR-6828-3p
hsa-miR-6748-3p		hsa-miR-7973	hsa-miR-6858-5p
hsa-miR-1224-5p		hsa-miR-4782-5p	hsa-miR-4689
hsa-miR-5584-3p		hsa-miR-5581-3p	hsa-miR-6873-3p
hsa-miR-3059-5p		hsa-miR-1324	hsa-miR-4740-5p
hsa-miR-6762-3p		hsa-miR-888-3p	hsa-miR-3929
hsa-miR-4642		hsa-miR-150-3p	hsa-miR-4419b
hsa-miR-3666		hsa-miR-6073	hsa-miR-6860
hsa-miR-301b-3p		hsa-miR-3121-5p	hsa-miR-8052
hsa-miR-301a-3p		hsa-miR-4327	hsa-miR-3199
hsa-miR-130b-3p		hsa-miR-6507-3p	hsa-miR-4660
hsa-miR-130a-3p		hsa-miR-95-5p	hsa-miR-4693-3p
hsa-miR-3160-3p		hsa-miR-6501-5p	hsa-miR-6728-3p
hsa-miR-10392-5p		hsa-miR-92a-2-5p	hsa-miR-6508-3p
hsa-miR-10395-5p		hsa-miR-455-5p	hsa-miR-4653-5p
hsa-miR-616-3p		hsa-miR-617	hsa-miR-3921
hsa-miR-539-3p		hsa-miR-654-3p	hsa-miR-30d-3p
hsa-miR-485-3p		hsa-miR-3174	hsa-miR-4793-5p
hsa-miR-4730		hsa-miR-450a-2-3p	hsa-miR-4310
hsa-miR-3686		hsa-miR-1229-3p	hsa-miR-30a-3p
		hsa-miR-302e	hsa-miR-4303
		hsa-miR-595	hsa-miR-30e-3p
		hsa-miR-520d-3p	hsa-miR-6758-3p
		hsa-miR-5572	hsa-miR-3614-3p
		hsa-miR-19a-3p	hsa-miR-627-3p
		hsa-miR-19b-3p	hsa-miR-6895-5p
		hsa-miR-153-5p	hsa-miR-505-5p
		hsa-miR-6764-3p	hsa-miR-3925-3p
		hsa-miR-6824-3p	hsa-miR-5003-3p
		hsa-miR-891b	hsa-miR-215-3p
		hsa-miR-539-3p	hsa-miR-8064
		hsa-miR-182-5p	hsa-miR-6882-3p
		hsa-miR-4773	hsa-miR-217
		hsa-miR-6830-3p	hsa-miR-592
		hsa-miR-485-3p	hsa-miR-3977
		hsa-miR-154-3p	hsa-miR-6807-3p
		hsa-miR-487a-3p	hsa-miR-5196-3p
		hsa-miR-512-3p	hsa-miR-6805-3p
		hsa-miR-4703-3p	hsa-miR-4680-3p
		hsa-miR-1183	hsa-miR-182-5p
		hsa-miR-4668-3p	hsa-miR-5691
		hsa-miR-33a-3p	hsa-miR-30c-2-3p
		hsa-miR-4743-3p	hsa-miR-183-5p
		hsa-miR-4437	hsa-miR-1233-3p
		hsa-miR-29b-2-5p	hsa-miR-23b-5p
		hsa-miR-218-1-3p	hsa-miR-23a-5p
		hsa-miR-3152-5p	hsa-miR-3192-5p
		hsa-miR-4662a-5p	hsa-miR-6788-5p
		hsa-miR-501-5p	hsa-miR-30c-1-3p
		hsa-miR-7976	hsa-miR-3692-5p
		hsa-miR-615-5p	hsa-miR-3191-5p
		hsa-miR-6859-5p	hsa-miR-6857-3p
		hsa-miR-7112-3p	hsa-miR-3065-3p
		hsa-miR-3125	hsa-miR-4646-5p
		hsa-miR-3916	hsa-miR-5087
		hsa-miR-2110	hsa-miR-204-3p
		hsa-let-7a-3p	hsa-miR-500a-5p
		hsa-miR-98-3p	hsa-miR-3679-3p
		hsa-miR-3190-5p	hsa-miR-578
		hsa-let-7b-3p	hsa-miR-1343-3p
		hsa-miR-8062	hsa-miR-6783-3p
		hsa-miR-4646-5p	hsa-miR-6817-5p
		hsa-miR-204-3p	hsa-miR-653-5p
		hsa-miR-6838-3p	hsa-miR-4769-3p
		hsa-miR-3151-3p	hsa-miR-1199-5p
		hsa-miR-519b-3p	hsa-miR-6751-3p
		hsa-miR-519a-3p	hsa-miR-515-3p
		hsa-miR-215-3p	hsa-miR-496
		hsa-miR-519c-3p	hsa-miR-519e-3p
		hsa-miR-4314	hsa-miR-33b-3p
		hsa-miR-6750-3p	hsa-miR-4312
		hsa-miR-514a-5p	hsa-miR-586
		hsa-miR-548az-5p	hsa-miR-4652-3p
		hsa-miR-548t-5p	hsa-miR-6841-3p
		hsa-miR-107	hsa-miR-5002-5p
		hsa-miR-103a-3p	hsa-miR-4317
		hsa-miR-4538	hsa-miR-5009-5p
		hsa-miR-4453	hsa-miR-3622b-3p
		hsa-miR-500a-5p	hsa-miR-3622a-3p
		hsa-miR-31-5p	hsa-miR-4722-5p
		hsa-miR-3617-3p	hsa-miR-8058
		hsa-miR-4514	hsa-miR-2355-3p
		hsa-miR-4692	hsa-miR-208b-5p
			hsa-miR-4471
			hsa-miR-4695-3p
			hsa-miR-8059
			hsa-miR-4743-3p
			hsa-miR-208a-5p
			hsa-miR-8081
			hsa-miR-3686
			hsa-miR-6807-5p
			hsa-miR-3169
			hsa-miR-1266-3p
			hsa-miR-4487
			hsa-miR-619-5p
			hsa-miR-4708-5p
			hsa-miR-6506-5p
			hsa-miR-887-5p
			hsa-miR-93-3p
			hsa-miR-107
			hsa-miR-103a-3p
			hsa-miR-4443
			hsa-miR-1260a
			hsa-miR-1260b
			hsa-miR-548g-3p
			hsa-miR-892c-3p
			hsa-miR-1248
			hsa-miR-4668-5p
			hsa-miR-627-5p
			hsa-miR-612
			hsa-miR-6515-3p
			hsa-miR-1285-3p
			hsa-miR-6779-3p
			hsa-miR-4778-5p
			hsa-miR-3187-5p
			hsa-miR-338-3p
			hsa-miR-561-5p
			hsa-miR-5189-5p
			hsa-miR-617
			hsa-miR-298
			hsa-miR-511-5p
			hsa-miR-7515
			hsa-miR-4307
			hsa-miR-6772-3p
			hsa-miR-5195-3p
			hsa-miR-6500-3p
			hsa-miR-145-5p
			hsa-miR-502-5p
			hsa-miR-1224-3p
			hsa-miR-2355-5p
			hsa-miR-4733-3p
			hsa-miR-1250-3p
			hsa-miR-5683
			hsa-miR-570-3p
			hsa-miR-423-3p
			hsa-miR-644a
			hsa-miR-6784-3p
			hsa-miR-6862-3p
			hsa-miR-654-3p
			hsa-miR-6801-5p
			hsa-miR-4687-5p
			hsa-miR-1180-3p
			hsa-miR-4529-3p
			hsa-miR-3180-5p
			hsa-miR-7157-5p
			hsa-miR-4288
			hsa-miR-5591-3p
			hsa-miR-4502
			hsa-miR-367-5p
			hsa-miR-599
			hsa-miR-593-3p
			hsa-miR-6802-5p
			hsa-miR-4639-5p
			hsa-miR-6888-5p
			hsa-miR-450b-3p
			hsa-miR-154-3p
			hsa-miR-5193
			hsa-miR-500b-5p
			hsa-miR-487a-3p
			hsa-miR-1179
			hsa-miR-4711-5p
			hsa-miR-362-5p
			hsa-miR-203a-5p
			hsa-miR-635
			hsa-miR-4677-3p
			hsa-miR-512-3p
			hsa-miR-1468-3p
			hsa-miR-452-3p
			hsa-miR-1256
			hsa-miR-4328
			hsa-miR-6774-5p
			hsa-miR-330-5p
			hsa-miR-4715-5p
			hsa-miR-1205
			hsa-miR-6895-3p
			hsa-miR-326
			hsa-miR-4677-5p
			hsa-miR-3155a
			hsa-miR-3187-3p
			hsa-miR-3155b
			hsa-miR-487b-3p
			hsa-miR-6844
			hsa-miR-484
			hsa-miR-4452
			hsa-miR-1288-3p
			hsa-miR-4293
			hsa-miR-4259
			hsa-miR-378g
			hsa-miR-708-5p
			hsa-miR-28-5p
			hsa-miR-412-3p
			hsa-miR-6754-3p
			hsa-miR-216b-5p
			hsa-miR-7114-5p
			hsa-miR-3139
			hsa-miR-4306
			hsa-miR-6823-3p
			hsa-miR-3664-3p
			hsa-miR-2114-3p
			hsa-miR-7108-3p
			hsa-miR-3190-3p

## Sheet: common_miRNAs
circDOCK1-1 binding miRNAs	AGR2	ENPP1	PPP1R9A
hsa-miR-1304-3p
hsa-miR-455-3p
hsa-miR-4277
hsa-miR-4426
hsa-miR-5588-5p
hsa-miR-4799-3p
hsa-miR-4720-5p
hsa-miR-6792-3p
hsa-miR-4691-5p
hsa-miR-587
hsa-miR-212-3p
hsa-miR-132-3p
hsa-miR-7113-3p
hsa-miR-4685-3p
hsa-miR-4287
hsa-miR-889-3p
hsa-miR-3617-3p		hsa-miR-3617-3p
hsa-miR-450b-3p		hsa-miR-450b-3p	hsa-miR-450b-3p
hsa-miR-3140-3p
hsa-miR-492
hsa-miR-7158-3p
hsa-miR-549a-5p
hsa-miR-5706	hsa-miR-5706	hsa-miR-5706
hsa-miR-4782-5p	hsa-miR-4782-5p	hsa-miR-4782-5p
hsa-miR-4263
hsa-miR-4662b
hsa-miR-6736-3p
hsa-miR-4778-3p	hsa-miR-4778-3p		hsa-miR-4778-3p
hsa-miR-3974
hsa-miR-4647
hsa-miR-7162-5p
hsa-miR-516b-3p
hsa-miR-516a-3p
hsa-miR-545-5p
hsa-miR-769-3p		hsa-miR-769-3p
hsa-miR-4295
hsa-miR-3922-5p
hsa-miR-629-3p
hsa-miR-4733-3p			hsa-miR-4733-3p
hsa-miR-3660
hsa-miR-4526
hsa-miR-1184
hsa-miR-545-3p	hsa-miR-545-3p
hsa-miR-4639-3p
hsa-miR-676-5p		hsa-miR-676-5p
hsa-miR-6832-3p
hsa-miR-6505-3p
hsa-miR-4709-3p
hsa-miR-544b
hsa-miR-454-3p
hsa-miR-6748-3p
hsa-miR-1224-5p
hsa-miR-5584-3p
hsa-miR-3059-5p
hsa-miR-6762-3p
hsa-miR-4642
hsa-miR-3666
hsa-miR-301b-3p
hsa-miR-301a-3p
hsa-miR-130b-3p
hsa-miR-130a-3p
hsa-miR-3160-3p
hsa-miR-10392-5p
hsa-miR-10395-5p
hsa-miR-616-3p
hsa-miR-539-3p		hsa-miR-539-3p
hsa-miR-485-3p		hsa-miR-485-3p
hsa-miR-4730
hsa-miR-3686			hsa-miR-3686
